# Supplementary material for: ATF6 activation alters colonic lipid metabolism causing tumour-associated microbial adaptation
Source: Nat Metab. 2025 Sep 1;7(9):1830–50. doi: 10.1038/s42255-025-01350-6 (PMC12460170; doi:10.1038/s42255-025-01350-6)
Supplement: Supplementary file 3 — Statistical source data. [file 42255_2025_1350_MOESM3_ESM.xlsx]

## Sheet: 1a
NUC	CYT
15.1485	51.425
21.5805	24.822
27.145	67.035
11.582	30.9423
27.92	83.885
22.62	72.6
55.48	121.23
115.495	212.855
5.243	11.6167
6.8785	8.602
13.2725	37.36
21.5945	54.864
28.995	88.64
52.19	141.385
33.9	201.65
55.82	112.175
3.9592	4.0689
38.505	80.055
107.58	183.225
15.4	40.58
17.6055	39.925
15.6605	32.4507
38.025	89.26
23.25	47.67
8.1565	21.4015
2.11395	7.96765
54.245	132.295
17.97	41.9
13.601	18.145
42.6	89.895
0.69175	0.2839
16.9185	40.264
1.1537	0.72165
1.5974	2.0956
1.8355	2.2988
82.535	172.58
126.17	225.77
20.258	33.585
46.38	91.195
3.272	8.50305
49.875	74.425
42.8465	76.29
29.925	85.735
6.1955	13.165
52.5	112.185
12.115	21.575
1.32175	9.3235
50.25	118.87
56.17	156.945
12.23	67.07
23.045	29.495
24.345	46.285
16.415	21.86
8.494	27.285
21.164	43.6415
28.4815	76.045
12.31	45.2
123.33	188.21
76.84	152.62
61.969	112.26
3.235	6.2035
13.5525	34.055
8.959	15.6235
36.175	83.24
7.126	14.995
18.317	52.1965
57.205	126.67
2.90385	2.77465
13.495	40.17
25.12	36.515
50.11	102.62
7.723	17.5325
59.95	116.43
50.55	76.46
61	119.32
12.67	29.905
33.163	75.645
37.655	100.82
3.13165	5.5161
51.06	126.345
29.614	74.648
79.087	131.545
19.555	39.185
94.68	205.2
0.1361	0.3499
84.25	101.087
62.185	156.3
132.085	128.09
43.897	113.985
8.089	13.975
91.93	173.19
4.015	15.191
5.47	16.7585
7.526	25.57
52.28	92.645
20.46	77.975
44.86	93.19
52.205	134.64
52.775	123.405
54.375	142.525
60.61	99.33
43.3	78.345
23.084	77.43
54.455	106.32
11.405	27.795
15.155	33.82
15.355	18.77
2.199	5.7035
11.7	15.06
21.8055	31.3645
50.335	97.66
76.095	160.13
73.715	161.105
54.72	109.025
54.895	77.635
24.3225	55.906
71.355	152.77
51.305	100.99
2.983	8.477
6.816	14.3805
105.505	201.6
5.364	17.615
44.435	121.77
3.6713	11.785
34.325	102.29
21.06	51.025
126.18	232.33
71.115	158.175
45.195	100.87
2.9985	2.838
6.1075	4.7915
31.82	69.8
1.559	6.3415
33.625	46.055
33.09	92.745
1.0833	1.7116
26.977	58.126
13.004	18.585
38.2	95.125
30.282	78.635
37.656	102.91
0.84395	0.4078
37.44	49.275
43.05	81.25
69.34	145.52
151.51	257.365
3.89535	10.5505
25.235	88.165
49.775	118.64
42.765	86.11
55.03	137.605
3.981	7.4445
29.3095	36.83
12.105	20.355
12.665	7.591
8.2355	9.77
56.285	130.425
5.6635	16.5288
14.29	43.215
32.09	114.315
65.51	148.115
16.7825	31.78
25.685	66.975
25.29	30
8.804	26.53
12.2695	41.43
2.96045	19.2674
56.285	123.51
48.95	102.74
19.905	56.245
56.48	93.19
2.78705	17.4303
1.0865	1.2034
56.895	112.64
32.885	91.55
59.115	132.38
28.02	57.43
60.495	147.22
60.62	150.12
5.49	25.093
17.85	38.79
4.592	9.6365
56.601	107.735
32.395	69.56
31.59	53.17
16.745	48.34
37.455	73.765
8.066	19.965
59.5797	101.468
1.096	1.8795
11.0805	14.181
25.92	77.375
2.05245	1.8615
58.86	125.66
5.6327	23.6527
100.653	135.345
39.765	95.11
62.73	157.85
16.708	40.7255
6.179	13.623
36.8645	56.9265
1.07355	0.027
64.235	123.635
65.065	177.435
17.43	38.42
20.915	54.26
14.7	27.34
66.23	148.845
67.035	146.215
23.1525	28.0558
8.635	38.855
12.7755	20.7
11.93	39.27
67.38	149.23
2.11085	24.608
8.1635	6.1515
24.765	39.466
67.465	140.235
2.613	3.9325
16.5205	31.8975
66.18	140.975
70.025	131.555
19.57	44.135
56.395	130.03
61.4	125.13
2.34185	2.4105
19.773	13.0085
5.1655	10.8523
68.215	157.34
7.5424	17.6635
9.161	25.081
41.32	108.76
109.835	168.31
9.9105	20.8485
16.75	45.43
69.91	161.595
10.0605	14.75
60.175	129.465
30.16	62.28
20.755	63.845
0.65905	0.07085
31.6025	65.95
1.6615	0.519
143.98	168.175
14.166	41.845
10.35	23.815
69.92	110.94
12.696	23.43
28.37	70.775
31.77	55.68
16.18	40.63
4.232	11.59
5.783	9.52425
37.745	88.43
1.708	0.60545
17.293	34.235
71.6	163.015
72.28	149.85
7.216	7.714
1.0747	4.2024
5.0205	5.2565
4.0195	6.064
14.245	39.015
52.77	112.05
72.005	130.39
29.84	81.475
16.11	37.095
1.5719	1.131
7.04	20.844
67.0855	126.516
77.195	156.245
74.025	148.175
23.2625	66.817
76.84	176.115
2.874	9.1115
55.097	108.965
76.985	132.755
5.867	48.465
115.39	194.335
77.825	172.525
79.01	149.965
47.235	156.57
1.2911	1.09045
87.05	153.435
6.0705	28.4525
1.776	0.7477
81.115	168.075
81.58	174.21
73.605	162.715
33.06	79.645
59.22	149.605
124.71	175.865
7.224	10.8545
41.685	90.745
82.125	194.125
83.005	183.675
77.026	119.245
21.4	57.98
35.215	97.33
18.0985	45.03
35.22	91.62
8.293	15.45
84.05	176.735
12.2597	41.0745
15.855	35.65
3.728	11.68
2.998	4.818
84.355	142.825
31.2805	78.565
33.3095	63.905
21.8	84.075
44.91	92.095
84.67	182.86
10.9445	16.36
38.2	54.18
9.2565	31.6475
19.2605	40.525
1.32365	1.4485
85.28	197.36
85.575	148.765
79.35	146.825
5.2005	21.44
1.9115	1.6545
2.26005	9.69245
87.155	165.905
23.35	52.3
95.39	167.755
68.265	155.335
11.809	28.405
39.816	97.58
89.21	193.42
19.193	68.24
49.505	110.145
89.295	146.72
18.625	69.515
69.265	132.095
8.5455	22.335
3.5325	18.3585
0.90435	2.5415
89.375	156.15
4.455	5.96
30.485	54.135
15.535	33.465
6.1	10.499
61.59	132.13
2.1915	45.9
89.425	133.8
31.92	71.145
4.9285	5.986
26.04	64.545
38.27	36.695
35.2	108.365
9.915	8.7275
22.5605	41.76
55.72	87.27
1.12465	2.291
61.905	119.635
3.987	3.526
10.5825	13.718
25.365	54.875
3.731	5.218
91.8	158.745
92.7	192.305
15.93	34.865
94.985	148.1
7.8695	17.24
8.5285	7.38
25.9855	86.955
3.4645	6.41
24.94	134.15
36.92	164.395
95.5	190.615
18.245	46.655
13.3145	39.2315
120.275	117.28
4.3035	2.459
5.245	12.8405
11.9735	48.385
29.063	80.85
19.8685	24.835
57.315	135.58
69.44	125.195
24.7055	6.383
41.2715	71.3815
10.974	17.075
17.3595	33.1315
26.24	48.845
2.0538	2.00685
10.085	19.0785
17.045	69.71
23.58	53.325
27.99	79.105
40.915	96.465
39.91	126.95
2.1135	5.7455
95.89	179.635
3.205	6.216
95.995	155.475
19.0275	41.6364
76.765	149.445
96.92	157.645
62.4225	65.99
11.431	14.47
16.95	57.845
96.935	175.78
22.41	72.04
33.38	61.35
97.18	165.23
53.69	111.935
39.435	107.21
83.03	149.505
31.61	66.835
4.2706	14.2939
18.64	38.025
30.015	86.375
10.1745	48.8
104.754	127.984
40.315	59.065
70.065	141.8
1.935	1.973
11.2105	31.265
0.70645	0.0446
1.11565	1.8535
98.99	191.52
99.54	148.77
2.4475	4.359
15.9475	40.355
62.955	138.88
6.379	12.2835
4.77325	10.7
13.4	21.405
28.885	111.185
5.9791	24.2487
101.92	178.67
0.6258	0
101.92	214.965
102.23	178.845
103.07	171.86
103.44	198.56
28.71	89.535
34.48	65.71
40	99.53
15.99	60.14
0.19395	0
103.61	181.25
35.57	89.48
7.8735	11.335
17.4167	32.3959
103.97	184.09
11.843	34.245
5.6335	39.5
1.176	3.146
6.823	5.79
15.095	54.1
2.003	2.684
40.565	128.82
25.585	78.565
3.462	5.5465
27.2275	62.84
1.4457	2.1768
31.63	62.965
104.785	176.24
58.54	87.54
14.105	31.945
10.394	36.7435
22.085	40.66
0.8332	1.8857
0.88935	0.4973
9.115	13.25
42.89	71.955
11.688	12.5555
29.81	56.725
94.495	152.96
10.0075	18.42
15.7045	51.945
9.51	25.76
104.81	164.39
27.548	46.61
46.702	19.9585
104.975	195.365
11.8555	25.9765
60.775	142.125
7.2025	9.3435
16.67	52.14
15.185	21.645
35.455	75.405
33.075	94.075
11.0285	26.09
7.0597	20.9445
6.21715	14.3447
17.105	32.165
72.285	150.85
10.039	23.075
8.8675	19.21
14.8235	40.745
82.95	155.24
5.09	14.46
22.2285	58.735
106.96	207.735
38.97	94.515
65.46	143.815
30.13	77.53
81.98	143.165
48.16	93.735
95.845	172.03
6.3355	11.699
89.705	186.63
0.9553	0.39385
41.265	121.23
107.835	188.345
15.7195	44.37
25.91	86.435
41.375	58.725
33.935	85.6
5.1366	15.5543
65.615	112.27
70.74	161.37
40.37	88.955
112.51	175.28
40.0585	87.755
113.065	222.655
114.44	189.16
19.75	51.48
6.616	30.73
20.875	52.34
6.2135	13.4785
40.98	58.73
8.0505	9.155
3.3572	3.9965
82.76	139.7
23.285	63.65
114.77	182.54
114.78	194.96
0.68675	0.1995
115.54	189.96
117.58	202.16
5.833	33.3885
118.49	213.38
118.985	144.865
9.5195	24.71
119.615	197.105
32.12	21.683
120.845	211.89
3.503	15.349
32.545	61.82
121.08	175.21
22.71	60.65
17.335	45.44
123.605	186.855
3.8	9.868
40.455	100.16
56.451	101.585
18.1785	74.59
35.85	77.085
17.649	38.1595
20.635	50.85
25.1975	69.625
11.213	43.05
9.782	33.145
1.0915	1.834
26.602	67.363
8.5665	36.55
53.145	115.435
102.875	178.645
123.715	162.885
16.1	40.525
10.913	26.655
63.93	125.755
81.8	79.1245
7.0575	32.14
2.5305	4.5975
25.65	90.79
124.065	231.905
24.47	70.3
15.615	33.96
64.235	148.85
35.19	73.875
125.445	206.72
25.385	35.505
34.455	49.92
126.025	204.74
30.1975	71.55
46.83	149.735
25.405	36.785
17.493	14.2335
126.35	210.745
19.65	22.43
5.26295	13.875
82.21	157.035
15.395	46.525
9.044	12.499
26.995	55.94
0.6471	1.85495
38.1	113.625
26.945	90.38
30	39.32
9.8505	11.29
99.9	180.635
30.07	75.28
19.32	59.26
31.755	92.66
126.445	228.7
126.495	217.56
127.575	217.235
10.995	18.885
6.5857	8.8957
19.52	40.49
38.12	90.495
2.934	4.304
8.024	12.83
7.05	16.39
33.34	89.19
41.03	104.025
2.6417	10.707
6.7385	5.042
96.68	116.47
30.347	16.4455
1.9115	2.685
33.3	63.63
128.33	189.08
7.84945	48.8
8.1315	24.9
129.31	205.29
20.11	65.485
21.548	70.135
8.221	25.361
10.755	54.9
30.85	81.21
4.751	15.965
131.04	220.265
1.6279	6.1845
131.69	214.06
16.1115	56.15
132.18	255.41
4.1485	4.08
132.675	219.135
36.66	93.005
4.8	20.105
5.27	17.0245
22.415	76.37
81.19	129.81
4.3705	28.335
0.46185	0.43415
19.39	18.455
14.2974	28.2693
31.6	70.695
12.7	51.634
133.06	238.3
0.7042	2.5335
133.815	188.125
134.535	200.2
20.1625	16.695
136.385	222.325
7.899	42.12
18.76	73.63
136.59	233.33
68.08	134.695
20.7414	77.427
76.005	87.22
38.01	58.61
25.065	79.025
137.495	231.47
2.67465	6.5765
5.431	16.534
29.905	109.835
138.185	239.53
55.155	147.485
6.457	24.997
27.86	94.99
26.8435	71.59
10.6965	20.12
142.83	229.515
16.905	33.8
91.8	194.03
40.495	105.025
143.7	217.41
12.1825	35.765
145.09	257.025
146.025	238.01
44.73	95.13
146.06	188.1
14.623	34.21
147.25	227.28
13.76	37.55
1.022	2.331
96.385	162.395
2.6675	10.259
147.26	159.38
43.97	92.27
6.2515	12.7635
6.409	38.33
38.749	78.3495
97.235	171.895
23.385	74.095
23.245	61.99
19.24	71.28
17.345	70.085
16.67	74.255
11.716	31.485
10.795	14.1265
9.0865	29.74
30.49	55.08
25.5	53.3
69.45	136.31
148.18	218.83
148.635	236.185
38.405	123.92
22.912	24.68
151.06	223.69
152.485	231.26
4.3145	8.876
26.067	70.1815
45.2755	102.225
155.51	236.39
1.29005	1.32005
164.415	237.9
14.61	33.655
0.646	6.202
5.353	39.7055
10.625	35.695
117.156	147.37
164.445	244.015
3.21295	11.8021
12.533	49.2
45	51.115
164.965	237.73
2.9845	4.9575
1.89255	1.89255
33	84.62
12.385	33.69
165.39	208.91
2.237	15.13
27.0955	83.185
10.8825	21.7855
30.635	75.18
31.5485	52.795
22.3395	70.93
14.3035	35.27
18.978	86.11
165.46	263.445
37.325	54.195
14.53	26.261
27.6	81.62
167.45	236.79
168.15	226.83
168.705	259.435
69.7	149.25
52.61	77.585
21.2365	33.585
18.485	30.34
1.432	0.2597
39.555	60.614
18.8025	63.355
4.67345	5.76755
54.745	99.7
23.1	54.66
20.855	56.015
69.735	110.12
1.4335	0.61195
12.4275	27.405
71.105	145.37
2.38325	9.7067
12.095	15.985
169.42	195.25
69.605	153.66
44.149	91.986
6.046	6.1305
57.605	138.15
14.6	34.85
5.824	12.044
4.8565	2.4645
11.83	12.3
1.934	1.236
16.141	34.8351
67.69	125.06
20.9405	44.6385
37.97	88.195
169.95	199.315
13.5675	39.1895
62.08	122.275
44.86	102.1
4.511	11.11
9.466	16.664
3.3355	1.514
17.805	56.15
170.05	253.035
11.482	9.673
5.0195	7.6163
1.878	2.0667
1.679	1.33665
173.355	251.025
5.6285	22.3125
34.2405	93.895
31.46	78.87
14.305	23.375
3.376	7.8835
174.825	238.16
60.96	136.84
17.3535	34.365
28.56	59.615
3.6775	13.93
21.5175	48.96
5.3076	17.521
22.485	42.955
17.255	58.145
93.94	171.19
15.885	53.13
34.945	65
175.055	225.42
114.15	178.78
64.25	107.835
81.67	137.305
58.66	105.815
5.811	0.8195
178.24	219.615
51.54	114
47.135	78.28
178.795	256.045
179.51	250.01
4.5545	16.8145
11.2085	11.2445
34.0305	32.549
18.725	31.125
24.825	64.88
16.0065	37.9135
6.779	14.41
2.26605	2.7564
3.2205	3.0615
52.18	110.645
6.717	7.3785
10.8145	40.425
23.805	61.135
96.14	157.895
58.382	124.62
80.495	136.61
43.13	60.1
25.7215	51.56
42.785	95.91
67.16	137.34
111.945	214.19
186.245	246.495
39.2075	74.185
187.83	247.07
12.208	34.4655
5.589	5.022
1.11365	0.06795
28.155	64.8755
35.715	85.06
51.895	107.25
23.96	50.115
1.634	1.623
6.061	5.594
2.3018	3.734
1.12765	1.3932
18.485	47.63
3.5455	8.928
2.3345	6.7251
73.085	107.925
20.2515	52.335
36.5	73.905
35.972	71.7478
43.61	106.545
19.443	50.916
53.51	116.145
36.622	82.4425
193.095	260.38
10.6395	35.175
42.31	96
24.615	95.37
36.525	97.655
17.6115	51.3525
24.405	45.845
194.265	234.895
24.96	60.885
4.0745	8.161
1.263	0.10795
13.891	40.52
32.385	64.149
112.02	190.135
25.935	56.615
2.0435	5.128
18.615	41.77
26.455	52.38
9.1665	27.938
87.945	116.49
87.945	116.49
9.9475	23.9
13.0575	40.858
35.44	82.69
122.07	203.27
5.3275	10.185
6.595	17.39
195.63	256.735
25.22	49.655
21.78	77.35
5.5445	40.665
28.69	87.06
4.4635	7.55
199.96	241.92
7.38	28.62
7.1235	14.966
203.15	220.615
12.91	30.7375
72.063	100.28
51.89	146.85
205.41	265.42
38.63	71.215
48.475	81.055
5.155	15.1605
17.255	49.855
2.6225	6.1735
43.41	100.06
29.37	71.38
3.5505	7.1575
56.265	115.24
206.62	255.59
35.08	82.59
0.78255	1.5425
59.38	127.24
17.6515	48.987
16.39	39.195
2.44065	9.0475
209.255	255.81
8.671	25.602
67.315	117.93
7.1845	4.298
16.9255	42.305
7.803	25.6
3.1645	2.6115
63.87	138.84
1.2187	3.4635
215.305	184.87
19.49	54.395
216.735	266.805
12.535	37.3985
10.384	24.71
4.014	5.8995
219.32	248.49
3.518	9.986
239.5	268.555
242.86	279.97
12.8135	32.1814
9.932	38.41
13.105	35.97
23.5345	28.615
50.945	112.065
20.4665	17.551
3.3785	1.5485
10.53	9.741
76.875	160.005
70.01	140.755
1.6324	2.11
21.21	71.54
2.78	4.508
3.191	5.536
3.949	22.8335
9.5035	9.849
97.015	190.89
7.2315	35.66
261.76	293.28
3.0085	3.5375

## Sheet: 1b and c
	final_predicted_labels	atf6_classification_dict
419055	['High']	High
414959	['High']	High
411194	['Low']	Low
47555	['Low']	Low
42551	['Low']	Low
419688	['High']	High
411941	['Low']	Low
44031	['Low']	Low
415048	['High']	Low
47848	['Low']	Low
420105	['Low']	Low
413330	['High']	High
44780	['Low']	Low
415412	['Low']	Low
47874	['Low']	Low
4101	['High']	High
420349	['Low']	Low
413871	['Low']	High
44782	['High']	High
4156	['High']	High
422713	['High']	High
414066	['Low']	Low
44885	['Low']	Low
418231	['Low']	Low
49084	['High']	High
4981	['High']	High
423190	['High']	High
46070	['Low']	Low
418637	['High']	High
49950	['Low']	Low
41794	['High']	High
423262	['Low']	Low
414575	['Low']	Low
46114	['Low']	Low
418887	['Low']	Low
410309	['Low']	Low
41998	['High']	High
423625	['High']	High
414869	['Low']	Low
46286	['Low']	Low
68991	['High']	Low
64544	['High']	Low
613115	['Low']	Low
615013	['High']	High
619873	['High']	Low
622666	['Low']	Low
69034	['Low']	High
64901	['Low']	Low
612838	['High']	High
614644	['Low']	Low
619790	['High']	High
622461	['Low']	Low
69978	['High']	High
65159	['High']	High
612687	['High']	High
614568	['Low']	Low
619127	['Low']	Low
622337	['Low']	Low
610113	['Low']	Low
65403	['High']	High
611948	['Low']	Low
614491	['Low']	Low
618217	['High']	High
622122	['Low']	Low
66580	['High']	Low
611947	['High']	High
614059	['Low']	Low
618204	['Low']	Low
621790	['Low']	Low
624401	['Low']	Low
610629	['High']	High
67541	['Low']	Low
611922	['Low']	Low
613855	['Low']	Low
617990	['Low']	Low
621209	['High']	High
623557	['Low']	Low
610860	['High']	High
68075	['Low']	Low
62892	['Low']	Low
613727	['Low']	Low
617890	['Low']	Low
620919	['Low']	Low
623475	['High']	High
611516	['Low']	Low
68872	['Low']	Low
64024	['Low']	Low
613330	['High']	High
615412	['Low']	Low
620778	['High']	High
623270	['Low']	Low
72407	['Low']	Low
76636	['Low']	High
712102	['Low']	Low
716373	['Low']	Low
720794	['Low']	Low
71892	['Low']	High
710203	['Low']	Low
720013	['Low']	Low
75805	['Low']	Low
714804	['Low']	Low
727336	['High']	High
71882	['Low']	Low
710021	['High']	Low
719907	['High']	High
75782	['Low']	Low
714242	['Low']	High
727113	['Low']	Low
71544	['Low']	Low
710000	['High']	High
718560	['Low']	Low
74596	['Low']	Low
713513	['High']	Low
725504	['Low']	Low
79605	['High']	High
74507	['Low']	Low
712926	['Low']	Low
724690	['High']	High
7655	['High']	High
79085	['High']	High
717512	['Low']	Low
73690	['High']	High
712888	['Low']	Low
722583	['Low']	Low
717339	['High']	High
78806	['Low']	Low
717013	['Low']	Low
73041	['Low']	Low
712339	['High']	High
721101	['Low']	High
78088	['Low']	Low
76857	['Low']	Low
716482	['Low']	Low
85201	['Low']	Low
88972	['High']	High
814611	['Low']	Low
817206	['Low']	Low
819005	['Low']	Low
822269	['High']	High
828811	['Low']	Low
84737	['Low']	Low
814322	['Low']	Low
818316	['High']	High
827842	['Low']	Low
88489	['High']	High
817204	['High']	High
822238	['Low']	Low
83319	['Low']	Low
814217	['Low']	Low
818146	['Low']	Low
826812	['Low']	High
86634	['High']	High
822169	['High']	High
82857	['High']	High
812568	['Low']	Low
818088	['High']	High
825498	['Low']	Low
86496	['Low']	Low
816239	['High']	High
821418	['High']	High
82762	['Low']	Low
811831	['Low']	Low
817984	['Low']	Low
825248	['Low']	Low
85882	['Low']	Low
815483	['Low']	High
820485	['Low']	Low
82072	['Low']	Low
811504	['Low']	Low
817931	['High']	Low
825227	['High']	High
85341	['High']	High
815144	['Low']	Low
820047	['High']	High
8950	['High']	High
811140	['High']	Low
817674	['High']	High
824897	['Low']	Low
85319	['Low']	High
814869	['High']	Low
820046	['High']	High
8264	['High']	Low
89587	['Low']	Low
817240	['Low']	Low
56372	['Low']	Low
58006	['High']	High
510750	['High']	High
520201	['High']	High
523571	['High']	High
56291	['Low']	Low
57950	['Low']	Low
510318	['Low']	Low
518931	['Low']	High
523320	['Low']	Low
54950	['Low']	Low
57898	['Low']	Low
59547	['High']	High
517044	['High']	High
523198	['High']	High
53474	['Low']	Low
57118	['Low']	Low
515995	['Low']	Low
523196	['Low']	High
53367	['Low']	High
57003	['Low']	Low
58891	['Low']	Low
514432	['High']	High
522318	['High']	High
52555	['High']	High
56954	['Low']	Low
58840	['Low']	Low
522037	['Low']	Low
51956	['High']	High
56875	['Low']	Low
58201	['Low']	High
521749	['High']	High
103219	['High']	High
106049	['Low']	Low
109201	['High']	High
1010629	['High']	High
1011950	['Low']	Low
1013256	['Low']	Low
103087	['Low']	High
107732	['Low']	Low
1011870	['Low']	Low
105395	['Low']	Low
1010482	['High']	High
1012788	['Low']	High
102772	['Low']	Low
107571	['Low']	Low
1011363	['Low']	Low
104835	['High']	High
1010414	['High']	Low
1012608	['High']	High
102108	['Low']	Low
107542	['Low']	Low
1011334	['Low']	Low
104649	['Low']	Low
1010410	['Low']	Low
1012584	['Low']	Low
10966	['Low']	Low
107471	['High']	High
104581	['Low']	Low
1012442	['Low']	Low
10751	['Low']	Low
107134	['Low']	Low
103924	['Low']	Low
109436	['Low']	Low
1012273	['High']	High
10461	['Low']	Low
106355	['Low']	Low
1011043	['High']	High
103234	['Low']	Low
109270	['Low']	Low
1012245	['Low']	Low
10364	['Low']	Low
106072	['Low']	Low
1010812	['Low']	High
1013351	['Low']	Low
1015314	['Low']	Low
1018823	['High']	High
1023117	['High']	High
1024886	['Low']	High
1015102	['Low']	Low
1018064	['High']	High
1022544	['Low']	High
1024760	['Low']	Low
1014501	['High']	High
1017969	['High']	High
1022227	['Low']	Low
1024661	['High']	High
1014194	['Low']	High
1017201	['High']	High
1020723	['High']	High
1024560	['Low']	Low
1014149	['High']	High
1016941	['Low']	Low
1021703	['Low']	Low
1023766	['High']	High
1025768	['Low']	Low
1013518	['Low']	Low
1016714	['Low']	Low
1019354	['Low']	Low
1023678	['Low']	Low
1025522	['Low']	Low
1013369	['Low']	Low
1015506	['Low']	Low
1019267	['High']	Low
1023118	['High']	High
1025404	['High']	High
122151	['High']	High
125010	['High']	High
127468	['High']	High
1210216	['High']	High
121984	['Low']	Low
127330	['High']	High
124820	['High']	High
1210133	['Low']	High
121958	['High']	High
127079	['High']	High
124070	['Low']	Low
1210106	['Low']	Low
121876	['Low']	Low
126814	['Low']	Low
1211925	['High']	High
123609	['Low']	High
129888	['High']	High
121687	['Low']	Low
125501	['Low']	Low
123572	['High']	High
129779	['Low']	Low
121231	['Low']	Low
125381	['Low']	Low
1211415	['Low']	Low
123568	['Low']	Low
128278	['Low']	Low
1214417	['Low']	Low
121101	['Low']	High
125250	['High']	High
1211328	['Low']	Low
122326	['High']	High
127687	['Low']	Low
1214324	['Low']	Low
1210653	['Low']	Low
1218756	['High']	High
1222903	['High']	High
1226206	['Low']	Low
1218384	['High']	High
1222848	['High']	High
1223714	['High']	High
1225827	['High']	High
1218301	['High']	High
1222378	['High']	High
1223536	['High']	High
1224899	['Low']	Low
1218110	['High']	High
1220740	['High']	Low
1223505	['Low']	Low
1224790	['Low']	High
1217405	['Low']	Low
1219844	['High']	High
1223274	['High']	High
1224348	['High']	High
1216359	['Low']	Low
1219818	['High']	High
1223273	['Low']	Low
1224211	['Low']	Low
1216059	['Low']	Low
1218922	['Low']	Low
1223951	['High']	High
1226289	['High']	High
143390	['Low']	Low
145546	['Low']	Low
148243	['Low']	Low
1411440	['Low']	Low
1417278	['High']	High
143377	['High']	High
147651	['Low']	Low
1413118	['Low']	Low
145216	['Low']	High
1410533	['High']	High
1416762	['Low']	Low
142862	['Low']	High
147571	['Low']	Low
1412876	['Low']	Low
1421440	['High']	High
144519	['Low']	Low
1410448	['High']	Low
1416523	['Low']	Low
142040	['High']	High
147375	['High']	High
1412474	['High']	High
1421280	['Low']	Low
144368	['Low']	Low
149898	['High']	High
1416452	['High']	Low
141845	['Low']	Low
145976	['Low']	Low
1411744	['High']	High
1420562	['Low']	Low
144302	['Low']	Low
1416108	['High']	High
141793	['Low']	Low
145892	['High']	Low
1411674	['Low']	Low
1419428	['Low']	Low
144206	['Low']	Low
148543	['High']	High
1415785	['Low']	Low
14794	['Low']	Low
145891	['Low']	Low
1411654	['High']	High
1417742	['Low']	Low
143532	['High']	High
148459	['High']	High
1414340	['Low']	Low
14612	['Low']	Low
145656	['Low']	High
1411448	['Low']	Low
1417519	['Low']	Low
169001	['Low']	High
1615538	['High']	High
1617300	['Low']	Low
165029	['Low']	Low
1612033	['High']	High
1617036	['High']	High
168822	['Low']	Low
1615473	['High']	High
164420	['Low']	High
1611392	['Low']	Low
1616706	['Low']	Low
168045	['High']	High
1614896	['High']	High
1619480	['High']	High
163022	['High']	High
1611249	['High']	High
1616310	['Low']	High
167563	['Low']	Low
1614501	['Low']	Low
1619056	['High']	High
162491	['High']	High
1610575	['High']	High
1616127	['Low']	Low
166880	['Low']	Low
1613537	['High']	High
1618564	['Low']	Low
161326	['High']	High
169715	['High']	High
1616119	['High']	High
166560	['Low']	Low
1613379	['Low']	Low
1617749	['Low']	Low
16110	['High']	High
169563	['High']	High
1616050	['Low']	Low
166132	['Low']	Low
1612930	['Low']	Low
1617669	['High']	High
1674	['Low']	Low
169412	['Low']	High
1615861	['High']	High
118076	['High']	High
1111321	['High']	High
1114420	['Low']	Low
1116509	['Low']	Low
1118090	['Low']	Low
1121614	['High']	High
116836	['Low']	Low
1114363	['High']	Low
1117902	['Low']	Low
1110415	['Low']	Low
111575	['Low']	Low
1121314	['High']	High
115835	['High']	High
1114024	['Low']	Low
1117856	['High']	High
1110330	['Low']	Low
1115617	['High']	High
1120808	['High']	Low
114008	['Low']	Low
1113625	['High']	Low
1117621	['Low']	Low
1110049	['Low']	Low
1119391	['Low']	Low
113985	['Low']	Low
1113317	['High']	Low
1117525	['High']	High
1121510	['Low']	Low
1110018	['Low']	Low
1115161	['Low']	Low
1119263	['Low']	Low
113880	['Low']	Low
1112689	['High']	Low
1117181	['Low']	Low
1122235	['Low']	Low
119479	['Low']	Low
1114767	['High']	High
1118252	['Low']	High
111332	['Low']	Low
1112048	['Low']	Low
1116802	['Low']	Low
1121716	['Low']	Low
118793	['High']	High
1114729	['Low']	Low
1118147	['Low']	Low
11834	['Low']	Low
1111456	['Low']	Low
1116667	['Low']	Low
1121631	['Low']	Low
174277	['Low']	Low
176883	['Low']	Low
1714078	['Low']	Low
173728	['Low']	Low
178009	['High']	High
175039	['Low']	Low
1713457	['High']	Low
173397	['High']	Low
177840	['High']	High
1716387	['High']	High
174823	['Low']	Low
1713254	['Low']	Low
171176	['High']	High
177325	['High']	High
1716062	['High']	High
174664	['Low']	Low
1711931	['Low']	Low
172079	['High']	High
177251	['Low']	Low
174281	['High']	High
1710412	['Low']	Low
171590	['Low']	Low
176994	['Low']	Low
1714511	['Low']	Low
132692	['High']	Low
133316	['Low']	Low
134262	['Low']	Low
135144	['Low']	Low
136344	['Low']	Low
138712	['Low']	Low
1310874	['High']	High
132202	['Low']	Low
133300	['Low']	Low
133569	['High']	High
134546	['Low']	Low
136259	['High']	High
138405	['Low']	Low
1310138	['Low']	Low
131715	['Low']	Low
133227	['Low']	Low
133544	['High']	High
134465	['Low']	Low
136039	['Low']	Low
138233	['Low']	Low
139534	['High']	High
131279	['Low']	Low
133217	['High']	High
133428	['Low']	Low
134437	['Low']	High
135875	['High']	Low
138232	['High']	High
139033	['High']	Low
13410	['High']	High
132912	['High']	High
133321	['Low']	Low
134363	['Low']	Low
135736	['High']	Low
137347	['Low']	Low
138816	['Low']	Low
1312374	['Low']	Low
1314479	['Low']	Low
1315795	['High']	High
1317854	['Low']	Low
1320328	['Low']	Low
1322880	['Low']	Low
1314478	['Low']	Low
1315308	['Low']	Low
1317411	['Low']	Low
1320141	['Low']	Low
1322431	['Low']	Low
1311708	['High']	High
1315571	['High']	High
1314579	['Low']	High
1317378	['High']	High
1319697	['Low']	Low
1322328	['High']	High
1324016	['High']	High
1311283	['Low']	Low
1313620	['High']	High
1314571	['High']	High
1317356	['Low']	Low
1319575	['High']	High
1321734	['High']	High
1323898	['High']	High
1311454	['Low']	Low
1313533	['Low']	Low
1314567	['Low']	Low
1317146	['Low']	Low
1318349	['Low']	Low
1321531	['Low']	Low
975226	['Low']	Low
9711019	['Low']	Low
9715487	['High']	High
982374	['High']	High
989766	['Low']	Low
9815281	['Low']	Low
974702	['Low']	Low
9715429	['Low']	Low
981839	['Low']	Low
987982	['Low']	Low
9813757	['Low']	Low
974015	['Low']	Low
977605	['High']	High
981838	['Low']	Low
985907	['Low']	Low
9813132	['Low']	Low
973927	['High']	High
977309	['High']	High
9714836	['Low']	Low
981223	['Low']	Low
983750	['High']	High
9813033	['High']	High
9821557	['High']	High
971708	['Low']	Low
976562	['Low']	Low
9714178	['Low']	Low
98436	['High']	High
983368	['Low']	Low
9812794	['Low']	Low
9821163	['Low']	Low
971518	['High']	High
976196	['Low']	Low
9711449	['Low']	High
9719090	['Low']	Low
982781	['High']	High
9812768	['High']	High
9816268	['Low']	Low
97349	['Low']	Low
975373	['Low']	Low
9711020	['Low']	Low
9716276	['High']	High
982413	['Low']	Low
9811488	['Low']	Low
9815722	['High']	High
9912635	['Low']	Low
9921863	['High']	High
1640	['Low']	Low
18586	['Low']	Low
1226373	['High']	High
9912452	['Low']	Low
9918421	['Low']	High
591	['High']	High
16410	['High']	High
106926	['Low']	Low
998673	['High']	High
9917460	['High']	High
13197	['Low']	Low
104822	['Low']	Low
9916625	['High']	High
9923534	['Low']	Low
8562	['Low']	Low
220455	['Low']	Low
992495	['High']	High
9916544	['High']	High
6663	['Low']	Low
992590	['Low']	Low
9913576	['Low']	Low
9922268	['Low']	Low
3584	['Low']	Low
18888	['Low']	Low
21602	['High']	High
23240	['High']	High
25092	['Low']	Low
26177	['Low']	High
27954	['High']	High
28505	['Low']	Low
21388	['Low']	High
23004	['High']	High
24644	['Low']	Low
25824	['High']	High
27694	['Low']	Low
28285	['High']	High
21366	['High']	High
22497	['High']	High
24629	['Low']	Low
25785	['Low']	Low
27116	['Low']	Low
28233	['Low']	Low
21051	['High']	High
22288	['High']	High
24271	['High']	High
25740	['Low']	Low
26905	['Low']	Low
28229	['Low']	Low
2143	['Low']	Low
22250	['High']	High
23697	['Low']	Low
25449	['Low']	Low
26567	['Low']	Low
28105	['Low']	Low
281	['Low']	Low
21692	['Low']	Low
23641	['Low']	Low
25106	['Low']	Low
26483	['Low']	Low
28085	['Low']	Low
29786	['Low']	Low
212119	['Low']	Low
214593	['High']	High
216616	['Low']	Low
218949	['Low']	Low
224098	['Low']	Low
29571	['High']	High
211593	['Low']	Low
216321	['Low']	Low
218438	['Low']	Low
223573	['Low']	Low
29563	['High']	High
210859	['Low']	Low
213427	['Low']	Low
215668	['High']	High
217598	['High']	High
220842	['Low']	Low
29248	['Low']	Low
210510	['Low']	High
212071	['Low']	Low
215577	['High']	High
217579	['Low']	Low
220841	['Low']	High
28925	['Low']	Low
210220	['High']	High
215394	['Low']	High
217543	['Low']	Low
219851	['Low']	Low
28613	['Low']	Low
211109	['High']	High
212009	['Low']	Low
215112	['Low']	Low
217033	['High']	High
219088	['Low']	High
183873	['Low']	Low
186834	['Low']	Low
1810617	['Low']	Low
1813538	['Low']	Low
1815858	['High']	High
1818429	['High']	High
182728	['Low']	High
1810553	['Low']	High
1815820	['High']	High
185606	['Low']	Low
1813275	['Low']	Low
1818721	['High']	High
189459	['Low']	Low
1815217	['High']	High
185316	['High']	High
1818227	['High']	High
181414	['Low']	Low
189159	['Low']	Low
1815172	['High']	High
1819908	['Low']	Low
185273	['High']	High
1818158	['Low']	Low
181161	['Low']	Low
188962	['High']	High
1815076	['Low']	Low
1819681	['Low']	Low
185084	['Low']	High
1811359	['High']	High
1817988	['Low']	Low
18958	['High']	High
188321	['Low']	Low
1814921	['Low']	High
1819340	['Low']	Low
185193	['High']	Low
1810689	['High']	Low
1817359	['High']	Low
18698	['Low']	Low
187923	['Low']	Low
1814096	['High']	High
1819098	['Low']	Low
183528	['High']	High
1810671	['Low']	Low
1816839	['Low']	Low
18697	['Low']	Low
187166	['Low']	Low
1818968	['Low']	Low
119816	['Low']	Low
121153	['Low']	Low
123060	['Low']	Low
1537	['High']	High
12855	['Low']	Low
13503	['Low']	Low
119065	['Low']	High
120623	['High']	High
122574	['Low']	Low
1236	['Low']	Low
12768	['Low']	Low
13385	['Low']	Low
124107	['Low']	Low
119016	['High']	High
120525	['High']	High
122411	['Low']	High
1187	['Low']	Low
12538	['Low']	Low
13375	['Low']	Low
13932	['High']	High
119000	['High']	High
119968	['High']	High
122091	['Low']	Low
1103	['High']	High
12454	['Low']	Low
13135	['High']	High
13817	['Low']	Low
119873	['Low']	High
121887	['Low']	Low
123988	['Low']	Low
11995	['Low']	Low
12885	['Low']	Low
13723	['Low']	Low
15334	['Low']	Low
16520	['High']	High
18868	['Low']	Low
110943	['Low']	Low
114085	['Low']	Low
118032	['Low']	High
15023	['Low']	Low
16332	['Low']	Low
18834	['High']	High
110850	['Low']	Low
112761	['Low']	High
114084	['Low']	Low
116623	['Low']	High
125101	['Low']	Low
16327	['Low']	High
18501	['Low']	Low
110310	['Low']	High
112116	['Low']	Low
113967	['Low']	High
116328	['Low']	Low
124236	['Low']	Low
15717	['Low']	Low
17699	['High']	High
19366	['Low']	Low
111052	['Low']	Low
113914	['Low']	Low
115325	['Low']	Low
124121	['Low']	Low
15520	['Low']	Low
17548	['Low']	Low
18923	['Low']	Low
111049	['Low']	Low
113856	['Low']	Low
114225	['Low']	Low
156533	['High']	High
1513478	['Low']	Low
1514794	['Low']	Low
1517426	['Low']	Low
1511168	['Low']	Low
156079	['High']	High
156588	['High']	High
1562	['High']	High
1514730	['High']	High
1516988	['High']	High
1511229	['Low']	Low
1512751	['Low']	Low
156962	['Low']	High
151042	['High']	High
1514509	['High']	High
1516874	['Low']	Low
159839	['High']	High
157119	['Low']	Low
152872	['Low']	Low
1514375	['High']	High
1516841	['Low']	High
1519019	['High']	High
1510134	['Low']	Low
158761	['Low']	High
153765	['Low']	Low
1514107	['Low']	Low
1516527	['Low']	Low
1510209	['Low']	Low
159142	['Low']	Low
1513763	['Low']	Low
1515485	['Low']	Low
1518982	['High']	High
1510527	['Low']	Low
910062	['Low']	Low
914794	['High']	High
916136	['High']	High
918242	['High']	High
921948	['Low']	Low
98046	['High']	High
916083	['High']	High
921864	['Low']	Low
914663	['High']	High
917980	['Low']	Low
97954	['High']	High
915937	['High']	High
920396	['Low']	Low
914426	['High']	High
917687	['Low']	Low
96727	['Low']	High
915886	['Low']	Low
919663	['High']	Low
914014	['Low']	Low
917551	['Low']	Low
95563	['High']	High
915867	['High']	High
919624	['Low']	Low
913824	['High']	Low
917453	['High']	High
94545	['High']	High
915706	['High']	High
919528	['Low']	Low
913111	['High']	High
93903	['High']	High
915097	['High']	High
918599	['Low']	Low
911980	['Low']	Low
916488	['Low']	Low
922022	['Low']	High
93066	['Low']	Low
914855	['Low']	Low
918441	['Low']	Low
923055	['Low']	Low
926650	['Low']	Low
920837	['Low']	Low
926094	['High']	High
914751	['Low']	Low
922985	['Low']	High
925717	['Low']	Low
927190	['Low']	High
922770	['High']	High
925138	['Low']	Low
925700	['Low']	Low
927068	['Low']	Low
94323	['High']	High
922573	['Low']	Low
923208	['High']	High

## Sheet: 1d and e
H-Nummer	new_col	file_name	type	ATF6_manual	nuclear_if	cyto_if	nuclear_z	cyto_z	ATF6_classification	nuclear	cyto	m6nuc	m6cyto	AVGm6nuc	AVGm6cyto
419055	D2_F-1.png	D2	Z	High	46.88	118.09	115.35	218.06	High	115.35	218.06	126.058	199.929	81.8781	144.911
419055	D2_E-15.png	D2	IF	High	46.88	118.09	115.35	218.06	High	46.88	118.09	37.6978	89.8927	81.8781	144.911
414959	D2_E-1.png	D2	IF	Intermediate	5.292	13.65	229.02	281.09	High	5.292	13.65	20.612	26.2013	113.679	150.429
414959	D2_E-2.png	D2	Z	Intermediate	5.292	13.65	229.02	281.09	High	229.02	281.09	206.747	274.656	113.679	150.429
411194	D2_D-1.png	D2	Z	Low	3.552	3.552	0.2331	0.2331	Low	0.2331	0.2331	2.54444	2.65979	6.73071	6.66353
411194	D2_C-15.png	D2	IF	Low	3.552	3.552	0.2331	0.2331	Low	3.552	3.552	10.917	10.6673	6.73071	6.66353
47555	D2_C-1.png	D2	IF	Intermediate	48.25	113.07	13.02	37.29	Low	48.25	113.07	34.2752	68.1637	25.512	54.9582
47555	D2_C-2.png	D2	Z	Intermediate	48.25	113.07	13.02	37.29	Low	13.02	37.29	16.7489	41.7526	25.512	54.9582
42551	D2_B-1.png	D2	Z	Intermediate	12.1	58.34	43.1	104.9	Low	43.1	104.9	40.8667	103.943	27.2274	74.9437
42551	D2_A-15.png	D2	IF	Intermediate	12.1	58.34	43.1	104.9	Low	12.1	58.34	13.5881	45.9448	27.2274	74.9437
419688	D2_F-2.png	D2	IF	Intermediate	80.94	169.84	9.611	34.61	High	80.94	169.84	77.6424	155.715	46.3018	94.8848
419688	D2_F-3.png	D2	Z	Intermediate	80.94	169.84	9.611	34.61	High	9.611	34.61	14.9612	34.0546	46.3018	94.8848
411941	D2_D-2.png	D2	IF	Low	3.578	3.671	2.391	6.244	Low	3.578	3.671	2.96959	3.81462	2.80468	5.70278
411941	D2_D-3.png	D2	Z	Low	3.578	3.671	2.391	6.244	Low	2.391	6.244	2.63977	7.59094	2.80468	5.70278
44031	D2_B-2.png	D2	IF	Low	25.65	44.78	3.41	7.742	Low	25.65	44.78	30.6765	44.147	17.9638	25.2171
44031	D2_B-3.png	D2	Z	Low	25.65	44.78	3.41	7.742	Low	3.41	7.742	5.25112	6.28714	17.9638	25.2171
415048	D2_E-3.png	D2	IF	Intermediate	21.25	71.39	0	0	Low	21.25	71.39	34.4389	82.2895	47.5593	89.7668
415048	D2_E-4.png	D2	Z	Intermediate	21.25	71.39	0	0	Low	0	0	60.6797	97.2442	47.5593	89.7668
47848	D2_C-3.png	D2	IF	Low	6.865	5.721	14.9	37.85	Low	6.865	5.721	7.82562	10.0243	16.3197	29.443
47848	D2_C-4.png	D2	Z	Low	6.865	5.721	14.9	37.85	Low	14.9	37.85	24.8139	48.8618	16.3197	29.443
420105	D2_F-4.png	D2	IF	Intermediate	1.444	4.733	50.69	135.63	Low	1.444	4.733	0.870889	1.43609	26.309	62.4804
420105	D2_F-5.png	D2	Z	Intermediate	1.444	4.733	50.69	135.63	Low	50.69	135.63	51.7472	123.525	26.309	62.4804
413330	D2_D-4.png	D2	IF	High	33.6	84.19	106.22	239	High	33.6	84.19	29.773	71.6965	72.3548	137.989
413330	D2_D-5.png	D2	Z	High	33.6	84.19	106.22	239	High	106.22	239	114.936	204.281	72.3548	137.989
44780	D2_B-4.png	D2	IF	Intermediate	53.57	38.1	21.08	70.29	Low	53.57	38.1	37.5548	47.7196	31.8207	62.8366
44780	D2_B-5.png	D2	Z	Intermediate	53.57	38.1	21.08	70.29	Low	21.08	70.29	26.0866	77.9535	31.8207	62.8366
415412	D2_E-5.png	D2	IF	Intermediate	2.094	6.211	8.612	73.2	Low	2.094	6.211	10.2078	11.3519	13.2265	31.0856
415412	D2_E-6.png	D2	Z	Intermediate	2.094	6.211	8.612	73.2	Low	8.612	73.2	16.2453	50.8193	13.2265	31.0856
47874	D2_C-5.png	D2	IF	Intermediate	2.801	12.14	51.39	154.23	Low	2.801	12.14	5.56647	6.67627	28.8643	68.6713
47874	D2_C-6.png	D2	Z	Intermediate	2.801	12.14	51.39	154.23	Low	51.39	154.23	52.162	130.666	28.8643	68.6713
4101	D2_A-5.png	D2	IF	Intermediate	49.29	70.14	55.93	85.03	High	49.29	70.14	45.2558	59.9855	46.0501	66.5481
4101	D2_A-6.png	D2	Z	Intermediate	49.29	70.14	55.93	85.03	High	55.93	85.03	46.8444	73.1108	46.0501	66.5481
420349	D2_F-6.png	D2	IF	Low	2.441	5.032	6.188	12.72	Low	2.441	5.032	6.9295	7.14893	7.26645	7.9518
420349	D2_F-7.png	D2	Z	Low	2.441	5.032	6.188	12.72	Low	6.188	12.72	7.60339	8.75466	7.26645	7.9518
413871	D2_D-6.png	D2	IF		56.67	46.67	33.33	55.56	High	56.67	46.67	34.4106	36.9553	51.5761	79.3237
413871	D2_D-7.png	D2	Z		56.67	46.67	33.33	55.56	High	33.33	55.56	68.7415	121.692	51.5761	79.3237
44782	D2_B-6.png	D2	IF	High	103.34	188.13	87.66	193.1	High	103.34	188.13	81.4283	155.938	86.4769	165.097
44782	D2_B-7.png	D2	Z	High	103.34	188.13	87.66	193.1	High	87.66	193.1	91.5254	174.257	86.4769	165.097
4156	D2_A-7.png	D2	IF	Intermediate	57.54	97.2	81.86	201.3	High	57.54	97.2	55.9469	100.44	74.3071	146.1
4156	D2_A-8.png	D2	Z	Intermediate	57.54	97.2	81.86	201.3	High	81.86	201.3	92.6672	191.76	74.3071	146.1
422713	D2_F-8.png	D2	IF	High	155.49	220.22	131.91	214.6	High	155.49	220.22	148.122	214.886	125.547	179.191
422713	D2_F-9.png	D2	Z	High	155.49	220.22	131.91	214.6	High	131.91	214.6	102.973	143.496	125.547	179.191
414066	D2_D-8.png	D2	IF	Intermediate	17.71	65.42	7.356	32.98	Low	17.71	65.42	36.4762	80.0096	24.6389	58.4425
414066	D2_D-9.png	D2	Z	Intermediate	17.71	65.42	7.356	32.98	Low	7.356	32.98	12.8016	36.8754	24.6389	58.4425
44885	D2_B-8.png	D2	IF	Intermediate	9.526	32.03	28.43	140.19	Low	9.526	32.03	17.4253	25.5144	28.2129	74.8905
44885	D2_B-9.png	D2	Z	Intermediate	9.526	32.03	28.43	140.19	Low	28.43	140.19	39.0005	124.267	28.2129	74.8905
418231	D2_E-9.png	D2	IF	Intermediate	17.36	40.53	11.86	26.78	Low	17.36	40.53	24.6892	46.051	16.9081	35.7252
418231	D2_E-10.png	D2	Z	Intermediate	17.36	40.53	11.86	26.78	Low	11.86	26.78	9.12702	25.3993	16.9081	35.7252
49084	D2_C-9.png	D2	IF	High	180.92	241.08	229.9	289.76	High	180.92	241.08	183.202	247.956	204.363	265.554
49084	D2_C-10.png	D2	Z	High	180.92	241.08	229.9	289.76	High	229.9	289.76	225.524	283.151	204.363	265.554
4981	D2_A-9.png	D2	IF	High	99.26	218.28	30.87	136.59	High	99.26	218.28	120.538	203.398	84.2668	155.304
4981	D2_A-10.png	D2	Z	High	99.26	218.28	30.87	136.59	High	30.87	136.59	47.9959	107.211	84.2668	155.304
423190	D2_F-10.png	D2	IF	High	24.53	26.42	85.26	128.85	High	24.53	26.42	40.1903	44.9588	48.9118	69.0733
423190	D2_F-11.png	D2	Z	High	24.53	26.42	85.26	128.85	High	85.26	128.85	57.6333	93.1879	48.9118	69.0733
46070	D2_B-10.png	D2	IF	Low	22.43	42.7	6.177	27.84	Low	22.43	42.7	30.1847	49.857	18.4976	34.1282
46070	D2_B-11.png	D2	Z	Low	22.43	42.7	6.177	27.84	Low	6.177	27.84	6.81051	18.3994	18.4976	34.1282
418637	D2_E-11.png	D2	IF	High	100.23	228.99	9.83	46.22	High	100.23	228.99	115.916	199.909	69.0192	127.637
418637	D2_E-12.png	D2	Z	High	100.23	228.99	9.83	46.22	High	9.83	46.22	22.1218	55.3663	69.0192	127.637
49950	D2_C-11.png	D2	IF	Intermediate	13.33	28.73	11.44	38.65	Low	13.33	28.73	30.8555	44.0907	21.6295	39.3013
49950	D2_C-12.png	D2	Z	Intermediate	13.33	28.73	11.44	38.65	Low	11.44	38.65	12.4036	34.5119	21.6295	39.3013
41794	D2_A-11.png	D2	IF	High	122.23	258.36	81.61	171.57	High	122.23	258.36	137.098	204.509	112.64	179.173
41794	D2_A-12.png	D2	Z	High	122.23	258.36	81.61	171.57	High	81.61	171.57	88.1819	153.837	112.64	179.173
423262	D2_F-12.png	D2	IF	Intermediate	36.67	30	9.154	19.36	Low	36.67	30	20.038	23.9733	14.8537	22.3774
423262	D2_F-13.png	D2	Z	Intermediate	36.67	30	9.154	19.36	Low	9.154	19.36	9.66951	20.7816	14.8537	22.3774
414575	D2_D-12.png	D2	IF	Intermediate	0.6349	0.7143	5.791	22.89	Low	0.6349	0.7143	3.78486	4.15082	5.23829	10.3186
414575	D2_D-13.png	D2	Z	Intermediate	0.6349	0.7143	5.791	22.89	Low	5.791	22.89	6.69172	16.4863	5.23829	10.3186
46114	D2_B-12.png	D2	IF	Intermediate	40.22	103.26	4.459	38.6	Low	40.22	103.26	66.3304	119.596	37.3432	72.9826
46114	D2_B-13.png	D2	Z	Intermediate	40.22	103.26	4.459	38.6	Low	4.459	38.6	8.35595	26.3695	37.3432	72.9826
418887	D2_E-13.png	D2	IF	Low	0.5031	0.8491	2.077	1.791	Low	0.5031	0.8491	0.7314	1.11612	1.25057	1.66593
418887	D2_E-14.png	D2	Z	Low	0.5031	0.8491	2.077	1.791	Low	2.077	1.791	1.76973	2.21574	1.25057	1.66593
410309	D2_C-13.png	D2	IF	Intermediate	10.75	48.07	55.25	121.17	Low	10.75	48.07	12.0886	46.2025	31.0791	72.0209
410309	D2_C-14.png	D2	Z	Intermediate	10.75	48.07	55.25	121.17	Low	55.25	121.17	50.0696	97.8394	31.0791	72.0209
41998	D2_A-13.png	D2	IF	High	80.59	171.7	172.3	285.7	High	80.59	171.7	71.939	158.015	106.905	193.075
41998	D2_A-14.png	D2	Z	High	80.59	171.7	172.3	285.7	High	172.3	285.7	141.87	228.134	106.905	193.075
423625	D2_F-14.png	D2	IF	Intermediate	27.5	99.3	49.31	148.54	High	27.5	99.3	30.4166	91.4361	37.9416	119.045
423625	D2_F-15.png	D2	Z	Intermediate	27.5	99.3	49.31	148.54	High	49.31	148.54	45.4665	146.655	37.9416	119.045
414869	D2_D-14.png	D2	IF	High	10.63	48.02	34.61	97.18	Low	10.63	48.02	13.1564	28.6901	18.8988	50.8609
414869	D2_D-15.png	D2	Z	High	10.63	48.02	34.61	97.18	Low	34.61	97.18	24.6412	73.0318	18.8988	50.8609
46286	D2_B-14.png	D2	IF	Low	54.85	83.97	8.247	21.62	Low	54.85	83.97	32.2744	54.1898	21.8978	41.2713
46286	D2_B-15.png	D2	Z	Low	54.85	83.97	8.247	21.62	Low	8.247	21.62	11.5212	28.3528	21.8978	41.2713
68991	D3_H-1.png	D3	IF	Intermediate	13.11	44.95	37.02	113.1	Low	13.11	44.95	15.2617	40.5752	35.8338	83.8661
68991	D3_H-2.png	D3	Z	Intermediate	13.11	44.95	37.02	113.1	Low	37.02	113.1	56.4058	127.157	35.8338	83.8661
64544	D3_G-1.png	D3	IF	Intermediate	34.11	116.83	21.61	73.15	Low	34.11	116.83	42.82	117.158	35.1979	98.3938
64544	D3_G-2.png	D3	Z	Intermediate	34.11	116.83	21.61	73.15	Low	21.61	73.15	27.5758	79.6301	35.1979	98.3938
613115	D3_F-1.png	D3	IF	Low	0.7651	2.085	0.6433	2.982	Low	0.7651	2.085	0.540324	0.855635	2.3206	3.4538
613115	D3_F-2.png	D3	Z	Low	0.7651	2.085	0.6433	2.982	Low	0.6433	2.982	4.10088	6.05197	2.3206	3.4538
615013	D3_E-1.png	D3	IF	Intermediate	94.12	105.88	68.26	153.74	High	94.12	105.88	56.2456	81.7952	59.5839	106.555
615013	D3_E-2.png	D3	Z	Intermediate	94.12	105.88	68.26	153.74	High	68.26	153.74	62.9223	131.316	59.5839	106.555
619873	D3_D-1.png	D3	IF	Intermediate	3.883	18.81	28.34	93.49	Low	3.883	18.81	24.1898	44.1583	38.0717	80.4181
619873	D3_D-2.png	D3	Z	Intermediate	3.883	18.81	28.34	93.49	Low	28.34	93.49	51.9537	116.678	38.0717	80.4181
622666	D3_C-1.png	D3	IF	Intermediate	6.946	20.17	36.15	120.1	Low	6.946	20.17	7.73786	13.4599	18.6415	42.43
622666	D3_C-2.png	D3	Z	Intermediate	6.946	20.17	36.15	120.1	Low	36.15	120.1	29.5451	71.4001	18.6415	42.43
69034	D3_H-3.png	D3	IF		34.46	56.18	41.56	61.04	High	34.46	56.18	49.0385	72.1538	41.7815	59.7465
69034	D3_H-4.png	D3	Z		34.46	56.18	41.56	61.04	High	41.56	61.04	34.5245	47.3391	41.7815	59.7465
64901	D3_G-3.png	D3	IF	Low	7.096	8.254	5.818	41.74	Low	7.096	8.254	20.3974	26.3349	16.654	27.0513
64901	D3_G-4.png	D3	Z	Low	7.096	8.254	5.818	41.74	Low	5.818	41.74	12.9106	27.7677	16.654	27.0513
612838	D3_F-3.png	D3	IF	High	31.47	37.76	68.28	111.09	High	31.47	37.76	35.8438	42.5579	56.7351	81.7831
612838	D3_F-4.png	D3	Z	High	31.47	37.76	68.28	111.09	High	68.28	111.09	77.6263	121.008	56.7351	81.7831
614644	D3_E-3.png	D3	IF	Low	2.009	11.63	6.732	45.04	Low	2.009	11.63	7.35173	16.4026	8.4679	24.5382
614644	D3_E-4.png	D3	Z	Low	2.009	11.63	6.732	45.04	Low	6.732	45.04	9.58407	32.6738	8.4679	24.5382
619790	D3_D-3.png	D3	IF	High	122.57	238.84	47.99	155.88	High	122.57	238.84	120.631	215.812	82.2483	175.115
619790	D3_D-4.png	D3	Z	High	122.57	238.84	47.99	155.88	High	47.99	155.88	43.8653	134.417	82.2483	175.115
622461	D3_C-3.png	D3	IF	Low	15.39	48.5	1.052	2.222	Low	15.39	48.5	10.3765	22.2151	5.7143	12.7084
622461	D3_C-4.png	D3	Z	Low	15.39	48.5	1.052	2.222	Low	1.052	2.222	1.05206	3.20157	5.7143	12.7084
69978	D3_H-5.png	D3	IF		102.01	146.23	50	28.21	High	102.01	146.23	78.6495	110.072	58.5346	74.0115
69978	D3_H-6.png	D3	Z		102.01	146.23	50	28.21	High	50	28.21	38.4198	37.9509	58.5346	74.0115
65159	D3_G-5.png	D3	IF	Intermediate	45.15	126.28	65.16	168.69	High	45.15	126.28	66.2844	109.152	56.0925	114.795
65159	D3_G-6.png	D3	Z	Intermediate	45.15	126.28	65.16	168.69	High	65.16	168.69	45.9007	120.438	56.0925	114.795
612687	D3_F-5.png	D3	IF	High	60.35	148.92	93.33	203.31	High	60.35	148.92	56.0244	110.077	77.7355	146.798
612687	D3_F-6.png	D3	Z	High	60.35	148.92	93.33	203.31	High	93.33	203.31	99.4466	183.518	77.7355	146.798
614568	D3_E-5.png	D3	IF	Low	0.8683	0.8683	0.0554	0	Low	0.8683	0.8683	7.39971	12.709	3.84756	6.65209
614568	D3_E-6.png	D3	Z	Low	0.8683	0.8683	0.0554	0	Low	0.0554	0	0.295412	0.595192	3.84756	6.65209
619127	D3_D-5.png	D3	IF	Low	1.527	2.341	6.77	5.819	Low	1.527	2.341	5.40656	6.19487	37.0026	61.0825
619127	D3_D-6.png	D3	Z	Low	1.527	2.341	6.77	5.819	Low	6.77	5.819	68.5987	115.97	37.0026	61.0825
622337	D3_C-5.png	D3	IF	Intermediate	11.23	36.43	10.28	73.37	Low	11.23	36.43	19.9634	46.9937	15.4547	40.384
622337	D3_C-6.png	D3	Z	Intermediate	11.23	36.43	10.28	73.37	Low	10.28	73.37	10.9461	33.7742	15.4547	40.384
610113	D3_H-7.png	D3	IF	Intermediate	0.8527	2.084	40.63	152.77	Low	0.8527	2.084	1.323	2.83019	16.9781	61.1042
610113	D3_H-8.png	D3	Z	Intermediate	0.8527	2.084	40.63	152.77	Low	40.63	152.77	32.6333	119.378	16.9781	61.1042
65403	D3_G-7.png	D3	IF	High	228.15	262.42	250.85	274.69	High	228.15	262.42	159.334	219.675	190.17	251.142
65403	D3_G-8.png	D3	Z	High	228.15	262.42	250.85	274.69	High	250.85	274.69	221.005	282.609	190.17	251.142
611948	D3_F-7.png	D3	IF	Intermediate	36.11	13.89	4.215	19.5	Low	36.11	13.89	11.7559	12.7845	8.55841	14.4396
611948	D3_F-8.png	D3	Z	Intermediate	36.11	13.89	4.215	19.5	Low	4.215	19.5	5.36096	16.0948	8.55841	14.4396
614491	D3_E-7.png	D3	IF		26.32	12.28	12.46	24.63	Low	26.32	12.28	31.4199	38.0884	23.8757	29.4103
614491	D3_E-8.png	D3	Z		26.32	12.28	12.46	24.63	Low	12.46	24.63	16.3315	20.7321	23.8757	29.4103
618217	D3_D-7.png	D3	IF	High	221.97	203.38	208.64	166.36	High	221.97	203.38	118.687	155.092	121.039	141.171
618217	D3_D-8.png	D3	Z	High	221.97	203.38	208.64	166.36	High	208.64	166.36	123.39	127.25	121.039	141.171
622122	D3_C-7.png	D3	IF	Intermediate	51.63	73.17	10.07	89.25	Low	51.63	73.17	46.1784	56.695	32.3959	58.5539
622122	D3_C-8.png	D3	Z	Intermediate	51.63	73.17	10.07	89.25	Low	10.07	89.25	18.6134	60.4128	32.3959	58.5539
66580	D3_G-9.png	D3	IF	Intermediate	44.14	133.38	15.67	86.29	Low	44.14	133.38	48.9636	126.768	44.2491	100.117
66580	D3_G-10.png	D3	Z	Intermediate	44.14	133.38	15.67	86.29	Low	15.67	86.29	39.5346	73.466	44.2491	100.117
611947	D3_F-9.png	D3	IF	High	32.75	59.76	101.32	232.67	High	32.75	59.76	35.3708	59.9598	64.2673	128.208
611947	D3_F-10.png	D3	Z	High	32.75	59.76	101.32	232.67	High	101.32	232.67	93.1638	196.457	64.2673	128.208
614059	D3_E-9.png	D3	IF	Low	0.9649	0.4386	27.63	56.1	Low	0.9649	0.4386	1.45141	1.80889	14.478	28.8761
614059	D3_E-10.png	D3	Z	Low	0.9649	0.4386	27.63	56.1	Low	27.63	56.1	27.5046	55.9432	14.478	28.8761
618204	D3_D-9.png	D3	IF	Low	34.62	68.56	38.7	117.45	Low	34.62	68.56	25.897	36.1722	31.0144	67.1595
618204	D3_D-10.png	D3	Z	Low	34.62	68.56	38.7	117.45	Low	38.7	117.45	36.1317	98.1468	31.0144	67.1595
621790	D3_C-9.png	D3	IF	Low	1.766	11	7.736	20.93	Low	1.766	11	5.02688	7.94385	7.95532	12.1758
621790	D3_C-10.png	D3	Z	Low	1.766	11	7.736	20.93	Low	7.736	20.93	10.8838	16.4077	7.95532	12.1758
624401	D3_B-9.png	D3	IF	Intermediate	0.8389	17.19	14.86	80.41	Low	0.8389	17.19	1.551	3.59337	9.45746	27.3469
624401	D3_B-10.png	D3	Z	Intermediate	0.8389	17.19	14.86	80.41	Low	14.86	80.41	17.3639	51.1004	9.45746	27.3469
610629	D3_H-11.png	D3	IF	Intermediate	53.05	87.5	83.11	181.89	High	53.05	87.5	55.0204	97.3372	71.405	138.794
610629	D3_H-12.png	D3	Z	Intermediate	53.05	87.5	83.11	181.89	High	83.11	181.89	87.7897	180.251	71.405	138.794
67541	D3_G-11.png	D3	IF	Low	8.238	26.24	2.624	6.828	Low	8.238	26.24	10.7048	18.5154	5.6668	9.81038
67541	D3_G-12.png	D3	Z	Low	8.238	26.24	2.624	6.828	Low	2.624	6.828	0.628842	1.10537	5.6668	9.81038
611922	D3_F-11.png	D3	IF	Intermediate	3.248	8.99	12.55	75.25	Low	3.248	8.99	4.72893	9.03401	12.0001	32.8676
611922	D3_F-12.png	D3	Z	Intermediate	3.248	8.99	12.55	75.25	Low	12.55	75.25	19.2712	56.7012	12.0001	32.8676
613855	D3_E-11.png	D3	IF	Intermediate	41.79	129.47	21.41	11.92	Low	41.79	129.47	59.6018	120.634	33.5096	65.0012
613855	D3_E-12.png	D3	Z	Intermediate	41.79	129.47	21.41	11.92	Low	21.41	11.92	7.41744	9.36887	33.5096	65.0012
617990	D3_D-11.png	D3	IF	Intermediate	2.854	10.69	6.746	29.52	Low	2.854	10.69	3.01967	7.39628	6.78025	17.3336
617990	D3_D-12.png	D3	Z	Intermediate	2.854	10.69	6.746	29.52	Low	6.746	29.52	10.5408	27.271	6.78025	17.3336
621209	D3_C-11.png	D3	IF	High	50.6	80.63	67.63	184.13	High	50.6	80.63	61.8478	111.987	57.1223	126.382
621209	D3_C-12.png	D3	Z	High	50.6	80.63	67.63	184.13	High	67.63	184.13	52.3969	140.778	57.1223	126.382
623557	D3_B-11.png	D3	IF	Low	7.692	0	8.571	49.8	Low	7.692	0	33.3093	36.8791	26.1853	34.5967
623557	D3_B-12.png	D3	Z	Low	7.692	0	8.571	49.8	Low	8.571	49.8	19.0614	32.3143	26.1853	34.5967
610860	D3_H-13.png	D3	IF	High	174.51	259.07	156.41	267.82	High	174.51	259.07	163.578	235.496	137.578	230.183
610860	D3_H-14.png	D3	Z	High	174.51	259.07	156.41	267.82	High	156.41	267.82	111.577	224.869	137.578	230.183
68075	D3_G-13.png	D3	IF	Low	0.8333	2.083	4.516	11.07	Low	0.8333	2.083	1.43221	3.56768	2.59065	8.08499
68075	D3_G-14.png	D3	Z	Low	0.8333	2.083	4.516	11.07	Low	4.516	11.07	3.7491	12.6023	2.59065	8.08499
62892	D3_F-13.png	D3	IF	Intermediate	18.82	22.65	2.573	17.59	Low	18.82	22.65	10.3752	13.624	6.42195	10.199
62892	D3_F-14.png	D3	Z	Intermediate	18.82	22.65	2.573	17.59	Low	2.573	17.59	2.46871	6.7739	6.42195	10.199
613727	D3_E-13.png	D3	IF	Intermediate	9.74	1.948	15.66	101.32	Low	9.74	1.948	13.8992	16.7041	18.9325	51.809
613727	D3_E-14.png	D3	Z	Intermediate	9.74	1.948	15.66	101.32	Low	15.66	101.32	23.9657	86.914	18.9325	51.809
617890	D3_D-13.png	D3	IF	Low	8.724	26.68	1.816	7.369	Low	8.724	26.68	6.54871	19.5518	4.23512	11.7056
617890	D3_D-14.png	D3	Z	Low	8.724	26.68	1.816	7.369	Low	1.816	7.369	1.92153	3.85929	4.23512	11.7056
620919	D3_C-13.png	D3	IF	Low	2.41	10.36	0.8458	2.009	Low	2.41	10.36	28.9833	31.4819	15.1881	16.6929
620919	D3_C-14.png	D3	Z	Low	2.41	10.36	0.8458	2.009	Low	0.8458	2.009	1.3928	1.90382	15.1881	16.6929
623475	D3_B-13.png	D3	IF	High	82.51	162.78	73.14	182.27	High	82.51	162.78	57.2376	93.7317	61.6634	127.636
623475	D3_B-14.png	D3	Z	High	82.51	162.78	73.14	182.27	High	73.14	182.27	66.0892	161.54	61.6634	127.636
611516	D3_H-15.png	D3	IF	Intermediate	10.62	44.65	26.9	102.61	Low	10.62	44.65	17.5223	47.4964	21.7067	60.6991
611516	D3_H-16.png	D3	Z	Intermediate	10.62	44.65	26.9	102.61	Low	26.9	102.61	25.8912	73.9019	21.7067	60.6991
68872	D3_G-15.png	D3	IF	High	17.35	62.52	40.64	114.76	Low	17.35	62.52	19.2132	64.4115	31.2814	90.3851
68872	D3_G-16.png	D3	Z	High	17.35	62.52	40.64	114.76	Low	40.64	114.76	43.3497	116.359	31.2814	90.3851
64024	D3_F-15.png	D3	IF	Intermediate	49.27	130.46	4.417	12.72	Low	49.27	130.46	43.2031	124.535	23.4179	66.1761
64024	D3_F-16.png	D3	Z	Intermediate	49.27	130.46	4.417	12.72	Low	4.417	12.72	3.63265	7.81707	23.4179	66.1761
613330	D3_E-15.png	D3	IF	High	78.73	183.94	64.47	142.09	High	78.73	183.94	85.5161	168.21	70.2567	151.723
613330	D3_E-16.png	D3	Z	High	78.73	183.94	64.47	142.09	High	64.47	142.09	54.9973	135.235	70.2567	151.723
615412	D3_D-15.png	D3	IF	Intermediate	19.09	49.05	25.74	103.69	Low	19.09	49.05	17.7786	48.2056	21.1026	65.4774
615412	D3_D-16.png	D3	Z	Intermediate	19.09	49.05	25.74	103.69	Low	25.74	103.69	24.4265	82.7492	21.1026	65.4774
620778	D3_C-15.png	D3	IF	High	14.97	26.46	70.23	153.33	High	14.97	26.46	23.7522	38.4145	52.0865	103.652
620778	D3_C-16.png	D3	Z	High	14.97	26.46	70.23	153.33	High	70.23	153.33	80.4208	168.889	52.0865	103.652
623270	D3_B-15.png	D3	IF	Intermediate	20.23	71.51	19.99	59.46	Low	20.23	71.51	17.8729	54.0392	17.388	50.4788
623270	D3_B-16.png	D3	Z	Intermediate	20.23	71.51	19.99	59.46	Low	19.99	59.46	16.9032	46.9185	17.388	50.4788
72407	D4_F-1.png	D4	Z	Low	11.11	7.602	2.367	2.482	Low	2.367	2.482	3.68288	6.19583	6.38953	8.20868
72407	D4_E-15.png	D4	IF	Low	11.11	7.602	2.367	2.482	Low	11.11	7.602	9.09617	10.2215	6.38953	8.20868
76636	D4_E-1.png	D4	IF	Intermediate	34.48	85.7	41.76	95.29	High	34.48	85.7	36.9013	106.401	33.1474	82.5603
76636	D4_E-2.png	D4	Z	Intermediate	34.48	85.7	41.76	95.29	High	41.76	95.29	29.3935	58.7193	33.1474	82.5603
712102	D4_D-1.png	D4	Z	Intermediate	38.23	81.5	21.91	69.06	Low	21.91	69.06	21.4404	63.3129	24.9449	60.8118
712102	D4_C-15.png	D4	IF	Intermediate	38.23	81.5	21.91	69.06	Low	38.23	81.5	28.4495	58.3108	24.9449	60.8118
716373	D4_C-1.png	D4	IF	Intermediate	41.69	77.62	12.3	34.26	Low	41.69	77.62	30.1261	79.57	19.1435	48.9277
716373	D4_C-2.png	D4	Z	Intermediate	41.69	77.62	12.3	34.26	Low	12.3	34.26	8.16089	18.2855	19.1435	48.9277
720794	D4_B-1.png	D4	Z	Low	36.55	21.83	14.26	51.74	Low	14.26	51.74	16.8335	37.6359	23.1891	39.2834
720794	D4_A-15.png	D4	IF	Low	36.55	21.83	14.26	51.74	Low	36.55	21.83	29.5447	40.9309	23.1891	39.2834
71892	D4_F-2.png	D4	IF	Low	49.31	55.56	144.05	177.38	High	49.31	55.56	33.2082	47.7704	39.99	59.0729
71892	D4_F-3.png	D4	Z	Low	49.31	55.56	144.05	177.38	High	144.05	177.38	46.7718	70.3753	39.99	59.0729
710203	D4_D-2.png	D4	IF	Intermediate	10.83	29.21	27.81	89.31	Low	10.83	29.21	8.11528	21.7033	18.9221	52.3369
710203	D4_D-3.png	D4	Z	Intermediate	10.83	29.21	27.81	89.31	Low	27.81	89.31	29.7288	82.9704	18.9221	52.3369
720013	D4_B-2.png	D4	IF	Low	31.4	24.56	3.586	3.907	Low	31.4	24.56	18.7602	36.558	10.1394	19.4901
720013	D4_B-3.png	D4	Z	Low	31.4	24.56	3.586	3.907	Low	3.586	3.907	1.51858	2.4222	10.1394	19.4901
75805	D4_E-3.png	D4	IF	Low	4.722	6.978	1.146	1.63	Low	4.722	6.978	2.60935	3.15149	2.38491	3.50656
75805	D4_E-4.png	D4	Z	Low	4.722	6.978	1.146	1.63	Low	1.146	1.63	2.16047	3.86163	2.38491	3.50656
714804	D4_C-3.png	D4	IF	Low	0.3705	0.4169	0.9237	3.293	Low	0.3705	0.4169	2.15257	2.56617	1.26605	1.66212
714804	D4_C-4.png	D4	Z	Low	0.3705	0.4169	0.9237	3.293	Low	0.9237	3.293	0.379523	0.758071	1.26605	1.66212
727336	D4_A-3.png	D4	IF	High	106.32	167.56	103.25	184.92	High	106.32	167.56	104.085	181.648	84.4463	178.253
727336	D4_A-4.png	D4	Z	High	106.32	167.56	103.25	184.92	High	103.25	184.92	64.8075	174.859	84.4463	178.253
71882	D4_F-4.png	D4	IF	Low	57.89	28.07	2.804	4.821	Low	57.89	28.07	35.9859	61.2963	18.743	32.112
71882	D4_F-5.png	D4	Z	Low	57.89	28.07	2.804	4.821	Low	2.804	4.821	1.50016	2.92776	18.743	32.112
710021	D4_D-4.png	D4	IF	Intermediate	24.73	54.08	38.78	131.24	Low	24.73	54.08	35.3778	78.5779	36.2958	99.5554
710021	D4_D-5.png	D4	Z	Intermediate	24.73	54.08	38.78	131.24	Low	38.78	131.24	37.2138	120.533	36.2958	99.5554
719907	D4_B-4.png	D4	IF	High	137.55	222.33	127.8	215.94	High	137.55	222.33	108.876	172.86	107.053	177.716
719907	D4_B-5.png	D4	Z	High	137.55	222.33	127.8	215.94	High	127.8	215.94	105.23	182.572	107.053	177.716
75782	D4_E-5.png	D4	IF	Low	10.12	10.12	5.928	15.54	Low	10.12	10.12	8.21148	8.76273	5.98134	10.7307
75782	D4_E-6.png	D4	Z	Low	10.12	10.12	5.928	15.54	Low	5.928	15.54	3.75119	12.6987	5.98134	10.7307
714242	D4_C-5.png	D4	IF	Intermediate	32.37	85.88	43.83	141.37	High	32.37	85.88	19.1148	70.4519	27.0447	94.1344
714242	D4_C-6.png	D4	Z	Intermediate	32.37	85.88	43.83	141.37	High	43.83	141.37	34.9745	117.817	27.0447	94.1344
727113	D4_A-5.png	D4	IF	Low	36.94	56.69	13.83	14.32	Low	36.94	56.69	53.6408	63.3882	36.1275	45.8897
727113	D4_A-6.png	D4	Z	Low	36.94	56.69	13.83	14.32	Low	13.83	14.32	18.6142	28.3912	36.1275	45.8897
71544	D4_F-6.png	D4	IF	Low	2.175	2.712	1.648	2.658	Low	2.175	2.712	1.56681	2.03326	1.10623	1.58721
71544	D4_F-7.png	D4	Z	Low	2.175	2.712	1.648	2.658	Low	1.648	2.658	0.645656	1.14117	1.10623	1.58721
710000	D4_D-6.png	D4	IF	High	115.44	223.06	157.74	243.6	High	115.44	223.06	84.1774	192.172	102.808	204.462
710000	D4_D-7.png	D4	Z	High	115.44	223.06	157.74	243.6	High	157.74	243.6	121.439	216.752	102.808	204.462
718560	D4_B-6.png	D4	IF	Low	35.29	22.55	4.01	22.31	Low	35.29	22.55	33.0246	35.0538	20.9491	30.7839
718560	D4_B-7.png	D4	Z	Low	35.29	22.55	4.01	22.31	Low	4.01	22.31	8.8736	26.514	20.9491	30.7839
74596	D4_E-7.png	D4	IF	Low	10.51	20.6	3.59	12.18	Low	10.51	20.6	5.60448	8.13506	3.5494	6.10061
74596	D4_E-8.png	D4	Z	Low	10.51	20.6	3.59	12.18	Low	3.59	12.18	1.49433	4.06616	3.5494	6.10061
713513	D4_C-7.png	D4	IF	Intermediate	16.6	61.51	37.29	119.25	Low	16.6	61.51	19.6425	65.198	36.1328	101.745
713513	D4_C-8.png	D4	Z	Intermediate	16.6	61.51	37.29	119.25	Low	37.29	119.25	52.6231	138.292	36.1328	101.745
725504	D4_A-7.png	D4	IF	Intermediate	33.5	28.93	35.41	70.91	Low	33.5	28.93	17.7691	18.8051	18.8236	42.3331
725504	D4_A-8.png	D4	Z	Intermediate	33.5	28.93	35.41	70.91	Low	35.41	70.91	19.878	65.861	18.8236	42.3331
79605	D4_D-8.png	D4	IF	High	32	98.33	235.63	277.92	High	32	98.33	31.8466	91.5618	117.264	182.803
79605	D4_D-9.png	D4	Z	High	32	98.33	235.63	277.92	High	235.63	277.92	202.681	274.045	117.264	182.803
74507	D4_E-9.png	D4	IF	Intermediate	50.18	127.01	16.5	51.37	Low	50.18	127.01	43.1847	105.574	33.8912	82.1435
74507	D4_E-10.png	D4	Z	Intermediate	50.18	127.01	16.5	51.37	Low	16.5	51.37	24.5977	58.7125	33.8912	82.1435
712926	D4_C-9.png	D4	IF	Low	10	15	50	63.64	Low	10	15	19.1769	18.5155	21.0913	23.386
712926	D4_C-10.png	D4	Z	Low	10	15	50	63.64	Low	50	63.64	23.0057	28.2565	21.0913	23.386
724690	D4_A-9.png	D4	IF	High	133.93	233.18	107.76	190.6	High	133.93	233.18	122.583	196.995	122.314	196.962
724690	D4_A-10.png	D4	Z	High	133.93	233.18	107.76	190.6	High	107.76	190.6	122.045	196.93	122.314	196.962
7655	D4_F-10.png	D4	IF	High	113.87	202.7	171.79	256.33	High	113.87	202.7	98.1508	169.327	115.358	193.062
7655	D4_F-11.png	D4	Z	High	113.87	202.7	171.79	256.33	High	171.79	256.33	132.566	216.797	115.358	193.062
79085	D4_D-10.png	D4	IF	High	54.82	129.88	114.52	235.84	High	54.82	129.88	34.8596	86.3678	70.0392	143.631
79085	D4_D-11.png	D4	Z	High	54.82	129.88	114.52	235.84	High	114.52	235.84	105.219	200.894	70.0392	143.631
717512	D4_B-10.png	D4	IF	Low	0.1859	0	10.34	27.75	Low	0.1859	0	2.43142	2.75284	6.41096	17.4829
717512	D4_B-11.png	D4	Z	Low	0.1859	0	10.34	27.75	Low	10.34	27.75	10.3905	32.2129	6.41096	17.4829
73690	D4_E-11.png	D4	IF	Intermediate	59.58	142.53	22.48	65.52	High	59.58	142.53	62.2462	148.267	60.3126	129.263
73690	D4_E-12.png	D4	Z	Intermediate	59.58	142.53	22.48	65.52	High	22.48	65.52	58.3789	110.26	60.3126	129.263
712888	D4_C-11.png	D4	IF	Low	5.491	2.88	14.21	19.7	Low	5.491	2.88	4.97657	6.45124	4.7204	8.01782
712888	D4_C-12.png	D4	Z	Low	5.491	2.88	14.21	19.7	Low	14.21	19.7	4.46423	9.58441	4.7204	8.01782
722583	D4_A-11.png	D4	IF	Intermediate	54.16	129.83	6.235	13.27	Low	54.16	129.83	46.5921	117.227	25.168	64.4646
722583	D4_A-12.png	D4	Z	Intermediate	54.16	129.83	6.235	13.27	Low	6.235	13.27	3.74387	11.7018	25.168	64.4646
717339	D4_F-12.png	D4	IF	Intermediate	52.7	100.79	111.72	213.28	High	52.7	100.79	68.5002	130.853	74.3621	150.561
717339	D4_F-13.png	D4	Z	Intermediate	52.7	100.79	111.72	213.28	High	111.72	213.28	80.2239	170.268	74.3621	150.561
78806	D4_D-12.png	D4	IF	Intermediate	11.43	21.71	10.56	16.06	Low	11.43	21.71	19.2625	19.4905	16.8488	17.7897
78806	D4_D-13.png	D4	Z	Intermediate	11.43	21.71	10.56	16.06	Low	10.56	16.06	14.4352	16.089	16.8488	17.7897
717013	D4_B-12.png	D4	IF	Intermediate	12.58	34.67	18.21	58.38	Low	12.58	34.67	10.3704	27.8583	13.7836	37.475
717013	D4_B-13.png	D4	Z	Intermediate	12.58	34.67	18.21	58.38	Low	18.21	58.38	17.1969	47.0916	13.7836	37.475
73041	D4_E-13.png	D4	IF	Low	0.4904	1.394	4.793	20.02	Low	0.4904	1.394	0.336855	0.624656	3.67285	10.7122
73041	D4_E-14.png	D4	Z	Low	0.4904	1.394	4.793	20.02	Low	4.793	20.02	7.00885	20.7996	3.67285	10.7122
712339	D4_C-13.png	D4	IF	Intermediate	91.62	164.64	108.18	196.63	High	91.62	164.64	67.1744	152.07	73.3936	162.703
712339	D4_C-14.png	D4	Z	Intermediate	91.62	164.64	108.18	196.63	High	108.18	196.63	79.6128	173.335	73.3936	162.703
721101	D4_A-13.png	D4	IF	Intermediate	34.24	128.02	59.42	171.45	High	34.24	128.02	40.0738	132.04	42.7415	144.589
721101	D4_A-14.png	D4	Z	Intermediate	34.24	128.02	59.42	171.45	High	59.42	171.45	45.4092	157.137	42.7415	144.589
78088	D4_F-14.png	D4	IF	Low	0.5714	0.5714	12.6	17.22	Low	0.5714	0.5714	2.81164	3.15762	12.7894	20.9535
78088	D4_F-15.png	D4	Z	Low	0.5714	0.5714	12.6	17.22	Low	12.6	17.22	22.7673	38.7495	12.7894	20.9535
76857	D4_D-14.png	D4	IF	Intermediate	20.83	16.67	18.21	64.31	Low	20.83	16.67	16.8882	16.4001	14.6111	31.0002
76857	D4_D-15.png	D4	Z	Intermediate	20.83	16.67	18.21	64.31	Low	18.21	64.31	12.3341	45.6002	14.6111	31.0002
716482	D4_B-14.png	D4	IF	Low	17.05	22.67	1.038	2.328	Low	17.05	22.67	14.0489	14.518	7.49344	7.96608
716482	D4_B-15.png	D4	Z	Low	17.05	22.67	1.038	2.328	Low	1.038	2.328	0.937948	1.41421	7.49344	7.96608
85201	D5_H-1.png	D5	Z	Low	8.91	24.13	5.205	40.15	Low	5.205	40.15	13.3117	35.1519	20.8314	35.1753
85201	D5_G-15.png	D5	IF	Low	8.91	24.13	5.205	40.15	Low	8.91	24.13	28.3511	35.1986	20.8314	35.1753
88972	D5_G-1.png	D5	IF	Intermediate	58.29	117.67	48	113.2	High	58.29	117.67	36.9114	93.2874	36.7527	83.356
88972	D5_G-2.png	D5	Z	Intermediate	58.29	117.67	48	113.2	High	48	113.2	36.594	73.4246	36.7527	83.356
814611	D5_F-1.png	D5	Z	Intermediate	3.118	6.559	32.18	69.76	Low	32.18	69.76	24.4163	62.1142	16.2364	35.5997
814611	D5_E-15.png	D5	IF	Intermediate	3.118	6.559	32.18	69.76	Low	3.118	6.559	8.05641	9.08526	16.2364	35.5997
817206	D5_E-1.png	D5	IF	Intermediate	21.28	56.85	13.39	34.03	Low	21.28	56.85	20.4273	44.2112	13.5221	32.2157
817206	D5_E-2.png	D5	Z	Intermediate	21.28	56.85	13.39	34.03	Low	13.39	34.03	6.61679	20.2203	13.5221	32.2157
819005	D5_D-1.png	D5	Z	Intermediate	12.95	38.71	6.089	10.71	Low	6.089	10.71	5.17352	11.8526	6.93305	22.2468
819005	D5_C-15.png	D5	IF	Intermediate	12.95	38.71	6.089	10.71	Low	12.95	38.71	8.69258	32.6411	6.93305	22.2468
822269	D5_C-1.png	D5	IF	High	47.4	124.71	65.17	136.14	High	47.4	124.71	35.3393	103.891	42.9729	108.88
822269	D5_C-2.png	D5	Z	High	47.4	124.71	65.17	136.14	High	65.17	136.14	50.6065	113.869	42.9729	108.88
828811	D5_B-1.png	D5	Z	Intermediate	13.92	22.03	27.83	82.65	Low	27.83	82.65	29.0861	77.2889	17.3429	43.9382
828811	D5_A-15.png	D5	IF	Intermediate	13.92	22.03	27.83	82.65	Low	13.92	22.03	5.59972	10.5876	17.3429	43.9382
84737	D5_H-2.png	D5	IF	Low	3.154	5.599	1.907	3.596	Low	3.154	5.599	3.12894	6.65103	1.9743	4.06093
84737	D5_H-3.png	D5	Z	Low	3.154	5.599	1.907	3.596	Low	1.907	3.596	0.819665	1.47083	1.9743	4.06093
814322	D5_F-2.png	D5	IF	Intermediate	11.4	12.7	29.87	89	Low	11.4	12.7	6.478	7.55155	12.5969	39.5485
814322	D5_F-3.png	D5	Z	Intermediate	11.4	12.7	29.87	89	Low	29.87	89	18.7158	71.5455	12.5969	39.5485
818316	D5_D-2.png	D5	IF	High	23.32	79.36	111.44	219.1	High	23.32	79.36	19.8782	50.6868	54.3759	121.117
818316	D5_D-3.png	D5	Z	High	23.32	79.36	111.44	219.1	High	111.44	219.1	88.8736	191.547	54.3759	121.117
827842	D5_B-2.png	D5	IF	Low	2.077	2.077	10.35	24.88	Low	2.077	2.077	4.47837	5.10921	20.3201	36.0702
827842	D5_B-3.png	D5	Z	Low	2.077	2.077	10.35	24.88	Low	10.35	24.88	36.1619	67.0313	20.3201	36.0702
88489	D5_G-3.png	D5	IF	Intermediate	81.3	171.36	124.45	185.93	High	81.3	171.36	59.8093	140.069	83.8768	159.598
88489	D5_G-4.png	D5	Z	Intermediate	81.3	171.36	124.45	185.93	High	124.45	185.93	107.944	179.127	83.8768	159.598
817204	D5_E-3.png	D5	IF	High	138.38	242.67	59.6	140.37	High	138.38	242.67	109.012	204.021	86.2026	168.232
817204	D5_E-4.png	D5	Z	High	138.38	242.67	59.6	140.37	High	59.6	140.37	63.3934	132.443	86.2026	168.232
822238	D5_C-3.png	D5	IF	Low	0.9158	0.3663	0.4577	0.0327	Low	0.9158	0.3663	3.16564	3.59845	1.78751	2.15164
822238	D5_C-4.png	D5	Z	Low	0.9158	0.3663	0.4577	0.0327	Low	0.4577	0.0327	0.409392	0.704818	1.78751	2.15164
83319	D5_H-4.png	D5	IF	Intermediate	18.45	65.94	32.85	115.64	Low	18.45	65.94	26.0134	78.3385	29.806	84.264
83319	D5_H-5.png	D5	Z	Intermediate	18.45	65.94	32.85	115.64	Low	32.85	115.64	33.5985	90.1895	29.806	84.264
814217	D5_F-4.png	D5	IF	Intermediate	4.635	17.63	45.76	121.62	Low	4.635	17.63	5.00227	15.7047	24.4165	64.4549
814217	D5_F-5.png	D5	Z	Intermediate	4.635	17.63	45.76	121.62	Low	45.76	121.62	43.8308	113.205	24.4165	64.4549
818146	D5_D-4.png	D5	IF	Low	54	38	10.24	5.366	Low	54	38	40.8187	42.483	34.1064	36.9241
818146	D5_D-5.png	D5	Z	Low	54	38	10.24	5.366	Low	10.24	5.366	27.3942	31.3653	34.1064	36.9241
826812	D5_B-4.png	D5	IF	Intermediate	51.58	71.19	30.38	46.27	High	51.58	71.19	30.9407	58.3262	25.4029	52.5766
826812	D5_B-5.png	D5	Z	Intermediate	51.58	71.19	30.38	46.27	High	30.38	46.27	19.865	46.827	25.4029	52.5766
86634	D5_G-5.png	D5	IF	High	134.9	150.67	74.72	178.11	High	134.9	150.67	53.4965	82.9045	52.5191	114.09
86634	D5_G-6.png	D5	Z	High	134.9	150.67	74.72	178.11	High	74.72	178.11	51.5416	145.275	52.5191	114.09
822169	D5_C-5.png	D5	IF	High	117.45	184.39	86.39	172.95	High	117.45	184.39	124.083	201.289	100.619	180.042
822169	D5_C-6.png	D5	Z	High	117.45	184.39	86.39	172.95	High	86.39	172.95	77.156	158.795	100.619	180.042
82857	D5_H-6.png	D5	IF	High	182.11	232.42	206.42	237.37	High	182.11	232.42	183.354	248.7	181.737	247.899
82857	D5_H-7.png	D5	Z	High	182.11	232.42	206.42	237.37	High	206.42	237.37	180.12	247.097	181.737	247.899
812568	D5_F-6.png	D5	IF	Intermediate	3.846	0	18.58	86.1	Low	3.846	0	4.6268	4.96628	13.2361	35.2257
812568	D5_F-7.png	D5	Z	Intermediate	3.846	0	18.58	86.1	Low	18.58	86.1	21.8453	65.4852	13.2361	35.2257
818088	D5_D-6.png	D5	IF	High	148.79	196.79	82.29	183.13	High	148.79	196.79	126.344	190.13	101.038	178.349
818088	D5_D-7.png	D5	Z	High	148.79	196.79	82.29	183.13	High	82.29	183.13	75.732	166.568	101.038	178.349
825498	D5_B-6.png	D5	IF	Low	14.29	17.14	1.811	1.17	Low	14.29	17.14	24.6126	29.3876	13.3628	16.3456
825498	D5_B-7.png	D5	Z	Low	14.29	17.14	1.811	1.17	Low	1.811	1.17	2.11305	3.30354	13.3628	16.3456
86496	D5_G-7.png	D5	IF	Low	18.84	26.83	13.36	54.22	Low	18.84	26.83	20.6553	28.3593	17.8974	41.8071
86496	D5_G-8.png	D5	Z	Low	18.84	26.83	13.36	54.22	Low	13.36	54.22	15.1395	55.255	17.8974	41.8071
816239	D5_E-7.png	D5	IF	Intermediate	47.1	75.49	33.81	124.83	High	47.1	75.49	41.7985	72.7917	37.8935	93.5522
816239	D5_E-8.png	D5	Z	Intermediate	47.1	75.49	33.81	124.83	High	33.81	124.83	33.9886	114.313	37.8935	93.5522
821418	D5_C-7.png	D5	IF	High	76.41	137.14	97.9	194.67	High	76.41	137.14	62.5099	112.015	75.4678	141.271
821418	D5_C-8.png	D5	Z	High	76.41	137.14	97.9	194.67	High	97.9	194.67	88.4256	170.526	75.4678	141.271
82762	D5_H-8.png	D5	IF	Intermediate	26.33	39.6	22.61	101	Low	26.33	39.6	25.1652	31.125	31.6487	69.0211
82762	D5_H-9.png	D5	Z	Intermediate	26.33	39.6	22.61	101	Low	22.61	101	38.1321	106.917	31.6487	69.0211
811831	D5_F-8.png	D5	IF	Intermediate	6.824	10.15	12.74	56.14	Low	6.824	10.15	32.5957	59.9709	22.4496	50.293
811831	D5_F-9.png	D5	Z	Intermediate	6.824	10.15	12.74	56.14	Low	12.74	56.14	12.3035	40.6151	22.4496	50.293
817984	D5_D-8.png	D5	IF	Intermediate	1.957	1.258	5.049	29.44	Low	1.957	1.258	1.89348	2.22569	4.06966	12.6806
817984	D5_D-9.png	D5	Z	Intermediate	1.957	1.258	5.049	29.44	Low	5.049	29.44	6.24585	23.1355	4.06966	12.6806
825248	D5_B-8.png	D5	IF	Low	6.155	6.552	0.5594	1.441	Low	6.155	6.552	2.8643	3.59889	1.81567	2.75413
825248	D5_B-9.png	D5	Z	Low	6.155	6.552	0.5594	1.441	Low	0.5594	1.441	0.76703	1.90937	1.81567	2.75413
85882	D5_G-9.png	D5	IF	Low	8.026	21.37	13.8	31.94	Low	8.026	21.37	28.6393	57.0832	23.4788	43.4173
85882	D5_G-10.png	D5	Z	Low	8.026	21.37	13.8	31.94	Low	13.8	31.94	18.3182	29.7513	23.4788	43.4173
815483	D5_E-9.png	D5	IF	Intermediate	4.782	15.94	108.12	187.23	High	4.782	15.94	3.89178	14.9722	50.0089	93.2217
815483	D5_E-10.png	D5	Z	Intermediate	4.782	15.94	108.12	187.23	High	108.12	187.23	96.1261	171.471	50.0089	93.2217
820485	D5_C-9.png	D5	IF	Intermediate	3.11	9.787	8.556	56.99	Low	3.11	9.787	2.66453	6.36481	9.88787	30.7069
820485	D5_C-10.png	D5	Z	Intermediate	3.11	9.787	8.556	56.99	Low	8.556	56.99	17.1112	55.0489	9.88787	30.7069
82072	D5_H-10.png	D5	IF	Low	15.88	13.53	15.35	54.39	Low	15.88	13.53	11.3253	12.7896	12.9117	33.8717
82072	D5_H-11.png	D5	Z	Low	15.88	13.53	15.35	54.39	Low	15.35	54.39	14.4981	54.9539	12.9117	33.8717
811504	D5_F-10.png	D5	IF	Low	1.244	1.508	0.939	2.16	Low	1.244	1.508	0.501021	0.845667	1.68242	3.76654
811504	D5_F-11.png	D5	Z	Low	1.244	1.508	0.939	2.16	Low	0.939	2.16	2.86382	6.68741	1.68242	3.76654
817931	D5_D-10.png	D5	IF	Intermediate	8.73	13.56	56.36	110.08	Low	8.73	13.56	12.667	20.5387	40.0008	80.6356
817931	D5_D-11.png	D5	Z	Intermediate	8.73	13.56	56.36	110.08	Low	56.36	110.08	67.3347	140.732	40.0008	80.6356
825227	D5_B-10.png	D5	IF	Intermediate	37.63	101.29	127.89	178.11	High	37.63	101.29	45.2913	96.2747	77.0829	130.579
825227	D5_B-11.png	D5	Z	Intermediate	37.63	101.29	127.89	178.11	High	127.89	178.11	108.875	164.883	77.0829	130.579
85341	D5_G-11.png	D5	IF	Intermediate	23.43	38.22	104.43	213.29	High	23.43	38.22	23.857	34.5944	56.8978	99.7477
85341	D5_G-12.png	D5	Z	Intermediate	23.43	38.22	104.43	213.29	High	104.43	213.29	89.9385	164.901	56.8978	99.7477
815144	D5_E-11.png	D5	IF	Intermediate	26.7	95.87	9.657	53.31	Low	26.7	95.87	46.8156	94.6304	30.0681	70.413
815144	D5_E-12.png	D5	Z	Intermediate	26.7	95.87	9.657	53.31	Low	9.657	53.31	13.3207	46.1955	30.0681	70.413
820047	D5_C-11.png	D5	IF	High	115.11	174.39	120.05	229.93	High	115.11	174.39	92.8005	149.639	99.3286	175.408
820047	D5_C-12.png	D5	Z	High	115.11	174.39	120.05	229.93	High	120.05	229.93	105.857	201.178	99.3286	175.408
8950	D5_H-12.png	D5	IF	Intermediate	27.66	96.38	100.81	201.32	High	27.66	96.38	25.6252	98.0676	51.0343	139.54
8950	D5_H-13.png	D5	Z	Intermediate	27.66	96.38	100.81	201.32	High	100.81	201.32	76.4433	181.013	51.0343	139.54
811140	D5_F-12.png	D5	IF	Intermediate	5.624	7.196	47.58	127.53	Low	5.624	7.196	10.3174	13.2593	40.8738	79.9568
811140	D5_F-13.png	D5	Z	Intermediate	5.624	7.196	47.58	127.53	Low	47.58	127.53	71.4301	146.654	40.8738	79.9568
817674	D5_D-12.png	D5	IF	High	183.35	250.07	192.31	244.07	High	183.35	250.07	180.833	245.281	173.719	240.807
817674	D5_D-13.png	D5	Z	High	183.35	250.07	192.31	244.07	High	192.31	244.07	166.605	236.333	173.719	240.807
824897	D5_B-12.png	D5	IF	Intermediate	19.88	31.62	26.69	95.68	Low	19.88	31.62	34.4302	47.6927	29.284	66.1471
824897	D5_B-13.png	D5	Z	Intermediate	19.88	31.62	26.69	95.68	Low	26.69	95.68	24.1378	84.6014	29.284	66.1471
85319	D5_G-13.png	D5	IF	Low	162.5	150	1.1	8.249	High	162.5	150	60.6412	88.6408	32.4057	51.6271
85319	D5_G-14.png	D5	Z	Low	162.5	150	1.1	8.249	High	1.1	8.249	4.17025	14.6135	32.4057	51.6271
814869	D5_E-13.png	D5	IF	Intermediate	51.86	103.85	19.84	50.32	Low	51.86	103.85	48.9104	108.152	34.5153	81.3989
814869	D5_E-14.png	D5	Z	Intermediate	51.86	103.85	19.84	50.32	Low	19.84	50.32	20.1202	54.6456	34.5153	81.3989
820046	D5_C-13.png	D5	IF	High	91.31	189.33	87.11	197.51	High	91.31	189.33	71.1768	180.298	80.354	178.943
820046	D5_C-14.png	D5	Z	High	91.31	189.33	87.11	197.51	High	87.11	197.51	89.5313	177.588	80.354	178.943
8264	D5_H-14.png	D5	IF	Intermediate	29.61	100.86	40.77	46.89	Low	29.61	100.86	35.0463	107.217	38.644	81.8919
8264	D5_H-15.png	D5	Z	Intermediate	29.61	100.86	40.77	46.89	Low	40.77	46.89	42.2418	56.5667	38.644	81.8919
89587	D5_F-14.png	D5	IF	Intermediate	10.12	47.3	7.013	25.8	Low	10.12	47.3	9.03477	26.5324	7.61599	23.5734
89587	D5_F-15.png	D5	Z	Intermediate	10.12	47.3	7.013	25.8	Low	7.013	25.8	6.1972	20.6144	7.61599	23.5734
817240	D5_D-14.png	D5	IF	Intermediate	15.21	35.12	30.21	86.18	Low	15.21	35.12	12.9648	35.5525	17.0719	52.7668
817240	D5_D-15.png	D5	Z	Intermediate	15.21	35.12	30.21	86.18	Low	30.21	86.18	21.179	69.9811	17.0719	52.7668
56372	D6_F-1.png	D6	IF	Low	4.03	2.053	17.56	26.2	Low	4.03	2.053	2.51353	4.21634	6.98141	15.2048
56372	D6_F-2.png	D6	Z	Low	4.03	2.053	17.56	26.2	Low	17.56	26.2	11.4493	26.1932	6.98141	15.2048
58006	D6_E-1.png	D6	IF	Intermediate	51.02	129.64	143.45	214.15	High	51.02	129.64	46.9422	138.791	78.0579	160.257
58006	D6_E-2.png	D6	Z	Intermediate	51.02	129.64	143.45	214.15	High	143.45	214.15	109.174	181.724	78.0579	160.257
510750	D6_D-1.png	D6	IF	Intermediate	47.7	103.93	145.07	220.86	High	47.7	103.93	39.0926	121.285	85.5307	164.821
510750	D6_D-2.png	D6	Z	Intermediate	47.7	103.93	145.07	220.86	High	145.07	220.86	131.969	208.357	85.5307	164.821
520201	D6_C-1.png	D6	IF	High	132.28	230.13	225.31	281.96	High	132.28	230.13	108.833	200.677	157.855	246.575
520201	D6_C-2.png	D6	Z	High	132.28	230.13	225.31	281.96	High	225.31	281.96	206.876	292.473	157.855	246.575
523571	D6_B-1.png	D6	IF	High	154.22	231.25	218.27	261.74	High	154.22	231.25	145.608	220.194	167.762	243.262
523571	D6_B-2.png	D6	Z	High	154.22	231.25	218.27	261.74	High	218.27	261.74	189.916	266.331	167.762	243.262
56291	D6_F-3.png	D6	IF	Intermediate	16.13	35.2	2.043	24.28	Low	16.13	35.2	23.8145	44.3905	13.7176	28.1058
56291	D6_F-4.png	D6	Z	Intermediate	16.13	35.2	2.043	24.28	Low	2.043	24.28	3.62065	11.8211	13.7176	28.1058
57950	D6_E-3.png	D6	IF	Intermediate	19.75	67.46	27.02	80.73	Low	19.75	67.46	21.8735	64.5583	22.6013	65.3566
57950	D6_E-4.png	D6	Z	Intermediate	19.75	67.46	27.02	80.73	Low	27.02	80.73	23.329	66.1549	22.6013	65.3566
510318	D6_D-3.png	D6	IF	Low	2.859	5.218	2.476	15.3	Low	2.859	5.218	3.82455	5.55738	2.64292	4.43117
510318	D6_D-4.png	D6	Z	Low	2.859	5.218	2.476	15.3	Low	2.476	15.3	1.46129	3.30496	2.64292	4.43117
518931	D6_C-3.png	D6	IF	Intermediate	16.81	35.14	72.65	155.12	High	16.81	35.14	13.2608	45.7081	32.5659	92.7913
518931	D6_C-4.png	D6	Z	Intermediate	16.81	35.14	72.65	155.12	High	72.65	155.12	51.8709	139.874	32.5659	92.7913
523320	D6_B-3.png	D6	IF	Intermediate	16.81	17.23	17	50.37	Low	16.81	17.23	12.756	14.348	13.9433	21.8206
523320	D6_B-4.png	D6	Z	Intermediate	16.81	17.23	17	50.37	Low	17	50.37	15.1307	29.2932	13.9433	21.8206
54950	D6_F-5.png	D6	IF	Low	19.86	32.86	41.12	77.3	Low	19.86	32.86	32.3986	51.7783	37.5362	63.448
54950	D6_F-6.png	D6	Z	Low	19.86	32.86	41.12	77.3	Low	41.12	77.3	42.6739	75.1177	37.5362	63.448
57898	D6_E-5.png	D6	IF	Intermediate	20.3	48.46	26.19	75.52	Low	20.3	48.46	15.5766	44.8096	27.6878	65.3516
57898	D6_E-6.png	D6	Z	Intermediate	20.3	48.46	26.19	75.52	Low	26.19	75.52	39.7989	85.8937	27.6878	65.3516
59547	D6_D-5.png	D6	IF	High	150.28	185.8	106.38	192.36	High	150.28	185.8	129.649	167.291	118.621	179.197
59547	D6_D-6.png	D6	Z	High	150.28	185.8	106.38	192.36	High	106.38	192.36	107.594	191.103	118.621	179.197
517044	D6_C-5.png	D6	IF	High	77.13	163.52	129.75	233.6	High	77.13	163.52	45.4395	140.64	67.5222	168.07
517044	D6_C-6.png	D6	Z	High	77.13	163.52	129.75	233.6	High	129.75	233.6	89.6049	195.501	67.5222	168.07
523198	D6_B-5.png	D6	IF	Intermediate	82.58	180.44	101.02	207.62	High	82.58	180.44	80.142	169.53	85.3204	175.481
523198	D6_B-6.png	D6	Z	Intermediate	82.58	180.44	101.02	207.62	High	101.02	207.62	90.4989	181.432	85.3204	175.481
53474	D6_F-7.png	D6	IF	Intermediate	23.96	44.87	27.04	61.73	Low	23.96	44.87	34.7253	64.9119	30.6088	70.4522
53474	D6_F-8.png	D6	Z	Intermediate	23.96	44.87	27.04	61.73	Low	27.04	61.73	26.4924	75.9924	30.6088	70.4522
57118	D6_E-7.png	D6	IF	Intermediate	19.42	52.85	19.06	89.71	Low	19.42	52.85	24.0668	77.8291	29.8158	82.1973
57118	D6_E-8.png	D6	Z	Intermediate	19.42	52.85	19.06	89.71	Low	19.06	89.71	35.5647	86.5656	29.8158	82.1973
515995	D6_C-7.png	D6	IF	Intermediate	5.546	16.13	23.7	52.29	Low	5.546	16.13	3.78881	11.8004	21.6956	49.1073
515995	D6_C-8.png	D6	Z	Intermediate	5.546	16.13	23.7	52.29	Low	23.7	52.29	39.6023	86.4143	21.6956	49.1073
523196	D6_B-7.png	D6	IF	Intermediate	49.57	85.96	31.42	124.09	High	49.57	85.96	53.1828	92.3903	44.8743	107.245
523196	D6_B-8.png	D6	Z	Intermediate	49.57	85.96	31.42	124.09	High	31.42	124.09	36.5658	122.1	44.8743	107.245
53367	D6_F-9.png	D6	IF	Intermediate	98.21	161.49	40.69	111.13	High	98.21	161.49	82.1487	148.348	60.7785	128.614
53367	D6_F-10.png	D6	Z	Intermediate	98.21	161.49	40.69	111.13	High	40.69	111.13	39.4083	108.881	60.7785	128.614
57003	D6_E-9.png	D6	IF	Intermediate	12.14	45.17	22.55	95	Low	12.14	45.17	19.9459	53.6078	25.5486	73.2365
57003	D6_E-10.png	D6	Z	Intermediate	12.14	45.17	22.55	95	Low	22.55	95	31.1512	92.8651	25.5486	73.2365
58891	D6_D-9.png	D6	IF	Low	8.797	8.797	3.706	16.73	Low	8.797	8.797	18.9792	26.8793	15.4223	30.434
58891	D6_D-10.png	D6	Z	Low	8.797	8.797	3.706	16.73	Low	3.706	16.73	11.8654	33.9886	15.4223	30.434
514432	D6_C-9.png	D6	IF	High	58.5	112.22	135.86	218.24	High	58.5	112.22	52.5216	107.167	112.533	173.995
514432	D6_C-10.png	D6	Z	High	58.5	112.22	135.86	218.24	High	135.86	218.24	172.545	240.822	112.533	173.995
522318	D6_B-9.png	D6	IF	High	55.6	95.74	173.28	282.58	High	55.6	95.74	68.3869	112.307	112.641	179.433
522318	D6_B-10.png	D6	Z	High	55.6	95.74	173.28	282.58	High	173.28	282.58	156.895	246.558	112.641	179.433
52555	D6_F-11.png	D6	IF	High	171.31	279.71	94.81	196.89	High	171.31	279.71	164.435	244.782	137.93	221.197
52555	D6_F-12.png	D6	Z	High	171.31	279.71	94.81	196.89	High	94.81	196.89	111.425	197.612	137.93	221.197
56954	D6_E-11.png	D6	IF	Intermediate	19.03	71.96	14.31	76.55	Low	19.03	71.96	25.0551	74.3025	20.9262	65.1006
56954	D6_E-12.png	D6	Z	Intermediate	19.03	71.96	14.31	76.55	Low	14.31	76.55	16.7974	55.8988	20.9262	65.1006
58840	D6_D-11.png	D6	IF	Low	8.825	50.58	3.993	26.08	Low	8.825	50.58	10.7705	40.4597	8.33394	31.1625
58840	D6_D-12.png	D6	Z	Low	8.825	50.58	3.993	26.08	Low	3.993	26.08	5.89737	21.8652	8.33394	31.1625
522037	D6_B-11.png	D6	IF	Intermediate	7.035	13.4	17.33	58.13	Low	7.035	13.4	19.8405	27.5163	17.6439	36.8411
522037	D6_B-12.png	D6	Z	Intermediate	7.035	13.4	17.33	58.13	Low	17.33	58.13	15.4472	46.166	17.6439	36.8411
51956	D6_F-13.png	D6	IF	High	104.81	178.45	124.75	211.47	High	104.81	178.45	88.3034	172.955	104.151	187.249
51956	D6_F-14.png	D6	Z	High	104.81	178.45	124.75	211.47	High	124.75	211.47	119.998	201.542	104.151	187.249
56875	D6_E-13.png	D6	IF	Low	4.422	17.48	19.01	45.49	Low	4.422	17.48	5.59464	13.5114	19.6966	35.3924
56875	D6_E-14.png	D6	Z	Low	4.422	17.48	19.01	45.49	Low	19.01	45.49	33.7985	57.2735	19.6966	35.3924
58201	D6_D-13.png	D6	IF	Intermediate	74.81	150.88	2.688	5.819	High	74.81	150.88	71.8354	140.734	37.0246	72.7599
58201	D6_D-14.png	D6	Z	Intermediate	74.81	150.88	2.688	5.819	High	2.688	5.819	2.21379	4.78546	37.0246	72.7599
521749	D6_B-13.png	D6	IF	High	76.55	160.9	89.46	206.45	High	76.55	160.9	52.8973	151.188	54.4895	159.126
521749	D6_B-14.png	D6	Z	High	76.55	160.9	89.46	206.45	High	89.46	206.45	56.0816	167.063	54.4895	159.126
103219	D7.1_G-1.png	D7.1	Z	High	56.7	120.5	106.46	227.92	High	106.46	227.92	98.322	194.309	62.0043	126.217
103219	D7.1_F-15.png	D7.1	IF	High	56.7	120.5	106.46	227.92	High	56.7	120.5	25.6867	58.1247	62.0043	126.217
106049	D7.1_F-1.png	D7.1	IF	Intermediate	18.61	55.02	11.58	53.18	Low	18.61	55.02	8.45886	20.9187	9.81072	33.0571
106049	D7.1_F-2.png	D7.1	Z	Intermediate	18.61	55.02	11.58	53.18	Low	11.58	53.18	11.1626	45.1954	9.81072	33.0571
109201	D7.1_E-1.png	D7.1	Z	High	41.04	92.43	137.71	219.87	High	137.71	219.87	96.8786	186.31	61.3535	131.068
109201	D7.1_D-15.png	D7.1	IF	High	41.04	92.43	137.71	219.87	High	41.04	92.43	25.8284	75.8258	61.3535	131.068
1010629	D7.1_D-1.png	D7.1	IF	High	128.6	230.71	97.53	214.6	High	128.6	230.71	141.847	217.354	115.046	202.107
1010629	D7.1_D-2.png	D7.1	Z	High	128.6	230.71	97.53	214.6	High	97.53	214.6	88.2438	186.86	115.046	202.107
1011950	D7.1_C-1.png	D7.1	Z	Low	0.3375	0	9.209	21.4	Low	9.209	21.4	10.8164	26.6719	6.0424	14.0874
1011950	D7.1_B-15.png	D7.1	IF	Low	0.3375	0	9.209	21.4	Low	0.3375	0	1.26841	1.50282	6.0424	14.0874
1013256	D7.1_B-1.png	D7.1	IF	Low	0.3273	0	1.904	3.707	Low	0.3273	0	1.34828	1.60717	2.69158	3.02371
1013256	D7.1_B-2.png	D7.1	Z	Low	0.3273	0	1.904	3.707	Low	1.904	3.707	4.03489	4.44024	2.69158	3.02371
103087	D7.1_G-2.png	D7.1	IF	Intermediate	33.37	43.29	83.71	131.79	High	33.37	43.29	20.8475	58.3927	49.9196	102.298
103087	D7.1_G-3.png	D7.1	Z	Intermediate	33.37	43.29	83.71	131.79	High	83.71	131.79	78.9916	146.203	49.9196	102.298
107732	D7.1_E-2.png	D7.1	IF	Intermediate	29.58	53.86	41.56	125.1	Low	29.58	53.86	16.7335	55.8985	22.0365	76.367
107732	D7.1_E-3.png	D7.1	Z	Intermediate	29.58	53.86	41.56	125.1	Low	41.56	125.1	27.3396	96.8355	22.0365	76.367
1011870	D7.1_C-2.png	D7.1	IF	Low	17.91	29.39	8.89	13.42	Low	17.91	29.39	21.2849	30.716	11.2936	16.8868
1011870	D7.1_C-3.png	D7.1	Z	Low	17.91	29.39	8.89	13.42	Low	8.89	13.42	1.30238	3.05761	11.2936	16.8868
105395	D7.1_F-3.png	D7.1	IF	Low	2.477	2.524	1.529	2.844	Low	2.477	2.524	1.12286	1.5769	0.874227	1.30436
105395	D7.1_F-4.png	D7.1	Z	Low	2.477	2.524	1.529	2.844	Low	1.529	2.844	0.625599	1.03182	0.874227	1.30436
1010482	D7.1_D-3.png	D7.1	IF	High	31.73	71.23	167.35	226.31	High	31.73	71.23	43.8218	82.6555	83.2725	138.125
1010482	D7.1_D-4.png	D7.1	Z	High	31.73	71.23	167.35	226.31	High	167.35	226.31	122.723	193.595	83.2725	138.125
1012788	D7.1_B-3.png	D7.1	IF	High	73.03	78.09	28.07	74.83	High	73.03	78.09	41.82	48.6947	33.1153	62.4372
1012788	D7.1_B-4.png	D7.1	Z	High	73.03	78.09	28.07	74.83	High	28.07	74.83	24.4105	76.1797	33.1153	62.4372
102772	D7.1_G-4.png	D7.1	IF	Intermediate	14.12	22.61	14.09	41.28	Low	14.12	22.61	12.5547	27.1973	10.9088	30.006
102772	D7.1_G-5.png	D7.1	Z	Intermediate	14.12	22.61	14.09	41.28	Low	14.09	41.28	9.26291	32.8146	10.9088	30.006
107571	D7.1_E-4.png	D7.1	IF	Low	9.08	18.86	6.667	3.81	Low	9.08	18.86	3.28657	3.59535	16.2839	23.5373
107571	D7.1_E-5.png	D7.1	Z	Low	9.08	18.86	6.667	3.81	Low	6.667	3.81	29.2813	43.4792	16.2839	23.5373
1011363	D7.1_C-4.png	D7.1	IF	Intermediate	28.99	113.23	28.78	109.14	Low	28.99	113.23	24.1713	91.5797	26.2132	96.5803
1011363	D7.1_C-5.png	D7.1	Z	Intermediate	28.99	113.23	28.78	109.14	Low	28.78	109.14	28.2552	101.581	26.2132	96.5803
104835	D7.1_F-5.png	D7.1	IF	Intermediate	21.2	95.28	59.93	162.36	High	21.2	95.28	19.5079	62.7979	38.1059	101.656
104835	D7.1_F-6.png	D7.1	Z	Intermediate	21.2	95.28	59.93	162.36	High	59.93	162.36	56.7038	140.515	38.1059	101.656
1010414	D7.1_D-5.png	D7.1	IF	Intermediate	13.11	41.74	44.31	137.33	Low	13.11	41.74	19.7491	50.6653	46.5463	100.562
1010414	D7.1_D-6.png	D7.1	Z	Intermediate	13.11	41.74	44.31	137.33	Low	44.31	137.33	73.3435	150.459	46.5463	100.562
1012608	D7.1_B-5.png	D7.1	IF	High	187.97	238.4	161.68	237.92	High	187.97	238.4	157.588	223.737	138.227	198.55
1012608	D7.1_B-6.png	D7.1	Z	High	187.97	238.4	161.68	237.92	High	161.68	237.92	118.866	173.363	138.227	198.55
102108	D7.1_G-6.png	D7.1	IF	Intermediate	19.76	71.45	1.028	2.037	Low	19.76	71.45	21.0378	73.0336	10.7792	36.959
102108	D7.1_G-7.png	D7.1	Z	Intermediate	19.76	71.45	1.028	2.037	Low	1.028	2.037	0.520716	0.884394	10.7792	36.959
107542	D7.1_E-6.png	D7.1	IF	Intermediate	34.13	64.44	0.7034	0.3517	Low	34.13	64.44	30.0126	88.7566	15.7544	45.3055
107542	D7.1_E-7.png	D7.1	Z	Intermediate	34.13	64.44	0.7034	0.3517	Low	0.7034	0.3517	1.49628	1.85436	15.7544	45.3055
1011334	D7.1_C-6.png	D7.1	IF	Intermediate	0.4682	0.1873	11.49	48.31	Low	0.4682	0.1873	0.997118	1.47932	3.99385	14.0159
1011334	D7.1_C-7.png	D7.1	Z	Intermediate	0.4682	0.1873	11.49	48.31	Low	11.49	48.31	6.99058	26.5526	3.99385	14.0159
104649	D7.1_F-7.png	D7.1	IF	Low	2.119	2.234	4.805	8.859	Low	2.119	2.234	3.43508	5.14678	6.08462	7.19142
104649	D7.1_F-8.png	D7.1	Z	Low	2.119	2.234	4.805	8.859	Low	4.805	8.859	8.73416	9.23607	6.08462	7.19142
1010410	D7.1_D-7.png	D7.1	IF	Intermediate	36.26	59.17	32.7	72.25	Low	36.26	59.17	26.86	57.7547	24.7175	63.2702
1010410	D7.1_D-8.png	D7.1	Z	Intermediate	36.26	59.17	32.7	72.25	Low	32.7	72.25	22.5751	68.7858	24.7175	63.2702
1012584	D7.1_B-7.png	D7.1	IF	Low	2.48	2.527	2.415	6.191	Low	2.48	2.527	1.47125	1.89242	1.17925	1.59752
1012584	D7.1_B-8.png	D7.1	Z	Low	2.48	2.527	2.415	6.191	Low	2.415	6.191	0.887258	1.30262	1.17925	1.59752
10966	D7.1_G-8.png	D7.1	IF	Intermediate	14.64	51.27	29.53	30.05	Low	14.64	51.27	11.8755	41.8043	13.4077	33.4312
10966	D7.1_G-9.png	D7.1	Z	Intermediate	14.64	51.27	29.53	30.05	Low	29.53	30.05	14.9399	25.058	13.4077	33.4312
107471	D7.1_E-8.png	D7.1	IF	High	123.89	200.96	131.26	233.51	High	123.89	200.96	98.9711	192.853	98.3535	196.905
107471	D7.1_E-9.png	D7.1	Z	High	123.89	200.96	131.26	233.51	High	131.26	233.51	97.7359	200.956	98.3535	196.905
104581	D7.1_F-9.png	D7.1	IF	Intermediate	49.91	112.04	4.545	13.64	Low	49.91	112.04	54.6874	114.221	32.0627	61.8169
104581	D7.1_F-10.png	D7.1	Z	Intermediate	49.91	112.04	4.545	13.64	Low	4.545	13.64	9.43795	9.41294	32.0627	61.8169
1012442	D7.1_B-9.png	D7.1	IF	Intermediate	5.865	19.41	26.03	61.3	Low	5.865	19.41	3.19566	5.86019	16.7736	26.701
1012442	D7.1_B-10.png	D7.1	Z	Intermediate	5.865	19.41	26.03	61.3	Low	26.03	61.3	30.3516	47.5418	16.7736	26.701
10751	D7.1_G-10.png	D7.1	IF	Low	1.242	3.077	0.4244	0.6944	Low	1.242	3.077	0.736475	1.74815	0.553362	1.217
10751	D7.1_G-11.png	D7.1	Z	Low	1.242	3.077	0.4244	0.6944	Low	0.4244	0.6944	0.370248	0.685849	0.553362	1.217
107134	D7.1_E-10.png	D7.1	IF	Intermediate	3.626	16.16	20.06	52.33	Low	3.626	16.16	3.15208	6.47284	6.18496	18.1332
107134	D7.1_E-11.png	D7.1	Z	Intermediate	3.626	16.16	20.06	52.33	Low	20.06	52.33	9.21784	29.7935	6.18496	18.1332
103924	D7.1_F-11.png	D7.1	IF	Low	1.991	3.535	0.9004	0.8186	Low	1.991	3.535	0.77388	1.44158	0.785021	1.6059
103924	D7.1_F-12.png	D7.1	Z	Low	1.991	3.535	0.9004	0.8186	Low	0.9004	0.8186	0.796162	1.77021	0.785021	1.6059
109436	D7.1_D-11.png	D7.1	IF	Intermediate	12.96	39.78	19.02	80.5	Low	12.96	39.78	17.8924	25.6876	18.5725	33.6315
109436	D7.1_D-12.png	D7.1	Z	Intermediate	12.96	39.78	19.02	80.5	Low	19.02	80.5	19.2526	41.5755	18.5725	33.6315
1012273	D7.1_B-11.png	D7.1	IF	Intermediate	38.02	92.41	87.89	185.35	High	38.02	92.41	33.7577	86.7744	48.9088	131.217
1012273	D7.1_B-12.png	D7.1	Z	Intermediate	38.02	92.41	87.89	185.35	High	87.89	185.35	64.0598	175.659	48.9088	131.217
10461	D7.1_G-12.png	D7.1	IF	Low	0.4747	0.5142	1.304	0.4804	Low	0.4747	0.5142	0.824911	1.21646	0.958929	1.33021
10461	D7.1_G-13.png	D7.1	Z	Low	0.4747	0.5142	1.304	0.4804	Low	1.304	0.4804	1.09295	1.44396	0.958929	1.33021
106355	D7.1_E-12.png	D7.1	IF	Low	1.629	4.776	0.723	1.516	Low	1.629	4.776	1.46485	3.75319	0.904253	2.19201
106355	D7.1_E-13.png	D7.1	Z	Low	1.629	4.776	0.723	1.516	Low	0.723	1.516	0.343657	0.630827	0.904253	2.19201
1011043	D7.1_C-12.png	D7.1	IF	High	56.87	88.14	135.12	222.81	High	56.87	88.14	48.5487	84.1643	72.0829	134.404
1011043	D7.1_C-13.png	D7.1	Z	High	56.87	88.14	135.12	222.81	High	135.12	222.81	95.6172	184.644	72.0829	134.404
103234	D7.1_F-13.png	D7.1	IF	Intermediate	24.92	46.66	38.34	79.27	Low	24.92	46.66	10.9134	28.4072	17.9213	52.9428
103234	D7.1_F-14.png	D7.1	Z	Intermediate	24.92	46.66	38.34	79.27	Low	38.34	79.27	24.9291	77.4784	17.9213	52.9428
109270	D7.1_D-13.png	D7.1	IF	Low	0.2722	0	0.1157	0	Low	0.2722	0	0.367994	0.664674	0.32386	0.607341
109270	D7.1_D-14.png	D7.1	Z	Low	0.2722	0	0.1157	0	Low	0.1157	0	0.279727	0.550008	0.32386	0.607341
1012245	D7.1_B-13.png	D7.1	IF	Intermediate	3.804	1.087	8.954	23.48	Low	3.804	1.087	8.07425	8.35781	5.45568	9.34312
1012245	D7.1_B-14.png	D7.1	Z	Intermediate	3.804	1.087	8.954	23.48	Low	8.954	23.48	2.8371	10.3284	5.45568	9.34312
10364	D7.1_G-14.png	D7.1	IF	Intermediate	0	0	18.23	26.5	Low	0	0	12.392	12.6869	10.7849	20.2863
10364	D7.1_G-15.png	D7.1	Z	Intermediate	0	0	18.23	26.5	Low	18.23	26.5	9.17767	27.8857	10.7849	20.2863
106072	D7.1_E-14.png	D7.1	IF	Low	10	0	3.646	11.58	Low	10	0	9.74502	9.60279	5.18182	5.57856
106072	D7.1_E-15.png	D7.1	Z	Low	10	0	3.646	11.58	Low	3.646	11.58	0.618617	1.55432	5.18182	5.57856
1010812	D7.1_C-14.png	D7.1	IF	High	46.65	111.23	29.4	67.29	High	46.65	111.23	25.2568	77.9503	17.52	53.0305
1010812	D7.1_C-15.png	D7.1	Z	High	46.65	111.23	29.4	67.29	High	29.4	67.29	9.78324	28.1106	17.52	53.0305
1013351	D7.1_A-14.png	D7.1	IF	Low	0.7973	0.0664	0.6156	0.0228	Low	0.7973	0.0664	0.52145	0.81752	0.400759	0.691167
1013351	D7.1_A-15.png	D7.1	Z	Low	0.7973	0.0664	0.6156	0.0228	Low	0.6156	0.0228	0.280067	0.564815	0.400759	0.691167
1015314	D7.2_E-1.png	D7.2	IF	Intermediate	16.57	38.76	43.46	133.99	Low	16.57	38.76	15.1883	32.6959	26.8412	81.411
1015314	D7.2_E-2.png	D7.2	Z	Intermediate	16.57	38.76	43.46	133.99	Low	43.46	133.99	38.4941	130.126	26.8412	81.411
1018823	D7.2_D-1.png	D7.2	IF	High	151.55	210.19	144.81	227.47	High	151.55	210.19	123.21	199.463	120.619	200.932
1018823	D7.2_D-2.png	D7.2	Z	High	151.55	210.19	144.81	227.47	High	144.81	227.47	118.029	202.401	120.619	200.932
1023117	D7.2_C-1.png	D7.2	IF	High	103.61	107.87	235.23	282.63	High	103.61	107.87	55.297	81.92	143.463	186.941
1023117	D7.2_C-2.png	D7.2	Z	High	103.61	107.87	235.23	282.63	High	235.23	282.63	231.629	291.962	143.463	186.941
1024886	D7.2_B-1.png	D7.2	IF	Intermediate	43.24	128.79	36.58	125.11	High	43.24	128.79	44.8391	122.739	39.7578	120.327
1024886	D7.2_B-2.png	D7.2	Z	Intermediate	43.24	128.79	36.58	125.11	High	36.58	125.11	34.6766	117.916	39.7578	120.327
1015102	D7.2_E-3.png	D7.2	IF	Intermediate	6.269	20.66	14.08	76.94	Low	6.269	20.66	6.0569	18.747	12.5105	45.8738
1015102	D7.2_E-4.png	D7.2	Z	Intermediate	6.269	20.66	14.08	76.94	Low	14.08	76.94	18.9642	73.0006	12.5105	45.8738
1018064	D7.2_D-3.png	D7.2	IF	Intermediate	22.01	61.02	85.37	162.85	High	22.01	61.02	26.8359	89.2376	45.6923	109.847
1018064	D7.2_D-4.png	D7.2	Z	Intermediate	22.01	61.02	85.37	162.85	High	85.37	162.85	64.5487	130.457	45.6923	109.847
1022544	D7.2_C-3.png	D7.2	IF	Intermediate	120	113.33	4.845	18.65	High	120	113.33	26.1881	27.5064	16.4053	22.7828
1022544	D7.2_C-4.png	D7.2	Z	Intermediate	120	113.33	4.845	18.65	High	4.845	18.65	6.6224	18.0592	16.4053	22.7828
1024760	D7.2_B-3.png	D7.2	IF	Intermediate	1.919	4.611	2.308	6.88	Low	1.919	4.611	2.19959	5.65277	1.47865	3.53127
1024760	D7.2_B-4.png	D7.2	Z	Intermediate	1.919	4.611	2.308	6.88	Low	2.308	6.88	0.757706	1.40978	1.47865	3.53127
1014501	D7.2_E-5.png	D7.2	IF	Intermediate	4.689	4.249	204.82	251.72	High	4.689	4.249	3.59289	4.51939	90.1166	124.182
1014501	D7.2_E-6.png	D7.2	Z	Intermediate	4.689	4.249	204.82	251.72	High	204.82	251.72	176.64	243.844	90.1166	124.182
1017969	D7.2_D-5.png	D7.2	IF	Intermediate	32.59	85.77	46.28	128.65	High	32.59	85.77	45.1182	107.521	43.0311	120.808
1017969	D7.2_D-6.png	D7.2	Z	Intermediate	32.59	85.77	46.28	128.65	High	46.28	128.65	40.944	134.095	43.0311	120.808
1022227	D7.2_C-5.png	D7.2	IF	Intermediate	13.08	18.59	9.782	10.35	Low	13.08	18.59	8.33423	10.1066	12.068	18.2331
1022227	D7.2_C-6.png	D7.2	Z	Intermediate	13.08	18.59	9.782	10.35	Low	9.782	10.35	15.8019	26.3596	12.068	18.2331
1024661	D7.2_B-5.png	D7.2	IF	High	83.06	153.35	64.99	143	High	83.06	153.35	53.7694	159.45	50.226	142.107
1024661	D7.2_B-6.png	D7.2	Z	High	83.06	153.35	64.99	143	High	64.99	143	46.6825	124.764	50.226	142.107
1014194	D7.2_E-7.png	D7.2	IF	Intermediate	42.91	60.12	37.72	58.01	High	42.91	60.12	26.0501	70.1094	23.9982	61.9558
1014194	D7.2_E-8.png	D7.2	Z	Intermediate	42.91	60.12	37.72	58.01	High	37.72	58.01	21.9464	53.8023	23.9982	61.9558
1017201	D7.2_D-7.png	D7.2	IF	Intermediate	141.41	211.94	24.65	87.07	High	141.41	211.94	139.684	204.217	79.8214	136.32
1017201	D7.2_D-8.png	D7.2	Z	Intermediate	141.41	211.94	24.65	87.07	High	24.65	87.07	19.9591	68.4218	79.8214	136.32
1020723	D7.2_C-7.png	D7.2	IF	High	112.27	196	140.43	225.49	High	112.27	196	93.0716	176.308	90.1689	163.699
1020723	D7.2_C-8.png	D7.2	Z	High	112.27	196	140.43	225.49	High	140.43	225.49	87.2662	151.091	90.1689	163.699
1024560	D7.2_B-7.png	D7.2	IF	Intermediate	3.145	5.79	3.265	6.642	Low	3.145	5.79	2.17041	3.12911	1.87585	2.72518
1024560	D7.2_B-8.png	D7.2	Z	Intermediate	3.145	5.79	3.265	6.642	Low	3.265	6.642	1.58129	2.32124	1.87585	2.72518
1014149	D7.2_E-9.png	D7.2	IF	Intermediate	45.27	88.92	94.86	194.68	High	45.27	88.92	28.1066	76.2085	47.9517	120.546
1014149	D7.2_E-10.png	D7.2	Z	Intermediate	45.27	88.92	94.86	194.68	High	94.86	194.68	67.7968	164.883	47.9517	120.546
1016941	D7.2_D-9.png	D7.2	IF	Intermediate	17.71	33.89	45.51	99.78	Low	17.71	33.89	13.7542	50.5834	26.7208	83.1183
1016941	D7.2_D-10.png	D7.2	Z	Intermediate	17.71	33.89	45.51	99.78	Low	45.51	99.78	39.6874	115.653	26.7208	83.1183
1021703	D7.2_C-9.png	D7.2	IF	Intermediate	17.69	27.69	16.21	88	Low	17.69	27.69	21.6888	37.0341	22.9879	54.8951
1021703	D7.2_C-10.png	D7.2	Z	Intermediate	17.69	27.69	16.21	88	Low	16.21	88	24.2871	72.7562	22.9879	54.8951
1023766	D7.2_B-9.png	D7.2	IF	High	202.2	223.17	216.31	288.45	High	202.2	223.17	174.899	237.297	182.445	248.749
1023766	D7.2_B-10.png	D7.2	Z	High	202.2	223.17	216.31	288.45	High	216.31	288.45	189.992	260.202	182.445	248.749
1025768	D7.2_A-9.png	D7.2	IF	Intermediate	26.81	69.25	20.35	37.4	Low	26.81	69.25	22.7509	63.086	45.2004	87.4966
1025768	D7.2_A-10.png	D7.2	Z	Intermediate	26.81	69.25	20.35	37.4	Low	20.35	37.4	67.6499	111.907	45.2004	87.4966
1013518	D7.2_E-11.png	D7.2	IF	Low	1.618	2.516	2.252	1.43	Low	1.618	2.516	10.7549	19.5221	5.62691	10.1578
1013518	D7.2_E-12.png	D7.2	Z	Low	1.618	2.516	2.252	1.43	Low	2.252	1.43	0.498961	0.793571	5.62691	10.1578
1016714	D7.2_D-11.png	D7.2	IF	Low	0.3582	0.0977	8.183	28.49	Low	0.3582	0.0977	0.921183	1.35156	3.07847	8.19527
1016714	D7.2_D-12.png	D7.2	Z	Low	0.3582	0.0977	8.183	28.49	Low	8.183	28.49	5.23576	15.039	3.07847	8.19527
1019354	D7.2_C-11.png	D7.2	IF	Intermediate	23.14	71.63	21.68	72.45	Low	23.14	71.63	21.961	72.257	22.1448	70.424
1019354	D7.2_C-12.png	D7.2	Z	Intermediate	23.14	71.63	21.68	72.45	Low	21.68	72.45	22.3286	68.591	22.1448	70.424
1023678	D7.2_B-11.png	D7.2	IF	Intermediate	36.83	82.66	1.225	0.6127	Low	36.83	82.66	39.9852	104.943	20.5932	53.2986
1023678	D7.2_B-12.png	D7.2	Z	Intermediate	36.83	82.66	1.225	0.6127	Low	1.225	0.6127	1.2011	1.65464	20.5932	53.2986
1025522	D7.2_A-11.png	D7.2	IF		24.24	75.76	31.74	82.45	Low	24.24	75.76	23.218	29.2004	24.4186	44.8455
1025522	D7.2_A-12.png	D7.2	Z		24.24	75.76	31.74	82.45	Low	31.74	82.45	25.6191	60.4906	24.4186	44.8455
1013369	D7.2_E-13.png	D7.2	IF	Intermediate	16.18	35.23	6.241	27.3	Low	16.18	35.23	10.6363	30.6408	7.14432	19.381
1013369	D7.2_E-14.png	D7.2	Z	Intermediate	16.18	35.23	6.241	27.3	Low	6.241	27.3	3.65234	8.12124	7.14432	19.381
1015506	D7.2_D-13.png	D7.2	IF	Intermediate	16.72	35.07	20.56	40.98	Low	16.72	35.07	13.3079	23.4635	14.4072	27.8464
1015506	D7.2_D-14.png	D7.2	Z	Intermediate	16.72	35.07	20.56	40.98	Low	20.56	40.98	15.5064	32.2293	14.4072	27.8464
1019267	D7.2_C-13.png	D7.2	IF	Intermediate	63.12	104.05	3.64	18.65	Low	63.12	104.05	60.9136	102.589	31.2275	53.9233
1019267	D7.2_C-14.png	D7.2	Z	Intermediate	63.12	104.05	3.64	18.65	Low	3.64	18.65	1.5415	5.25757	31.2275	53.9233
1023118	D7.2_B-13.png	D7.2	IF	Intermediate	51.99	92.29	101.54	206.6	High	51.99	92.29	48.4973	109.902	73.7571	151.825
1023118	D7.2_B-14.png	D7.2	Z	Intermediate	51.99	92.29	101.54	206.6	High	101.54	206.6	99.0169	193.747	73.7571	151.825
1025404	D7.2_A-13.png	D7.2	IF	Intermediate	56.11	112.59	25.72	80.34	High	56.11	112.59	43.9967	108.49	31.5481	87.9643
1025404	D7.2_A-14.png	D7.2	Z	Intermediate	56.11	112.59	25.72	80.34	High	25.72	80.34	19.0995	67.4388	31.5481	87.9643
122151	D8.1_G-1.png	D8.1	Z	High	186.52	244.64	246.95	288.97	High	246.95	288.97	190.897	256.406	171.95	242.029
122151	D8.1_F-15.png	D8.1	IF	High	186.52	244.64	246.95	288.97	High	186.52	244.64	153.002	227.653	171.95	242.029
125010	D8.1_F-1.png	D8.1	IF	Intermediate	110.51	184.24	80.27	151.27	High	110.51	184.24	61.6223	108.571	73.8046	133.045
125010	D8.1_F-2.png	D8.1	Z	Intermediate	110.51	184.24	80.27	151.27	High	80.27	151.27	85.9869	157.519	73.8046	133.045
127468	D8.1_E-1.png	D8.1	Z	High	88	170.67	119.94	197.51	High	119.94	197.51	92.3053	161.713	81.7635	158.541
127468	D8.1_D-15.png	D8.1	IF	High	88	170.67	119.94	197.51	High	88	170.67	71.2218	155.369	81.7635	158.541
1210216	D8.1_D-1.png	D8.1	IF	Intermediate	28.12	56.25	61.7	127.94	High	28.12	56.25	32.3331	46.6169	43.437	93.389
1210216	D8.1_D-2.png	D8.1	Z	Intermediate	28.12	56.25	61.7	127.94	High	61.7	127.94	54.541	140.161	43.437	93.389
121984	D8.1_G-2.png	D8.1	IF	Intermediate	18.92	69.05	18.33	69.98	Low	18.92	69.05	17.2827	53.3265	17.0412	56.2998
121984	D8.1_G-3.png	D8.1	Z	Intermediate	18.92	69.05	18.33	69.98	Low	18.33	69.98	16.7997	59.2731	17.0412	56.2998
127330	D8.1_E-2.png	D8.1	IF	High	81.33	177.34	39.66	117.1	High	81.33	177.34	81.5912	180.147	58.4041	144.308
127330	D8.1_E-3.png	D8.1	Z	High	81.33	177.34	39.66	117.1	High	39.66	117.1	35.2171	108.469	58.4041	144.308
124820	D8.1_F-3.png	D8.1	IF	Intermediate	74.89	159.17	61.64	151.5	High	74.89	159.17	55.7064	147.931	50.4389	145.512
124820	D8.1_F-4.png	D8.1	Z	Intermediate	74.89	159.17	61.64	151.5	High	61.64	151.5	45.1715	143.092	50.4389	145.512
1210133	D8.1_D-3.png	D8.1	IF	High	29.42	61.25	80.02	156.8	High	29.42	61.25	22.887	67.5672	53.0594	115.694
1210133	D8.1_D-4.png	D8.1	Z	High	29.42	61.25	80.02	156.8	High	80.02	156.8	83.2318	163.821	53.0594	115.694
121958	D8.1_G-4.png	D8.1	IF	Intermediate	37.46	80.36	101.07	183.83	High	37.46	80.36	29.6009	80.4545	60.4759	129.962
121958	D8.1_G-5.png	D8.1	Z	Intermediate	37.46	80.36	101.07	183.83	High	101.07	183.83	91.3508	179.47	60.4759	129.962
127079	D8.1_E-4.png	D8.1	IF	Intermediate	72.36	135.32	86.34	158.33	High	72.36	135.32	54.6783	140.287	56.4519	142.363
127079	D8.1_E-5.png	D8.1	Z	Intermediate	72.36	135.32	86.34	158.33	High	86.34	158.33	58.2255	144.439	56.4519	142.363
124070	D8.1_F-5.png	D8.1	IF	Intermediate	5.788	8.95	17.83	47.86	Low	5.788	8.95	3.44673	5.52189	6.27648	17.9499
124070	D8.1_F-6.png	D8.1	Z	Intermediate	5.788	8.95	17.83	47.86	Low	17.83	47.86	9.10623	30.378	6.27648	17.9499
1210106	D8.1_D-5.png	D8.1	IF	Intermediate	8.619	14.05	13.27	18.67	Low	8.619	14.05	3.08966	8.5542	3.46836	7.59083
1210106	D8.1_D-6.png	D8.1	Z	Intermediate	8.619	14.05	13.27	18.67	Low	13.27	18.67	3.84705	6.62746	3.46836	7.59083
121876	D8.1_G-6.png	D8.1	IF	Intermediate	7.355	23.87	9.736	20.8	Low	7.355	23.87	6.51879	12.3961	6.9245	14.6954
121876	D8.1_G-7.png	D8.1	Z	Intermediate	7.355	23.87	9.736	20.8	Low	9.736	20.8	7.33022	16.9947	6.9245	14.6954
126814	D8.1_E-6.png	D8.1	IF	Intermediate	1.312	3.81	9.089	39.07	Low	1.312	3.81	2.12089	3.82196	4.43599	17.696
126814	D8.1_E-7.png	D8.1	Z	Intermediate	1.312	3.81	9.089	39.07	Low	9.089	39.07	6.75109	31.5699	4.43599	17.696
1211925	D8.1_C-6.png	D8.1	IF	High	67.87	129.18	60.6	118.09	High	67.87	129.18	33.4551	75.0236	37.6436	91.4864
1211925	D8.1_C-7.png	D8.1	Z	High	67.87	129.18	60.6	118.09	High	60.6	118.09	41.832	107.949	37.6436	91.4864
123609	D8.1_F-7.png	D8.1	IF	Intermediate	5.122	10.29	74.51	184.87	High	5.122	10.29	2.92709	7.91621	28.6405	82.3399
123609	D8.1_F-8.png	D8.1	Z	Intermediate	5.122	10.29	74.51	184.87	High	74.51	184.87	54.3539	156.764	28.6405	82.3399
129888	D8.1_D-7.png	D8.1	IF		25.69	33.67	50.71	74.69	High	25.69	33.67	30.7819	50.4963	48.4191	78.3686
129888	D8.1_D-8.png	D8.1	Z		25.69	33.67	50.71	74.69	High	50.71	74.69	66.0564	106.241	48.4191	78.3686
121687	D8.1_G-8.png	D8.1	IF	Low	3.385	8.937	3.68	27.78	Low	3.385	8.937	4.33479	10.7605	4.5753	12.7632
121687	D8.1_G-9.png	D8.1	Z	Low	3.385	8.937	3.68	27.78	Low	3.68	27.78	4.81582	14.7658	4.5753	12.7632
125501	D8.1_E-8.png	D8.1	IF	Low	2.024	2.024	1.799	1.285	Low	2.024	2.024	3.74097	4.57592	3.7104	5.5568
125501	D8.1_E-9.png	D8.1	Z	Low	2.024	2.024	1.799	1.285	Low	1.799	1.285	3.67982	6.53768	3.7104	5.5568
123572	D8.1_F-9.png	D8.1	IF	High	58.79	130.9	109.31	222.57	High	58.79	130.9	36.7345	123.232	50.9601	147.92
123572	D8.1_F-10.png	D8.1	Z	High	58.79	130.9	109.31	222.57	High	109.31	222.57	65.1857	172.608	50.9601	147.92
129779	D8.1_D-9.png	D8.1	IF	Intermediate	17.3	58.75	1.213	4.545	Low	17.3	58.75	15.0369	52.8074	8.09721	28.0505
129779	D8.1_D-10.png	D8.1	Z	Intermediate	17.3	58.75	1.213	4.545	Low	1.213	4.545	1.15749	3.29365	8.09721	28.0505
121231	D8.1_G-10.png	D8.1	IF	Low	0.1207	0.362	1.688	4.721	Low	0.1207	0.362	0.554903	0.970623	1.1378	2.00956
121231	D8.1_G-11.png	D8.1	Z	Low	0.1207	0.362	1.688	4.721	Low	1.688	4.721	1.7207	3.0485	1.1378	2.00956
125381	D8.1_E-10.png	D8.1	IF	Low	0.7051	0.9649	3.815	18.42	Low	0.7051	0.9649	0.799721	1.39162	1.88508	6.4196
125381	D8.1_E-11.png	D8.1	Z	Low	0.7051	0.9649	3.815	18.42	Low	3.815	18.42	2.97043	11.4476	1.88508	6.4196
1211415	D8.1_C-10.png	D8.1	IF	Intermediate	4.191	10.76	58.37	146.37	Low	4.191	10.76	1.73204	3.50936	19.8766	67.7188
1211415	D8.1_C-11.png	D8.1	Z	Intermediate	4.191	10.76	58.37	146.37	Low	58.37	146.37	38.0212	131.928	19.8766	67.7188
123568	D8.1_F-11.png	D8.1	IF	Intermediate	8.986	27.09	29.4	109.39	Low	8.986	27.09	10.0453	21.9405	22.1038	67.4028
123568	D8.1_F-12.png	D8.1	Z	Intermediate	8.986	27.09	29.4	109.39	Low	29.4	109.39	34.1623	112.865	22.1038	67.4028
128278	D8.1_D-11.png	D8.1	IF	Intermediate	8.491	4.34	30.03	76.71	Low	8.491	4.34	6.04343	6.3778	15.1955	40.7273
128278	D8.1_D-12.png	D8.1	Z	Intermediate	8.491	4.34	30.03	76.71	Low	30.03	76.71	24.3475	75.0767	15.1955	40.7273
1214417	D8.1_B-11.png	D8.1	IF	Intermediate	0.7393	2.169	23.78	79.98	Low	0.7393	2.169	3.5664	4.53624	12.426	40.8834
1214417	D8.1_B-12.png	D8.1	Z	Intermediate	0.7393	2.169	23.78	79.98	Low	23.78	79.98	21.2856	77.2306	12.426	40.8834
121101	D8.1_G-12.png	D8.1	IF	High	39.34	120.07	65.22	65.22	High	39.34	120.07	30.3712	98.9067	26.3479	65.0539
121101	D8.1_G-13.png	D8.1	Z	High	39.34	120.07	65.22	65.22	High	65.22	65.22	22.3245	31.2012	26.3479	65.0539
125250	D8.1_E-12.png	D8.1	IF	High	112.38	222.14	135.75	241.67	High	112.38	222.14	113.958	204.212	119.532	214.931
125250	D8.1_E-13.png	D8.1	Z	High	112.38	222.14	135.75	241.67	High	135.75	241.67	125.106	225.649	119.532	214.931
1211328	D8.1_C-12.png	D8.1	IF	Intermediate	7.389	13.48	59.23	114.33	Low	7.389	13.48	2.77251	9.41028	20.6438	65.2114
1211328	D8.1_C-13.png	D8.1	Z	Intermediate	7.389	13.48	59.23	114.33	Low	59.23	114.33	38.5151	121.013	20.6438	65.2114
122326	D8.1_F-13.png	D8.1	IF	Intermediate	38.73	86	60.28	134.29	High	38.73	86	40.0345	83.2769	53.6828	118.582
122326	D8.1_F-14.png	D8.1	Z	Intermediate	38.73	86	60.28	134.29	High	60.28	134.29	67.3311	153.887	53.6828	118.582
127687	D8.1_D-13.png	D8.1	IF	Low	1.703	1.873	0.9443	1.024	Low	1.703	1.873	0.580392	1.81933	0.46875	1.24579
127687	D8.1_D-14.png	D8.1	Z	Low	1.703	1.873	0.9443	1.024	Low	0.9443	1.024	0.357108	0.67226	0.46875	1.24579
1214324	D8.1_B-13.png	D8.1	IF	Intermediate	16.08	33.16	15.63	38.14	Low	16.08	33.16	12.2907	32.9294	10.654	24.3396
1214324	D8.1_B-14.png	D8.1	Z	Intermediate	16.08	33.16	15.63	38.14	Low	15.63	38.14	9.01732	15.7499	10.654	24.3396
1210653	D8.1_C-14.png	D8.1	IF	Intermediate	26.25	96.41	17.35	71.74	Low	26.25	96.41	27.7073	95.0004	22.0909	73.8484
1210653	D8.1_C-15.png	D8.1	Z	Intermediate	26.25	96.41	17.35	71.74	Low	17.35	71.74	16.4746	52.6965	22.0909	73.8484
1218756	D8.2_E-1.png	D8.2	IF	Intermediate	24.36	65.35	59.01	116.14	High	24.36	65.35	23.4293	77.0417	35.5267	97.7772
1218756	D8.2_E-2.png	D8.2	Z	Intermediate	24.36	65.35	59.01	116.14	High	59.01	116.14	47.6242	118.513	35.5267	97.7772
1222903	D8.2_D-1.png	D8.2	IF	High	93.31	195.35	181.68	267.59	High	93.31	195.35	72.2717	154.974	112.832	193.854
1222903	D8.2_D-2.png	D8.2	Z	High	93.31	195.35	181.68	267.59	High	181.68	267.59	153.392	232.733	112.832	193.854
1226206	D8.2_B-1.png	D8.2	IF	Intermediate	5.455	5.974	41.07	127.66	Low	5.455	5.974	6.88137	7.67983	18.3272	49.9323
1226206	D8.2_B-2.png	D8.2	Z	Intermediate	5.455	5.974	41.07	127.66	Low	41.07	127.66	29.773	92.1848	18.3272	49.9323
1218384	D8.2_E-3.png	D8.2	IF	High	108.45	209.51	183.6	266.51	High	108.45	209.51	97.7664	184.429	136.036	217.453
1218384	D8.2_E-4.png	D8.2	Z	High	108.45	209.51	183.6	266.51	High	183.6	266.51	174.306	250.476	136.036	217.453
1222848	D8.2_D-3.png	D8.2	IF	High	100.43	205.02	36	109.66	High	100.43	205.02	67.7271	169.985	49.1913	123.241
1222848	D8.2_D-4.png	D8.2	Z	High	100.43	205.02	36	109.66	High	36	109.66	30.6554	76.496	49.1913	123.241
1223714	D8.2_C-3.png	D8.2	IF	High	39.31	93.29	166.83	250.43	High	39.31	93.29	41.4891	81.8561	87.7963	147.053
1223714	D8.2_C-4.png	D8.2	Z	High	39.31	93.29	166.83	250.43	High	166.83	250.43	134.103	212.251	87.7963	147.053
1225827	D8.2_B-3.png	D8.2	IF	High	99.68	192.75	137.3	234.01	High	99.68	192.75	97.445	178.596	105.874	192.807
1225827	D8.2_B-4.png	D8.2	Z	High	99.68	192.75	137.3	234.01	High	137.3	234.01	114.302	207.019	105.874	192.807
1218301	D8.2_E-5.png	D8.2	IF	High	166.17	249.68	38.29	108.01	High	166.17	249.68	131.726	225.176	80.8286	159.238
1218301	D8.2_E-6.png	D8.2	Z	High	166.17	249.68	38.29	108.01	High	38.29	108.01	29.931	93.2987	80.8286	159.238
1222378	D8.2_D-5.png	D8.2	IF	Intermediate	95.9	205.4	51.31	120.03	High	95.9	205.4	78.2804	178.221	71.5013	156.405
1222378	D8.2_D-6.png	D8.2	Z	Intermediate	95.9	205.4	51.31	120.03	High	51.31	120.03	64.7223	134.59	71.5013	156.405
1223536	D8.2_C-5.png	D8.2	IF	Intermediate	40.19	137.6	54.28	175.54	High	40.19	137.6	32.2079	113.176	32.6391	122.476
1223536	D8.2_C-6.png	D8.2	Z	Intermediate	40.19	137.6	54.28	175.54	High	54.28	175.54	33.0704	131.777	32.6391	122.476
1224899	D8.2_B-5.png	D8.2	IF	Low	4.165	13.43	1.583	4.793	Low	4.165	13.43	13.8878	25.5607	7.12183	13.1366
1224899	D8.2_B-6.png	D8.2	Z	Low	4.165	13.43	1.583	4.793	Low	1.583	4.793	0.355882	0.712468	7.12183	13.1366
1218110	D8.2_E-7.png	D8.2	IF	Intermediate	145.62	200.92	8.432	37.57	High	145.62	200.92	148.022	220.309	77.0479	121.945
1218110	D8.2_E-8.png	D8.2	Z	Intermediate	145.62	200.92	8.432	37.57	High	8.432	37.57	6.07413	23.5816	77.0479	121.945
1220740	D8.2_D-7.png	D8.2	IF	Intermediate	34.16	79.05	31.96	80.24	Low	34.16	79.05	32.6895	89.1374	30.9983	88.6886
1220740	D8.2_D-8.png	D8.2	Z	Intermediate	34.16	79.05	31.96	80.24	Low	31.96	80.24	29.3071	88.2398	30.9983	88.6886
1223505	D8.2_C-7.png	D8.2	IF	Low	2.151	1.721	0.4312	0.4599	Low	2.151	1.721	8.98228	11.2258	5.25474	6.50206
1223505	D8.2_C-8.png	D8.2	Z	Low	2.151	1.721	0.4312	0.4599	Low	0.4312	0.4599	1.52721	1.77829	5.25474	6.50206
1224790	D8.2_B-7.png	D8.2	IF	Intermediate	9.064	21.51	101.13	196.42	High	9.064	21.51	11.544	26.013	50.492	101.382
1224790	D8.2_B-8.png	D8.2	Z	Intermediate	9.064	21.51	101.13	196.42	High	101.13	196.42	89.44	176.75	50.492	101.382
1217405	D8.2_E-9.png	D8.2	IF	Intermediate	26.01	65.31	16.79	50.65	Low	26.01	65.31	21.1003	55.4767	22.8175	62.4141
1217405	D8.2_E-10.png	D8.2	Z	Intermediate	26.01	65.31	16.79	50.65	Low	16.79	50.65	24.5347	69.3516	22.8175	62.4141
1219844	D8.2_D-9.png	D8.2	IF	Intermediate	56.43	142.68	62.01	156.53	High	56.43	142.68	47.3081	129.601	48.5103	130.914
1219844	D8.2_D-10.png	D8.2	Z	Intermediate	56.43	142.68	62.01	156.53	High	62.01	156.53	49.7125	132.227	48.5103	130.914
1223274	D8.2_C-9.png	D8.2	IF	Intermediate	49.5	114.88	124.6	191.99	High	49.5	114.88	56.333	131.799	86.6249	156.615
1223274	D8.2_C-10.png	D8.2	Z	Intermediate	49.5	114.88	124.6	191.99	High	124.6	191.99	116.917	181.432	86.6249	156.615
1224348	D8.2_B-9.png	D8.2	IF	High	83.47	191.46	80.78	196.79	High	83.47	191.46	60.9527	158.769	65.2104	164.688
1224348	D8.2_B-10.png	D8.2	Z	High	83.47	191.46	80.78	196.79	High	80.78	196.79	69.468	170.606	65.2104	164.688
1216359	D8.2_E-11.png	D8.2	IF	Intermediate	22.97	66.49	47.46	128.17	Low	22.97	66.49	21.9784	69.1103	31.1729	91.4352
1216359	D8.2_E-12.png	D8.2	Z	Intermediate	22.97	66.49	47.46	128.17	Low	47.46	128.17	40.3674	113.76	31.1729	91.4352
1219818	D8.2_D-11.png	D8.2	IF	Intermediate	116.88	163.65	132.54	188.08	High	116.88	163.65	91.3234	160.874	110.315	180.528
1219818	D8.2_D-12.png	D8.2	Z	Intermediate	116.88	163.65	132.54	188.08	High	132.54	188.08	129.307	200.182	110.315	180.528
1223273	D8.2_C-11.png	D8.2	IF	Intermediate	3.061	4.195	9.08	52.71	Low	3.061	4.195	6.92341	7.1785	7.25479	16.1188
1223273	D8.2_C-12.png	D8.2	Z	Intermediate	3.061	4.195	9.08	52.71	Low	9.08	52.71	7.58618	25.0591	7.25479	16.1188
1224211	D8.2_B-11.png	D8.2	IF	Intermediate	4.705	30.2	7.029	66.73	Low	4.705	30.2	5.8074	19.3924	10.5209	40.1043
1224211	D8.2_B-12.png	D8.2	Z	Intermediate	4.705	30.2	7.029	66.73	Low	7.029	66.73	15.2345	60.8162	10.5209	40.1043
1216059	D8.2_E-13.png	D8.2	IF	Intermediate	30.38	77.38	5.817	12.68	Low	30.38	77.38	14.0671	42.5375	8.36599	24.569
1216059	D8.2_E-14.png	D8.2	Z	Intermediate	30.38	77.38	5.817	12.68	Low	5.817	12.68	2.66486	6.60055	8.36599	24.569
1218922	D8.2_D-13.png	D8.2	IF	Low	12.95	18.47	1.498	3.239	Low	12.95	18.47	9.55852	11.5983	5.26581	6.79914
1218922	D8.2_D-14.png	D8.2	Z	Low	12.95	18.47	1.498	3.239	Low	1.498	3.239	0.973104	1.99997	5.26581	6.79914
1223951	D8.2_B-13.png	D8.2	IF	Intermediate	156.2	249.12	74.58	139.55	High	156.2	249.12	132.277	224.734	100.54	190.268
1223951	D8.2_B-14.png	D8.2	Z	Intermediate	156.2	249.12	74.58	139.55	High	74.58	139.55	68.803	155.802	100.54	190.268
1226289	D8.2_A-13.png	D8.2	IF	High	18.52	14.81	90.39	197.83	High	18.52	14.81	21.0138	21.8172	43.3296	93.7537
1226289	D8.2_A-14.png	D8.2	Z	High	18.52	14.81	90.39	197.83	High	90.39	197.83	65.6454	165.69	43.3296	93.7537
143390	D9_G-1.png	D9	Z	Intermediate	0.6954	0.6954	10.57	46.61	Low	10.57	46.61	15.1358	39.6106	7.93399	20.3352
143390	D9_F-15.png	D9	IF	Intermediate	0.6954	0.6954	10.57	46.61	Low	0.6954	0.6954	0.732129	1.05983	7.93399	20.3352
145546	D9_F-1.png	D9	IF	Low	10.46	27.6	5.672	12.33	Low	10.46	27.6	8.83029	20.3676	5.8243	14.4932
145546	D9_F-2.png	D9	Z	Low	10.46	27.6	5.672	12.33	Low	5.672	12.33	2.81831	8.61883	5.8243	14.4932
148243	D9_E-1.png	D9	Z	Intermediate	2.658	4.356	8.322	45.83	Low	8.322	45.83	6.4614	22.4261	3.55298	11.8007
148243	D9_D-15.png	D9	IF	Intermediate	2.658	4.356	8.322	45.83	Low	2.658	4.356	0.644557	1.17525	3.55298	11.8007
1411440	D9_D-1.png	D9	IF	Low	1.117	1.676	1.056	0.7308	Low	1.117	1.676	7.66724	8.6232	5.5591	6.41807
1411440	D9_D-2.png	D9	Z	Low	1.117	1.676	1.056	0.7308	Low	1.056	0.7308	3.45096	4.21295	5.5591	6.41807
1417278	D9_B-1.png	D9	IF	High	159.57	240.73	187.14	261.32	High	159.57	240.73	124.237	208.724	148.929	229.24
1417278	D9_B-2.png	D9	Z	High	159.57	240.73	187.14	261.32	High	187.14	261.32	173.62	249.755	148.929	229.24
143377	D9_G-2.png	D9	IF	Intermediate	195.33	255.7	5.975	14.99	High	195.33	255.7	165.205	231.278	88.1385	127.709
143377	D9_G-3.png	D9	Z	Intermediate	195.33	255.7	5.975	14.99	High	5.975	14.99	11.0724	24.1394	88.1385	127.709
147651	D9_E-2.png	D9	IF	Intermediate	25.54	50.67	10.16	26.91	Low	25.54	50.67	29.1359	69.7797	24.5561	55.0523
147651	D9_E-3.png	D9	Z	Intermediate	25.54	50.67	10.16	26.91	Low	10.16	26.91	19.9763	40.3249	24.5561	55.0523
1413118	D9_C-2.png	D9	IF	Low	17.54	51.47	6.999	31.39	Low	17.54	51.47	22.2301	71.2674	20.8278	60.2822
1413118	D9_C-3.png	D9	Z	Low	17.54	51.47	6.999	31.39	Low	6.999	31.39	19.4254	49.297	20.8278	60.2822
145216	D9_F-3.png	D9	IF	Intermediate	0.8195	1.216	118.34	201.72	High	0.8195	1.216	0.956057	1.34443	44.1683	87.7907
145216	D9_F-4.png	D9	Z	Intermediate	0.8195	1.216	118.34	201.72	High	118.34	201.72	87.3806	174.237	44.1683	87.7907
1410533	D9_D-3.png	D9	IF	High	30.3	73.98	104.63	206.49	High	30.3	73.98	24.8724	83.9861	65.8018	137.486
1410533	D9_D-4.png	D9	Z	High	30.3	73.98	104.63	206.49	High	104.63	206.49	106.731	190.986	65.8018	137.486
1416762	D9_B-3.png	D9	IF	Low	0.397	0.5876	10.93	32.47	Low	0.397	0.5876	0.442561	0.982439	4.71294	11.8955
1416762	D9_B-4.png	D9	Z	Low	0.397	0.5876	10.93	32.47	Low	10.93	32.47	8.98332	22.8085	4.71294	11.8955
142862	D9_G-4.png	D9	IF	Intermediate	33.96	83.45	45.57	106.77	High	33.96	83.45	20.2753	64.5264	30.0776	78.9765
142862	D9_G-5.png	D9	Z	Intermediate	33.96	83.45	45.57	106.77	High	45.57	106.77	39.8798	93.4266	30.0776	78.9765
147571	D9_E-4.png	D9	IF	Low	2.945	6.183	6.239	13.09	Low	2.945	6.183	2.5596	3.35546	3.61532	9.19382
147571	D9_E-5.png	D9	Z	Low	2.945	6.183	6.239	13.09	Low	6.239	13.09	4.67104	15.0322	3.61532	9.19382
1412876	D9_C-4.png	D9	IF	Low	0.5889	0.3747	5.332	38.16	Low	0.5889	0.3747	0.92553	1.42387	6.14823	20.0756
1412876	D9_C-5.png	D9	Z	Low	0.5889	0.3747	5.332	38.16	Low	5.332	38.16	11.3709	38.7274	6.14823	20.0756
1421440	D9_A-4.png	D9	IF	High	78.08	168.19	27.47	78.62	High	78.08	168.19	75.9069	170.989	55.1828	122.018
1421440	D9_A-5.png	D9	Z	High	78.08	168.19	27.47	78.62	High	27.47	78.62	34.4586	73.0463	55.1828	122.018
144519	D9_F-5.png	D9	IF	Low	1.056	1.331	1.136	2.428	Low	1.056	1.331	1.64772	3.59824	1.16216	2.35215
144519	D9_F-6.png	D9	Z	Low	1.056	1.331	1.136	2.428	Low	1.136	2.428	0.676605	1.10606	1.16216	2.35215
1410448	D9_D-5.png	D9	IF	Intermediate	22.83	70.51	42.94	112.59	Low	22.83	70.51	32.0261	81.9369	38.8399	104.216
1410448	D9_D-6.png	D9	Z	Intermediate	22.83	70.51	42.94	112.59	Low	42.94	112.59	45.6538	126.495	38.8399	104.216
1416523	D9_B-5.png	D9	IF	Intermediate	12.55	40.49	16.03	45.94	Low	12.55	40.49	13.4689	47.4867	11.9153	41.8759
1416523	D9_B-6.png	D9	Z	Intermediate	12.55	40.49	16.03	45.94	Low	16.03	45.94	10.3617	36.2651	11.9153	41.8759
142040	D9_G-6.png	D9	IF	High	148.6	235.28	191.5	270.79	High	148.6	235.28	88.7519	155.859	130.186	198.173
142040	D9_G-7.png	D9	Z	High	148.6	235.28	191.5	270.79	High	191.5	270.79	171.621	240.486	130.186	198.173
147375	D9_E-6.png	D9	IF	Intermediate	6.262	15.75	106.94	199.72	High	6.262	15.75	7.52476	12.5256	55.6907	100.88
147375	D9_E-7.png	D9	Z	Intermediate	6.262	15.75	106.94	199.72	High	106.94	199.72	103.857	189.234	55.6907	100.88
1412474	D9_C-6.png	D9	IF	High	47.69	133.57	77.77	182.13	High	47.69	133.57	41.5968	132.451	49.869	138.747
1412474	D9_C-7.png	D9	Z	High	47.69	133.57	77.77	182.13	High	77.77	182.13	58.1412	145.043	49.869	138.747
1421280	D9_A-6.png	D9	IF	Low	3.286	4.779	4.676	10.11	Low	3.286	4.779	4.65084	7.52155	6.43094	12.3652
1421280	D9_A-7.png	D9	Z	Low	3.286	4.779	4.676	10.11	Low	4.676	10.11	8.21104	17.2089	6.43094	12.3652
144368	D9_F-7.png	D9	IF	Low	5.921	2.632	16.24	25.73	Low	5.921	2.632	6.84424	7.10687	10.446	18.1253
144368	D9_F-8.png	D9	Z	Low	5.921	2.632	16.24	25.73	Low	16.24	25.73	14.0477	29.1438	10.446	18.1253
149898	D9_D-7.png	D9	IF	High	98.3	186.71	163.78	253.82	High	98.3	186.71	117.1	179.887	139.621	209.79
149898	D9_D-8.png	D9	Z	High	98.3	186.71	163.78	253.82	High	163.78	253.82	162.141	239.693	139.621	209.79
1416452	D9_B-7.png	D9	IF	Intermediate	38.79	124.07	25.39	104.56	Low	38.79	124.07	54.4473	133.778	46.0266	117.694
1416452	D9_B-8.png	D9	Z	Intermediate	38.79	124.07	25.39	104.56	Low	25.39	104.56	37.6059	101.61	46.0266	117.694
141845	D9_G-8.png	D9	IF	Intermediate	1.656	4.531	31.76	76.92	Low	1.656	4.531	1.23571	3.12092	9.83355	35.4651
141845	D9_G-9.png	D9	Z	Intermediate	1.656	4.531	31.76	76.92	Low	31.76	76.92	18.4314	67.8094	9.83355	35.4651
145976	D9_E-8.png	D9	IF	Intermediate	49.09	92.97	15.7	46.15	Low	49.09	92.97	35.88	99.8142	28.0874	76.2376
145976	D9_E-9.png	D9	Z	Intermediate	49.09	92.97	15.7	46.15	Low	15.7	46.15	20.2949	52.6611	28.0874	76.2376
1411744	D9_C-8.png	D9	IF	Intermediate	33.83	54.2	64.07	151.28	High	33.83	54.2	43.0801	57.8126	49.1231	95.9427
1411744	D9_C-9.png	D9	Z	Intermediate	33.83	54.2	64.07	151.28	High	64.07	151.28	55.1661	134.073	49.1231	95.9427
1420562	D9_A-8.png	D9	IF	Intermediate	55.56	60	3.059	13.66	Low	55.56	60	44.0183	53.9869	24.7012	32.7794
1420562	D9_A-9.png	D9	Z	Intermediate	55.56	60	3.059	13.66	Low	3.059	13.66	5.3841	11.5719	24.7012	32.7794
144302	D9_F-9.png	D9	IF	Intermediate	41.57	109.18	10.27	45.57	Low	41.57	109.18	38.2775	118.663	23.6373	79.0362
144302	D9_F-10.png	D9	Z	Intermediate	41.57	109.18	10.27	45.57	Low	10.27	45.57	8.99706	39.4091	23.6373	79.0362
1416108	D9_B-9.png	D9	IF	Intermediate	66.58	135.64	64.44	160.59	High	66.58	135.64	66.5429	133.938	66.1921	143.984
1416108	D9_B-10.png	D9	Z	Intermediate	66.58	135.64	64.44	160.59	High	64.44	160.59	65.8413	154.029	66.1921	143.984
141793	D9_G-10.png	D9	IF	Low	3.419	2.176	8.939	25.07	Low	3.419	2.176	1.46493	1.92095	4.68541	11.7089
141793	D9_G-11.png	D9	Z	Low	3.419	2.176	8.939	25.07	Low	8.939	25.07	7.90589	21.4968	4.68541	11.7089
145892	D9_E-10.png	D9	IF	Intermediate	38.25	63.19	24.93	43.15	Low	38.25	63.19	32.4558	70.5121	41.3816	81.0372
145892	D9_E-11.png	D9	Z	Intermediate	38.25	63.19	24.93	43.15	Low	24.93	43.15	50.3074	91.5623	41.3816	81.0372
1411674	D9_C-10.png	D9	IF	Intermediate	22.62	49.24	17.19	63.25	Low	22.62	49.24	33.8118	72.397	24.4014	63.4466
1411674	D9_C-11.png	D9	Z	Intermediate	22.62	49.24	17.19	63.25	Low	17.19	63.25	14.991	54.4961	24.4014	63.4466
1419428	D9_A-10.png	D9	IF	Low	10.78	19.48	13.43	21.23	Low	10.78	19.48	9.06996	11.594	13.0217	19.0992
1419428	D9_A-11.png	D9	Z	Low	10.78	19.48	13.43	21.23	Low	13.43	21.23	16.9734	26.6045	13.0217	19.0992
144206	D9_F-11.png	D9	IF	Low	3.787	3.723	0.3179	0	Low	3.787	3.723	9.13077	9.77289	4.71259	5.13703
144206	D9_F-12.png	D9	Z	Low	3.787	3.723	0.3179	0	Low	0.3179	0	0.294415	0.501172	4.71259	5.13703
148543	D9_D-11.png	D9	IF	High	40.88	72.99	127.83	212.66	High	40.88	72.99	31.018	66.7398	71.5565	135.67
148543	D9_D-12.png	D9	Z	High	40.88	72.99	127.83	212.66	High	127.83	212.66	112.095	204.599	71.5565	135.67
1415785	D9_B-11.png	D9	IF	Intermediate	27.3	50	6.265	13.56	Low	27.3	50	20.1244	57.301	12.8275	34.9903
1415785	D9_B-12.png	D9	Z	Intermediate	27.3	50	6.265	13.56	Low	6.265	13.56	5.53055	12.6796	12.8275	34.9903
14794	D9_G-12.png	D9	IF	Low	72.09	111.72	1.639	2.133	Low	72.09	111.72	46.1459	101.388	23.3266	51.1165
14794	D9_G-13.png	D9	Z	Low	72.09	111.72	1.639	2.133	Low	1.639	2.133	0.507263	0.845176	23.3266	51.1165
145891	D9_E-12.png	D9	IF	Intermediate	20.41	49.55	13.08	47.13	Low	20.41	49.55	17.1751	50.7755	15.6788	48.4463
145891	D9_E-13.png	D9	Z	Intermediate	20.41	49.55	13.08	47.13	Low	13.08	47.13	14.1825	46.117	15.6788	48.4463
1411654	D9_C-12.png	D9	IF	High	133.84	221.58	81.83	155.11	High	133.84	221.58	91.7933	191.467	75.8974	172.546
1411654	D9_C-13.png	D9	Z	High	133.84	221.58	81.83	155.11	High	81.83	155.11	60.0015	153.626	75.8974	172.546
1417742	D9_A-12.png	D9	IF	Low	18.31	6.338	7.02	8.844	Low	18.31	6.338	14.8441	14.8341	9.82161	11.4193
1417742	D9_A-13.png	D9	Z	Low	18.31	6.338	7.02	8.844	Low	7.02	8.844	4.79913	8.00441	9.82161	11.4193
143532	D9_F-13.png	D9	IF	Intermediate	90.67	169.46	27.05	81.86	High	90.67	169.46	67.7524	147.378	44.8993	108.469
143532	D9_F-14.png	D9	Z	Intermediate	90.67	169.46	27.05	81.86	High	27.05	81.86	22.0461	69.5596	44.8993	108.469
148459	D9_D-13.png	D9	IF	High	241.61	271.62	108.5	179.22	High	241.61	271.62	171.934	246.703	130.272	204.532
148459	D9_D-14.png	D9	Z	High	241.61	271.62	108.5	179.22	High	108.5	179.22	88.6097	162.36	130.272	204.532
1414340	D9_B-13.png	D9	IF	Intermediate	38.74	84.17	12.63	49.78	Low	38.74	84.17	27.8388	83.777	19.6939	57.0844
1414340	D9_B-14.png	D9	Z	Intermediate	38.74	84.17	12.63	49.78	Low	12.63	49.78	11.5489	30.3918	19.6939	57.0844
14612	D9_G-14.png	D9	IF	Low	0.3241	0.054	1.823	0	Low	0.3241	0.054	0.874397	1.16654	2.14863	2.44868
14612	D9_G-15.png	D9	Z	Low	0.3241	0.054	1.823	0	Low	1.823	0	3.42287	3.73082	2.14863	2.44868
145656	D9_E-14.png	D9	IF	Intermediate	38.28	68.22	36.63	79.31	High	38.28	68.22	35.0362	75.6621	33.2343	75.4301
145656	D9_E-15.png	D9	Z	Intermediate	38.28	68.22	36.63	79.31	High	36.63	79.31	31.4325	75.1981	33.2343	75.4301
1411448	D9_C-14.png	D9	IF	Low	5.233	34.15	0.3411	0.7106	Low	5.233	34.15	6.71416	22.0637	3.50528	11.3114
1411448	D9_C-15.png	D9	Z	Low	5.233	34.15	0.3411	0.7106	Low	0.3411	0.7106	0.296387	0.559182	3.50528	11.3114
1417519	D9_A-14.png	D9	IF	Low	14.94	19.54	1.531	0	Low	14.94	19.54	25.3156	33.6378	15.6466	19.9624
1417519	D9_A-15.png	D9	Z	Low	14.94	19.54	1.531	0	Low	1.531	0	5.97749	6.28705	15.6466	19.9624
169001	D10_E-1.png	D10	IF	Intermediate	73.94	132.19	12.66	24.5	High	73.94	132.19	61.2457	126.71	36.4973	76.7873
169001	D10_E-2.png	D10	Z	Intermediate	73.94	132.19	12.66	24.5	High	12.66	24.5	11.7488	26.8649	36.4973	76.7873
1615538	D10_C-1.png	D10	IF	Intermediate	45.03	134.73	79.34	177.87	High	45.03	134.73	36.8029	125.796	50.3365	145.762
1615538	D10_C-2.png	D10	Z	Intermediate	45.03	134.73	79.34	177.87	High	79.34	177.87	63.8701	165.729	50.3365	145.762
1617300	D10_B-1.png	D10	Z	Low	0.2093	0.1522	6.054	10.88	Low	6.054	10.88	7.02436	10.3864	3.67629	5.50187
1617300	D10_A-15.png	D10	IF	Low	0.2093	0.1522	6.054	10.88	Low	0.2093	0.1522	0.328211	0.617332	3.67629	5.50187
165029	D10_F-2.png	D10	IF	Intermediate	3.791	3.969	39.82	58.76	Low	3.791	3.969	1.55751	1.99614	14.5555	17.1834
165029	D10_F-3.png	D10	Z	Intermediate	3.791	3.969	39.82	58.76	Low	39.82	58.76	27.5536	32.3706	14.5555	17.1834
1612033	D10_D-2.png	D10	IF	High	118.84	160.33	237.64	278.9	High	118.84	160.33	90.7404	148.405	140.752	205.142
1612033	D10_D-3.png	D10	Z	High	118.84	160.33	237.64	278.9	High	237.64	278.9	190.764	261.88	140.752	205.142
1617036	D10_B-2.png	D10	IF	High	168.46	222.08	100.61	178.32	High	168.46	222.08	154.497	225.301	118.742	193.089
1617036	D10_B-3.png	D10	Z	High	168.46	222.08	100.61	178.32	High	100.61	178.32	82.9875	160.877	118.742	193.089
168822	D10_E-3.png	D10	IF	Intermediate	8.358	33.25	37.81	121.61	Low	8.358	33.25	7.19426	22.5645	17.4305	59.0151
168822	D10_E-4.png	D10	Z	Intermediate	8.358	33.25	37.81	121.61	Low	37.81	121.61	27.6668	95.4657	17.4305	59.0151
1615473	D10_C-3.png	D10	IF	Intermediate	34.17	32.5	230	223.68	High	34.17	32.5	37.613	47.1429	87.1018	117.384
1615473	D10_C-4.png	D10	Z	Intermediate	34.17	32.5	230	223.68	High	230	223.68	136.591	187.625	87.1018	117.384
164420	D10_F-4.png	D10	IF	Intermediate	12.67	29.92	88	165.4	High	12.67	29.92	7.60557	25.3255	42.2015	91.6367
164420	D10_F-5.png	D10	Z	Intermediate	12.67	29.92	88	165.4	High	88	165.4	76.7975	157.948	42.2015	91.6367
1611392	D10_D-4.png	D10	IF	Intermediate	13.57	21.88	27.35	134.07	Low	13.57	21.88	22.7186	28.5581	26.2599	61.1201
1611392	D10_D-5.png	D10	Z	Intermediate	13.57	21.88	27.35	134.07	Low	27.35	134.07	29.8012	93.6821	26.2599	61.1201
1616706	D10_B-4.png	D10	IF	Intermediate	57.15	139.3	2.078	9.996	Low	57.15	139.3	43.0623	131.605	22.6684	67.9764
1616706	D10_B-5.png	D10	Z	Intermediate	57.15	139.3	2.078	9.996	Low	2.078	9.996	2.2745	4.34824	22.6684	67.9764
168045	D10_E-5.png	D10	IF	High	87.46	174.1	122.49	216.63	High	87.46	174.1	78.8772	150.134	110.015	177.864
168045	D10_E-6.png	D10	Z	High	87.46	174.1	122.49	216.63	High	122.49	216.63	141.152	205.594	110.015	177.864
1614896	D10_C-5.png	D10	IF	Intermediate	8.254	34.64	79.54	193.33	High	8.254	34.64	13.1518	35.0977	53.5863	99.8751
1614896	D10_C-6.png	D10	Z	Intermediate	8.254	34.64	79.54	193.33	High	79.54	193.33	94.0207	164.652	53.5863	99.8751
1619480	D10_A-5.png	D10	IF	High	163.17	234.92	228.09	278.55	High	163.17	234.92	151.464	221.667	168.109	236.812
1619480	D10_A-6.png	D10	Z	High	163.17	234.92	228.09	278.55	High	228.09	278.55	184.755	251.957	168.109	236.812
163022	D10_F-6.png	D10	IF	Intermediate	33.02	82.97	119.17	237.29	High	33.02	82.97	35.4903	86.8198	53.0453	127.843
163022	D10_F-7.png	D10	Z	Intermediate	33.02	82.97	119.17	237.29	High	119.17	237.29	70.6004	168.866	53.0453	127.843
1611249	D10_D-6.png	D10	IF	Intermediate	26.4	60.43	63.32	125.95	High	26.4	60.43	39.6947	85.9366	52.6638	109.881
1611249	D10_D-7.png	D10	Z	Intermediate	26.4	60.43	63.32	125.95	High	63.32	125.95	65.633	133.825	52.6638	109.881
1616310	D10_B-6.png	D10	IF	Intermediate	9.284	21.89	148.89	241.2	High	9.284	21.89	9.63472	30.0669	56.4633	116.373
1616310	D10_B-7.png	D10	Z	Intermediate	9.284	21.89	148.89	241.2	High	148.89	241.2	103.292	202.679	56.4633	116.373
167563	D10_E-7.png	D10	IF	Low	12.14	27.52	10.67	28.07	Low	12.14	27.52	16.0133	40.2968	13.0044	37.28
167563	D10_E-8.png	D10	Z	Low	12.14	27.52	10.67	28.07	Low	10.67	28.07	9.99555	34.2631	13.0044	37.28
1614501	D10_C-7.png	D10	IF	Low	10.1	17.38	6.078	10.57	Low	10.1	17.38	5.93966	20.9275	6.30176	17.7068
1614501	D10_C-8.png	D10	Z	Low	10.1	17.38	6.078	10.57	Low	6.078	10.57	6.66385	14.486	6.30176	17.7068
1619056	D10_A-7.png	D10	IF	Intermediate	36.13	77.86	85.87	160.78	High	36.13	77.86	31.1072	82.7142	51.5875	112.605
1619056	D10_A-8.png	D10	Z	Intermediate	36.13	77.86	85.87	160.78	High	85.87	160.78	72.0679	142.495	51.5875	112.605
162491	D10_F-8.png	D10	IF	Intermediate	110.81	205.09	36.62	117.12	High	110.81	205.09	112.015	186.363	75.0793	153.106
162491	D10_F-9.png	D10	Z	Intermediate	110.81	205.09	36.62	117.12	High	36.62	117.12	38.1434	119.849	75.0793	153.106
1610575	D10_D-8.png	D10	IF	Intermediate	58.36	117.75	46.05	151.53	High	58.36	117.75	59.1683	136.688	44.9593	123.967
1610575	D10_D-9.png	D10	Z	Intermediate	58.36	117.75	46.05	151.53	High	46.05	151.53	30.7502	111.245	44.9593	123.967
1616127	D10_B-8.png	D10	IF	Intermediate	15.15	15.15	23.96	63.22	Low	15.15	15.15	12.3723	12.8261	16.6625	36.676
1616127	D10_B-9.png	D10	Z	Intermediate	15.15	15.15	23.96	63.22	Low	23.96	63.22	20.9526	60.526	16.6625	36.676
166880	D10_E-9.png	D10	IF	Intermediate	10.67	19.89	19.64	47.75	Low	10.67	19.89	7.28838	22.3188	13.1164	42.0638
166880	D10_E-10.png	D10	Z	Intermediate	10.67	19.89	19.64	47.75	Low	19.64	47.75	18.9445	61.8088	13.1164	42.0638
1613537	D10_C-9.png	D10	IF	Intermediate	63.46	140.42	120.4	205.96	High	63.46	140.42	81.2845	159.869	93.8624	170.793
1613537	D10_C-10.png	D10	Z	Intermediate	63.46	140.42	120.4	205.96	High	120.4	205.96	106.44	181.717	93.8624	170.793
1618564	D10_A-9.png	D10	IF	Low	14.24	34.4	11.1	25.41	Low	14.24	34.4	35.2548	39.9181	32.9649	38.1002
1618564	D10_A-10.png	D10	Z	Low	14.24	34.4	11.1	25.41	Low	11.1	25.41	30.6749	36.2822	32.9649	38.1002
161326	D10_F-10.png	D10	IF	High	145.7	255.05	144.48	259	High	145.7	255.05	123.114	229.497	120.207	226.275
161326	D10_F-11.png	D10	Z	High	145.7	255.05	144.48	259	High	144.48	259	117.3	223.053	120.207	226.275
169715	D10_D-10.png	D10	IF	High	163.62	240.13	172.68	213.53	High	163.62	240.13	133.012	219.021	150.473	222.966
169715	D10_D-11.png	D10	Z	High	163.62	240.13	172.68	213.53	High	172.68	213.53	167.935	226.912	150.473	222.966
1616119	D10_B-10.png	D10	IF	Intermediate	72.35	162.38	117.01	248.02	High	72.35	162.38	64.0037	146.786	64.2269	159.241
1616119	D10_B-11.png	D10	Z	Intermediate	72.35	162.38	117.01	248.02	High	117.01	248.02	64.4501	171.696	64.2269	159.241
166560	D10_E-11.png	D10	IF	Intermediate	20	11.11	10.71	26.43	Low	20	11.11	29.0315	28.8776	18.7372	29.5866
166560	D10_E-12.png	D10	Z	Intermediate	20	11.11	10.71	26.43	Low	10.71	26.43	8.44298	30.2955	18.7372	29.5866
1613379	D10_C-11.png	D10	IF	Low	1.559	9.992	6.471	20.39	Low	1.559	9.992	8.10952	11.3819	10.5046	12.1285
1613379	D10_C-12.png	D10	Z	Low	1.559	9.992	6.471	20.39	Low	6.471	20.39	12.8996	12.8751	10.5046	12.1285
1617749	D10_A-11.png	D10	IF	Intermediate	8.556	11.7	57.77	139.59	Low	8.556	11.7	9.26508	16.8265	27.7614	72.6792
1617749	D10_A-12.png	D10	Z	Intermediate	8.556	11.7	57.77	139.59	Low	57.77	139.59	46.2577	128.532	27.7614	72.6792
16110	D10_F-12.png	D10	IF	High	65.16	128.63	186.89	280.85	High	65.16	128.63	63.0136	117.166	124.104	189.528
16110	D10_F-13.png	D10	Z	High	65.16	128.63	186.89	280.85	High	186.89	280.85	185.194	261.89	124.104	189.528
169563	D10_D-12.png	D10	IF	High	46.73	75.7	195.43	274.72	High	46.73	75.7	52.7751	100.141	118.84	181.837
169563	D10_D-13.png	D10	Z	High	46.73	75.7	195.43	274.72	High	195.43	274.72	184.905	263.532	118.84	181.837
1616050	D10_B-12.png	D10	IF	Low	0.1128	0.6543	0.1594	0.0455	Low	0.1128	0.6543	0.392824	0.653243	0.37051	0.637766
1616050	D10_B-13.png	D10	Z	Low	0.1128	0.6543	0.1594	0.0455	Low	0.1594	0.0455	0.348196	0.622288	0.37051	0.637766
166132	D10_E-13.png	D10	IF	Low	2.27	10.27	2.128	1.137	Low	2.27	10.27	8.37406	16.4573	4.77913	9.13288
166132	D10_E-14.png	D10	Z	Low	2.27	10.27	2.128	1.137	Low	2.128	1.137	1.1842	1.80849	4.77913	9.13288
1612930	D10_C-13.png	D10	IF	Low	2.617	4.497	8.323	29.02	Low	2.617	4.497	6.82725	7.61854	7.57367	17.2083
1612930	D10_C-14.png	D10	Z	Low	2.617	4.497	8.323	29.02	Low	8.323	29.02	8.3201	26.798	7.57367	17.2083
1617669	D10_A-13.png	D10	IF	Intermediate	48.99	115.7	26.32	85.94	High	48.99	115.7	44.0066	109.726	31.9631	92.0796
1617669	D10_A-14.png	D10	Z	Intermediate	48.99	115.7	26.32	85.94	High	26.32	85.94	19.9195	74.4332	31.9631	92.0796
1674	D10_F-14.png	D10	IF	Intermediate	0.6051	1.362	48.04	110.45	Low	0.6051	1.362	0.826533	1.82978	20.1102	59.9263
1674	D10_F-15.png	D10	Z	Intermediate	0.6051	1.362	48.04	110.45	Low	48.04	110.45	39.394	118.023	20.1102	59.9263
169412	D10_D-14.png	D10	IF	Low	102.06	176.29	19.16	22.37	High	102.06	176.29	65.6185	106.897	40.3087	63.2865
169412	D10_D-15.png	D10	Z	Low	102.06	176.29	19.16	22.37	High	19.16	22.37	14.999	19.6762	40.3087	63.2865
1615861	D10_B-14.png	D10	IF	Low	166.87	200	1.63	2.174	High	166.87	200	111.962	165.312	58.0224	84.9217
1615861	D10_B-15.png	D10	Z	Low	166.87	200	1.63	2.174	High	1.63	2.174	4.08328	4.53139	58.0224	84.9217
118076	D12_G-1.png	D12	Z	Intermediate	19.79	49.08	119.09	201.31	High	119.09	201.31	70.2387	174.792	44.0129	109.242
118076	D12_F-15.png	D12	IF	Intermediate	19.79	49.08	119.09	201.31	High	19.79	49.08	17.787	43.693	44.0129	109.242
1111321	D12_F-1.png	D12	IF	Low	217.65	214.71	22.9	19.85	High	217.65	214.71	89.7064	139.963	71.8383	113.072
1111321	D12_F-2.png	D12	Z	Low	217.65	214.71	22.9	19.85	High	22.9	19.85	53.9701	86.1818	71.8383	113.072
1114420	D12_E-1.png	D12	Z	Low	2.797	1.61	14.26	13.15	Low	14.26	13.15	2.40634	4.05676	4.38073	6.07528
1114420	D12_D-15.png	D12	IF	Low	2.797	1.61	14.26	13.15	Low	2.797	1.61	6.35511	8.0938	4.38073	6.07528
1116509	D12_D-1.png	D12	IF	Low	6.227	4.762	1.235	5.674	Low	6.227	4.762	26.9067	41.0837	14.3083	22.9733
1116509	D12_D-2.png	D12	Z	Low	6.227	4.762	1.235	5.674	Low	1.235	5.674	1.70995	4.86289	14.3083	22.9733
1118090	D12_C-1.png	D12	Z	Low	8.96	8.479	10.87	8.976	Low	10.87	8.976	17.2888	20.3465	14.024	17.8961
1118090	D12_B-15.png	D12	IF	Low	8.96	8.479	10.87	8.976	Low	8.96	8.479	10.7593	15.4458	14.024	17.8961
1121614	D12_B-1.png	D12	IF	Intermediate	56.62	118.78	66.56	145.48	High	56.62	118.78	63.8829	138.758	66.7666	150.557
1121614	D12_B-2.png	D12	Z	Intermediate	56.62	118.78	66.56	145.48	High	66.56	145.48	69.6504	162.356	66.7666	150.557
116836	D12_G-2.png	D12	IF	Low	43.85	10.77	5.561	1.996	Low	43.85	10.77	17.6637	16.7166	11.8175	11.5527
116836	D12_G-3.png	D12	Z	Low	43.85	10.77	5.561	1.996	Low	5.561	1.996	5.97124	6.38879	11.8175	11.5527
1114363	D12_E-2.png	D12	IF	Intermediate	5.731	68.04	46.24	105.87	Low	5.731	68.04	26.9449	57.428	38.6074	94.4967
1114363	D12_E-3.png	D12	Z	Intermediate	5.731	68.04	46.24	105.87	Low	46.24	105.87	50.2698	131.565	38.6074	94.4967
1117902	D12_C-2.png	D12	IF	Intermediate	37.08	65.84	8.041	17.68	Low	37.08	65.84	29.8539	49.7248	16.947	30.7424
1117902	D12_C-3.png	D12	Z	Intermediate	37.08	65.84	8.041	17.68	Low	8.041	17.68	4.04012	11.76	16.947	30.7424
1110415	D12_F-3.png	D12	IF	Low	0	0	8.607	4.918	Low	0	0	10.6404	11.0833	8.35754	9.0874
1110415	D12_F-4.png	D12	Z	Low	0	0	8.607	4.918	Low	8.607	4.918	6.07466	7.09147	8.35754	9.0874
111575	D12_D-3.png	D12	IF	Low	3.42	3.092	0.6876	0.9217	Low	3.42	3.092	9.82981	16.7695	5.1356	8.7499
111575	D12_D-4.png	D12	Z	Low	3.42	3.092	0.6876	0.9217	Low	0.6876	0.9217	0.441392	0.73031	5.1356	8.7499
1121314	D12_B-3.png	D12	IF	High	103.35	198.34	155.27	212.24	High	103.35	198.34	93.3377	197.448	111.763	198.608
1121314	D12_B-4.png	D12	Z	High	103.35	198.34	155.27	212.24	High	155.27	212.24	130.188	199.769	111.763	198.608
115835	D12_G-4.png	D12	IF	Intermediate	3.333	3.333	79.21	139.43	High	3.333	3.333	20.9358	22.6678	31.8725	70.3802
115835	D12_G-5.png	D12	Z	Intermediate	3.333	3.333	79.21	139.43	High	79.21	139.43	42.8092	118.093	31.8725	70.3802
1114024	D12_E-4.png	D12	IF	Low	2.916	4.444	4.013	8.376	Low	2.916	4.444	7.13308	7.65391	6.37165	8.1203
1114024	D12_E-5.png	D12	Z	Low	2.916	4.444	4.013	8.376	Low	4.013	8.376	5.61022	8.58668	6.37165	8.1203
1117856	D12_C-4.png	D12	IF	Intermediate	27.08	44.46	84.36	130.08	High	27.08	44.46	44.0557	68.926	52.5437	91.3531
1117856	D12_C-5.png	D12	Z	Intermediate	27.08	44.46	84.36	130.08	High	84.36	130.08	61.0317	113.78	52.5437	91.3531
1110330	D12_F-5.png	D12	IF	Low	2.94	7.571	7.55	18.11	Low	2.94	7.571	2.77669	4.27926	6.91937	10.7503
1110330	D12_F-6.png	D12	Z	Low	2.94	7.571	7.55	18.11	Low	7.55	18.11	11.0621	17.2214	6.91937	10.7503
1115617	D12_D-5.png	D12	IF	High	65.98	140.72	141.24	221.78	High	65.98	140.72	53.8345	123.549	83.269	159.061
1115617	D12_D-6.png	D12	Z	High	65.98	140.72	141.24	221.78	High	141.24	221.78	112.704	194.574	83.269	159.061
1120808	D12_B-5.png	D12	IF	Intermediate	22.03	29.07	41.81	113.22	Low	22.03	29.07	13.3862	19.3742	33.8376	76.325
1120808	D12_B-6.png	D12	Z	Intermediate	22.03	29.07	41.81	113.22	Low	41.81	113.22	54.2891	133.276	33.8376	76.325
114008	D12_G-6.png	D12	IF	Low	16.54	23.68	5.408	10.47	Low	16.54	23.68	20.1786	23.3626	12.3374	16.6203
114008	D12_G-7.png	D12	Z	Low	16.54	23.68	5.408	10.47	Low	5.408	10.47	4.49631	9.87806	12.3374	16.6203
1113625	D12_E-6.png	D12	IF	Intermediate	28.3	150.86	21.58	117.44	Low	28.3	150.86	54.9863	143.829	44.4151	124.408
1113625	D12_E-7.png	D12	Z	Intermediate	28.3	150.86	21.58	117.44	Low	21.58	117.44	33.844	104.986	44.4151	124.408
1117621	D12_C-6.png	D12	IF	Low	1.34	2.479	0.9093	2.103	Low	1.34	2.479	0.686178	1.15302	0.903162	2.074
1117621	D12_C-7.png	D12	Z	Low	1.34	2.479	0.9093	2.103	Low	0.9093	2.103	1.12015	2.99498	0.903162	2.074
1110049	D12_F-7.png	D12	IF	Intermediate	2.667	53.33	21.28	43.44	Low	2.667	53.33	31.7646	44.2709	23.5798	43.9933
1110049	D12_F-8.png	D12	Z	Intermediate	2.667	53.33	21.28	43.44	Low	21.28	43.44	15.395	43.7157	23.5798	43.9933
1119391	D12_B-7.png	D12	IF	Low	4.572	5.262	5.285	6.71	Low	4.572	5.262	1.4259	2.58166	5.40914	7.11015
1119391	D12_B-8.png	D12	Z	Low	4.572	5.262	5.285	6.71	Low	5.285	6.71	9.39238	11.6386	5.40914	7.11015
113985	D12_G-8.png	D12	IF	Intermediate	32.38	64.37	2.339	1.893	Low	32.38	64.37	31.1572	55.638	16.8889	29.495
113985	D12_G-9.png	D12	Z	Intermediate	32.38	64.37	2.339	1.893	Low	2.339	1.893	2.62068	3.35193	16.8889	29.495
1113317	D12_E-8.png	D12	IF	Intermediate	44.95	176	28.89	152.79	Low	44.95	176	49.0449	149.133	60.0577	153.589
1113317	D12_E-9.png	D12	Z	Intermediate	44.95	176	28.89	152.79	Low	28.89	152.79	71.0705	158.045	60.0577	153.589
1117525	D12_C-8.png	D12	IF	Intermediate	69.68	135.82	54.13	103.45	High	69.68	135.82	56.0084	143.127	51.0753	130.717
1117525	D12_C-9.png	D12	Z	Intermediate	69.68	135.82	54.13	103.45	High	54.13	103.45	46.1422	118.307	51.0753	130.717
1121510	D12_A-8.png	D12	IF	Low	2.632	61.65	1.751	30.15	Low	2.632	61.65	28.0417	54.541	22.1843	56.9151
1121510	D12_A-9.png	D12	Z	Low	2.632	61.65	1.751	30.15	Low	1.751	30.15	16.3269	59.2891	22.1843	56.9151
1110018	D12_F-9.png	D12	IF	Intermediate	2.606	14.95	55.52	146.75	Low	2.606	14.95	3.72614	11.44	17.3425	59.7383
1110018	D12_F-10.png	D12	Z	Intermediate	2.606	14.95	55.52	146.75	Low	55.52	146.75	30.959	108.037	17.3425	59.7383
1115161	D12_D-9.png	D12	IF	Intermediate	17.25	39.61	14.61	30.12	Low	17.25	39.61	15.3899	31.1421	16.7286	39.4377
1115161	D12_D-10.png	D12	Z	Intermediate	17.25	39.61	14.61	30.12	Low	14.61	30.12	18.0672	47.7333	16.7286	39.4377
1119263	D12_B-9.png	D12	IF	Intermediate	21.81	60.19	30.27	68.9	Low	21.81	60.19	48.7338	100.115	35.4967	87.6242
1119263	D12_B-10.png	D12	Z	Intermediate	21.81	60.19	30.27	68.9	Low	30.27	68.9	22.2596	75.1333	35.4967	87.6242
113880	D12_G-10.png	D12	IF	Intermediate	12.25	24.44	40.23	73.25	Low	12.25	24.44	11.1689	28.2881	27.7138	58.5407
113880	D12_G-11.png	D12	Z	Intermediate	12.25	24.44	40.23	73.25	Low	40.23	73.25	44.2586	88.7933	27.7138	58.5407
1112689	D12_E-10.png	D12	IF	High	33.08	202.68	34.72	200.62	Low	33.08	202.68	117.259	190.396	138.258	209.816
1112689	D12_E-11.png	D12	Z	High	33.08	202.68	34.72	200.62	Low	34.72	200.62	159.258	229.237	138.258	209.816
1117181	D12_C-10.png	D12	IF	Low	3.991	2.737	3.983	4.315	Low	3.991	2.737	8.68123	8.69791	5.76179	6.476
1117181	D12_C-11.png	D12	Z	Low	3.991	2.737	3.983	4.315	Low	3.983	4.315	2.84235	4.2541	5.76179	6.476
1122235	D12_A-10.png	D12	IF	Intermediate	31.56	55.57	29.41	52.7	Low	31.56	55.57	19.1192	64.942	15.3307	55.357
1122235	D12_A-11.png	D12	Z	Intermediate	31.56	55.57	29.41	52.7	Low	29.41	52.7	11.5422	45.772	15.3307	55.357
119479	D12_F-11.png	D12	IF	Low	30.37	39.25	9.367	10.42	Low	30.37	39.25	27.6966	28.4962	15.2791	15.8861
119479	D12_F-12.png	D12	Z	Low	30.37	39.25	9.367	10.42	Low	9.367	10.42	2.86166	3.27606	15.2791	15.8861
1114767	D12_D-11.png	D12	IF	High	69.23	56.41	225.29	262.35	High	69.23	56.41	25.0845	41.2523	114.959	153.14
1114767	D12_D-12.png	D12	Z	High	69.23	56.41	225.29	262.35	High	225.29	262.35	204.833	265.027	114.959	153.14
1118252	D12_B-11.png	D12	IF	Low	41.25	37.42	35.29	35.97	High	41.25	37.42	40.5008	68.3314	43.1515	58.428
1118252	D12_B-12.png	D12	Z	Low	41.25	37.42	35.29	35.97	High	35.29	35.97	45.8021	48.5247	43.1515	58.428
111332	D12_G-12.png	D12	IF	Low	7.43	9.257	12.74	28.9	Low	7.43	9.257	13.0064	12.6691	14.2672	24.6551
111332	D12_G-13.png	D12	Z	Low	7.43	9.257	12.74	28.9	Low	12.74	28.9	15.5279	36.6411	14.2672	24.6551
1112048	D12_E-12.png	D12	IF	Intermediate	19.07	36.27	17.42	57.04	Low	19.07	36.27	10.2332	21.2647	11.9221	34.7753
1112048	D12_E-13.png	D12	Z	Intermediate	19.07	36.27	17.42	57.04	Low	17.42	57.04	13.6109	48.2859	11.9221	34.7753
1116802	D12_C-12.png	D12	IF	Low	8.595	7.666	12.57	19.77	Low	8.595	7.666	4.9467	5.52096	11.6707	17.9455
1116802	D12_C-13.png	D12	Z	Low	8.595	7.666	12.57	19.77	Low	12.57	19.77	18.3947	30.3701	11.6707	17.9455
1121716	D12_A-12.png	D12	IF	Low	18.28	36.85	12.79	30.08	Low	18.28	36.85	20.6542	56.7039	18.4239	45.9673
1121716	D12_A-13.png	D12	Z	Low	18.28	36.85	12.79	30.08	Low	12.79	30.08	16.1936	35.2308	18.4239	45.9673
118793	D12_F-13.png	D12	IF	Intermediate	42	99.57	72.63	171.59	High	42	99.57	58.8661	121.105	59.4605	133.276
118793	D12_F-14.png	D12	Z	Intermediate	42	99.57	72.63	171.59	High	72.63	171.59	60.055	145.446	59.4605	133.276
1114729	D12_D-13.png	D12	IF	Low	3.169	1.53	12.57	32.95	Low	3.169	1.53	4.82575	5.74462	6.64316	17.6314
1114729	D12_D-14.png	D12	Z	Low	3.169	1.53	12.57	32.95	Low	12.57	32.95	8.46058	29.5181	6.64316	17.6314
1118147	D12_B-13.png	D12	IF	Intermediate	44.6	123.26	25.8	93.47	Low	44.6	123.26	33.6197	100.854	27.3817	90.5758
1118147	D12_B-14.png	D12	Z	Intermediate	44.6	123.26	25.8	93.47	Low	25.8	93.47	21.1438	80.2979	27.3817	90.5758
11834	D12_G-14.png	D12	IF	Intermediate	17.57	62.49	16.52	76.93	Low	17.57	62.49	20.8468	68.1303	17.7282	61.9924
11834	D12_G-15.png	D12	Z	Intermediate	17.57	62.49	16.52	76.93	Low	16.52	76.93	14.6095	55.8545	17.7282	61.9924
1111456	D12_E-14.png	D12	IF	Intermediate	4.239	3.813	22.39	74.65	Low	4.239	3.813	3.8999	4.4536	23.362	48.3099
1111456	D12_E-15.png	D12	Z	Intermediate	4.239	3.813	22.39	74.65	Low	22.39	74.65	42.8241	92.1662	23.362	48.3099
1116667	D12_C-14.png	D12	IF	Intermediate	31.54	40.21	19.19	69.54	Low	31.54	40.21	31.4694	36.764	28.3149	59.107
1116667	D12_C-15.png	D12	Z	Intermediate	31.54	40.21	19.19	69.54	Low	19.19	69.54	25.1604	81.4501	28.3149	59.107
1121631	D12_A-14.png	D12	IF	Low	8.786	7.588	3.414	13.41	Low	8.786	7.588	19.8284	28.8619	12.5032	19.9335
1121631	D12_A-15.png	D12	Z	Low	8.786	7.588	3.414	13.41	Low	3.414	13.41	5.17798	11.0051	12.5032	19.9335
174277	D13_E-1.png	D13	Z	Low	0.8157	0.3263	4.992	5.223	Low	4.992	5.223	15.7941	26.9039	8.37227	14.0669
174277	D13_D-11.png	D13	IF	Low	0.8157	0.3263	4.992	5.223	Low	0.8157	0.3263	0.950471	1.22991	8.37227	14.0669
176883	D13_D-1.png	D13	IF	Intermediate	12.37	8.247	5.548	23	Low	12.37	8.247	14.8356	15.2768	11.8561	14.2393
176883	D13_D-2.png	D13	Z	Intermediate	12.37	8.247	5.548	23	Low	5.548	23	8.87665	13.2017	11.8561	14.2393
1714078	D13_B-1.png	D13	IF	Intermediate	23.24	61.66	25.45	30.91	Low	23.24	61.66	44.3596	54.2816	35.3245	56.8379
1714078	D13_B-2.png	D13	Z	Intermediate	23.24	61.66	25.45	30.91	Low	25.45	30.91	26.2893	59.3942	35.3245	56.8379
173728	D13_E-2.png	D13	IF	Intermediate	14.24	39.02	12.75	41.32	Low	14.24	39.02	12.2765	28.0084	11.4595	29.3212
173728	D13_E-3.png	D13	Z	Intermediate	14.24	39.02	12.75	41.32	Low	12.75	41.32	10.6426	30.634	11.4595	29.3212
178009	D13_C-2.png	D13	IF	Intermediate	102.85	163.42	143.81	213	High	102.85	163.42	69.2837	128.129	78.7863	140.715
178009	D13_C-3.png	D13	Z	Intermediate	102.85	163.42	143.81	213	High	143.81	213	88.2888	153.301	78.7863	140.715
175039	D13_D-3.png	D13	IF	Intermediate	58.52	120.37	13.83	46.11	Low	58.52	120.37	62.6368	137.052	39.0985	90.8123
175039	D13_D-4.png	D13	Z	Intermediate	58.52	120.37	13.83	46.11	Low	13.83	46.11	15.5602	44.5721	39.0985	90.8123
1713457	D13_B-3.png	D13	IF		18.02	23.56	14.81	20.16	Low	18.02	23.56	17.975	22.8849	21.8993	34.6075
1713457	D13_B-4.png	D13	Z		18.02	23.56	14.81	20.16	Low	14.81	20.16	25.8235	46.33	21.8993	34.6075
173397	D13_E-4.png	D13	IF	Intermediate	34.77	43.38	15.47	29.65	Low	34.77	43.38	33.0462	35.6083	33.074	48.1196
173397	D13_E-5.png	D13	Z	Intermediate	34.77	43.38	15.47	29.65	Low	15.47	29.65	33.1019	60.6309	33.074	48.1196
177840	D13_C-4.png	D13	IF	Intermediate	93.49	170.16	60.19	135.08	High	93.49	170.16	95.1941	168.414	69.2817	146.55
177840	D13_C-5.png	D13	Z	Intermediate	93.49	170.16	60.19	135.08	High	60.19	135.08	43.3693	124.686	69.2817	146.55
1716387	D13_A-4.png	D13	IF	High	161.65	243.48	167.24	244.55	High	161.65	243.48	122.896	200.81	135.149	214.462
1716387	D13_A-5.png	D13	Z	High	161.65	243.48	167.24	244.55	High	167.24	244.55	147.402	228.115	135.149	214.462
174823	D13_D-5.png	D13	IF	Low	1.912	11.83	12.34	18.16	Low	1.912	11.83	10.8164	22.6222	7.10988	15.6917
174823	D13_D-6.png	D13	Z	Low	1.912	11.83	12.34	18.16	Low	12.34	18.16	3.40332	8.76118	7.10988	15.6917
1713254	D13_B-5.png	D13	IF	Low	6.848	14.17	10.14	40.4	Low	6.848	14.17	8.73957	9.25287	9.83311	10.7329
1713254	D13_B-6.png	D13	Z	Low	6.848	14.17	10.14	40.4	Low	10.14	40.4	10.9267	12.2129	9.83311	10.7329
171176	D13_E-6.png	D13	IF	Intermediate	67.53	83.44	52.37	149.42	High	67.53	83.44	61.2658	103.584	60.465	129.553
171176	D13_E-7.png	D13	Z	Intermediate	67.53	83.44	52.37	149.42	High	52.37	149.42	59.6642	155.523	60.465	129.553
177325	D13_C-6.png	D13	IF	Intermediate	6.438	11.85	117.5	212.67	High	6.438	11.85	4.45356	5.87758	50.8318	97.2997
177325	D13_C-7.png	D13	Z	Intermediate	6.438	11.85	117.5	212.67	High	117.5	212.67	97.2101	188.722	50.8318	97.2997
1716062	D13_A-6.png	D13	IF	Intermediate	34.42	119.65	77.92	194.24	High	34.42	119.65	33.0513	108.389	51.4795	135.451
1716062	D13_A-7.png	D13	Z	Intermediate	34.42	119.65	77.92	194.24	High	77.92	194.24	69.9078	162.514	51.4795	135.451
174664	D13_D-7.png	D13	IF	Intermediate	5.484	8.903	31.15	95.49	Low	5.484	8.903	12.0409	22.6365	24.9465	67.0402
174664	D13_D-8.png	D13	Z	Intermediate	5.484	8.903	31.15	95.49	Low	31.15	95.49	37.852	111.444	24.9465	67.0402
1711931	D13_B-7.png	D13	IF	Intermediate	34.96	82.02	7.368	5.263	Low	34.96	82.02	8.15326	22.9823	28.6036	64.4129
1711931	D13_B-8.png	D13	Z	Intermediate	34.96	82.02	7.368	5.263	Low	7.368	5.263	49.0539	105.843	28.6036	64.4129
172079	D13_E-8.png	D13	IF	Intermediate	39.86	84.01	60.36	121.23	High	39.86	84.01	34.3853	67.874	45.3403	99.2359
172079	D13_E-9.png	D13	Z	Intermediate	39.86	84.01	60.36	121.23	High	60.36	121.23	56.2952	130.598	45.3403	99.2359
177251	D13_C-8.png	D13	IF	Low	1.633	2.347	4.837	10.06	Low	1.633	2.347	2.42775	2.93633	2.33846	3.8499
177251	D13_C-9.png	D13	Z	Low	1.633	2.347	4.837	10.06	Low	4.837	10.06	2.24918	4.76347	2.33846	3.8499
174281	D13_D-9.png	D13	IF	Intermediate	32.78	59.31	81.63	194.03	High	32.78	59.31	49.9552	80.0452	55.5664	122.19
174281	D13_D-10.png	D13	Z	Intermediate	32.78	59.31	81.63	194.03	High	81.63	194.03	61.1776	164.335	55.5664	122.19
1710412	D13_B-9.png	D13	IF	Intermediate	48.72	114.55	8.243	37.54	Low	48.72	114.55	12.892	11.9401	27.9426	60.4463
1710412	D13_B-10.png	D13	Z	Intermediate	48.72	114.55	8.243	37.54	Low	8.243	37.54	42.9932	108.952	27.9426	60.4463
171590	D13_E-10.png	D13	IF	Low	12.98	26.47	2.466	8.595	Low	12.98	26.47	13.8711	37.6334	9.61778	26.3371
171590	D13_E-11.png	D13	Z	Low	12.98	26.47	2.466	8.595	Low	2.466	8.595	5.36448	15.0408	9.61778	26.3371
176994	D13_C-10.png	D13	IF	Low	23.6	55.42	3.505	12.69	Low	23.6	55.42	22.2424	64.9011	12.5807	36.6954
176994	D13_C-11.png	D13	Z	Low	23.6	55.42	3.505	12.69	Low	3.505	12.69	2.91911	8.48978	12.5807	36.6954
1714511	D13_A-10.png	D13	IF	Low	27.08	29.86	19.01	29.13	Low	27.08	29.86	33.2165	34.4421	29.5263	31.0606
1714511	D13_A-11.png	D13	Z	Low	27.08	29.86	19.01	29.13	Low	19.01	29.13	25.8361	27.679	29.5263	31.0606
132692	D14.1_G-1.png	D14.1	IF	Intermediate	17.58	49.13	42.1	113.82	Low	17.58	49.13	37.866	66.0508	63.1698	112.329
132692	D14.1_G-2.png	D14.1	Z	Intermediate	17.58	49.13	42.1	113.82	Low	42.1	113.82	88.4736	158.608	63.1698	112.329
133316	D14.1_F-1.png	D14.1	IF	Low	2.966	2.966	7.075	7.547	Low	2.966	2.966	11.6308	11.1395	9.32424	9.19515
133316	D14.1_F-2.png	D14.1	Z	Low	2.966	2.966	7.075	7.547	Low	7.075	7.547	7.01769	7.25075	9.32424	9.19515
134262	D14.1_E-1.png	D14.1	IF	Intermediate	26.32	56.69	8.266	11.78	Low	26.32	56.69	13.3342	40.3089	7.7276	21.9979
134262	D14.1_E-2.png	D14.1	Z	Intermediate	26.32	56.69	8.266	11.78	Low	8.266	11.78	2.12104	3.68703	7.7276	21.9979
135144	D14.1_D-1.png	D14.1	IF	Intermediate	13.28	41.4	19.08	39.86	Low	13.28	41.4	14.7509	44.284	16.0935	39.0131
135144	D14.1_D-2.png	D14.1	Z	Intermediate	13.28	41.4	19.08	39.86	Low	19.08	39.86	17.4361	33.7421	16.0935	39.0131
136344	D14.1_C-1.png	D14.1	IF	Low	11.56	25.97	9.14	21.66	Low	11.56	25.97	9.45223	22.3873	7.07977	14.9857
136344	D14.1_C-2.png	D14.1	Z	Low	11.56	25.97	9.14	21.66	Low	9.14	21.66	4.70731	7.58399	7.07977	14.9857
138712	D14.1_B-1.png	D14.1	IF	Low	0.5385	0	0.7796	0.1417	Low	0.5385	0	2.86182	3.45616	1.76202	2.20565
138712	D14.1_B-2.png	D14.1	Z	Low	0.5385	0	0.7796	0.1417	Low	0.7796	0.1417	0.662209	0.955137	1.76202	2.20565
1310874	D14.1_A-1.png	D14.1	IF	High	39.32	77.67	118.7	222.26	High	39.32	77.67	36.6117	98.5097	52.3889	132.825
1310874	D14.1_A-2.png	D14.1	Z	High	39.32	77.67	118.7	222.26	High	118.7	222.26	68.1662	167.141	52.3889	132.825
132202	D14.1_G-3.png	D14.1	IF	Intermediate	17.17	48.44	15.05	25.75	Low	17.17	48.44	10.0736	35.9434	8.50352	30.5093
132202	D14.1_G-4.png	D14.1	Z	Intermediate	17.17	48.44	15.05	25.75	Low	15.05	25.75	6.9334	25.0753	8.50352	30.5093
133300	D14.1_F-3.png	D14.1	IF	Low	2.649	4.796	5.39	7.332	Low	2.649	4.796	8.17913	7.95732	5.36392	6.72952
133300	D14.1_F-4.png	D14.1	Z	Low	2.649	4.796	5.39	7.332	Low	5.39	7.332	2.5487	5.50173	5.36392	6.72952
133569	D14.1_E-3.png	D14.1	IF	High	121.66	175.57	107.88	189.51	High	121.66	175.57	132.299	193.757	117.181	183.37
133569	D14.1_E-4.png	D14.1	Z	High	121.66	175.57	107.88	189.51	High	107.88	189.51	102.063	172.982	117.181	183.37
134546	D14.1_D-3.png	D14.1	IF	Low	4.149	10.28	4.315	12.9	Low	4.149	10.28	4.19403	9.04511	3.59613	9.4021
134546	D14.1_D-4.png	D14.1	Z	Low	4.149	10.28	4.315	12.9	Low	4.315	12.9	2.99824	9.75909	3.59613	9.4021
136259	D14.1_C-3.png	D14.1	IF	High	163.88	228.38	195.14	271.64	High	163.88	228.38	147.097	223.329	146.369	222.432
136259	D14.1_C-4.png	D14.1	Z	High	163.88	228.38	195.14	271.64	High	195.14	271.64	145.641	221.534	146.369	222.432
138405	D14.1_B-3.png	D14.1	IF	Intermediate	2.025	5.63	61.18	126.27	Low	2.025	5.63	0.521935	1.38755	28.1457	62.7377
138405	D14.1_B-4.png	D14.1	Z	Intermediate	2.025	5.63	61.18	126.27	Low	61.18	126.27	55.7694	124.088	28.1457	62.7377
1310138	D14.1_A-3.png	D14.1	IF	Low	12.22	12.42	7.901	17.08	Low	12.22	12.42	9.63558	11.5223	8.8831	16.2386
1310138	D14.1_A-4.png	D14.1	Z	Low	12.22	12.42	7.901	17.08	Low	7.901	17.08	8.13061	20.9549	8.8831	16.2386
131715	D14.1_G-5.png	D14.1	IF	Low	2.203	1.211	0.9408	1.051	Low	2.203	1.211	1.27108	1.61426	1.82968	2.43896
131715	D14.1_G-6.png	D14.1	Z	Low	2.203	1.211	0.9408	1.051	Low	0.9408	1.051	2.38828	3.26366	1.82968	2.43896
133227	D14.1_F-5.png	D14.1	IF	Intermediate	16.84	35.97	11.65	42.06	Low	16.84	35.97	21.1026	51.823	15.9525	46.7233
133227	D14.1_F-6.png	D14.1	Z	Intermediate	16.84	35.97	11.65	42.06	Low	11.65	42.06	10.8024	41.6236	15.9525	46.7233
133544	D14.1_E-5.png	D14.1	IF	High	160.71	222.42	169.22	253.04	High	160.71	222.42	123.481	185.807	135.919	202.421
133544	D14.1_E-6.png	D14.1	Z	High	160.71	222.42	169.22	253.04	High	169.22	253.04	148.357	219.034	135.919	202.421
134465	D14.1_D-5.png	D14.1	IF	Low	1.692	0.2985	9.874	18.75	Low	1.692	0.2985	2.18125	2.83771	6.232	10.1459
134465	D14.1_D-6.png	D14.1	Z	Low	1.692	0.2985	9.874	18.75	Low	9.874	18.75	10.2828	17.454	6.232	10.1459
136039	D14.1_C-5.png	D14.1	IF	Low	20.22	30.05	5.172	16.81	Low	20.22	30.05	21.699	30.0128	20.3483	29.8728
136039	D14.1_C-6.png	D14.1	Z	Low	20.22	30.05	5.172	16.81	Low	5.172	16.81	18.9975	29.7328	20.3483	29.8728
138233	D14.1_B-5.png	D14.1	IF	Low	2.264	1.038	1.059	0	Low	2.264	1.038	4.38669	4.55538	2.81856	3.0807
138233	D14.1_B-6.png	D14.1	Z	Low	2.264	1.038	1.059	0	Low	1.059	0	1.25043	1.60603	2.81856	3.0807
139534	D14.1_A-5.png	D14.1	IF	Intermediate	108.73	232.09	11.62	26.84	High	108.73	232.09	68.3689	168.588	37.7594	93.4423
139534	D14.1_A-6.png	D14.1	Z	Intermediate	108.73	232.09	11.62	26.84	High	11.62	26.84	7.14989	18.2964	37.7594	93.4423
131279	D14.1_G-7.png	D14.1	IF	Intermediate	3.45	5.788	10.63	35.9	Low	3.45	5.788	3.4547	9.25743	4.77715	13.9535
131279	D14.1_G-8.png	D14.1	Z	Intermediate	3.45	5.788	10.63	35.9	Low	10.63	35.9	6.09961	18.6496	4.77715	13.9535
133217	D14.1_F-7.png	D14.1	IF	Intermediate	29.29	64.05	76.25	160.05	High	29.29	64.05	43.5891	78.6661	56.5867	116.938
133217	D14.1_F-8.png	D14.1	Z	Intermediate	29.29	64.05	76.25	160.05	High	76.25	160.05	69.5843	155.209	56.5867	116.938
133428	D14.1_E-7.png	D14.1	IF	Low	13.28	12.5	1.152	2.928	Low	13.28	12.5	36.4558	39.2062	19.5947	22.7888
133428	D14.1_E-8.png	D14.1	Z	Low	13.28	12.5	1.152	2.928	Low	1.152	2.928	2.73351	6.37138	19.5947	22.7888
134437	D14.1_D-7.png	D14.1	IF	Intermediate	38.83	75.4	36.66	101.46	High	38.83	75.4	25.3953	70.6796	24.3849	78.2956
134437	D14.1_D-8.png	D14.1	Z	Intermediate	38.83	75.4	36.66	101.46	High	36.66	101.46	23.3745	85.9115	24.3849	78.2956
135875	D14.1_C-7.png	D14.1	IF	Intermediate	32.02	72.78	24.72	68.77	Low	32.02	72.78	44.2829	84.8771	42.2009	92.0498
135875	D14.1_C-8.png	D14.1	Z	Intermediate	32.02	72.78	24.72	68.77	Low	24.72	68.77	40.1189	99.2225	42.2009	92.0498
138232	D14.1_B-7.png	D14.1	IF	Intermediate	266.74	290.7	21.22	45.65	High	266.74	290.7	232.295	298.533	126.056	172.898
138232	D14.1_B-8.png	D14.1	Z	Intermediate	266.74	290.7	21.22	45.65	High	21.22	45.65	19.8171	47.2633	126.056	172.898
139033	D14.1_A-7.png	D14.1	IF	Intermediate	34.29	73.22	26.03	51.34	Low	34.29	73.22	23.4538	65.8436	27.6667	67.3539
139033	D14.1_A-8.png	D14.1	Z	Intermediate	34.29	73.22	26.03	51.34	Low	26.03	51.34	31.8795	68.8643	27.6667	67.3539
13410	D14.1_G-9.png	D14.1	IF	Intermediate	132.94	251.54	1.231	1.491	High	132.94	251.54	138.048	227.344	69.7152	114.54
13410	D14.1_G-10.png	D14.1	Z	Intermediate	132.94	251.54	1.231	1.491	High	1.231	1.491	1.38242	1.73723	69.7152	114.54
132912	D14.1_F-9.png	D14.1	IF	Intermediate	84.6	131.34	59.41	129.44	High	84.6	131.34	78.6346	140.682	64.3487	135.377
132912	D14.1_F-10.png	D14.1	Z	Intermediate	84.6	131.34	59.41	129.44	High	59.41	129.44	50.0628	130.072	64.3487	135.377
133321	D14.1_E-9.png	D14.1	IF	Low	0.5614	0.4638	1.588	7.941	Low	0.5614	0.4638	0.570912	0.86753	0.779091	1.64885
133321	D14.1_E-10.png	D14.1	Z	Low	0.5614	0.4638	1.588	7.941	Low	1.588	7.941	0.98727	2.43016	0.779091	1.64885
134363	D14.1_D-9.png	D14.1	IF	Low	1.571	0.6284	1.845	0.5825	Low	1.571	0.6284	1.73276	2.48674	1.20818	1.74677
134363	D14.1_D-10.png	D14.1	Z	Low	1.571	0.6284	1.845	0.5825	Low	1.845	0.5825	0.683601	1.00681	1.20818	1.74677
135736	D14.1_C-9.png	D14.1	IF	Intermediate	23.14	62.88	40.4	48.48	Low	23.14	62.88	32.03	53.2018	33.233	47.4425
135736	D14.1_C-10.png	D14.1	Z	Intermediate	23.14	62.88	40.4	48.48	Low	40.4	48.48	34.436	41.6831	33.233	47.4425
137347	D14.1_B-9.png	D14.1	IF	Intermediate	22.36	67.74	5.972	15.95	Low	22.36	67.74	30.0983	81.0276	18.826	51.4065
137347	D14.1_B-10.png	D14.1	Z	Intermediate	22.36	67.74	5.972	15.95	Low	5.972	15.95	7.55371	21.7853	18.826	51.4065
138816	D14.1_A-9.png	D14.1	IF	Intermediate	10.86	25.99	30.65	101.7	Low	10.86	25.99	15.1025	41.5684	25.5156	71.6425
138816	D14.1_A-10.png	D14.1	Z	Intermediate	10.86	25.99	30.65	101.7	Low	30.65	101.7	35.9287	101.717	25.5156	71.6425
1312374	D14.2_G-1.png	D14.2	IF	Intermediate	11.87	43.71	6.452	6.452	Low	11.87	43.71	12.2252	46.376	10.4334	30.1741
1312374	D14.2_G-2.png	D14.2	Z	Intermediate	11.87	43.71	6.452	6.452	Low	6.452	6.452	8.64164	13.9723	10.4334	30.1741
1314479	D14.2_F-1.png	D14.2	IF	Low	29.79	18.09	9.756	7.927	Low	29.79	18.09	23.0416	30.8371	25.1348	37.636
1314479	D14.2_F-2.png	D14.2	Z	Low	29.79	18.09	9.756	7.927	Low	9.756	7.927	27.228	44.4349	25.1348	37.636
1315795	D14.2_E-1.png	D14.2	IF	Intermediate	101.2	209.12	31.16	72.83	High	101.2	209.12	108.026	202.821	75.6858	137.774
1315795	D14.2_E-2.png	D14.2	Z	Intermediate	101.2	209.12	31.16	72.83	High	31.16	72.83	43.3457	72.7279	75.6858	137.774
1317854	D14.2_D-1.png	D14.2	IF	Low	15.18	10.2	1.147	2.103	Low	15.18	10.2	30.6932	51.6571	19.1593	30.7548
1317854	D14.2_D-2.png	D14.2	Z	Low	15.18	10.2	1.147	2.103	Low	1.147	2.103	7.62532	9.85243	19.1593	30.7548
1320328	D14.2_C-1.png	D14.2	IF	Intermediate	12.59	63.19	4.68	14.52	Low	12.59	63.19	16.2129	29.0952	9.03922	16.6506
1320328	D14.2_C-2.png	D14.2	Z	Intermediate	12.59	63.19	4.68	14.52	Low	4.68	14.52	1.8655	4.20593	9.03922	16.6506
1322880	D14.2_B-1.png	D14.2	IF	Intermediate	13.37	28.56	28.46	79.96	Low	13.37	28.56	16.4352	48.3152	21.8094	71.5886
1322880	D14.2_B-2.png	D14.2	Z	Intermediate	13.37	28.56	28.46	79.96	Low	28.46	79.96	27.1835	94.8619	21.8094	71.5886
1314478	D14.2_F-3.png	D14.2	IF	Low	1.566	0.4946	8.765	21.21	Low	1.566	0.4946	3.03191	3.24965	6.17254	12.9068
1314478	D14.2_F-4.png	D14.2	Z	Low	1.566	0.4946	8.765	21.21	Low	8.765	21.21	9.31317	22.564	6.17254	12.9068
1315308	D14.2_E-3.png	D14.2	IF	Intermediate	11.4	18.97	27.74	69.3	Low	11.4	18.97	4.83975	11.1749	13.2086	36.4699
1315308	D14.2_E-4.png	D14.2	Z	Intermediate	11.4	18.97	27.74	69.3	Low	27.74	69.3	21.5775	61.7648	13.2086	36.4699
1317411	D14.2_D-3.png	D14.2	IF	Intermediate	11.26	9.272	38.27	69.66	Low	11.26	9.272	7.80318	7.96939	15.2784	32.239
1317411	D14.2_D-4.png	D14.2	Z	Intermediate	11.26	9.272	38.27	69.66	Low	38.27	69.66	22.7536	56.5085	15.2784	32.239
1320141	D14.2_C-3.png	D14.2	IF	Intermediate	18.06	21.29	7.491	20.11	Low	18.06	21.29	19.9158	21.6382	11.5068	17.1963
1320141	D14.2_C-4.png	D14.2	Z	Intermediate	18.06	21.29	7.491	20.11	Low	7.491	20.11	3.09773	12.7544	11.5068	17.1963
1322431	D14.2_B-3.png	D14.2	IF	Intermediate	11.1	26.98	18.3	27.7	Low	11.1	26.98	15.9243	23.5386	24.2261	38.4107
1322431	D14.2_B-4.png	D14.2	Z	Intermediate	11.1	26.98	18.3	27.7	Low	18.3	27.7	32.5279	53.2828	24.2261	38.4107
1311708	D14.2_G-5.png	D14.2	IF	Intermediate	88.2	135.41	131.47	201.21	High	88.2	135.41	71.2664	135.136	74.7157	142.297
1311708	D14.2_G-6.png	D14.2	Z	Intermediate	88.2	135.41	131.47	201.21	High	131.47	201.21	78.1651	149.458	74.7157	142.297
1315571	D14.2_F-5.png	D14.2	IF	Intermediate	95.01	157.74	45.04	105.37	High	95.01	157.74	68.7558	123.306	52.1939	104.985
1315571	D14.2_F-6.png	D14.2	Z	Intermediate	95.01	157.74	45.04	105.37	High	45.04	105.37	35.6319	86.6633	52.1939	104.985
1314579	D14.2_E-5.png	D14.2	IF	Intermediate	97.62	203.71	15.17	56.35	High	97.62	203.71	71.7287	137.794	41.0978	87.5049
1314579	D14.2_E-6.png	D14.2	Z	Intermediate	97.62	203.71	15.17	56.35	High	15.17	56.35	10.467	37.2161	41.0978	87.5049
1317378	D14.2_D-5.png	D14.2	IF	High	125.48	235.33	211.93	283.54	High	125.48	235.33	100.127	203.917	135.915	228.099
1317378	D14.2_D-6.png	D14.2	Z	High	125.48	235.33	211.93	283.54	High	211.93	283.54	171.702	252.281	135.915	228.099
1319697	D14.2_C-5.png	D14.2	IF		9.29	45.74	14.57	32.8	Low	9.29	45.74	19.788	33.1544	22.0532	33.1109
1319697	D14.2_C-6.png	D14.2	Z		9.29	45.74	14.57	32.8	Low	14.57	32.8	24.3184	33.0674	22.0532	33.1109
1322328	D14.2_B-5.png	D14.2	IF	High	43.26	132.48	77.98	167.76	High	43.26	132.48	40.8348	122.947	59.7155	144.709
1322328	D14.2_B-6.png	D14.2	Z	High	43.26	132.48	77.98	167.76	High	77.98	167.76	78.5962	166.471	59.7155	144.709
1324016	D14.2_A-5.png	D14.2	IF	High	33.79	66.89	79.17	119.49	High	33.79	66.89	38.7749	58.2347	77.2807	115.414
1324016	D14.2_A-6.png	D14.2	Z	High	33.79	66.89	79.17	119.49	High	79.17	119.49	115.787	172.594	77.2807	115.414
1311283	D14.2_G-7.png	D14.2	IF		12.8	33.54	20.7	57.32	Low	12.8	33.54	19.4778	18.6595	25.3703	28.685
1311283	D14.2_G-8.png	D14.2	Z		12.8	33.54	20.7	57.32	Low	20.7	57.32	31.2628	38.7104	25.3703	28.685
1313620	D14.2_F-7.png	D14.2	IF	High	210.1	251.99	203.14	259.19	High	210.1	251.99	177.357	248.537	176.609	252.378
1313620	D14.2_F-8.png	D14.2	Z	High	210.1	251.99	203.14	259.19	High	203.14	259.19	175.86	256.22	176.609	252.378
1314571	D14.2_E-7.png	D14.2	IF	Intermediate	29.85	70.8	92.95	179.46	High	29.85	70.8	35.519	86.3027	52.4962	118.211
1314571	D14.2_E-8.png	D14.2	Z	Intermediate	29.85	70.8	92.95	179.46	High	92.95	179.46	69.4734	150.119	52.4962	118.211
1317356	D14.2_D-7.png	D14.2	IF	Intermediate	2.918	2.132	2.308	5.733	Low	2.918	2.132	3.83945	4.08957	3.54136	3.85812
1317356	D14.2_D-8.png	D14.2	Z	Intermediate	2.918	2.132	2.308	5.733	Low	2.308	5.733	3.24326	3.62668	3.54136	3.85812
1319575	D14.2_C-7.png	D14.2	IF	High	150.73	220.8	143.77	233.76	High	150.73	220.8	145.662	220.413	135.072	212.112
1319575	D14.2_C-8.png	D14.2	Z	High	150.73	220.8	143.77	233.76	High	143.77	233.76	124.482	203.81	135.072	212.112
1321734	D14.2_B-7.png	D14.2	IF	High	93.01	197.98	120.91	217.49	High	93.01	197.98	97.3146	185.551	106.795	195.374
1321734	D14.2_B-8.png	D14.2	Z	High	93.01	197.98	120.91	217.49	High	120.91	217.49	116.276	205.197	106.795	195.374
1323898	D14.2_A-7.png	D14.2	IF	High	83.67	158.81	110.2	192.75	High	83.67	158.81	83.884	142.924	100.009	169.011
1323898	D14.2_A-8.png	D14.2	Z	High	83.67	158.81	110.2	192.75	High	110.2	192.75	116.135	195.099	100.009	169.011
1311454	D14.2_G-9.png	D14.2	IF	Intermediate	6.891	4.977	12.93	36.72	Low	6.891	4.977	4.18299	4.49319	6.81869	19.961
1311454	D14.2_G-10.png	D14.2	Z	Intermediate	6.891	4.977	12.93	36.72	Low	12.93	36.72	9.45439	35.4288	6.81869	19.961
1313533	D14.2_F-9.png	D14.2	IF	Low	14.38	35.05	0.7048	0.2769	Low	14.38	35.05	5.28028	16.6888	2.81288	8.66556
1313533	D14.2_F-10.png	D14.2	Z	Low	14.38	35.05	0.7048	0.2769	Low	0.7048	0.2769	0.345468	0.642365	2.81288	8.66556
1314567	D14.2_E-9.png	D14.2	IF	Low	3.83	2.553	0.8537	2.268	Low	3.83	2.553	5.85857	6.76437	3.14857	3.94618
1314567	D14.2_E-10.png	D14.2	Z	Low	3.83	2.553	0.8537	2.268	Low	0.8537	2.268	0.438561	1.12799	3.14857	3.94618
1317146	D14.2_D-9.png	D14.2	IF	Intermediate	27.98	56.17	5.061	7.625	Low	27.98	56.17	18.1123	54.4306	9.81444	28.3508
1317146	D14.2_D-10.png	D14.2	Z	Intermediate	27.98	56.17	5.061	7.625	Low	5.061	7.625	1.51655	2.27091	9.81444	28.3508
1318349	D14.2_C-9.png	D14.2	IF	Intermediate	3.39	42.13	0.8317	7.086	Low	3.39	42.13	12.3203	21.3584	6.4244	11.2002
1318349	D14.2_C-10.png	D14.2	Z	Intermediate	3.39	42.13	0.8317	7.086	Low	0.8317	7.086	0.528496	1.04201	6.4244	11.2002
1321531	D14.2_B-9.png	D14.2	IF	Low	46.14	55.8	0.165	0.3117	Low	46.14	55.8	38.0168	59.0265	19.6426	30.3302
1321531	D14.2_B-10.png	D14.2	Z	Low	46.14	55.8	0.165	0.3117	Low	0.165	0.3117	1.26852	1.6338	19.6426	30.3302
975226	D15_G-1.png	D15	IF	Intermediate	5.053	5.365	1.329	5.707	Low	5.053	5.365	1.48775	2.94446	1.46179	3.01791
975226	D15_G-2.png	D15	Z	Intermediate	5.053	5.365	1.329	5.707	Low	1.329	5.707	1.43584	3.09136	1.46179	3.01791
9711019	D15_F-1.png	D15	IF	Low	3.293	1.756	3.464	1.341	Low	3.293	1.756	2.42988	3.30841	3.32432	4.2914
9711019	D15_F-2.png	D15	Z	Low	3.293	1.756	3.464	1.341	Low	3.464	1.341	4.21875	5.27438	3.32432	4.2914
9715487	D15_E-1.png	D15	IF	High	58.43	134.45	74.03	163.24	High	58.43	134.45	35.3596	101.398	48.7003	125.342
9715487	D15_E-2.png	D15	Z	High	58.43	134.45	74.03	163.24	High	74.03	163.24	62.041	149.287	48.7003	125.342
982374	D15_D-1.png	D15	IF	High	195.79	240.45	210.51	200.78	High	195.79	240.45	128.322	207.826	109.079	170.732
982374	D15_D-2.png	D15	Z	High	195.79	240.45	210.51	200.78	High	210.51	200.78	89.8363	133.638	109.079	170.732
989766	D15_C-1.png	D15	IF	Intermediate	8.431	16.37	25.42	68.24	Low	8.431	16.37	4.19749	6.10276	10.4105	33.7419
989766	D15_C-2.png	D15	Z	Intermediate	8.431	16.37	25.42	68.24	Low	25.42	68.24	16.6235	61.381	10.4105	33.7419
9815281	D15_B-1.png	D15	IF	Intermediate	5.823	9.114	29.48	88.86	Low	5.823	9.114	13.3864	14.6294	25.5931	47.911
9815281	D15_B-2.png	D15	Z	Intermediate	5.823	9.114	29.48	88.86	Low	29.48	88.86	37.7999	81.1927	25.5931	47.911
974702	D15_G-3.png	D15	IF	Intermediate	2.695	8.737	5.203	36.93	Low	2.695	8.737	1.66695	2.88296	3.65915	9.22022
974702	D15_G-4.png	D15	Z	Intermediate	2.695	8.737	5.203	36.93	Low	5.203	36.93	5.65135	15.5575	3.65915	9.22022
9715429	D15_E-3.png	D15	IF	Intermediate	1.297	0.5928	24.33	63.77	Low	1.297	0.5928	0.837676	1.1356	11.3075	28.6676
9715429	D15_E-4.png	D15	Z	Intermediate	1.297	0.5928	24.33	63.77	Low	24.33	63.77	21.7773	56.1997	11.3075	28.6676
981839	D15_D-3.png	D15	IF	Intermediate	1	2.067	24.07	72.73	Low	1	2.067	2.15459	2.58343	8.54289	23.7949
981839	D15_D-4.png	D15	Z	Intermediate	1	2.067	24.07	72.73	Low	24.07	72.73	14.9312	45.0063	8.54289	23.7949
987982	D15_C-3.png	D15	IF	Intermediate	5.036	6.68	10.57	44.52	Low	5.036	6.68	5.92687	8.02068	11.767	27.0841
987982	D15_C-4.png	D15	Z	Intermediate	5.036	6.68	10.57	44.52	Low	10.57	44.52	17.6072	46.1476	11.767	27.0841
9813757	D15_B-3.png	D15	IF	Intermediate	19.27	41.12	13.51	37.27	Low	19.27	41.12	19.3456	52.6093	13.9818	43.8647
9813757	D15_B-4.png	D15	Z	Intermediate	19.27	41.12	13.51	37.27	Low	13.51	37.27	8.6179	35.1202	13.9818	43.8647
974015	D15_G-5.png	D15	IF	Intermediate	15.87	12.17	3.137	7.528	Low	15.87	12.17	36.5834	53.7025	19.5745	28.9153
974015	D15_G-6.png	D15	Z	Intermediate	15.87	12.17	3.137	7.528	Low	3.137	7.528	2.56569	4.12819	19.5745	28.9153
977605	D15_F-5.png	D15	IF	Intermediate	52.44	118.84	101.31	201.17	High	52.44	118.84	60.6822	117.978	76.4219	146.246
977605	D15_F-6.png	D15	Z	Intermediate	52.44	118.84	101.31	201.17	High	101.31	201.17	92.1615	174.515	76.4219	146.246
981838	D15_D-5.png	D15	IF	Intermediate	11.28	25.48	9.488	23.94	Low	11.28	25.48	18.1868	29.4389	13.5601	24.2704
981838	D15_D-6.png	D15	Z	Intermediate	11.28	25.48	9.488	23.94	Low	9.488	23.94	8.93331	19.1019	13.5601	24.2704
985907	D15_C-5.png	D15	IF	Low	2.817	5.223	3.512	0	Low	2.817	5.223	3.88814	4.3353	5.30424	5.67919
985907	D15_C-6.png	D15	Z	Low	2.817	5.223	3.512	0	Low	3.512	0	6.72035	7.02308	5.30424	5.67919
9813132	D15_B-5.png	D15	IF	Low	0.6173	0.095	4.264	18	Low	0.6173	0.095	0.593077	1.00668	1.72139	5.10861
9813132	D15_B-6.png	D15	Z	Low	0.6173	0.095	4.264	18	Low	4.264	18	2.8497	9.21053	1.72139	5.10861
973927	D15_G-7.png	D15	IF	Intermediate	86.76	172.47	107.27	209.31	High	86.76	172.47	75.6074	143.744	78.0466	166.753
973927	D15_G-8.png	D15	Z	Intermediate	86.76	172.47	107.27	209.31	High	107.27	209.31	80.4858	189.762	78.0466	166.753
977309	D15_F-7.png	D15	IF	Intermediate	89.78	157.64	50.24	123.87	High	89.78	157.64	64.4493	97.7159	58.0875	103.749
977309	D15_F-8.png	D15	Z	Intermediate	89.78	157.64	50.24	123.87	High	50.24	123.87	51.7256	109.783	58.0875	103.749
9714836	D15_E-7.png	D15	IF	Intermediate	12.27	30.56	13.94	41.38	Low	12.27	30.56	12.2653	26.8176	18.1051	41.2334
9714836	D15_E-8.png	D15	Z	Intermediate	12.27	30.56	13.94	41.38	Low	13.94	41.38	23.9449	55.6491	18.1051	41.2334
981223	D15_D-7.png	D15	IF	Low	6.897	6.13	1.131	5.669	Low	6.897	6.13	4.74503	10.0034	2.80816	6.12851
981223	D15_D-8.png	D15	Z	Low	6.897	6.13	1.131	5.669	Low	1.131	5.669	0.871295	2.25359	2.80816	6.12851
983750	D15_C-7.png	D15	IF	Intermediate	60.55	135.06	67.19	142.62	High	60.55	135.06	48.2039	127.051	43.8343	123.953
983750	D15_C-8.png	D15	Z	Intermediate	60.55	135.06	67.19	142.62	High	67.19	142.62	39.4646	120.855	43.8343	123.953
9813033	D15_B-7.png	D15	IF	High	58.73	157.58	194.26	277.54	High	58.73	157.58	58.006	147.403	118.716	201.886
9813033	D15_B-8.png	D15	Z	High	58.73	157.58	194.26	277.54	High	194.26	277.54	179.426	256.368	118.716	201.886
9821557	D15_A-7.png	D15	IF	High	177	253.16	209.19	267.6	High	177	253.16	186.534	250.213	187.869	254.187
9821557	D15_A-8.png	D15	Z	High	177	253.16	209.19	267.6	High	209.19	267.6	189.205	258.16	187.869	254.187
971708	D15_G-9.png	D15	IF	Intermediate	6.224	23.57	8.239	47.75	Low	6.224	23.57	15.6466	38.213	9.43579	23.6661
971708	D15_G-10.png	D15	Z	Intermediate	6.224	23.57	8.239	47.75	Low	8.239	47.75	3.22502	9.11929	9.43579	23.6661
976562	D15_F-9.png	D15	IF	Low	2.293	2.511	0.9718	1.709	Low	2.293	2.511	8.81386	14.6483	4.73798	7.82465
976562	D15_F-10.png	D15	Z	Low	2.293	2.511	0.9718	1.709	Low	0.9718	1.709	0.6621	1.00098	4.73798	7.82465
9714178	D15_E-9.png	D15	IF	Low	37.35	44.06	9.719	13.17	Low	37.35	44.06	47.3443	65.9391	31.9587	46.0694
9714178	D15_E-10.png	D15	Z	Low	37.35	44.06	9.719	13.17	Low	9.719	13.17	16.5731	26.1998	31.9587	46.0694
98436	D15_D-9.png	D15	IF	High	55.12	130.64	184.11	263.57	High	55.12	130.64	58.9807	144.945	109.025	187.326
98436	D15_D-10.png	D15	Z	High	55.12	130.64	184.11	263.57	High	184.11	263.57	159.07	229.707	109.025	187.326
983368	D15_C-9.png	D15	IF	Low	0.9174	1.751	1.52	5.176	Low	0.9174	1.751	0.977122	1.88064	1.02373	2.70666
983368	D15_C-10.png	D15	Z	Low	0.9174	1.751	1.52	5.176	Low	1.52	5.176	1.07034	3.53269	1.02373	2.70666
9812794	D15_B-9.png	D15	IF	Intermediate	1.892	3.454	15.45	47.75	Low	1.892	3.454	0.891731	1.63291	8.81779	31.5912
9812794	D15_B-10.png	D15	Z	Intermediate	1.892	3.454	15.45	47.75	Low	15.45	47.75	16.7439	61.5495	8.81779	31.5912
9821163	D15_A-9.png	D15	IF	Intermediate	21.62	45.44	48.54	119.74	Low	21.62	45.44	20.4588	55.553	29.566	82.3161
9821163	D15_A-10.png	D15	Z	Intermediate	21.62	45.44	48.54	119.74	Low	48.54	119.74	38.6731	109.079	29.566	82.3161
971518	D15_G-11.png	D15	IF	High	40.19	98	153.65	217.29	High	40.19	98	58.6247	110.37	97.5553	163.054
971518	D15_G-12.png	D15	Z	High	40.19	98	153.65	217.29	High	153.65	217.29	136.486	215.737	97.5553	163.054
976196	D15_F-11.png	D15	IF	Intermediate	23.45	76.9	18.97	66.18	Low	23.45	76.9	18.4892	78.7005	16.3255	70.8733
976196	D15_F-12.png	D15	Z	Intermediate	23.45	76.9	18.97	66.18	Low	18.97	66.18	14.1619	63.0462	16.3255	70.8733
9711449	D15_E-11.png	D15	IF	Intermediate	79.25	163.36	22.64	60.77	High	79.25	163.36	45.3166	123.039	29.8337	86.36
9711449	D15_E-12.png	D15	Z	Intermediate	79.25	163.36	22.64	60.77	High	22.64	60.77	14.3509	49.6808	29.8337	86.36
9719090	D15_D-11.png	D15	IF	Low	4.299	9.602	2.737	10.37	Low	4.299	9.602	1.95895	5.32301	1.84236	5.64249
9719090	D15_D-12.png	D15	Z	Low	4.299	9.602	2.737	10.37	Low	2.737	10.37	1.72578	5.96197	1.84236	5.64249
982781	D15_C-11.png	D15	IF	High	60.54	122.89	53.25	102.39	High	60.54	122.89	44.2743	114.532	65.0351	131.753
982781	D15_C-12.png	D15	Z	High	60.54	122.89	53.25	102.39	High	53.25	102.39	85.796	148.974	65.0351	131.753
9812768	D15_B-11.png	D15	IF	Intermediate	33.6	85.63	101.03	150.23	High	33.6	85.63	21.9316	68.9915	57.8834	119.666
9812768	D15_B-12.png	D15	Z	Intermediate	33.6	85.63	101.03	150.23	High	101.03	150.23	93.8352	170.34	57.8834	119.666
9816268	D15_A-11.png	D15	IF	Low	1.082	3.085	0.4831	0	Low	1.082	3.085	1.56715	2.07823	13.9115	23.7718
9816268	D15_A-12.png	D15	Z	Low	1.082	3.085	0.4831	0	Low	0.4831	0	26.2557	45.4654	13.9115	23.7718
97349	D15_G-13.png	D15	IF	Low	3.119	4.7	2.898	2.375	Low	3.119	4.7	1.86206	2.24653	1.39981	1.78611
97349	D15_G-14.png	D15	Z	Low	3.119	4.7	2.898	2.375	Low	2.898	2.375	0.937565	1.32569	1.39981	1.78611
975373	D15_F-13.png	D15	IF	Low	2.345	6.816	3.215	2.2	Low	2.345	6.816	2.40301	4.4939	4.96903	6.61356
975373	D15_F-14.png	D15	Z	Low	2.345	6.816	3.215	2.2	Low	3.215	2.2	7.53504	8.73321	4.96903	6.61356
9711020	D15_E-13.png	D15	IF	Low	5.623	2.052	35.31	33.05	Low	5.623	2.052	3.71244	4.01687	9.83537	12.1473
9711020	D15_E-14.png	D15	Z	Low	5.623	2.052	35.31	33.05	Low	35.31	33.05	15.9583	20.2778	9.83537	12.1473
9716276	D15_D-13.png	D15	IF	High	48.11	84.92	105.86	180.59	High	48.11	84.92	36.2911	65.3546	65.2599	119.001
9716276	D15_D-14.png	D15	Z	High	48.11	84.92	105.86	180.59	High	105.86	180.59	94.2288	172.647	65.2599	119.001
982413	D15_C-13.png	D15	IF	Intermediate	12.12	30.75	26.86	78.04	Low	12.12	30.75	10.0639	24.6826	17.399	52.3001
982413	D15_C-14.png	D15	Z	Intermediate	12.12	30.75	26.86	78.04	Low	26.86	78.04	24.7341	79.9175	17.399	52.3001
9811488	D15_B-13.png	D15	IF	Low	5.122	1.463	9.247	7.133	Low	5.122	1.463	2.012	2.41425	3.01509	5.383
9811488	D15_B-14.png	D15	Z	Low	5.122	1.463	9.247	7.133	Low	9.247	7.133	4.01819	8.35176	3.01509	5.383
9815722	D15_A-13.png	D15	IF	Intermediate	96.92	194.61	21.84	59.87	High	96.92	194.61	60.1026	162.316	37.1233	110.246
9815722	D15_A-14.png	D15	Z	Intermediate	96.92	194.61	21.84	59.87	High	21.84	59.87	14.144	58.1756	37.1233	110.246
9912635	D16_E-1.png	D16	IF	Intermediate	14.55	40.4	19.96	59.31	Low	14.55	40.4	19.1204	45.6352	19.5097	51.3006
9912635	D16_E-2.png	D16	Z	Intermediate	14.55	40.4	19.96	59.31	Low	19.96	59.31	19.899	56.966	19.5097	51.3006
9921863	D16_D-1.png	D16	IF	Intermediate	139.16	189.63	4.966	10.93	High	139.16	189.63	109.255	191.529	56.4669	100.486
9921863	D16_D-2.png	D16	Z	Intermediate	139.16	189.63	4.966	10.93	High	4.966	10.93	3.67922	9.44281	56.4669	100.486
1640	D16_C-1.png	D16	IF	Low	2.645	9.684	6.282	5.416	Low	2.645	9.684	5.58835	9.35806	5.09231	9.4215
1640	D16_C-2.png	D16	Z	Low	2.645	9.684	6.282	5.416	Low	6.282	5.416	4.59628	9.48495	5.09231	9.4215
18586	D16_B-1.png	D16	IF	Intermediate	6.79	17.76	6.4	17.02	Low	6.79	17.76	8.16433	18.5381	6.11643	15.335
18586	D16_B-2.png	D16	Z	Intermediate	6.79	17.76	6.4	17.02	Low	6.4	17.02	4.06852	12.1319	6.11643	15.335
1226373	D16_A-1.png	D16	IF	Intermediate	28.16	70.59	126.23	241.9	High	28.16	70.59	30.0632	72.6993	72.8416	144.947
1226373	D16_A-2.png	D16	Z	Intermediate	28.16	70.59	126.23	241.9	High	126.23	241.9	115.62	217.195	72.8416	144.947
9912452	D16_E-3.png	D16	IF	Intermediate	2.642	5.236	2.603	7.111	Low	2.642	5.236	1.66736	4.37179	1.79049	4.38983
9912452	D16_E-4.png	D16	Z	Intermediate	2.642	5.236	2.603	7.111	Low	2.603	7.111	1.91361	4.40788	1.79049	4.38983
9918421	D16_D-3.png	D16	IF	Intermediate	45.19	143.63	58.59	150.07	High	45.19	143.63	38.7759	135.82	40.2304	139.31
9918421	D16_D-4.png	D16	Z	Intermediate	45.19	143.63	58.59	150.07	High	58.59	150.07	41.6848	142.801	40.2304	139.31
591	D16_C-3.png	D16	IF	High	75.4	116.93	95.75	180.6	High	75.4	116.93	79.7977	145.652	72.8334	154.895
591	D16_C-4.png	D16	Z	High	75.4	116.93	95.75	180.6	High	95.75	180.6	65.869	164.138	72.8334	154.895
16410	D16_B-3.png	D16	IF	High	108.68	194.67	164.09	249.98	High	108.68	194.67	89.63	175.047	111.424	194.364
16410	D16_B-4.png	D16	Z	High	108.68	194.67	164.09	249.98	High	164.09	249.98	133.217	213.68	111.424	194.364
106926	D16_A-3.png	D16	IF	Intermediate	2.679	20.35	8.588	58.65	Low	2.679	20.35	4.9721	17.34	9.99384	35.4986
106926	D16_A-4.png	D16	Z	Intermediate	2.679	20.35	8.588	58.65	Low	8.588	58.65	15.0156	53.6572	9.99384	35.4986
998673	D16_E-5.png	D16	IF	Intermediate	19.33	58.49	67.49	141.63	High	19.33	58.49	17.3101	33.3327	29.372	69.8061
998673	D16_E-6.png	D16	Z	Intermediate	19.33	58.49	67.49	141.63	High	67.49	141.63	41.4338	106.28	29.372	69.8061
9917460	D16_D-5.png	D16	IF	High	244.42	275.03	194.22	221.95	High	244.42	275.03	212.275	275.32	178.413	242.751
9917460	D16_D-6.png	D16	Z	High	244.42	275.03	194.22	221.95	High	194.22	221.95	144.552	210.182	178.413	242.751
13197	D16_B-5.png	D16	IF	Intermediate	4.9	9.85	45.54	89.46	Low	4.9	9.85	7.04479	21.775	32.6222	59.9771
13197	D16_B-6.png	D16	Z	Intermediate	4.9	9.85	45.54	89.46	Low	45.54	89.46	58.1997	98.1792	32.6222	59.9771
104822	D16_A-5.png	D16	IF	Intermediate	30.32	90.96	20.85	66.17	Low	30.32	90.96	33.6877	97.6269	30.6539	83.6314
104822	D16_A-6.png	D16	Z	Intermediate	30.32	90.96	20.85	66.17	Low	20.85	66.17	27.6201	69.636	30.6539	83.6314
9916625	D16_D-7.png	D16	IF	Intermediate	49.71	89.37	27.55	53.06	High	49.71	89.37	66.0802	126.501	55.5648	109.268
9916625	D16_D-8.png	D16	Z	Intermediate	49.71	89.37	27.55	53.06	High	27.55	53.06	45.0493	92.0361	55.5648	109.268
9923534	D16_C-7.png	D16	IF	Intermediate	12.94	28.6	1.307	1.332	Low	12.94	28.6	14.7407	27.0188	8.55476	15.7632
9923534	D16_C-8.png	D16	Z	Intermediate	12.94	28.6	1.307	1.332	Low	1.307	1.332	2.36879	4.5077	8.55476	15.7632
8562	D16_B-7.png	D16	IF	Intermediate	17.35	56.59	26.21	98.11	Low	17.35	56.59	20.4053	73.2775	24.8775	89.0332
8562	D16_B-8.png	D16	Z	Intermediate	17.35	56.59	26.21	98.11	Low	26.21	98.11	29.3498	104.789	24.8775	89.0332
220455	D16_A-7.png	D16	IF	Intermediate	32.69	71.23	4.915	55.48	Low	32.69	71.23	31.2841	80.9232	19.9585	61.1605
220455	D16_A-8.png	D16	Z	Intermediate	32.69	71.23	4.915	55.48	Low	4.915	55.48	8.63287	41.3978	19.9585	61.1605
992495	D16_E-9.png	D16	IF	Intermediate	36.18	73.94	76.35	156.54	High	36.18	73.94	24.3805	74.4099	42.3689	119.845
992495	D16_E-10.png	D16	Z	Intermediate	36.18	73.94	76.35	156.54	High	76.35	156.54	60.3573	165.28	42.3689	119.845
9916544	D16_D-9.png	D16	IF	Intermediate	77.98	130.49	18.97	31.62	High	77.98	130.49	78.8013	139.891	49.246	93.18
9916544	D16_D-10.png	D16	Z	Intermediate	77.98	130.49	18.97	31.62	High	18.97	31.62	19.6907	46.4687	49.246	93.18
6663	D16_B-9.png	D16	IF	Intermediate	3.303	27.43	7.786	53.9	Low	3.303	27.43	10.5413	29.7893	10.2317	33.7071
6663	D16_B-10.png	D16	Z	Intermediate	3.303	27.43	7.786	53.9	Low	7.786	53.9	9.92206	37.6249	10.2317	33.7071
992590	D16_E-11.png	D16	IF	Intermediate	5.652	9.82	1.449	4.495	Low	5.652	9.82	5.28469	6.72545	2.81044	3.67124
992590	D16_E-12.png	D16	Z	Intermediate	5.652	9.82	1.449	4.495	Low	1.449	4.495	0.336188	0.617027	2.81044	3.67124
9913576	D16_D-11.png	D16	IF	Intermediate	3.688	7.731	6.622	22.59	Low	3.688	7.731	2.96266	5.58601	4.54556	12.0898
9913576	D16_D-12.png	D16	Z	Intermediate	3.688	7.731	6.622	22.59	Low	6.622	22.59	6.12846	18.5937	4.54556	12.0898
9922268	D16_C-11.png	D16	IF	Intermediate	5.43	6.335	20.39	55.14	Low	5.43	6.335	19.194	19.9952	19.7605	34.0377
9922268	D16_C-12.png	D16	Z	Intermediate	5.43	6.335	20.39	55.14	Low	20.39	55.14	20.3271	48.0801	19.7605	34.0377
3584	D16_B-11.png	D16	IF	Intermediate	18.21	54.54	39.17	119.58	Low	18.21	54.54	19.7349	71.8077	24.536	86.5533
3584	D16_B-12.png	D16	Z	Intermediate	18.21	54.54	39.17	119.58	Low	39.17	119.58	29.3371	101.299	24.536	86.5533
18888	D16_A-11.png	D16	IF	Intermediate	2.366	2.21	8.289	18.16	Low	2.366	2.21	0.314651	0.58469	2.55011	9.39265
18888	D16_A-12.png	D16	Z	Intermediate	2.366	2.21	8.289	18.16	Low	8.289	18.16	4.78557	18.2006	2.55011	9.39265
21602	D17.1_F-1.png	D17.1	IF	High	125	180.5	122.21	193.21	High	125	180.5	84.2526	138.735	84.921	138.101
21602	D17.1_F-2.png	D17.1	Z	High	125	180.5	122.21	193.21	High	122.21	193.21	85.5893	137.467	84.921	138.101
23240	D17.1_E-1.png	D17.1	IF	High	52.86	68.57	125.73	224.87	High	52.86	68.57	46.9356	62.661	68.2008	125.414
23240	D17.1_E-2.png	D17.1	Z	High	52.86	68.57	125.73	224.87	High	125.73	224.87	89.4661	188.168	68.2008	125.414
25092	D17.1_D-1.png	D17.1	IF	Intermediate	0.9882	1.862	9.627	33.18	Low	0.9882	1.862	0.748375	1.8479	4.82274	11.9072
25092	D17.1_D-2.png	D17.1	Z	Intermediate	0.9882	1.862	9.627	33.18	Low	9.627	33.18	8.89711	21.9665	4.82274	11.9072
26177	D17.1_C-1.png	D17.1	IF	High	56.86	142.48	51.89	142.57	High	56.86	142.48	53.1131	124.333	49.1895	127.722
26177	D17.1_C-2.png	D17.1	Z	High	56.86	142.48	51.89	142.57	High	51.89	142.57	45.2659	131.111	49.1895	127.722
27954	D17.1_B-1.png	D17.1	IF	High	26.96	84.02	75.16	168.67	High	26.96	84.02	28.9321	97.982	46.9663	130.707
27954	D17.1_B-2.png	D17.1	Z	High	26.96	84.02	75.16	168.67	High	75.16	168.67	65.0004	163.432	46.9663	130.707
28505	D17.1_A-1.png	D17.1	IF	Intermediate	13.91	40.86	21.7	71.44	Low	13.91	40.86	16.0582	48.3573	18.3567	60.5161
28505	D17.1_A-2.png	D17.1	Z	Intermediate	13.91	40.86	21.7	71.44	Low	21.7	71.44	20.6551	72.6749	18.3567	60.5161
21388	D17.1_F-3.png	D17.1	IF	Intermediate	42.05	46.59	52.22	109.97	High	42.05	46.59	25.3659	34.1758	36.6426	65.742
21388	D17.1_F-4.png	D17.1	Z	Intermediate	42.05	46.59	52.22	109.97	High	52.22	109.97	47.9193	97.3081	36.6426	65.742
23004	D17.1_E-3.png	D17.1	IF	Intermediate	130.92	194.32	97.38	163.24	High	130.92	194.32	101.904	185.794	91.8306	173.214
23004	D17.1_E-4.png	D17.1	Z	Intermediate	130.92	194.32	97.38	163.24	High	97.38	163.24	81.7569	160.634	91.8306	173.214
24644	D17.1_D-3.png	D17.1	IF	Intermediate	22.65	34.18	22.32	51.73	Low	22.65	34.18	11.6411	41.9567	15.7032	60.816
24644	D17.1_D-4.png	D17.1	Z	Intermediate	22.65	34.18	22.32	51.73	Low	22.32	51.73	19.7653	79.6752	15.7032	60.816
25824	D17.1_C-3.png	D17.1	IF	Intermediate	106.69	207.35	15.23	66.33	High	106.69	207.35	96.4199	177.988	59.3134	126.665
25824	D17.1_C-4.png	D17.1	Z	Intermediate	106.69	207.35	15.23	66.33	High	15.23	66.33	22.2069	75.342	59.3134	126.665
27694	D17.1_B-3.png	D17.1	IF	Intermediate	2.739	5.115	8.518	39.51	Low	2.739	5.115	1.9953	3.14368	8.5963	27.1208
27694	D17.1_B-4.png	D17.1	Z	Intermediate	2.739	5.115	8.518	39.51	Low	8.518	39.51	15.1973	51.0978	8.5963	27.1208
28285	D17.1_A-3.png	D17.1	IF	High	32.26	84.47	151.34	233.02	High	32.26	84.47	48.7296	108.862	92.4598	161.621
28285	D17.1_A-4.png	D17.1	Z	High	32.26	84.47	151.34	233.02	High	151.34	233.02	136.19	214.379	92.4598	161.621
21366	D17.1_F-5.png	D17.1	IF	High	125.21	207.99	66.57	151.28	High	125.21	207.99	145.008	219.015	105.593	184.211
21366	D17.1_F-6.png	D17.1	Z	High	125.21	207.99	66.57	151.28	High	66.57	151.28	66.178	149.407	105.593	184.211
22497	D17.1_E-5.png	D17.1	IF	Intermediate	76.39	115.64	52.11	100.03	High	76.39	115.64	61.4396	104.606	57.5843	113.737
22497	D17.1_E-6.png	D17.1	Z	Intermediate	76.39	115.64	52.11	100.03	High	52.11	100.03	53.7291	122.867	57.5843	113.737
24629	D17.1_D-5.png	D17.1	IF	Intermediate	23.91	74.89	10.6	41.4	Low	23.91	74.89	21.2086	65.3863	12.9636	40.9848
24629	D17.1_D-6.png	D17.1	Z	Intermediate	23.91	74.89	10.6	41.4	Low	10.6	41.4	4.71853	16.5833	12.9636	40.9848
25785	D17.1_C-5.png	D17.1	IF	Intermediate	4.837	10.55	29.87	58.18	Low	4.837	10.55	7.67916	13.4864	15.9281	33.308
25785	D17.1_C-6.png	D17.1	Z	Intermediate	4.837	10.55	29.87	58.18	Low	29.87	58.18	24.177	53.1296	15.9281	33.308
27116	D17.1_B-5.png	D17.1	IF	Intermediate	63.17	169.29	5.311	18.5	Low	63.17	169.29	50.041	152.305	28.3753	86.1975
27116	D17.1_B-6.png	D17.1	Z	Intermediate	63.17	169.29	5.311	18.5	Low	5.311	18.5	6.70952	20.0902	28.3753	86.1975
28233	D17.1_A-5.png	D17.1	IF	Intermediate	15.17	15.42	7.794	3.926	Low	15.17	15.42	10.2546	25.2102	7.02668	16.5495
28233	D17.1_A-6.png	D17.1	Z	Intermediate	15.17	15.42	7.794	3.926	Low	7.794	3.926	3.7988	7.88878	7.02668	16.5495
21051	D17.1_F-7.png	D17.1	IF	High	244.27	276.34	47.85	99.86	High	244.27	276.34	229.338	289.732	141.652	202.529
21051	D17.1_F-8.png	D17.1	Z	High	244.27	276.34	47.85	99.86	High	47.85	99.86	53.9655	115.326	141.652	202.529
22288	D17.1_E-7.png	D17.1	IF	Intermediate	46.77	66.13	116.57	208.48	High	46.77	66.13	67.0055	120.37	82.9867	156.565
22288	D17.1_E-8.png	D17.1	Z	Intermediate	46.77	66.13	116.57	208.48	High	116.57	208.48	98.968	192.76	82.9867	156.565
24271	D17.1_D-7.png	D17.1	IF	Intermediate	147.24	236.55	40.64	105.83	High	147.24	236.55	117.045	201.161	79.5062	161.076
24271	D17.1_D-8.png	D17.1	Z	Intermediate	147.24	236.55	40.64	105.83	High	40.64	105.83	41.9671	120.99	79.5062	161.076
25740	D17.1_C-7.png	D17.1	IF	Intermediate	36.84	74.34	20.28	44.89	Low	36.84	74.34	50.2189	71.2154	29.3397	49.1265
25740	D17.1_C-8.png	D17.1	Z	Intermediate	36.84	74.34	20.28	44.89	Low	20.28	44.89	8.46047	27.0375	29.3397	49.1265
26905	D17.1_B-7.png	D17.1	IF	Intermediate	33.9	73.92	29.02	83.82	Low	33.9	73.92	23.2627	86.4555	22.9804	87.5592
26905	D17.1_B-8.png	D17.1	Z	Intermediate	33.9	73.92	29.02	83.82	Low	29.02	83.82	22.6981	88.6629	22.9804	87.5592
28229	D17.1_A-7.png	D17.1	IF	Low	1.779	0.7826	8.26	14.45	Low	1.779	0.7826	0.882678	1.27383	3.62628	5.07135
28229	D17.1_A-8.png	D17.1	Z	Low	1.779	0.7826	8.26	14.45	Low	8.26	14.45	6.36988	8.86888	3.62628	5.07135
2143	D17.1_F-9.png	D17.1	IF	Intermediate	1.214	1.339	7.895	32.29	Low	1.214	1.339	1.7319	3.03887	3.3804	9.63992
2143	D17.1_F-10.png	D17.1	Z	Intermediate	1.214	1.339	7.895	32.29	Low	7.895	32.29	5.02889	16.241	3.3804	9.63992
22250	D17.1_E-9.png	D17.1	IF	Intermediate	20.69	37.3	96.63	174.33	High	20.69	37.3	24.1795	44.7117	51.1044	115.246
22250	D17.1_E-10.png	D17.1	Z	Intermediate	20.69	37.3	96.63	174.33	High	96.63	174.33	78.0293	185.779	51.1044	115.246
23697	D17.1_D-9.png	D17.1	IF	Intermediate	16.87	30.79	14.9	75.47	Low	16.87	30.79	9.82467	38.531	17.9215	59.1804
23697	D17.1_D-10.png	D17.1	Z	Intermediate	16.87	30.79	14.9	75.47	Low	14.9	75.47	26.0184	79.8298	17.9215	59.1804
25449	D17.1_C-9.png	D17.1	IF	Intermediate	4.968	19.65	2.387	8.21	Low	4.968	19.65	4.2465	14.0784	2.78997	8.00103
25449	D17.1_C-10.png	D17.1	Z	Intermediate	4.968	19.65	2.387	8.21	Low	2.387	8.21	1.33344	1.92368	2.78997	8.00103
26567	D17.1_B-9.png	D17.1	IF	Intermediate	13.58	19.15	15.03	27.6	Low	13.58	19.15	3.2104	8.12129	7.37417	18.9193
26567	D17.1_B-10.png	D17.1	Z	Intermediate	13.58	19.15	15.03	27.6	Low	15.03	27.6	11.5379	29.7172	7.37417	18.9193
28105	D17.1_A-9.png	D17.1	IF	Low	1.078	0.9604	2.678	3.173	Low	1.078	0.9604	0.348744	0.817153	0.739229	1.42025
28105	D17.1_A-10.png	D17.1	Z	Low	1.078	0.9604	2.678	3.173	Low	2.678	3.173	1.12971	2.02334	0.739229	1.42025
281	D17.1_F-11.png	D17.1	IF	Intermediate	14.42	13.7	7.997	8.789	Low	14.42	13.7	8.67815	18.741	9.87228	18.36
281	D17.1_F-12.png	D17.1	Z	Intermediate	14.42	13.7	7.997	8.789	Low	7.997	8.789	11.0664	17.979	9.87228	18.36
21692	D17.1_E-11.png	D17.1	IF	Low	1.786	0	9.836	1.639	Low	1.786	0	9.68166	9.52465	10.7462	10.5073
21692	D17.1_E-12.png	D17.1	Z	Low	1.786	0	9.836	1.639	Low	9.836	1.639	11.8108	11.49	10.7462	10.5073
23641	D17.1_D-11.png	D17.1	IF	Intermediate	54.97	105.79	14.92	24.21	Low	54.97	105.79	55.8631	123.515	29.9839	68.734
23641	D17.1_D-12.png	D17.1	Z	Intermediate	54.97	105.79	14.92	24.21	Low	14.92	24.21	4.1048	13.9526	29.9839	68.734
25106	D17.1_C-11.png	D17.1	IF	Intermediate	39	87.07	4.035	10.85	Low	39	87.07	34.8838	91.7691	18.0624	47.8047
25106	D17.1_C-12.png	D17.1	Z	Intermediate	39	87.07	4.035	10.85	Low	4.035	10.85	1.24107	3.84035	18.0624	47.8047
26483	D17.1_B-11.png	D17.1	IF	Intermediate	2.732	3.177	4.02	12.59	Low	2.732	3.177	0.833046	1.19395	1.16545	3.62133
26483	D17.1_B-12.png	D17.1	Z	Intermediate	2.732	3.177	4.02	12.59	Low	4.02	12.59	1.49785	6.04871	1.16545	3.62133
28085	D17.1_A-11.png	D17.1	IF	Low	1.699	1.758	1.659	0.9153	Low	1.699	1.758	0.570453	0.850192	1.40261	1.72823
28085	D17.1_A-12.png	D17.1	Z	Low	1.699	1.758	1.659	0.9153	Low	1.659	0.9153	2.23476	2.60627	1.40261	1.72823
29786	D17.2_F-1.png	D17.2	IF	Intermediate	7.865	8.989	19.27	69.39	Low	7.865	8.989	5.93252	6.68945	9.82398	31.8581
29786	D17.2_F-2.png	D17.2	Z	Intermediate	7.865	8.989	19.27	69.39	Low	19.27	69.39	13.7155	57.0268	9.82398	31.8581
212119	D17.2_E-1.png	D17.2	IF	Intermediate	5.252	8.228	6.396	15.86	Low	5.252	8.228	1.76566	4.75543	3.0101	9.26081
212119	D17.2_E-2.png	D17.2	Z	Intermediate	5.252	8.228	6.396	15.86	Low	6.396	15.86	4.25455	13.7662	3.0101	9.26081
214593	D17.2_D-1.png	D17.2	IF	Intermediate	92.08	199.14	23.13	77.16	High	92.08	199.14	72.2936	163.704	46.7702	119.712
214593	D17.2_D-2.png	D17.2	Z	Intermediate	92.08	199.14	23.13	77.16	High	23.13	77.16	21.2468	75.7208	46.7702	119.712
216616	D17.2_C-1.png	D17.2	IF	Intermediate	0.6505	0.0434	4.116	19.37	Low	0.6505	0.0434	0.802312	1.11214	1.77138	3.68818
216616	D17.2_C-2.png	D17.2	Z	Intermediate	0.6505	0.0434	4.116	19.37	Low	4.116	19.37	2.74045	6.26423	1.77138	3.68818
218949	D17.2_B-1.png	D17.2	IF	Intermediate	25.42	62.1	20.78	47.22	Low	25.42	62.1	21.864	80.4158	19.0475	66.7243
218949	D17.2_B-2.png	D17.2	Z	Intermediate	25.42	62.1	20.78	47.22	Low	20.78	47.22	16.231	53.0327	19.0475	66.7243
224098	D17.2_A-1.png	D17.2	IF	Intermediate	9.883	10.03	32.59	57.14	Low	9.883	10.03	9.54411	17.5787	22.3272	41.4414
224098	D17.2_A-2.png	D17.2	Z	Intermediate	9.883	10.03	32.59	57.14	Low	32.59	57.14	35.1102	65.3041	22.3272	41.4414
29571	D17.2_F-3.png	D17.2	IF	Intermediate	66.91	135.18	57.25	109.37	High	66.91	135.18	57.7434	136.601	49.9443	120.195
29571	D17.2_F-4.png	D17.2	Z	Intermediate	66.91	135.18	57.25	109.37	High	57.25	109.37	42.1452	103.788	49.9443	120.195
211593	D17.2_E-3.png	D17.2	IF	Intermediate	1.762	0.1101	30.52	69.56	Low	1.762	0.1101	0.881966	2.41639	7.88187	32.0086
211593	D17.2_E-4.png	D17.2	Z	Intermediate	1.762	0.1101	30.52	69.56	Low	30.52	69.56	14.8818	61.6009	7.88187	32.0086
216321	D17.2_C-3.png	D17.2	IF	Intermediate	12.45	12.45	11.74	19.52	Low	12.45	12.45	28.0963	45.6248	23.9955	35.8246
216321	D17.2_C-4.png	D17.2	Z	Intermediate	12.45	12.45	11.74	19.52	Low	11.74	19.52	19.8947	26.0243	23.9955	35.8246
218438	D17.2_B-3.png	D17.2	IF	Intermediate	19.58	44.39	22.13	67.64	Low	19.58	44.39	31.0121	69.5154	23.7739	64.8491
218438	D17.2_B-4.png	D17.2	Z	Intermediate	19.58	44.39	22.13	67.64	Low	22.13	67.64	16.5357	60.1827	23.7739	64.8491
223573	D17.2_A-3.png	D17.2	IF	Intermediate	12.4	11.84	24.57	48.84	Low	12.4	11.84	10.0745	11.0623	10.764	23.6932
223573	D17.2_A-4.png	D17.2	Z	Intermediate	12.4	11.84	24.57	48.84	Low	24.57	48.84	11.4535	36.324	10.764	23.6932
29563	D17.2_F-5.png	D17.2	IF	Intermediate	73.87	155.44	15.85	48.76	High	73.87	155.44	53.7423	126.133	29.7216	74.2821
29563	D17.2_F-6.png	D17.2	Z	Intermediate	73.87	155.44	15.85	48.76	High	15.85	48.76	5.70093	22.4316	29.7216	74.2821
210859	D17.2_E-5.png	D17.2	IF	Intermediate	7.351	4.717	34.53	84.56	Low	7.351	4.717	2.14868	4.86078	11.1873	40.5812
210859	D17.2_E-6.png	D17.2	Z	Intermediate	7.351	4.717	34.53	84.56	Low	34.53	84.56	20.2259	76.3016	11.1873	40.5812
213427	D17.2_D-5.png	D17.2	IF	Intermediate	11.02	25.65	18.18	44.05	Low	11.02	25.65	14.0121	28.1403	11.2955	27.4609
213427	D17.2_D-6.png	D17.2	Z	Intermediate	11.02	25.65	18.18	44.05	Low	18.18	44.05	8.57894	26.7815	11.2955	27.4609
215668	D17.2_C-5.png	D17.2	IF	High	133.12	191.17	197.66	226.65	High	133.12	191.17	95.6717	155.452	125.434	185.019
215668	D17.2_C-6.png	D17.2	Z	High	133.12	191.17	197.66	226.65	High	197.66	226.65	155.197	214.586	125.434	185.019
217598	D17.2_B-5.png	D17.2	IF	Intermediate	67.56	103.16	71.91	117.08	High	67.56	103.16	52.2974	114.744	44.769	94.9547
217598	D17.2_B-6.png	D17.2	Z	Intermediate	67.56	103.16	71.91	117.08	High	71.91	117.08	37.2406	75.1652	44.769	94.9547
220842	D17.2_A-5.png	D17.2	IF	Low	1.123	0.3743	1.741	0.1451	Low	1.123	0.3743	3.0957	3.47581	1.95769	2.33391
220842	D17.2_A-6.png	D17.2	Z	Low	1.123	0.3743	1.741	0.1451	Low	1.741	0.1451	0.819685	1.19201	1.95769	2.33391
29248	D17.2_F-7.png	D17.2	IF	Intermediate	4.212	5.49	4.81	16.73	Low	4.212	5.49	5.17544	7.82085	6.22622	12.7392
29248	D17.2_F-8.png	D17.2	Z	Intermediate	4.212	5.49	4.81	16.73	Low	4.81	16.73	7.277	17.6576	6.22622	12.7392
210510	D17.2_E-7.png	D17.2	IF	Intermediate	14.79	44.04	61.15	132.35	High	14.79	44.04	24.2853	54.8334	35.5529	92.6387
210510	D17.2_E-8.png	D17.2	Z	Intermediate	14.79	44.04	61.15	132.35	High	61.15	132.35	46.8205	130.444	35.5529	92.6387
212071	D17.2_D-7.png	D17.2	IF	Low	8.245	4.358	1.468	0.571	Low	8.245	4.358	4.4489	5.52478	4.18657	5.7386
212071	D17.2_D-8.png	D17.2	Z	Low	8.245	4.358	1.468	0.571	Low	1.468	0.571	3.92423	5.95241	4.18657	5.7386
215577	D17.2_C-7.png	D17.2	IF	Intermediate	42.46	113.45	96.75	193.87	High	42.46	113.45	39.2451	117.481	56.5394	140.202
215577	D17.2_C-8.png	D17.2	Z	Intermediate	42.46	113.45	96.75	193.87	High	96.75	193.87	73.8336	162.924	56.5394	140.202
217579	D17.2_B-7.png	D17.2	IF	Low	1.329	0.6645	1.538	0.5594	Low	1.329	0.6645	5.86925	5.8683	3.24932	3.41297
217579	D17.2_B-8.png	D17.2	Z	Low	1.329	0.6645	1.538	0.5594	Low	1.538	0.5594	0.629384	0.957641	3.24932	3.41297
220841	D17.2_A-7.png	D17.2	IF	Intermediate	56.52	114.19	22.59	7.038	High	56.52	114.19	56.3099	124.563	32.4953	66.9456
220841	D17.2_A-8.png	D17.2	Z	Intermediate	56.52	114.19	22.59	7.038	High	22.59	7.038	8.68066	9.3284	32.4953	66.9456
28925	D17.2_F-9.png	D17.2	IF	Intermediate	15.3	29.09	3.632	4.238	Low	15.3	29.09	14.0544	37.6859	7.73001	20.5098
28925	D17.2_F-10.png	D17.2	Z	Intermediate	15.3	29.09	3.632	4.238	Low	3.632	4.238	1.40564	3.33365	7.73001	20.5098
210220	D17.2_E-9.png	D17.2	IF	High	68.09	134.59	156.93	215.97	High	68.09	134.59	44.3912	114.939	80.4178	148.214
210220	D17.2_E-10.png	D17.2	Z	High	68.09	134.59	156.93	215.97	High	156.93	215.97	116.444	181.49	80.4178	148.214
215394	D17.2_C-9.png	D17.2	IF	Intermediate	3.598	2.652	84.7	181.32	High	3.598	2.652	7.72933	8.34184	38.9406	86.5089
215394	D17.2_C-10.png	D17.2	Z	Intermediate	3.598	2.652	84.7	181.32	High	84.7	181.32	70.1518	164.676	38.9406	86.5089
217543	D17.2_B-9.png	D17.2	IF	Intermediate	21.21	44.74	3.645	10.07	Low	21.21	44.74	14.054	43.3838	7.81833	23.8532
217543	D17.2_B-10.png	D17.2	Z	Intermediate	21.21	44.74	3.645	10.07	Low	3.645	10.07	1.58271	4.32254	7.81833	23.8532
219851	D17.2_A-9.png	D17.2	IF	Low	9.119	11.47	0.2279	0.0651	Low	9.119	11.47	0.717663	1.09238	1.32276	2.09319
219851	D17.2_A-10.png	D17.2	Z	Low	9.119	11.47	0.2279	0.0651	Low	0.2279	0.0651	1.92785	3.09399	1.32276	2.09319
28613	D17.2_F-11.png	D17.2	IF	Low	4.144	1.872	2.527	1.156	Low	4.144	1.872	2.99046	3.40355	1.91345	2.33127
28613	D17.2_F-12.png	D17.2	Z	Low	4.144	1.872	2.527	1.156	Low	2.527	1.156	0.836436	1.25899	1.91345	2.33127
211109	D17.2_E-11.png	D17.2	IF	Intermediate	107.16	196.13	28.22	53.99	High	107.16	196.13	88.5291	183.134	57.1821	121.691
211109	D17.2_E-12.png	D17.2	Z	Intermediate	107.16	196.13	28.22	53.99	High	28.22	53.99	25.8351	60.2479	57.1821	121.691
212009	D17.2_D-11.png	D17.2	IF	Low	2.139	1.91	1.729	0.562	Low	2.139	1.91	2.56316	2.98665	1.67363	2.02515
212009	D17.2_D-12.png	D17.2	Z	Low	2.139	1.91	1.729	0.562	Low	1.729	0.562	0.78409	1.06364	1.67363	2.02515
215112	D17.2_C-11.png	D17.2	IF	Low	8.652	7.847	3.44	4.414	Low	8.652	7.847	6.00584	6.33962	3.44216	4.2048
215112	D17.2_C-12.png	D17.2	Z	Low	8.652	7.847	3.44	4.414	Low	3.44	4.414	0.878472	2.06997	3.44216	4.2048
217033	D17.2_B-11.png	D17.2	IF	Intermediate	82.89	147.28	59.32	143.46	High	82.89	147.28	66.014	152.779	54.0076	143.598
217033	D17.2_B-12.png	D17.2	Z	Intermediate	82.89	147.28	59.32	143.46	High	59.32	143.46	42.0013	134.417	54.0076	143.598
219088	D17.2_A-11.png	D17.2	IF	Intermediate	86.01	154	23.48	45.4	High	86.01	154	60.7826	154.467	37.1517	100.277
219088	D17.2_A-12.png	D17.2	Z	Intermediate	86.01	154	23.48	45.4	High	23.48	45.4	13.5208	46.0863	37.1517	100.277
183873	D18_G-1.png	D18	Z	Intermediate	1.413	0.3261	5.131	16.68	Low	5.131	16.68	3.47126	14.2125	4.47125	9.76303
183873	D18_F-15.png	D18	IF	Intermediate	1.413	0.3261	5.131	16.68	Low	1.413	0.3261	5.47123	5.31356	4.47125	9.76303
186834	D18_F-1.png	D18	IF	Low	0.9858	0.6572	2.209	3.534	Low	0.9858	0.6572	3.30754	3.66604	2.5107	2.93968
186834	D18_F-2.png	D18	Z	Low	0.9858	0.6572	2.209	3.534	Low	2.209	3.534	1.71387	2.21331	2.5107	2.93968
1810617	D18_E-1.png	D18	Z	Low	0.1369	0.2053	4.091	15.73	Low	4.091	15.73	2.58859	4.75893	1.55593	2.75888
1810617	D18_D-15.png	D18	IF	Low	0.1369	0.2053	4.091	15.73	Low	0.1369	0.2053	0.523259	0.758828	1.55593	2.75888
1813538	D18_D-1.png	D18	IF	Intermediate	6.301	12.14	28.91	67.71	Low	6.301	12.14	8.61251	8.45646	13.916	25.6163
1813538	D18_D-2.png	D18	Z	Intermediate	6.301	12.14	28.91	67.71	Low	28.91	67.71	19.2194	42.7761	13.916	25.6163
1815858	D18_C-1.png	D18	Z	High	112.14	176.1	138.75	237.34	High	138.75	237.34	133.792	212.334	108.656	177.356
1815858	D18_B-15.png	D18	IF	High	112.14	176.1	138.75	237.34	High	112.14	176.1	83.5204	142.378	108.656	177.356
1818429	D18_B-1.png	D18	IF	Intermediate	39.92	86.37	71.04	156.09	High	39.92	86.37	42.5989	97.6007	53.1467	125.902
1818429	D18_B-2.png	D18	Z	Intermediate	39.92	86.37	71.04	156.09	High	71.04	156.09	63.6945	154.204	53.1467	125.902
182728	D18_G-2.png	D18	IF	Intermediate	80.7	136.3	4.993	16.28	High	80.7	136.3	64.3789	131.674	35.4069	76.3446
182728	D18_G-3.png	D18	Z	Intermediate	80.7	136.3	4.993	16.28	High	4.993	16.28	6.43488	21.0147	35.4069	76.3446
1810553	D18_E-2.png	D18	IF	Intermediate	48.55	117.18	59.94	147.41	High	48.55	117.18	39.1827	102.78	38.6861	106.384
1810553	D18_E-3.png	D18	Z	Intermediate	48.55	117.18	59.94	147.41	High	59.94	147.41	38.1894	109.988	38.6861	106.384
1815820	D18_C-2.png	D18	IF	Intermediate	54.37	146.06	50.01	136.71	High	54.37	146.06	55.951	121.193	50.5059	124.694
1815820	D18_C-3.png	D18	Z	Intermediate	54.37	146.06	50.01	136.71	High	50.01	136.71	45.0609	128.195	50.5059	124.694
185606	D18_F-3.png	D18	IF	Intermediate	1.371	0.9596	2.3	3.638	Low	1.371	0.9596	1.23163	1.8426	1.20095	2.71101
185606	D18_F-4.png	D18	Z	Intermediate	1.371	0.9596	2.3	3.638	Low	2.3	3.638	1.17027	3.57942	1.20095	2.71101
1813275	D18_D-3.png	D18	IF	Intermediate	1.281	0.9013	30.04	64	Low	1.281	0.9013	0.927569	1.43614	9.43388	29.8033
1813275	D18_D-4.png	D18	Z	Intermediate	1.281	0.9013	30.04	64	Low	30.04	64	17.9402	58.1706	9.43388	29.8033
1818721	D18_B-3.png	D18	IF	High	116.57	257	147.79	253.82	High	116.57	257	91.8062	191.919	113.227	202.315
1818721	D18_B-4.png	D18	Z	High	116.57	257	147.79	253.82	High	147.79	253.82	134.649	212.712	113.227	202.315
189459	D18_E-4.png	D18	IF	Intermediate	16.95	38.82	18.99	44.98	Low	16.95	38.82	15.0472	39.014	12.9488	38.7342
189459	D18_E-5.png	D18	Z	Intermediate	16.95	38.82	18.99	44.98	Low	18.99	44.98	10.8503	38.4543	12.9488	38.7342
1815217	D18_C-4.png	D18	IF	High	178.79	252.15	118.48	220.22	High	178.79	252.15	145.856	219.646	132.49	214.865
1815217	D18_C-5.png	D18	Z	High	178.79	252.15	118.48	220.22	High	118.48	220.22	119.124	210.084	132.49	214.865
185316	D18_F-5.png	D18	IF	Intermediate	101.59	200.43	63.48	144.73	High	101.59	200.43	71.0615	170.086	64.6298	155.148
185316	D18_F-6.png	D18	Z	Intermediate	101.59	200.43	63.48	144.73	High	63.48	144.73	58.198	140.209	64.6298	155.148
1818227	D18_B-5.png	D18	IF	Intermediate	87.09	169.59	143.9	256.12	High	87.09	169.59	84.2487	168.453	109.214	191.837
1818227	D18_B-6.png	D18	Z	Intermediate	87.09	169.59	143.9	256.12	High	143.9	256.12	134.179	215.221	109.214	191.837
181414	D18_G-6.png	D18	IF	Intermediate	21.32	46.16	38.53	125.31	Low	21.32	46.16	30.8755	53.0784	34.8688	88.286
181414	D18_G-7.png	D18	Z	Intermediate	21.32	46.16	38.53	125.31	Low	38.53	125.31	38.862	123.494	34.8688	88.286
189159	D18_E-6.png	D18	IF	Low	4.192	4.79	23.01	31.5	Low	4.192	4.79	13.0074	14.2228	12.768	15.7787
189159	D18_E-7.png	D18	Z	Low	4.192	4.79	23.01	31.5	Low	23.01	31.5	12.5286	17.3346	12.768	15.7787
1815172	D18_C-6.png	D18	IF	Intermediate	46.85	102.98	64.79	121.37	High	46.85	102.98	31.8399	89.6402	32.5951	88.9522
1815172	D18_C-7.png	D18	Z	Intermediate	46.85	102.98	64.79	121.37	High	64.79	121.37	33.3504	88.2641	32.5951	88.9522
1819908	D18_A-6.png	D18	IF	Intermediate	8.907	22.41	21.39	80.44	Low	8.907	22.41	8.49181	25.3118	17.8103	50.0353
1819908	D18_A-7.png	D18	Z	Intermediate	8.907	22.41	21.39	80.44	Low	21.39	80.44	27.1289	74.7588	17.8103	50.0353
185273	D18_F-7.png	D18	IF	Intermediate	170	280.44	82.34	171.1	High	170	280.44	153.591	245.495	112.906	197.667
185273	D18_F-8.png	D18	Z	Intermediate	170	280.44	82.34	171.1	High	82.34	171.1	72.2213	149.838	112.906	197.667
1818158	D18_B-7.png	D18	IF	Low	1.272	0.7634	9.214	22.47	Low	1.272	0.7634	11.001	12.8079	14.0529	23.6601
1818158	D18_B-8.png	D18	Z	Low	1.272	0.7634	9.214	22.47	Low	9.214	22.47	17.1047	34.5123	14.0529	23.6601
181161	D18_G-8.png	D18	IF	Low	6.977	11.5	5.414	14.83	Low	6.977	11.5	6.12805	6.93407	6.3118	11.1867
181161	D18_G-9.png	D18	Z	Low	6.977	11.5	5.414	14.83	Low	5.414	14.83	6.49554	15.4394	6.3118	11.1867
188962	D18_E-8.png	D18	IF	High	167.67	254.16	161.16	221.64	High	167.67	254.16	156.765	234.048	138.148	196.583
188962	D18_E-9.png	D18	Z	High	167.67	254.16	161.16	221.64	High	161.16	221.64	119.531	159.119	138.148	196.583
1815076	D18_C-8.png	D18	IF	Low	7.092	7.518	0.8264	0.6198	Low	7.092	7.518	3.35021	4.05264	2.42215	3.11344
1815076	D18_C-9.png	D18	Z	Low	7.092	7.518	0.8264	0.6198	Low	0.8264	0.6198	1.49408	2.17424	2.42215	3.11344
1819681	D18_A-8.png	D18	IF	Intermediate	33.64	40.43	9.521	9.214	Low	33.64	40.43	29.5777	42.6968	18.9864	30.4576
1819681	D18_A-9.png	D18	Z	Intermediate	33.64	40.43	9.521	9.214	Low	9.521	9.214	8.39518	18.2183	18.9864	30.4576
185084	D18_F-9.png	D18	IF	Intermediate	57.08	98.88	35.68	83.51	High	57.08	98.88	35.6395	35.8344	24.2795	39.4832
185084	D18_F-10.png	D18	Z	Intermediate	57.08	98.88	35.68	83.51	High	35.68	83.51	12.9195	43.1319	24.2795	39.4832
1811359	D18_D-9.png	D18	IF	High	254.82	291.19	268.7	295.37	High	254.82	291.19	212.779	276.272	213.931	280.08
1811359	D18_D-10.png	D18	Z	High	254.82	291.19	268.7	295.37	High	268.7	295.37	215.083	283.887	213.931	280.08
1817988	D18_B-9.png	D18	IF	Intermediate	4.068	2.034	9.689	15.17	Low	4.068	2.034	2.15522	3.47858	8.00994	12.268
1817988	D18_B-10.png	D18	Z	Intermediate	4.068	2.034	9.689	15.17	Low	9.689	15.17	13.8646	21.0574	8.00994	12.268
18958	D18_G-10.png	D18	IF	Intermediate	84.83	171.22	20.17	53.15	High	84.83	171.22	55.8474	155.418	37.5899	108.228
18958	D18_G-11.png	D18	Z	Intermediate	84.83	171.22	20.17	53.15	High	20.17	53.15	19.3324	61.038	37.5899	108.228
188321	D18_E-10.png	D18	IF	Low	0.9913	0.3717	0.3922	0.1961	Low	0.9913	0.3717	5.298	5.74618	3.83466	4.26934
188321	D18_E-11.png	D18	Z	Low	0.9913	0.3717	0.3922	0.1961	Low	0.3922	0.1961	2.37132	2.79251	3.83466	4.26934
1814921	D18_C-10.png	D18	IF	Intermediate	45.05	81.41	31.96	78.7	High	45.05	81.41	21.2552	63.3221	25.9232	78.5552
1814921	D18_C-11.png	D18	Z	Intermediate	45.05	81.41	31.96	78.7	High	31.96	78.7	30.5912	93.7882	25.9232	78.5552
1819340	D18_A-10.png	D18	IF	Intermediate	32.02	65.43	22.27	68.64	Low	32.02	65.43	45.3941	101.52	33.1499	84.3597
1819340	D18_A-11.png	D18	Z	Intermediate	32.02	65.43	22.27	68.64	Low	22.27	68.64	20.9056	67.1997	33.1499	84.3597
185193	D18_F-11.png	D18	IF	Intermediate	31.25	21.88	9.266	45.29	Low	31.25	21.88	54.2238	123.318	44.9119	103.219
185193	D18_F-12.png	D18	Z	Intermediate	31.25	21.88	9.266	45.29	Low	9.266	45.29	35.6	83.1199	44.9119	103.219
1810689	D18_D-11.png	D18	IF	Intermediate	23.07	54.96	23.43	40.38	Low	23.07	54.96	24.6049	59.4979	20.0575	49.3885
1810689	D18_D-12.png	D18	Z	Intermediate	23.07	54.96	23.43	40.38	Low	23.43	40.38	15.5101	39.2792	20.0575	49.3885
1817359	D18_B-11.png	D18	IF	Intermediate	18.31	46.48	8.235	28.24	Low	18.31	46.48	48.9013	55.4304	46.3034	52.5171
1817359	D18_B-12.png	D18	Z	Intermediate	18.31	46.48	8.235	28.24	Low	8.235	28.24	43.7055	49.6038	46.3034	52.5171
18698	D18_G-12.png	D18	IF	Intermediate	14.69	27.29	9.54	15.86	Low	14.69	27.29	25.8946	33.3587	17.5975	25.0244
18698	D18_G-13.png	D18	Z	Intermediate	14.69	27.29	9.54	15.86	Low	9.54	15.86	9.30045	16.6902	17.5975	25.0244
187923	D18_E-12.png	D18	IF	Intermediate	2.017	3.458	31.82	77.07	Low	2.017	3.458	2.18317	3.12559	15.0827	41.1549
187923	D18_E-13.png	D18	Z	Intermediate	2.017	3.458	31.82	77.07	Low	31.82	77.07	27.9823	79.1842	15.0827	41.1549
1814096	D18_C-12.png	D18	IF	Intermediate	77.81	131.78	137.35	234.67	High	77.81	131.78	53.6984	112.89	71.6704	157.1
1814096	D18_C-13.png	D18	Z	Intermediate	77.81	131.78	137.35	234.67	High	137.35	234.67	89.6423	201.31	71.6704	157.1
1819098	D18_A-12.png	D18	IF	Intermediate	2.454	0.2045	20.71	61.68	Low	2.454	0.2045	1.27737	1.6437	7.63814	24.6635
1819098	D18_A-13.png	D18	Z	Intermediate	2.454	0.2045	20.71	61.68	Low	20.71	61.68	13.9989	47.6833	7.63814	24.6635
183528	D18_F-13.png	D18	IF	High	91.53	186.5	93.87	198.11	High	91.53	186.5	85.3164	163.543	93.4914	175.703
183528	D18_F-14.png	D18	Z	High	91.53	186.5	93.87	198.11	High	93.87	198.11	101.667	187.864	93.4914	175.703
1810671	D18_D-13.png	D18	IF	Intermediate	5.663	9.523	10.65	33.28	Low	5.663	9.523	3.01602	8.52045	5.50227	14.6221
1810671	D18_D-14.png	D18	Z	Intermediate	5.663	9.523	10.65	33.28	Low	10.65	33.28	7.98853	20.7238	5.50227	14.6221
1816839	D18_B-13.png	D18	IF	Intermediate	7.669	6.748	35.52	102.98	Low	7.669	6.748	11.4085	11.5676	21.8149	50.0503
1816839	D18_B-14.png	D18	Z	Intermediate	7.669	6.748	35.52	102.98	Low	35.52	102.98	32.2214	88.5329	21.8149	50.0503
18697	D18_G-14.png	D18	IF	Intermediate	0.5445	2.207	2.099	16.44	Low	0.5445	2.207	0.48077	0.81628	2.89352	8.13961
18697	D18_G-15.png	D18	Z	Intermediate	0.5445	2.207	2.099	16.44	Low	2.099	16.44	5.30628	15.4629	2.89352	8.13961
187166	D18_E-14.png	D18	IF	Low	1.711	1.112	0.5964	0.3313	Low	1.711	1.112	1.75841	2.92163	1.31792	2.03359
187166	D18_E-15.png	D18	Z	Low	1.711	1.112	0.5964	0.3313	Low	0.5964	0.3313	0.877416	1.14555	1.31792	2.03359
1818968	D18_A-14.png	D18	IF	Intermediate	23.7	64.42	32.14	103.35	Low	23.7	64.42	17.5152	67.1693	19.5381	74.5791
1818968	D18_A-15.png	D18	Z	Intermediate	23.7	64.42	32.14	103.35	Low	32.14	103.35	21.5611	81.9889	19.5381	74.5791
119816	D19.1_G-1.png	D19.1	IF	Intermediate	6.293	10.71	45.15	92.41	Low	6.293	10.71	11.8501	16.4014	17.7381	45.4898
119816	D19.1_G-2.png	D19.1	Z	Intermediate	6.293	10.71	45.15	92.41	Low	45.15	92.41	23.6261	74.5783	17.7381	45.4898
121153	D19.1_F-1.png	D19.1	IF	Intermediate	24.18	67.58	23.43	54.69	Low	24.18	67.58	22.1674	75.4222	19.9267	67.2873
121153	D19.1_F-2.png	D19.1	Z	Intermediate	24.18	67.58	23.43	54.69	Low	23.43	54.69	17.6861	59.1525	19.9267	67.2873
123060	D19.1_E-1.png	D19.1	IF	Low	0.9091	0.6818	3.623	4.831	Low	0.9091	0.6818	2.84107	3.39536	2.97501	3.84519
123060	D19.1_E-2.png	D19.1	Z	Low	0.9091	0.6818	3.623	4.831	Low	3.623	4.831	3.10895	4.29503	2.97501	3.84519
1537	D19.1_D-1.png	D19.1	IF	Intermediate	54.69	52.43	121.2	180.55	High	54.69	52.43	45.7431	62.3562	74.5036	114.782
1537	D19.1_D-2.png	D19.1	Z	Intermediate	54.69	52.43	121.2	180.55	High	121.2	180.55	103.264	167.207	74.5036	114.782
12855	D19.1_C-1.png	D19.1	IF	Intermediate	17.86	29.91	34.01	83.32	Low	17.86	29.91	9.34965	11.8247	13.877	32.5674
12855	D19.1_C-2.png	D19.1	Z	Intermediate	17.86	29.91	34.01	83.32	Low	34.01	83.32	18.4044	53.31	13.877	32.5674
13503	D19.1_B-1.png	D19.1	IF	Low	1.261	0.07	1.265	0.1459	Low	1.261	0.07	1.26738	1.87342	1.03147	1.51224
13503	D19.1_B-2.png	D19.1	Z	Low	1.261	0.07	1.265	0.1459	Low	1.265	0.1459	0.795551	1.15105	1.03147	1.51224
119065	D19.1_G-3.png	D19.1	IF	Intermediate	29.92	71.74	55.65	120.08	High	29.92	71.74	43.6443	93.9928	52.1201	117.816
119065	D19.1_G-4.png	D19.1	Z	Intermediate	29.92	71.74	55.65	120.08	High	55.65	120.08	60.596	141.639	52.1201	117.816
120623	D19.1_F-3.png	D19.1	IF	Intermediate	107.24	172.8	85.04	142.99	High	107.24	172.8	77.2269	137.439	80.2264	145.911
120623	D19.1_F-4.png	D19.1	Z	Intermediate	107.24	172.8	85.04	142.99	High	85.04	142.99	83.2258	154.383	80.2264	145.911
122574	D19.1_E-3.png	D19.1	IF	Low	3.537	2.251	2.904	3.872	Low	3.537	2.251	4.46333	5.51493	4.00929	5.43683
122574	D19.1_E-4.png	D19.1	Z	Low	3.537	2.251	2.904	3.872	Low	2.904	3.872	3.55526	5.35873	4.00929	5.43683
1236	D19.1_D-3.png	D19.1	IF	Intermediate	4.035	2.126	22.08	79.59	Low	4.035	2.126	1.59205	2.06105	11.3078	39.8718
1236	D19.1_D-4.png	D19.1	Z	Intermediate	4.035	2.126	22.08	79.59	Low	22.08	79.59	21.0235	77.6826	11.3078	39.8718
12768	D19.1_C-3.png	D19.1	IF	Low	2.185	5.418	1.902	4.838	Low	2.185	5.418	1.05058	1.9409	0.885229	1.52155
12768	D19.1_C-4.png	D19.1	Z	Low	2.185	5.418	1.902	4.838	Low	1.902	4.838	0.719874	1.10221	0.885229	1.52155
13385	D19.1_B-3.png	D19.1	IF	Low	23.08	69.8	4.702	11.24	Low	23.08	69.8	36.463	54.9339	19.6963	31.7427
13385	D19.1_B-4.png	D19.1	Z	Low	23.08	69.8	4.702	11.24	Low	4.702	11.24	2.92952	8.55146	19.6963	31.7427
124107	D19.1_A-3.png	D19.1	IF	Intermediate	3.433	2.537	28.58	73.29	Low	3.433	2.537	2.35533	3.50625	14.551	39.5936
124107	D19.1_A-4.png	D19.1	Z	Intermediate	3.433	2.537	28.58	73.29	Low	28.58	73.29	26.7467	75.6809	14.551	39.5936
119016	D19.1_G-5.png	D19.1	IF	Intermediate	60.13	114.57	74.19	160.11	High	60.13	114.57	40.0856	103.129	48.596	133.749
119016	D19.1_G-6.png	D19.1	Z	Intermediate	60.13	114.57	74.19	160.11	High	74.19	160.11	57.1063	164.369	48.596	133.749
120525	D19.1_F-5.png	D19.1	IF	Intermediate	111.45	222.47	5.314	26.77	High	111.45	222.47	90.8233	202.134	51.3276	112.87
120525	D19.1_F-6.png	D19.1	Z	Intermediate	111.45	222.47	5.314	26.77	High	5.314	26.77	11.832	23.6062	51.3276	112.87
122411	D19.1_E-5.png	D19.1	IF	Intermediate	12.53	26.39	91.83	194.9	High	12.53	26.39	13.5667	34.9841	41.74	105.515
122411	D19.1_E-6.png	D19.1	Z	Intermediate	12.53	26.39	91.83	194.9	High	91.83	194.9	69.9133	176.046	41.74	105.515
1187	D19.1_D-5.png	D19.1	IF	Intermediate	19.84	27.73	51.04	137.65	Low	19.84	27.73	34.3281	60.4045	37.2181	94.7681
1187	D19.1_D-6.png	D19.1	Z	Intermediate	19.84	27.73	51.04	137.65	Low	51.04	137.65	40.1082	129.132	37.2181	94.7681
12538	D19.1_C-5.png	D19.1	IF	Intermediate	14.51	30.99	22.72	52.55	Low	14.51	30.99	13.3684	37.03	13.7771	41.1248
12538	D19.1_C-6.png	D19.1	Z	Intermediate	14.51	30.99	22.72	52.55	Low	22.72	52.55	14.1858	45.2196	13.7771	41.1248
13375	D19.1_B-5.png	D19.1	IF	Intermediate	11.16	9.388	53.61	118.91	Low	11.16	9.388	30.9022	47.9608	37.4757	80.1135
13375	D19.1_B-6.png	D19.1	Z	Intermediate	11.16	9.388	53.61	118.91	Low	53.61	118.91	44.0491	112.266	37.4757	80.1135
13932	D19.1_A-5.png	D19.1	IF	High	78.94	159.07	223.18	288.31	High	78.94	159.07	48.528	133.481	92.5918	182.609
13932	D19.1_A-6.png	D19.1	Z	High	78.94	159.07	223.18	288.31	High	223.18	288.31	136.656	231.736	92.5918	182.609
119000	D19.1_G-7.png	D19.1	IF	Intermediate	107.44	213.35	116.45	215.03	High	107.44	213.35	103.15	202.34	105.149	188.671
119000	D19.1_G-8.png	D19.1	Z	Intermediate	107.44	213.35	116.45	215.03	High	116.45	215.03	107.148	175.002	105.149	188.671
119968	D19.1_F-7.png	D19.1	IF	Intermediate	50.67	71.39	110.32	201.83	High	50.67	71.39	56.0818	100.756	66.4598	136.546
119968	D19.1_F-8.png	D19.1	Z	Intermediate	50.67	71.39	110.32	201.83	High	110.32	201.83	76.8378	172.336	66.4598	136.546
122091	D19.1_E-7.png	D19.1	IF	Low	10.22	10.22	3.214	4.537	Low	10.22	10.22	8.34821	10.0499	6.23219	9.20542
122091	D19.1_E-8.png	D19.1	Z	Low	10.22	10.22	3.214	4.537	Low	3.214	4.537	4.11616	8.36092	6.23219	9.20542
1103	D19.1_D-7.png	D19.1	IF	Intermediate	104.3	161.76	139.84	244.78	High	104.3	161.76	88.7155	151.758	110.134	185.556
1103	D19.1_D-8.png	D19.1	Z	Intermediate	104.3	161.76	139.84	244.78	High	139.84	244.78	131.553	219.353	110.134	185.556
12454	D19.1_C-7.png	D19.1	IF	Intermediate	39.29	68.07	13.62	36.69	Low	39.29	68.07	39.6163	80.7961	30.6851	67.8905
12454	D19.1_C-8.png	D19.1	Z	Intermediate	39.29	68.07	13.62	36.69	Low	13.62	36.69	21.7539	54.9849	30.6851	67.8905
13135	D19.1_B-7.png	D19.1	IF	Intermediate	102.24	186.67	121.8	193.6	High	102.24	186.67	72.5835	144.783	82.8917	160.579
13135	D19.1_B-8.png	D19.1	Z	Intermediate	102.24	186.67	121.8	193.6	High	121.8	193.6	93.1999	176.375	82.8917	160.579
13817	D19.1_A-7.png	D19.1	IF	Intermediate	18.95	50.53	30.97	71.24	Low	18.95	50.53	14.3526	46.9668	19.5121	57.3443
13817	D19.1_A-8.png	D19.1	Z	Intermediate	18.95	50.53	30.97	71.24	Low	30.97	71.24	24.6715	67.7218	19.5121	57.3443
119873	D19.1_F-9.png	D19.1	IF	Intermediate	20.6	45.5	65.66	74.7	High	20.6	45.5	17.8157	38.9233	21.4884	38.0661
119873	D19.1_F-10.png	D19.1	Z	Intermediate	20.6	45.5	65.66	74.7	High	65.66	74.7	25.1612	37.2088	21.4884	38.0661
121887	D19.1_E-9.png	D19.1	IF	Intermediate	20.48	73.92	1.149	6.93	Low	20.48	73.92	27.828	88.604	14.6259	46.4256
121887	D19.1_E-10.png	D19.1	Z	Intermediate	20.48	73.92	1.149	6.93	Low	1.149	6.93	1.4238	4.24714	14.6259	46.4256
123988	D19.1_D-9.png	D19.1	IF	Low	5	5	8.558	23.82	Low	5	5	5.29927	7.02662	4.87282	12.008
123988	D19.1_D-10.png	D19.1	Z	Low	5	5	8.558	23.82	Low	8.558	23.82	4.44637	16.9894	4.87282	12.008
11995	D19.1_C-9.png	D19.1	IF	Intermediate	5.013	3.166	13.32	52.71	Low	5.013	3.166	5.17943	5.25757	7.22709	22.8136
11995	D19.1_C-10.png	D19.1	Z	Intermediate	5.013	3.166	13.32	52.71	Low	13.32	52.71	9.27474	40.3697	7.22709	22.8136
12885	D19.1_B-9.png	D19.1	IF	Low	10.93	21.81	8.965	25.99	Low	10.93	21.81	11.7699	33.9228	13.5919	34.3593
12885	D19.1_B-10.png	D19.1	Z	Low	10.93	21.81	8.965	25.99	Low	8.965	25.99	15.4139	34.7959	13.5919	34.3593
13723	D19.1_A-9.png	D19.1	IF	Intermediate	3.775	2.252	4.374	14.07	Low	3.775	2.252	0.919502	1.35368	2.77803	8.28896
13723	D19.1_A-10.png	D19.1	Z	Intermediate	3.775	2.252	4.374	14.07	Low	4.374	14.07	4.63655	15.2243	2.77803	8.28896
15334	D19.2_G-1.png	D19.2	IF	Intermediate	5.373	9.535	29.85	93.17	Low	5.373	9.535	2.16869	4.49435	13.3893	43.1079
15334	D19.2_G-2.png	D19.2	Z	Intermediate	5.373	9.535	29.85	93.17	Low	29.85	93.17	24.61	81.7215	13.3893	43.1079
16520	D19.2_F-1.png	D19.2	IF	High	80.82	105.94	259.08	292.69	High	80.82	105.94	76.4154	125.931	137.751	195.666
16520	D19.2_F-2.png	D19.2	Z	High	80.82	105.94	259.08	292.69	High	259.08	292.69	199.086	265.401	137.751	195.666
18868	D19.2_E-1.png	D19.2	IF	Intermediate	1.174	0.1957	70.77	143.3	Low	1.174	0.1957	2.3935	3.31092	46.5146	82.5769
18868	D19.2_E-2.png	D19.2	Z	Intermediate	1.174	0.1957	70.77	143.3	Low	70.77	143.3	90.6357	161.843	46.5146	82.5769
110943	D19.2_D-1.png	D19.2	IF	Intermediate	2.7	8.765	4.391	9.091	Low	2.7	8.765	2.5731	4.6004	2.01858	3.35091
110943	D19.2_D-2.png	D19.2	Z	Intermediate	2.7	8.765	4.391	9.091	Low	4.391	9.091	1.46406	2.10142	2.01858	3.35091
114085	D19.2_B-1.png	D19.2	IF	Low	53.43	125.65	2.88	4.101	Low	53.43	125.65	40.4531	124.851	20.613	62.9883
114085	D19.2_B-2.png	D19.2	Z	Low	53.43	125.65	2.88	4.101	Low	2.88	4.101	0.772854	1.12585	20.613	62.9883
118032	D19.2_A-1.png	D19.2	IF	Intermediate	9.075	24	69.34	124.37	High	9.075	24	5.96597	20.2218	32.807	75.6314
118032	D19.2_A-2.png	D19.2	Z	Intermediate	9.075	24	69.34	124.37	High	69.34	124.37	59.6481	131.041	32.807	75.6314
15023	D19.2_G-3.png	D19.2	IF	Intermediate	31.73	58.71	17.08	32.98	Low	31.73	58.71	37.7043	76.1784	23.1763	53.7028
15023	D19.2_G-4.png	D19.2	Z	Intermediate	31.73	58.71	17.08	32.98	Low	17.08	32.98	8.64835	31.2272	23.1763	53.7028
16332	D19.2_F-3.png	D19.2	IF	Intermediate	5.079	17.2	16.2	53.15	Low	5.079	17.2	7.19347	15.2735	9.95737	29.7736
16332	D19.2_F-4.png	D19.2	Z	Intermediate	5.079	17.2	16.2	53.15	Low	16.2	53.15	12.7213	44.2738	9.95737	29.7736
18834	D19.2_E-3.png	D19.2	IF	Intermediate	39.78	94.01	47.44	119.08	High	39.78	94.01	38.7483	111.239	36.1174	106.953
18834	D19.2_E-4.png	D19.2	Z	Intermediate	39.78	94.01	47.44	119.08	High	47.44	119.08	33.4865	102.667	36.1174	106.953
110850	D19.2_D-3.png	D19.2	IF	Intermediate	1.02	0.5102	3.649	12.94	Low	1.02	0.5102	7.56493	7.58917	6.18076	10.7059
110850	D19.2_D-4.png	D19.2	Z	Intermediate	1.02	0.5102	3.649	12.94	Low	3.649	12.94	4.79658	13.8227	6.18076	10.7059
112761	D19.2_C-3.png	D19.2	IF	Intermediate	54.69	52.43	121.2	180.55	High	54.69	52.43	24.7475	74.1055	18.9679	51.7447
112761	D19.2_C-4.png	D19.2	Z	Intermediate	54.69	52.43	121.2	180.55	High	121.2	180.55	13.1883	29.3839	18.9679	51.7447
114084	D19.2_B-3.png	D19.2	IF	Intermediate	19.11	38.06	52.32	132.06	Low	19.11	38.06	19.0341	37.6543	29.659	79.3914
114084	D19.2_B-4.png	D19.2	Z	Intermediate	19.11	38.06	52.32	132.06	Low	52.32	132.06	40.284	121.129	29.659	79.3914
116623	D19.2_A-3.png	D19.2	IF	High	20	51.72	92.57	195.3	High	20	51.72	12.9306	34.3398	38.8512	103.732
116623	D19.2_A-4.png	D19.2	Z	High	20	51.72	92.57	195.3	High	92.57	195.3	64.7717	173.123	38.8512	103.732
125101	D19.2_G-5.png	D19.2	IF	Intermediate	63.83	56.38	4.231	8.718	Low	63.83	56.38	22.5997	24.1434	14.4876	16.6269
125101	D19.2_G-6.png	D19.2	Z	Intermediate	63.83	56.38	4.231	8.718	Low	4.231	8.718	6.37544	9.11034	14.4876	16.6269
16327	D19.2_F-5.png	D19.2	IF	Intermediate	54.07	108.34	30.55	83.66	High	54.07	108.34	30.7612	82.8183	30.3856	82.7242
16327	D19.2_F-6.png	D19.2	Z	Intermediate	54.07	108.34	30.55	83.66	High	30.55	83.66	30.01	82.6301	30.3856	82.7242
18501	D19.2_E-5.png	D19.2	IF	Intermediate	3.816	5.882	35.07	95.95	Low	3.816	5.882	5.07637	5.586	24.5789	53.286
18501	D19.2_E-6.png	D19.2	Z	Intermediate	3.816	5.882	35.07	95.95	Low	35.07	95.95	44.0813	100.986	24.5789	53.286
110310	D19.2_D-5.png	D19.2	IF	Intermediate	129.52	190.53	16.65	25.32	High	129.52	190.53	100.465	179.002	58.4645	108.937
110310	D19.2_D-6.png	D19.2	Z	Intermediate	129.52	190.53	16.65	25.32	High	16.65	25.32	16.4638	38.871	58.4645	108.937
112116	D19.2_C-5.png	D19.2	IF	Intermediate	3.609	6.338	0.9946	1.13	Low	3.609	6.338	1.66034	2.05933	1.20363	1.55551
112116	D19.2_C-6.png	D19.2	Z	Intermediate	3.609	6.338	0.9946	1.13	Low	0.9946	1.13	0.746924	1.05169	1.20363	1.55551
113967	D19.2_B-5.png	D19.2	IF	Intermediate	40.49	73.85	63.3	140.65	High	40.49	73.85	36.3595	90.2098	42.9206	108.22
113967	D19.2_B-6.png	D19.2	Z	Intermediate	40.49	73.85	63.3	140.65	High	63.3	140.65	49.4817	126.231	42.9206	108.22
116328	D19.2_A-5.png	D19.2	IF	Intermediate	2.026	1.441	22.39	67.49	Low	2.026	1.441	1.69627	3.27986	12.8859	30.3122
116328	D19.2_A-6.png	D19.2	Z	Intermediate	2.026	1.441	22.39	67.49	Low	22.39	67.49	24.0755	57.3445	12.8859	30.3122
124236	D19.2_G-7.png	D19.2	IF	Intermediate	23.22	31.09	14.23	31.16	Low	23.22	31.09	23.0967	24.0926	19.1247	30.0267
124236	D19.2_G-8.png	D19.2	Z	Intermediate	23.22	31.09	14.23	31.16	Low	14.23	31.16	15.1527	35.9608	19.1247	30.0267
15717	D19.2_F-7.png	D19.2	IF	Intermediate	13.99	69.62	35.24	121.12	Low	13.99	69.62	12.9302	46.7283	17.544	62.6879
15717	D19.2_F-8.png	D19.2	Z	Intermediate	13.99	69.62	35.24	121.12	Low	35.24	121.12	22.1577	78.6475	17.544	62.6879
17699	D19.2_E-7.png	D19.2	IF	Intermediate	33.33	78.9	73.69	153.39	High	33.33	78.9	26.139	71.0414	47.2922	115.964
17699	D19.2_E-8.png	D19.2	Z	Intermediate	33.33	78.9	73.69	153.39	High	73.69	153.39	68.4453	160.886	47.2922	115.964
19366	D19.2_D-7.png	D19.2	IF	Intermediate	31.61	81.58	8.893	23.09	Low	31.61	81.58	22.0366	59.9007	13.299	36.3148
19366	D19.2_D-8.png	D19.2	Z	Intermediate	31.61	81.58	8.893	23.09	Low	8.893	23.09	4.56132	12.729	13.299	36.3148
111052	D19.2_C-7.png	D19.2	IF	Intermediate	1.647	2.412	0.6083	0.3744	Low	1.647	2.412	6.16018	10.9797	3.51917	6.12312
111052	D19.2_C-8.png	D19.2	Z	Intermediate	1.647	2.412	0.6083	0.3744	Low	0.6083	0.3744	0.878167	1.26653	3.51917	6.12312
113914	D19.2_B-7.png	D19.2	IF	Intermediate	25.19	40.09	22.73	60.14	Low	25.19	40.09	11.0596	33.0839	16.6706	45.72
113914	D19.2_B-8.png	D19.2	Z	Intermediate	25.19	40.09	22.73	60.14	Low	22.73	60.14	22.2817	58.3561	16.6706	45.72
115325	D19.2_A-7.png	D19.2	IF	Intermediate	3.922	3.922	7.256	6.122	Low	3.922	3.922	30.0299	35.9613	19.9604	23.2182
115325	D19.2_A-8.png	D19.2	Z	Intermediate	3.922	3.922	7.256	6.122	Low	7.256	6.122	9.89099	10.4752	19.9604	23.2182
124121	D19.2_G-9.png	D19.2	IF	Intermediate	15.67	34.33	33.98	95.43	Low	15.67	34.33	19.4379	27.2968	27.3497	65.1352
124121	D19.2_G-10.png	D19.2	Z	Intermediate	15.67	34.33	33.98	95.43	Low	33.98	95.43	35.2616	102.974	27.3497	65.1352
15520	D19.2_F-9.png	D19.2	IF	Intermediate	36.64	92.41	36.41	102.9	Low	36.64	92.41	27.5073	96.803	28.3581	98.5632
15520	D19.2_F-10.png	D19.2	Z	Intermediate	36.64	92.41	36.41	102.9	Low	36.41	102.9	29.209	100.324	28.3581	98.5632
17548	D19.2_E-9.png	D19.2	IF	Intermediate	69.97	155.57	3.274	9.315	Low	69.97	155.57	45.0531	133.949	23.0926	68.6619
17548	D19.2_E-10.png	D19.2	Z	Intermediate	69.97	155.57	3.274	9.315	Low	3.274	9.315	1.13215	3.37506	23.0926	68.6619
18923	D19.2_D-9.png	D19.2	IF	Intermediate	48.17	86.45	24.83	61.36	Low	48.17	86.45	28.5469	77.377	23.2417	68.0071
18923	D19.2_D-10.png	D19.2	Z	Intermediate	48.17	86.45	24.83	61.36	Low	24.83	61.36	17.9365	58.6373	23.2417	68.0071
111049	D19.2_C-9.png	D19.2	IF	Intermediate	15.06	28.48	21.91	66.78	Low	15.06	28.48	9.19971	15.5568	14.1382	43.7767
111049	D19.2_C-10.png	D19.2	Z	Intermediate	15.06	28.48	21.91	66.78	Low	21.91	66.78	19.0768	71.9967	14.1382	43.7767
113856	D19.2_B-9.png	D19.2	IF	Low	1.724	2.053	1.544	1.193	Low	1.724	2.053	1.56414	3.55932	3.35618	4.3412
113856	D19.2_B-10.png	D19.2	Z	Low	1.724	2.053	1.544	1.193	Low	1.544	1.193	5.14822	5.12309	3.35618	4.3412
114225	D19.2_A-9.png	D19.2	IF	Low	1.669	0.0388	0.5583	0.0971	Low	1.669	0.0388	1.07001	1.76407	0.923521	1.60155
114225	D19.2_A-10.png	D19.2	Z	Low	1.669	0.0388	0.5583	0.0971	Low	0.5583	0.0971	0.777028	1.43903	0.923521	1.60155
156533	D20_F-1.png	D20	IF	Intermediate	52.81	128.66	85.87	162.38	High	52.81	128.66	32.4653	113.256	47.8441	129.271
156533	D20_F-2.png	D20	Z	Intermediate	52.81	128.66	85.87	162.38	High	85.87	162.38	63.2229	145.287	47.8441	129.271
1513478	D20_E-1.png	D20	IF	Intermediate	32.06	73.28	31.58	66.32	Low	32.06	73.28	31.4873	40.5478	35.3599	55.6831
1513478	D20_E-2.png	D20	Z	Intermediate	32.06	73.28	31.58	66.32	Low	31.58	66.32	39.2326	70.8185	35.3599	55.6831
1514794	D20_D-1.png	D20	IF	Intermediate	17.47	41.97	24.65	60.08	Low	17.47	41.97	13.5178	37.0663	12.5429	41.6454
1514794	D20_D-2.png	D20	Z	Intermediate	17.47	41.97	24.65	60.08	Low	24.65	60.08	11.5681	46.2246	12.5429	41.6454
1517426	D20_C-1.png	D20	IF	Low	10.58	23.89	3.052	4.871	Low	10.58	23.89	3.79529	7.73717	2.46874	4.69015
1517426	D20_C-2.png	D20	Z	Low	10.58	23.89	3.052	4.871	Low	3.052	4.871	1.14219	1.64314	2.46874	4.69015
1511168	D20_B-1.png	D20	IF	Intermediate	39.14	105.43	27.04	80.06	Low	39.14	105.43	40.2587	84.3775	37.1172	87.1558
1511168	D20_B-2.png	D20	Z	Intermediate	39.14	105.43	27.04	80.06	Low	27.04	80.06	33.9756	89.9342	37.1172	87.1558
156079	D20_A-1.png	D20	IF	Intermediate	144.81	247.91	158.21	266.82	High	144.81	247.91	156.206	239.909	152.235	240.626
156079	D20_A-2.png	D20	Z	Intermediate	144.81	247.91	158.21	266.82	High	158.21	266.82	148.264	241.344	152.235	240.626
156588	D20_F-3.png	D20	IF	Intermediate	25	29.69	61.1	132.81	High	25	29.69	32.5933	48.4727	39.4619	84.5441
156588	D20_F-4.png	D20	Z	Intermediate	25	29.69	61.1	132.81	High	61.1	132.81	46.3306	120.616	39.4619	84.5441
1562	D20_E-3.png	D20	IF	Intermediate	19.33	30.15	66.2	142.07	High	19.33	30.15	16.8634	26.9777	30.6711	74.9753
1562	D20_E-4.png	D20	Z	Intermediate	19.33	30.15	66.2	142.07	High	66.2	142.07	44.4788	122.973	30.6711	74.9753
1514730	D20_D-3.png	D20	IF	Intermediate	127.59	227.73	124.77	236.93	High	127.59	227.73	125.281	212.288	114.042	208.962
1514730	D20_D-4.png	D20	Z	Intermediate	127.59	227.73	124.77	236.93	High	124.77	236.93	102.802	205.635	114.042	208.962
1516988	D20_C-3.png	D20	IF	Intermediate	96.72	210.01	114.29	193.19	High	96.72	210.01	74.4815	172.513	89.073	172.023
1516988	D20_C-4.png	D20	Z	Intermediate	96.72	210.01	114.29	193.19	High	114.29	193.19	103.665	171.532	89.073	172.023
1511229	D20_B-3.png	D20	IF	Low	48	40	19.25	52.11	Low	48	40	7.28479	7.63336	10.0878	12.4322
1511229	D20_B-4.png	D20	Z	Low	48	40	19.25	52.11	Low	19.25	52.11	12.8908	17.2311	10.0878	12.4322
1512751	D20_A-3.png	D20	IF	Low	1.634	8.707	1.484	3.976	Low	1.634	8.707	0.956832	2.83004	0.792314	2.12995
1512751	D20_A-4.png	D20	Z	Low	1.634	8.707	1.484	3.976	Low	1.484	3.976	0.627797	1.42986	0.792314	2.12995
156962	D20_F-5.png	D20	IF		35.94	35.94	38.94	62.61	High	35.94	35.94	29.3624	37.235	37.6713	51.5106
156962	D20_F-6.png	D20	Z		35.94	35.94	38.94	62.61	High	38.94	62.61	45.9802	65.7863	37.6713	51.5106
151042	D20_E-5.png	D20	IF	Intermediate	70.14	153.86	29.41	83.42	High	70.14	153.86	68.8542	139.998	59.4157	110.26
151042	D20_E-6.png	D20	Z	Intermediate	70.14	153.86	29.41	83.42	High	29.41	83.42	49.9773	80.5217	59.4157	110.26
1514509	D20_D-5.png	D20	IF	Intermediate	38.56	105.34	103.67	211.01	High	38.56	105.34	32.1673	92.1029	51.5504	128.332
1514509	D20_D-6.png	D20	Z	Intermediate	38.56	105.34	103.67	211.01	High	103.67	211.01	70.9335	164.561	51.5504	128.332
1516874	D20_C-5.png	D20	IF	Intermediate	4.71	11.5	6.018	23.73	Low	4.71	11.5	3.83011	9.03637	4.18797	13.2559
1516874	D20_C-6.png	D20	Z	Intermediate	4.71	11.5	6.018	23.73	Low	6.018	23.73	4.54583	17.4754	4.18797	13.2559
159839	D20_A-5.png	D20	IF	Intermediate	42.5	99.9	33.9	90.35	High	42.5	99.9	42.1569	110.243	37.3644	103.368
159839	D20_A-6.png	D20	Z	Intermediate	42.5	99.9	33.9	90.35	High	33.9	90.35	32.572	96.4918	37.3644	103.368
157119	D20_F-7.png	D20	IF	Low	0.4749	0.3238	1.213	0.4918	Low	0.4749	0.3238	0.621865	0.919984	0.675896	1.09119
157119	D20_F-8.png	D20	Z	Low	0.4749	0.3238	1.213	0.4918	Low	1.213	0.4918	0.729927	1.2624	0.675896	1.09119
152872	D20_E-7.png	D20	IF	Intermediate	29.06	80.81	21.41	95.52	Low	29.06	80.81	39.3611	92.0288	34.8928	95.2398
152872	D20_E-8.png	D20	Z	Intermediate	29.06	80.81	21.41	95.52	Low	21.41	95.52	30.4246	98.4509	34.8928	95.2398
1514375	D20_D-7.png	D20	IF	Intermediate	13.05	44.38	77.34	157.36	High	13.05	44.38	12.9864	42.5757	47.0065	103.829
1514375	D20_D-8.png	D20	Z	Intermediate	13.05	44.38	77.34	157.36	High	77.34	157.36	81.0266	165.082	47.0065	103.829
1516841	D20_C-7.png	D20	IF	Intermediate	25.93	77.56	62.94	165.98	High	25.93	77.56	31.0368	67.6687	48.8252	111.844
1516841	D20_C-8.png	D20	Z	Intermediate	25.93	77.56	62.94	165.98	High	62.94	165.98	66.6137	156.02	48.8252	111.844
1519019	D20_B-7.png	D20	IF	Intermediate	59.95	123.39	82.76	182.15	High	59.95	123.39	62.2582	126.102	59.7917	135.33
1519019	D20_B-8.png	D20	Z	Intermediate	59.95	123.39	82.76	182.15	High	82.76	182.15	57.3252	144.558	59.7917	135.33
1510134	D20_A-7.png	D20	IF	Low	19.91	24.01	6.098	13.16	Low	19.91	24.01	28.8516	30.3293	17.6586	19.1003
1510134	D20_A-8.png	D20	Z	Low	19.91	24.01	6.098	13.16	Low	6.098	13.16	6.46563	7.87127	17.6586	19.1003
158761	D20_F-9.png	D20	IF	Intermediate	8.462	35.29	66.85	170.53	High	8.462	35.29	9.27519	33.8727	33.902	94.1742
158761	D20_F-10.png	D20	Z	Intermediate	8.462	35.29	66.85	170.53	High	66.85	170.53	58.5288	154.476	33.902	94.1742
153765	D20_E-9.png	D20	IF	Low	0.8137	1.221	6.977	19.88	Low	0.8137	1.221	3.38307	3.71326	8.0915	9.9731
153765	D20_E-10.png	D20	Z	Low	0.8137	1.221	6.977	19.88	Low	6.977	19.88	12.7999	16.2329	8.0915	9.9731
1514107	D20_D-9.png	D20	IF	Low	4.348	2.609	1.649	3.067	Low	4.348	2.609	6.30235	6.54531	3.5085	4.08278
1514107	D20_D-10.png	D20	Z	Low	4.348	2.609	1.649	3.067	Low	1.649	3.067	0.714645	1.62025	3.5085	4.08278
1516527	D20_C-9.png	D20	IF	Intermediate	0.1046	0	7.238	23.57	Low	0.1046	0	1.71983	3.00574	3.30189	9.52775
1516527	D20_C-10.png	D20	Z	Intermediate	0.1046	0	7.238	23.57	Low	7.238	23.57	4.88396	16.0498	3.30189	9.52775
1510209	D20_A-9.png	D20	IF	Intermediate	3.414	2.622	50.54	113.63	Low	3.414	2.622	1.273	1.69132	14.7627	50.7198
1510209	D20_A-10.png	D20	Z	Intermediate	3.414	2.622	50.54	113.63	Low	50.54	113.63	28.2523	99.7483	14.7627	50.7198
159142	D20_F-11.png	D20	IF	Intermediate	6.104	13.91	54.46	143.36	Low	6.104	13.91	7.00955	12.1317	25.3445	69.27
159142	D20_F-12.png	D20	Z	Intermediate	6.104	13.91	54.46	143.36	Low	54.46	143.36	43.6794	126.408	25.3445	69.27
1513763	D20_D-11.png	D20	IF	Low	9.583	9.583	2.632	0	Low	9.583	9.583	43.6969	73.8367	35.7373	57.3098
1513763	D20_D-12.png	D20	Z	Low	9.583	9.583	2.632	0	Low	2.632	0	27.7776	40.7829	35.7373	57.3098
1515485	D20_C-11.png	D20	IF	Intermediate	18.21	60.69	50.44	143.89	Low	18.21	60.69	16.3774	20.4005	33.601	60.0335
1515485	D20_C-12.png	D20	Z	Intermediate	18.21	60.69	50.44	143.89	Low	50.44	143.89	50.8246	99.6664	33.601	60.0335
1518982	D20_B-11.png	D20	IF	Intermediate	77.13	137.17	25.48	64.81	High	77.13	137.17	51.4957	128.36	34.0146	92.2372
1518982	D20_B-12.png	D20	Z	Intermediate	77.13	137.17	25.48	64.81	High	25.48	64.81	16.5335	56.1147	34.0146	92.2372
1510527	D20_A-11.png	D20	IF	Low	1.448	3.024	0.7186	0.3992	Low	1.448	3.024	1.14001	1.5784	0.8979	1.24608
1510527	D20_A-12.png	D20	Z	Low	1.448	3.024	0.7186	0.3992	Low	0.7186	0.3992	0.655789	0.91377	0.8979	1.24608
910062	D11.1_F-1.png	D11.1	Z	Low	0.6692	0.1287	9.604	30.98	Low	9.604	30.98	12.622	47.2556	6.7059	24.1848
910062	D11.1_E-15.png	D11.1	IF	Low	0.6692	0.1287	9.604	30.98	Low	0.6692	0.1287	0.789792	1.11391	6.7059	24.1848
914794	D11.1_E-1.png	D11.1	IF	Intermediate	59.2	142.86	120.21	230.4	High	59.2	142.86	52.4738	143.786	71.341	164.086
914794	D11.1_E-2.png	D11.1	Z	Intermediate	59.2	142.86	120.21	230.4	High	120.21	230.4	90.2081	184.387	71.341	164.086
916136	D11.1_D-1.png	D11.1	Z	High	120.12	224.87	156.25	254.19	High	156.25	254.19	112.302	209.284	108.938	199.181
916136	D11.1_C-15.png	D11.1	IF	High	120.12	224.87	156.25	254.19	High	120.12	224.87	105.574	189.078	108.938	199.181
918242	D11.1_C-1.png	D11.1	IF	Intermediate	67.64	144.17	76.93	157.53	High	67.64	144.17	51.5101	145.449	61.4417	145.081
918242	D11.1_C-2.png	D11.1	Z	Intermediate	67.64	144.17	76.93	157.53	High	76.93	157.53	71.3734	144.714	61.4417	145.081
921948	D11.1_B-1.png	D11.1	Z	Low	3.175	1.587	11.23	17.1	Low	11.23	17.1	20.9052	29.3808	11.0707	15.5834
921948	D11.1_A-15.png	D11.1	IF	Low	3.175	1.587	11.23	17.1	Low	3.175	1.587	1.23619	1.78604	11.0707	15.5834
98046	D11.1_F-2.png	D11.1	IF	Intermediate	117.61	201.43	13.62	23.11	High	117.61	201.43	112.612	178.265	63.6599	109.308
98046	D11.1_F-3.png	D11.1	Z	Intermediate	117.61	201.43	13.62	23.11	High	13.62	23.11	14.7079	40.3518	63.6599	109.308
916083	D11.1_D-2.png	D11.1	IF	Intermediate	57.83	132.69	20.11	56.34	High	57.83	132.69	61.4324	132.823	46.2718	108.493
916083	D11.1_D-3.png	D11.1	Z	Intermediate	57.83	132.69	20.11	56.34	High	20.11	56.34	31.1112	84.162	46.2718	108.493
921864	D11.1_B-2.png	D11.1	IF	Intermediate	14.3	43.56	19.04	60.72	Low	14.3	43.56	11.3366	16.4744	25.3544	40.039
921864	D11.1_B-3.png	D11.1	Z	Intermediate	14.3	43.56	19.04	60.72	Low	19.04	60.72	39.3722	63.6036	25.3544	40.039
914663	D11.1_E-3.png	D11.1	IF	Intermediate	66.16	165.43	16.37	77.03	High	66.16	165.43	49.4181	135.874	37.7945	112.85
914663	D11.1_E-4.png	D11.1	Z	Intermediate	66.16	165.43	16.37	77.03	High	16.37	77.03	26.1709	89.8248	37.7945	112.85
917980	D11.1_C-3.png	D11.1	IF	Low	5.278	11.13	14.8	35.02	Low	5.278	11.13	3.94748	10.9058	10.2146	29.0841
917980	D11.1_C-4.png	D11.1	Z	Low	5.278	11.13	14.8	35.02	Low	14.8	35.02	16.4818	47.2624	10.2146	29.0841
97954	D11.1_F-4.png	D11.1	IF	Intermediate	49.72	134.46	91.76	188.28	High	49.72	134.46	79.7154	146.485	72.9076	160.1
97954	D11.1_F-5.png	D11.1	Z	Intermediate	49.72	134.46	91.76	188.28	High	91.76	188.28	66.0999	173.715	72.9076	160.1
915937	D11.1_D-4.png	D11.1	IF	Intermediate	71.61	158.6	59.31	129.03	High	71.61	158.6	75.4018	160.536	70.4198	142.754
915937	D11.1_D-5.png	D11.1	Z	Intermediate	71.61	158.6	59.31	129.03	High	59.31	129.03	65.4377	124.972	70.4198	142.754
920396	D11.1_B-4.png	D11.1	IF	Intermediate	27.89	69.34	43.02	81.47	Low	27.89	69.34	22.438	53.3742	27.367	65.9364
920396	D11.1_B-5.png	D11.1	Z	Intermediate	27.89	69.34	43.02	81.47	Low	43.02	81.47	32.296	78.4987	27.367	65.9364
914426	D11.1_E-5.png	D11.1	IF	High	266.92	288.1	218.8	271.84	High	266.92	288.1	231.438	289.583	223.974	284.664
914426	D11.1_E-6.png	D11.1	Z	High	266.92	288.1	218.8	271.84	High	218.8	271.84	216.51	279.745	223.974	284.664
917687	D11.1_C-5.png	D11.1	IF	Intermediate	8.375	16.34	9.36	22.08	Low	8.375	16.34	9.28308	19.2707	6.77021	15.2045
917687	D11.1_C-6.png	D11.1	Z	Intermediate	8.375	16.34	9.36	22.08	Low	9.36	22.08	4.25734	11.1382	6.77021	15.2045
96727	D11.1_F-6.png	D11.1	IF	Intermediate	36.47	66.96	44.27	110.95	High	36.47	66.96	31.9798	92.2179	35.3022	103.387
96727	D11.1_F-7.png	D11.1	Z	Intermediate	36.47	66.96	44.27	110.95	High	44.27	110.95	38.6247	114.556	35.3022	103.387
915886	D11.1_D-6.png	D11.1	IF	Intermediate	39.87	95.35	20.39	59.71	Low	39.87	95.35	33.8233	80.5037	23.8856	67.1829
915886	D11.1_D-7.png	D11.1	Z	Intermediate	39.87	95.35	20.39	59.71	Low	20.39	59.71	13.9478	53.8621	23.8856	67.1829
919663	D11.1_B-6.png	D11.1	IF	Intermediate	32.9	89.69	33.25	98.46	Low	32.9	89.69	30.2703	96.82	32.496	96.312
919663	D11.1_B-7.png	D11.1	Z	Intermediate	32.9	89.69	33.25	98.46	Low	33.25	98.46	34.7218	95.8041	32.496	96.312
914014	D11.1_E-7.png	D11.1	IF	Intermediate	9.229	26.35	22.21	62.39	Low	9.229	26.35	10.8682	38.2028	14.52	51.8773
914014	D11.1_E-8.png	D11.1	Z	Intermediate	9.229	26.35	22.21	62.39	Low	22.21	62.39	18.1718	65.5519	14.52	51.8773
917551	D11.1_C-7.png	D11.1	IF	Intermediate	5.587	14.53	24.06	66.96	Low	5.587	14.53	29.5865	39.973	24.6335	53.0692
917551	D11.1_C-8.png	D11.1	Z	Intermediate	5.587	14.53	24.06	66.96	Low	24.06	66.96	19.6804	66.1654	24.6335	53.0692
95563	D11.1_F-8.png	D11.1	IF	High	163.9	232.99	26.07	63.21	High	163.9	232.99	165.935	235.419	95.8584	143.546
95563	D11.1_F-9.png	D11.1	Z	High	163.9	232.99	26.07	63.21	High	26.07	63.21	25.7819	51.6736	95.8584	143.546
915867	D11.1_D-8.png	D11.1	IF	Intermediate	111.17	190.38	52.79	95.95	High	111.17	190.38	95.3727	173.294	64.7072	133.439
915867	D11.1_D-9.png	D11.1	Z	Intermediate	111.17	190.38	52.79	95.95	High	52.79	95.95	34.0416	93.5839	64.7072	133.439
919624	D11.1_B-8.png	D11.1	IF	Low	6.747	10.54	15.31	41.64	Low	6.747	10.54	5.42571	13.9452	19.3821	42.9109
919624	D11.1_B-9.png	D11.1	Z	Low	6.747	10.54	15.31	41.64	Low	15.31	41.64	33.3385	71.8765	19.3821	42.9109
913824	D11.1_E-9.png	D11.1	IF	Intermediate	24.81	52.18	27.01	120.69	Low	24.81	52.18	16.6738	44.1958	40.4005	68.6215
913824	D11.1_E-10.png	D11.1	Z	Intermediate	24.81	52.18	27.01	120.69	Low	27.01	120.69	64.1272	93.0472	40.4005	68.6215
917453	D11.1_C-9.png	D11.1	IF	Intermediate	93.09	168.55	72.81	141.93	High	93.09	168.55	89.0697	162.597	86.4603	157.966
917453	D11.1_C-10.png	D11.1	Z	Intermediate	93.09	168.55	72.81	141.93	High	72.81	141.93	83.8508	153.336	86.4603	157.966
94545	D11.1_F-10.png	D11.1	IF	Intermediate	9.037	23.38	71.08	152.13	High	9.037	23.38	8.63193	22.5455	36.9924	80.5652
94545	D11.1_F-11.png	D11.1	Z	Intermediate	9.037	23.38	71.08	152.13	High	71.08	152.13	65.3528	138.585	36.9924	80.5652
915706	D11.1_D-10.png	D11.1	IF	Intermediate	20.65	55.81	75.67	131.66	High	20.65	55.81	27.9614	64.759	41.4695	99.707
915706	D11.1_D-11.png	D11.1	Z	Intermediate	20.65	55.81	75.67	131.66	High	75.67	131.66	54.9776	134.655	41.4695	99.707
919528	D11.1_B-10.png	D11.1	IF	Low	13.22	38.55	0.8994	3.339	Low	13.22	38.55	16.4489	48.4491	8.5267	24.9169
919528	D11.1_B-11.png	D11.1	Z	Low	13.22	38.55	0.8994	3.339	Low	0.8994	3.339	0.604502	1.38461	8.5267	24.9169
913111	D11.1_E-11.png	D11.1	IF	Low	70.3	84.16	12.45	33.29	High	70.3	84.16	55.6719	63.5825	36.3559	50.2672
913111	D11.1_E-12.png	D11.1	Z	Low	70.3	84.16	12.45	33.29	High	12.45	33.29	17.0398	36.952	36.3559	50.2672
93903	D11.1_F-12.png	D11.1	IF	High	205.68	235	41.75	90.77	High	205.68	235	138.908	205.656	98.4802	155.196
93903	D11.1_F-13.png	D11.1	Z	High	205.68	235	41.75	90.77	High	41.75	90.77	58.0523	104.736	98.4802	155.196
915097	D11.1_D-12.png	D11.1	IF	Intermediate	73.89	138.87	117.8	205.19	High	73.89	138.87	61.0414	134.369	79.4026	158.154
915097	D11.1_D-13.png	D11.1	Z	Intermediate	73.89	138.87	117.8	205.19	High	117.8	205.19	97.7638	181.939	79.4026	158.154
918599	D11.1_B-12.png	D11.1	IF	Low	11.52	27.8	0.9143	0.8895	Low	11.52	27.8	12.7349	35.7092	6.69106	18.3223
918599	D11.1_B-13.png	D11.1	Z	Low	11.52	27.8	0.9143	0.8895	Low	0.9143	0.8895	0.647193	0.935368	6.69106	18.3223
911980	D11.1_E-13.png	D11.1	IF	Intermediate	10.25	29.09	57.62	142.11	Low	10.25	29.09	6.49691	25.5378	24.13	75.5198
911980	D11.1_E-14.png	D11.1	Z	Intermediate	10.25	29.09	57.62	142.11	Low	57.62	142.11	41.7631	125.502	24.13	75.5198
916488	D11.1_C-13.png	D11.1	IF	Intermediate	7.597	13.65	36.86	103.82	Low	7.597	13.65	5.36087	18.5933	18.3063	63.1609
916488	D11.1_C-14.png	D11.1	Z	Intermediate	7.597	13.65	36.86	103.82	Low	36.86	103.82	31.2517	107.729	18.3063	63.1609
922022	D11.1_A-13.png	D11.1	IF	Intermediate	32.44	81.84	89.11	202.41	High	32.44	81.84	18.098	58.7223	34.5037	106.022
922022	D11.1_A-14.png	D11.1	Z	Intermediate	32.44	81.84	89.11	202.41	High	89.11	202.41	50.9094	153.322	34.5037	106.022
93066	D11.1_F-14.png	D11.1	IF	Intermediate	18.76	32.01	20.74	70.95	Low	18.76	32.01	19.699	41.6739	21.2237	63.7269
93066	D11.1_F-15.png	D11.1	Z	Intermediate	18.76	32.01	20.74	70.95	Low	20.74	70.95	22.7484	85.7799	21.2237	63.7269
914855	D11.1_D-14.png	D11.1	IF	Low	2.041	2.948	10.63	20.45	Low	2.041	2.948	10.63	11.6677	7.70714	11.7051
914855	D11.1_D-15.png	D11.1	Z	Low	2.041	2.948	10.63	20.45	Low	10.63	20.45	4.78424	11.7424	7.70714	11.7051
918441	D11.1_B-14.png	D11.1	IF	Intermediate	12.57	22.61	21.64	41.72	Low	12.57	22.61	11.0464	33.8969	11.9123	39.3326
918441	D11.1_B-15.png	D11.1	Z	Intermediate	12.57	22.61	21.64	41.72	Low	21.64	41.72	12.7782	44.7682	11.9123	39.3326
923055	D11.2_E-1.png	D11.2	IF	Intermediate	6.626	18.03	48.47	75.19	Low	6.626	18.03	5.58644	13.8156	21.7211	48.2793
923055	D11.2_E-2.png	D11.2	Z	Intermediate	6.626	18.03	48.47	75.19	Low	48.47	75.19	37.8557	82.7429	21.7211	48.2793
926650	D11.2_C-1.png	D11.2	Z	Intermediate	12.14	17.51	47.48	95.94	Low	47.48	95.94	42.004	112.881	28.4612	66.5659
926650	D11.2_B-8.png	D11.2	IF	Intermediate	12.14	17.51	47.48	95.94	Low	12.14	17.51	14.9183	20.2508	28.4612	66.5659
920837	D11.2_D-2.png	D11.2	IF	Low	15.78	20.63	14.59	22.66	Low	15.78	20.63	15.4351	24.8275	18.3157	30.619
920837	D11.2_D-3.png	D11.2	Z	Low	15.78	20.63	14.59	22.66	Low	14.59	22.66	21.1963	36.4104	18.3157	30.619
926094	D11.2_C-2.png	D11.2	IF	Intermediate	58.94	100.69	130.05	205.23	High	58.94	100.69	49.6132	81.3053	67.5201	124.698
926094	D11.2_C-3.png	D11.2	Z	Intermediate	58.94	100.69	130.05	205.23	High	130.05	205.23	85.427	168.09	67.5201	124.698
914751	D11.2_B-2.png	D11.2	IF	Low	1.543	0	0.3676	0.7877	Low	1.543	0	5.16769	5.6877	2.72973	3.12943
914751	D11.2_B-3.png	D11.2	Z	Low	1.543	0	0.3676	0.7877	Low	0.3676	0.7877	0.29178	0.571168	2.72973	3.12943
922985	D11.2_E-3.png	D11.2	IF	Low	86.86	31.36	6.544	8.557	High	86.86	31.36	43.412	53.5466	22.6631	28.3301
922985	D11.2_E-4.png	D11.2	Z	Low	86.86	31.36	6.544	8.557	High	6.544	8.557	1.91411	3.11364	22.6631	28.3301
925717	D11.2_C-4.png	D11.2	IF	Low	12.98	21.77	7.035	15.07	Low	12.98	21.77	6.30814	12.54	5.30772	11.9499
925717	D11.2_C-5.png	D11.2	Z	Low	12.98	21.77	7.035	15.07	Low	7.035	15.07	4.30729	11.3599	5.30772	11.9499
927190	D11.2_B-4.png	D11.2	IF	Intermediate	24.49	20.41	61.29	123.5	High	24.49	20.41	9.88255	12.2669	27.2837	52.1415
927190	D11.2_B-5.png	D11.2	Z	Intermediate	24.49	20.41	61.29	123.5	High	61.29	123.5	44.6848	92.0161	27.2837	52.1415
922770	D11.2_E-5.png	D11.2	IF	High	116.38	206.61	188.59	255.91	High	116.38	206.61	107.085	189.406	123.584	205.062
922770	D11.2_E-6.png	D11.2	Z	High	116.38	206.61	188.59	255.91	High	188.59	255.91	140.082	220.717	123.584	205.062
925138	D11.2_D-5.png	D11.2	IF	Low	9.641	23.76	9.379	27.76	Low	9.641	23.76	4.44063	13.0505	5.97204	17.7019
925138	D11.2_D-6.png	D11.2	Z	Low	9.641	23.76	9.379	27.76	Low	9.379	27.76	7.50345	22.3533	5.97204	17.7019
925700	D11.2_C-6.png	D11.2	IF	Intermediate	9.379	26.25	22.03	77.64	Low	9.379	26.25	9.50611	24.4108	18.0129	55.9571
925700	D11.2_C-7.png	D11.2	Z	Intermediate	9.379	26.25	22.03	77.64	Low	22.03	77.64	26.5197	87.5033	18.0129	55.9571
927068	D11.2_B-6.png	D11.2	IF	Low	20.15	20.37	3.226	4.741	Low	20.15	20.37	18.9917	22.4545	9.80924	11.7087
927068	D11.2_B-7.png	D11.2	Z	Low	20.15	20.37	3.226	4.741	Low	3.226	4.741	0.626733	0.962909	9.80924	11.7087
94323	D11.2_A-6.png	D11.2	IF	High	86.42	153.09	92.43	114.51	High	86.42	153.09	70.9999	106.649	58.0845	88.1426
94323	D11.2_A-7.png	D11.2	Z	High	86.42	153.09	92.43	114.51	High	92.43	114.51	45.1691	69.6366	58.0845	88.1426
922573	D11.2_E-7.png	D11.2	IF	Intermediate	5.561	4.813	18.15	47.14	Low	5.561	4.813	7.52298	7.80972	9.50855	21.3227
922573	D11.2_E-8.png	D11.2	Z	Intermediate	5.561	4.813	18.15	47.14	Low	18.15	47.14	11.4941	34.8357	9.50855	21.3227
923208	D11.2_D-7.png	D11.2	IF	High	174.51	160.78	63.46	128.95	High	174.51	160.78	41.0873	53.6888	44.4619	83.5847
923208	D11.2_D-8.png	D11.2	Z	High	174.51	160.78	63.46	128.95	High	63.46	128.95	47.8365	113.481	44.4619	83.5847

## Sheet: 1f
NUC	CYT
22.69	48.495
7.08133	6.10167
51.8367	14.11
57.6067	117.067
6.323	2.92067
3.23273	5.64123
13.4423	10.7
18.3853	53.0333
13.9528	21.303
19.7187	48.41
0.9354	0.637633
27.33	77.29
26.5433	69.5233
0.28615	0.0344
15.1103	27.5567
5.46533	9.793
0.69025	1.40725
74.16	151.647
98.7237	158.63
22.8267	59.9433
19.808	22.6505
2.029	5.567
38.0777	86.84
12.603	40.7333
2.31737	11.7757
84.38	165.33
12.971	5.83807
55.4733	141.39
7.945	20.9567
3.27883	3.197
10.4943	37.05
19.5653	13.0103
40.97	121.82
1.47137	5.20267
95.9	177.927
31.85	34.12
18.6583	60.44
0.823	0.9094
35.6167	87.5233
0.597367	0.7813
19.654	4.893
2.09197	0.6853
5.87833	15.3933
39.3353	70.5567
2.72	6.51
35.2533	76.1833
7.246	14.03
3.0034	17.9165
0.237933	0.0563
8.077	22.1833
7.417	14.8817
0.7193	0.42525
13.106	36.7133
0.51655	0.03275
11.9623	32.6553
0.761733	0.4549
4.801	5.73307
61.22	146.397
2.43313	0.8527
16.426	49.325
17.825	42.8067
5.33533	18.564
51.85	106.95
63.6367	114.813
1.0286	0.9763
36.01	71.57
1.73667	1.02343
0.38435	0.01425
0.510267	0.552733
78.0633	151.297
0.961	0.450667
72.15	158.74
9.624	42.145
0.691267	1.07613
16.5413	51.1013
10.0653	7.78233
49.38	101.48
81.2033	160.32
0.4198	0.1859
30.675	75.41
4.88555	15.4054
20.9067	42.2433
0.9153	0.845467
57.326	108.78
0.27255	0.22385
1.57347	7.9338
17.139	65.4883
1.56783	6.88143
4.35927	20.0967
2.37167	10.3541
28.85	78.4833
6.96733	36.77
1.11005	2.32
51.54	90.67
19.18	46.09
59.195	106.735
51.7333	115.683
23.585	49.265
44.595	88.58
14.6837	41.1167
13.573	12.9693
1.08407	3.271
73.57	147.753
3.189	0.932967
38.5505	54.255
18.08	81.22
47.97	109.845
62.4467	134.787
27.2433	102.177
1.8855	2.7465
1.0497	1.9267
15.9139	38.7189
2.76283	14.0733
10.0747	51.9933
3.05887	10.7943
140.543	241.113
7.758	12.0703
110.215	172.37
20.5193	47.0967
17.9	43.63
26.19	74.16
10.4937	21.1133
5.308	15.4867
19.6033	27.587
3.96433	8.18733
53.3267	141.077
7.51867	14.0243
7.13077	2.80393
3.10233	2.16783
44.3397	68.8987
3.58767	0.474733
1.3105	0.0936667
14.9467	31.1083
3.959	2.28607
20.5577	36.3008
19.5363	22.3687
79.0567	134.027
33.96	103.687
0.5411	0.4628
18.2033	34.8927
1.46813	1.419
125.29	214.5
1.65287	1.886
30.5267	75.29
107.183	182.063
29.7367	49.62
1.30167	5.336
11.1157	21.487
6.47193	18.2363
9.414	32.1333
94.8367	183.98
3.035	4.073
145.9	208.19
2.2128	6.149
2.20497	6.23337
1.30003	5.23863
0.339467	4.19067
0.544167	1.48
3.11737	16.0573
42.37	115.78
18.0393	62.42
5.00833	21.1135
1.30423	5.00367
36.6233	110.4
55.27	137.637
3.22267	9.14333
52.9	134.33
4.3679	11.1218
8.54967	31.25
21.8133	61.47
11.061	19.1807
14.566	44.7043
4.27733	11.1089
228.923	278.523
0.2153	0.263833
3.11613	1.6341
18.5667	63.43
8.37167	29.8633
95.13	171.527
4.24617	7.3975
0.958367	0.219833
44.9367	117.77
38.365	55.445
7.176	11.86
76.02	159.273
3.14247	12.1113
0.813133	3.547
15.882	44.54
1.76203	1.23067
18.6077	52.8067
48.7667	107.647
25.5	48.97
1.9705	2.96667
9.733	22.9633
0.376433	0.586
48.915	122.48
1.40027	6.0587
0.460633	0.101767
1.4377	1.1349
3.86967	3.24963
30.7957	68.8067
16.0217	42.0067
7.498	24.908
4.21667	3.42467
3.47287	11.7357
14.3103	44.43
8.53733	16.1467
1.5	2.424
89.4533	174.087
0.6348	0.0466
10.4343	23.1133
43.8967	134.16
8.67533	26.7033
0.2517	0.377867
0.837533	2.73433
22.04	75.6167
0.243433	1.6294
6.035	64.9367
2.241	6.862
24.5223	72.1833
70.3033	160.803
5.4048	8.8882
3.37	22.07
7.261	31.0233
2.16575	10.51
1.21117	4.16177
2.342	0.65505
17.1457	49.6167
0.7184	0.152
2.36523	1.19807
0.31195	0.1132
1.83215	1.832
3.57033	6.5435
12.871	34.4563
6.57733	7.5994
3.30713	4.67467
4.69133	15.1553
17.98	57.025
12.93	36.8767
8.6855	46.075
6.706	35.39
10.6517	29.6567
21.2067	52
1.07975	0.83525
35.3433	80.2733
2.7345	6.7675
3.03133	6.73333
2.153	7.953
0.8985	0.2034
22.8667	48.04
7.21433	20.0997
5.59933	29.2433
0.8131	1.49917
8.815	21.19
1.3731	1.32893
2.4202	2.0976

## Sheet: 1g
NUC	CYT
25.556	17.0547
101.954	128.139
1.10147	2.8439
12.1047	27.592
2.386	3.37233
31.014	88.63
1.31233	2.83157
1.2934	4.6044
14.6457	41.35
1.28797	1.23233
0.547933	0.393133
5.838	27.6427
10.0053	4.23167
8.81233	11.1433
1.0834	4.0645
0.209467	0.279667
0.5389	1.0834
36.6315	72.38
3.0295	4.3925
33.85	55.61
4.954	9.616
17.1963	34.5933
31.79	38.52
5.95833	4.82067
8.21867	32.1633
18.731	43.935
10.9	13.0433
5.8485	8.5745
5.6435	7.73
1.2587	2.04343
8.489	33.9737
16.713	45.7493
7.95633	16.9783
1.50927	2.5053
27.3357	49.208
6.26813	20.5747
3.622	3.6443
8.08033	4.956
20.3433	59.3867
0.3432	0.159133
39.9347	100.048
2.22583	6.2801
54.66	121.615
48.11	117.02
5.067	5.95933
2.7945	5.90715
76.09	113.83
8.3053	20.719
0.39725	0.1777
1.641	0.326067
92.0233	165.78
2.65643	5.51467
14.5833	29.16
4.1171	7.341
1.64007	3.20673
