# Supplementary material for: ATF6 activation alters colonic lipid metabolism causing tumour-associated microbial adaptation
Source: Nat Metab. 2025 Sep 1;7(9):1830–50. doi: 10.1038/s42255-025-01350-6 (PMC12460170; doi:10.1038/s42255-025-01350-6)
Supplement: Supplementary file 4 — Statistical source data. [file 42255_2025_1350_MOESM4_ESM.xlsx]

## Sheet: 2a
time in weeks	fl/fl	tg/wt	tg/tg	tg/tg GF
47.3	0
45.1	0
40.7	0
40.3	0
40.1	0
40.1	0
38.1		0
27.9		0
37.9		0
40.7		0
52		0
40.1		0
37.6		0
20			1
19			1
18.3			1
18.3			1
18.3			1
14.1			1
10			1
17.3			1
16.4			1
16.3			1
13.9			1
12.3			1
38				0
37				0
37				0
37				0
35				0
35				0
32				0
32				0
32				0
32				0

## Sheet: 2b
Sample	Genotype	Age	Tumor (0=No, 1=Yes)
967	tg/tg	5wk	0
968	tg/tg	5wk	0
971	tg/tg	5wk	0
972	tg/tg	5wk	0
974	tg/tg	5wk	0
996	tg/tg	5wk	0
817	tg/tg	5wk	0
604	tg/tg	12wk	1
770	tg/tg	12wk	1
791	tg/tg	12wk	1
782/2	tg/tg	12wk	1
794	tg/tg	12wk	1
833	tg/tg	12wk	1
555	tg/tg	20wk	1
551	tg/tg	20wk	1
650	tg/tg	20wk	1
612	tg/tg	20wk	1
717	tg/tg	20wk	1
718	tg/tg	20wk	1
583	tg/wt	5wk	0
584	tg/wt	5wk	0
587	tg/wt	5wk	0
588	tg/wt	5wk	0
596	tg/wt	5wk	0
597	tg/wt	5wk	0
567	tg/wt	12wk	0
568	tg/wt	12wk	0
570	tg/wt	12wk	0
579	tg/wt	12wk	0
814	tg/wt	12wk	0
803	tg/wt	12wk	0
521	tg/wt	20wk	0
527	tg/wt	20wk	0
541	tg/wt	20wk	0
542	tg/wt	20wk	0
543	tg/wt	20wk	0
571	tg/wt	20wk	0
816	fl/fl	5wk	0
863	fl/fl	5wk	0
864	fl/fl	5wk	0
865	fl/fl	5wk	0
866	fl/fl	5wk	0
580	fl/fl	12wk	0
608	fl/fl	12wk	0
609	fl/fl	12wk	0
610	fl/fl	12wk	0
611	fl/fl	12wk	0
802	fl/fl	12wk	0
572	fl/fl	12wk	0
586	fl/fl	12wk	0
589	fl/fl	12wk	0
590	fl/fl	12wk	0
591	fl/fl	12wk	0
598	fl/fl	12wk	0

## Sheet: 2d
ensembl_gene_id	external_gene_name	entrezgene_id	gene_biotype	baseMean	log2FoldChange	lfcSE	stat	pvalue	padj	absLog2FC
ENSMUSG00000100573	1700081H04Rik	73477	lncRNA	1.27705	0	2.58772	0	1	1	0
ENSMUSG00000113630	4930404H11Rik	73815	lncRNA	1.60246	0	3.03662	0	1	1	0
ENSMUSG00000031534	Smim19	102032	protein_coding	104.348	-1.24e-05	0.124624	9.95e-05	0.999921	0.999921	1.24e-05
ENSMUSG00000033712	Ccar2	219158	protein_coding	862.696	-3.23e-05	0.0542086	0.000595297	0.999525	0.999655	3.23e-05
ENSMUSG00000004897	Hdgf	15191	protein_coding	1601.02	-7.7e-05	0.0726773	0.00105913	0.999155	0.999458	7.7e-05
ENSMUSG00000044573	Acp1	11431	protein_coding	478.864	8.73e-05	0.100417	-0.00086891	0.999307	0.999549	8.73e-05
ENSMUSG00000010154	Spire2	234857	protein_coding	707.304	9.66e-05	0.0862473	-0.00112052	0.999106	0.999458	9.66e-05
ENSMUSG00000004771	Rab11a	53869	protein_coding	1283.59	0.00010618	0.0791634	-0.00134127	0.99893	0.999353	0.00010618
ENSMUSG00000020133	2310011J03Rik	66374	protein_coding	402.963	0.000119126	0.0775887	-0.00153535	0.998775	0.99932	0.000119126
ENSMUSG00000026867	Gapvd1	66691	protein_coding	1087.84	-0.000151106	0.0537547	0.00281103	0.997757	0.998484	0.000151106
ENSMUSG00000006050	Sra1	24068	protein_coding	841.74	0.000208183	0.0709883	-0.00293264	0.99766	0.998484	0.000208183
ENSMUSG00000041992	Rapgef5	217944	protein_coding	468.451	0.000212954	0.0782047	-0.00272303	0.997827	0.998492	0.000212954
ENSMUSG00000028016	Ints12	71793	protein_coding	208.523	-0.00022356	0.0775047	0.00288447	0.997699	0.998484	0.00022356
ENSMUSG00000018707	Dync1h1	13424	protein_coding	6159.67	-0.000236844	0.0842898	0.00280987	0.997758	0.998484	0.000236844
ENSMUSG00000031609	Sap30	60406	protein_coding	86.0016	0.000239647	0.126403	-0.00189589	0.998487	0.999092	0.000239647
ENSMUSG00000073591	Pcdhb22	93893	protein_coding	7.71033	-0.000245759	0.508164	0.000483622	0.999614	0.999675	0.000245759
ENSMUSG00000022507	1810013L24Rik	69053	protein_coding	774.376	-0.000280278	0.0779515	0.00359554	0.997131	0.998249	0.000280278
ENSMUSG00000074340	Ovgp1	12659	protein_coding	4.58517	0.000378842	0.647902	-0.00058472	0.999533	0.999655	0.000378842
ENSMUSG00000056612	Ppp1r14b	18938	protein_coding	380.96	0.000381748	0.123819	-0.00308312	0.99754	0.998484	0.000381748
ENSMUSG00000000276	Dgke	56077	protein_coding	108.063	0.000402938	0.109298	-0.00368661	0.997059	0.998249	0.000402938
ENSMUSG00000033124	Atg9a	245860	protein_coding	467.915	0.000450962	0.0733746	-0.00614603	0.995096	0.997171	0.000450962
ENSMUSG00000019818	Cd164	53599	protein_coding	2851.9	0.00045761	0.110581	-0.00413824	0.996698	0.998085	0.00045761
ENSMUSG00000022469	Rapgef3	223864	protein_coding	271.213	0.000520859	0.156439	-0.00332946	0.997343	0.998371	0.000520859
ENSMUSG00000036698	Ago2	239528	protein_coding	1035.36	0.000562776	0.102134	-0.00551018	0.995604	0.997415	0.000562776
ENSMUSG00000036940	Kdm1a	99982	protein_coding	762.157	-0.000564145	0.0560225	0.01007	0.991965	0.995389	0.000564145
ENSMUSG00000035829	Ppp1r26	241289	protein_coding	84.4278	-0.000585851	0.143714	0.00407651	0.996747	0.998085	0.000585851
ENSMUSG00000005907	Pex1	71382	protein_coding	186.446	-0.000588582	0.103142	0.00570655	0.995447	0.997384	0.000588582
ENSMUSG00000040592	Cd79b	15985	protein_coding	2.59388	-0.00061115	0.873854	0.000699374	0.999442	1	0.00061115
ENSMUSG00000030515	Tarsl2	272396	protein_coding	111.43	-0.000637517	0.17073	0.00373406	0.997021	0.998249	0.000637517
ENSMUSG00000033237	Arid2	77044	protein_coding	594.575	0.000672467	0.0569683	-0.0118042	0.990582	0.994434	0.000672467
ENSMUSG00000000134	Tfe3	209446	protein_coding	259.9	-0.000688296	0.0783203	0.00878822	0.992988	0.995779	0.000688296
ENSMUSG00000022946	Dop1b	70028	protein_coding	1196.03	-0.000727246	0.108005	0.00673346	0.994628	0.996939	0.000727246
ENSMUSG00000053838	Nudcd3	209586	protein_coding	567.331	0.000753768	0.060888	-0.0123796	0.990123	0.994338	0.000753768
ENSMUSG00000050866	Clrn3	212070	protein_coding	1185.91	-0.000761269	0.063607	0.0119683	0.990451	0.994434	0.000761269
ENSMUSG00000028811	Yars	107271	protein_coding	752.464	-0.000764958	0.0712341	0.0107387	0.991432	0.995047	0.000764958
ENSMUSG00000063019	Manbal	69161	protein_coding	149.706	-0.00077066	0.100037	0.00770373	0.993853	0.996447	0.00077066
ENSMUSG00000035517	Tdrd7	100121	protein_coding	770.272	-0.000857793	0.0718459	0.0119394	0.990474	0.994434	0.000857793
ENSMUSG00000004865	Srpk1	20815	protein_coding	1148.34	0.000922545	0.0716618	-0.0128736	0.989729	0.994184	0.000922545
ENSMUSG00000050174	Nudt6	229228	protein_coding	23.3973	0.000965991	0.211643	-0.00456425	0.996358	0.99805	0.000965991
ENSMUSG00000021892	Sh3bp5	24056	protein_coding	69.2199	0.000982382	0.134887	-0.00728301	0.994189	0.996642	0.000982382
ENSMUSG00000038546	Ranbp9	56705	protein_coding	448.759	0.00111737	0.0626182	-0.0178442	0.985763	0.99195	0.00111737
ENSMUSG00000069895	Atxn1l	52335	protein_coding	487.56	-0.00113466	0.0801332	0.0141597	0.988703	0.993636	0.00113466
ENSMUSG00000041012	Cmtm8	70031	protein_coding	60.8401	-0.00113901	0.202496	0.00562486	0.995512	0.997384	0.00113901
ENSMUSG00000006740	Kif5b	16573	protein_coding	3338.25	-0.0011542	0.0807245	0.0142981	0.988592	0.993636	0.0011542
ENSMUSG00000032508	Myd88	17874	protein_coding	318.173	-0.00117501	0.0890135	0.0132003	0.989468	0.994043	0.00117501
ENSMUSG00000022792	Yars2	70120	protein_coding	184.099	-0.00119782	0.11967	0.0100093	0.992014	0.995389	0.00119782
ENSMUSG00000037493	Cib2	56506	protein_coding	22.8746	-0.00120182	0.273152	0.00439981	0.996489	0.998061	0.00120182
ENSMUSG00000029227	Fip1l1	66899	protein_coding	573.672	-0.00122564	0.0561029	0.0218462	0.982571	0.990609	0.00122564
ENSMUSG00000022913	Psmg1	56088	protein_coding	149.27	0.00126343	0.105508	-0.0119748	0.990446	0.994434	0.00126343
ENSMUSG00000028990	Lzic	69151	protein_coding	278.29	-0.00129175	0.0829137	0.0155794	0.98757	0.993042	0.00129175
ENSMUSG00000077714	Snord17	100313519	snoRNA	1196.12	-0.0013025	0.212881	0.00611847	0.995118	0.997171	0.0013025
ENSMUSG00000024799	Tm7sf2	73166	protein_coding	304.568	0.0013294	0.114056	-0.0116557	0.9907	0.994434	0.0013294
ENSMUSG00000025047	Pdcd11	18572	protein_coding	449.845	-0.00133695	0.101081	0.0132265	0.989447	0.994043	0.00133695
ENSMUSG00000047921	Trappc9	76510	protein_coding	548.556	-0.00134238	0.0663224	0.0202403	0.983852	0.991235	0.00134238
ENSMUSG00000020361	Hspa4	15525	protein_coding	2420.2	0.00135688	0.0854193	-0.015885	0.987326	0.992978	0.00135688
ENSMUSG00000030291	Med21	108098	protein_coding	185.696	-0.00136452	0.116998	0.0116628	0.990695	0.994434	0.00136452
ENSMUSG00000041324	Inhba	16323	protein_coding	2.29544	0.00137821	2.01518	-0.000683911	0.999454	1	0.00137821
ENSMUSG00000091649	Phf11b	236451	protein_coding	64.3446	-0.00138243	0.320365	0.00431516	0.996557	0.998068	0.00138243
ENSMUSG00000030051	Aplf	72103	protein_coding	119.654	0.00140394	0.10183	-0.0137871	0.989	0.993754	0.00140394
ENSMUSG00000028233	Tgs1	116940	protein_coding	137.943	0.00143461	0.112175	-0.012789	0.989796	0.994191	0.00143461
ENSMUSG00000024943	Smc5	226026	protein_coding	304.088	-0.00149816	0.0639549	0.0234252	0.981311	0.989943	0.00149816
ENSMUSG00000033983	Coil	12812	protein_coding	96.6558	0.0015175	0.11637	-0.0130403	0.989596	0.99411	0.0015175
ENSMUSG00000037533	Rapgef6	192786	protein_coding	943.021	0.00157473	0.0753337	-0.0209034	0.983323	0.990883	0.00157473
ENSMUSG00000024206	Rfx2	19725	protein_coding	32.1648	0.0015826	0.389127	-0.00406704	0.996755	0.998085	0.0015826
ENSMUSG00000027942	4933434E20Rik	99650	protein_coding	102.676	0.00159468	0.135967	-0.0117284	0.990642	0.994434	0.00159468
ENSMUSG00000030979	Uros	22276	protein_coding	200.076	0.00163292	0.0962748	-0.016961	0.986468	0.992357	0.00163292
ENSMUSG00000005417	Mprip	26936	protein_coding	1847.16	-0.00168949	0.0980664	0.017228	0.986255	0.992263	0.00168949
ENSMUSG00000027646	Src	20779	protein_coding	2146.89	0.00173034	0.0898223	-0.019264	0.98463	0.991575	0.00173034
ENSMUSG00000029826	Zc3hav1	78781	protein_coding	1268.42	0.00174669	0.0682158	-0.0256054	0.979572	0.989056	0.00174669
ENSMUSG00000035726	Supt16	114741	protein_coding	996.22	-0.00175374	0.101507	0.0172771	0.986216	0.992263	0.00175374
ENSMUSG00000071172	Srsf3	20383	protein_coding	1783.9	-0.0017999	0.0726371	0.0247794	0.980231	0.989337	0.0017999
ENSMUSG00000032020	Ubash3b	72828	protein_coding	27.549	-0.00181138	0.224497	0.00806862	0.993562	0.996217	0.00181138
ENSMUSG00000026280	Atg4b	66615	protein_coding	564.55	-0.00182502	0.0545979	0.0334266	0.973334	0.986113	0.00182502
ENSMUSG00000039987	Phtf2	68770	protein_coding	48.9551	0.00182588	0.184357	-0.00990403	0.992098	0.995402	0.00182588
ENSMUSG00000050549	Fam241a	70617	protein_coding	149.561	-0.00183914	0.127184	0.0144604	0.988463	0.993577	0.00183914
ENSMUSG00000021607	Mrpl36	94066	protein_coding	404.492	-0.00184618	0.0839422	0.0219935	0.982453	0.990551	0.00184618
ENSMUSG00000031364	Grpr	14829	protein_coding	30.2596	0.00188806	0.332559	-0.00567738	0.99547	0.997384	0.00188806
ENSMUSG00000033364	Usp37	319651	protein_coding	462.782	0.0018911	0.0550023	-0.0343822	0.972572	0.985704	0.0018911
ENSMUSG00000032185	Carm1	59035	protein_coding	271.51	-0.00189821	0.0857772	0.0221295	0.982345	0.990502	0.00189821
ENSMUSG00000041390	Mdfic	16543	protein_coding	50.409	0.001908	0.170086	-0.0112178	0.99105	0.994724	0.001908
ENSMUSG00000019978	Epb41l2	13822	protein_coding	420.951	0.00191221	0.0999236	-0.0191368	0.984732	0.991575	0.00191221
ENSMUSG00000035451	Foxa1	15375	protein_coding	566.95	-0.00193147	0.101314	0.0190643	0.98479	0.991575	0.00193147
ENSMUSG00000071531	Gprin2	432839	protein_coding	3.09535	-0.00199317	1.03504	0.00192569	0.998464	1	0.00199317
ENSMUSG00000044350	Lacc1	210808	protein_coding	107.879	-0.0020721	0.115768	0.0178988	0.98572	0.99195	0.0020721
ENSMUSG00000022013	Dnajc15	66148	protein_coding	331.719	0.00208291	0.0746405	-0.0279059	0.977737	0.988088	0.00208291
ENSMUSG00000070426	Rnf121	75212	protein_coding	389.411	0.00210336	0.0636758	-0.0330323	0.973649	0.98619	0.00210336
ENSMUSG00000035930	Chst4	26887	protein_coding	755.37	-0.00210681	0.238544	0.00883198	0.992953	0.995779	0.00210681
ENSMUSG00000030225	Dera	232449	protein_coding	538.398	0.00212126	0.0825742	-0.0256891	0.979505	0.989056	0.00212126
ENSMUSG00000089872	Rps6kc1	320119	protein_coding	327.986	-0.00212363	0.0672767	0.0315656	0.974818	0.98689	0.00212363
ENSMUSG00000059475	Zfp426	235028	protein_coding	221.844	0.00216236	0.0942055	-0.0229536	0.981687	0.990147	0.00216236
ENSMUSG00000096992	Gm26788	108167617	lncRNA	17.897	-0.00216619	0.331929	0.00652607	0.994793	0.996966	0.00216619
ENSMUSG00000066640	Fbxl18	231863	protein_coding	360.05	-0.00221628	0.0851991	0.0260129	0.979247	0.989009	0.00221628
ENSMUSG00000028191	Bcl10	12042	protein_coding	724.546	0.00223082	0.0639474	-0.0348852	0.972171	0.985569	0.00223082
ENSMUSG00000072872	Rybp	56353	protein_coding	225.344	0.00224837	0.105886	-0.0212339	0.983059	0.990799	0.00224837
ENSMUSG00000024219	Anks1	224650	protein_coding	621.609	0.00226029	0.0592896	-0.0381229	0.96959	0.984433	0.00226029
ENSMUSG00000026784	Pdss1	56075	protein_coding	385.04	-0.00227365	0.0713068	0.0318855	0.974563	0.986813	0.00227365
ENSMUSG00000031393	Mecp2	17257	protein_coding	330.432	0.0023214	0.0694239	-0.033438	0.973325	0.986113	0.0023214
ENSMUSG00000034973	Dop1a	320615	protein_coding	726.47	-0.00233598	0.0520519	0.0448779	0.964205	0.982348	0.00233598
ENSMUSG00000031913	Vps4a	116733	protein_coding	602.663	0.00237367	0.0847625	-0.0280038	0.977659	0.988088	0.00237367
ENSMUSG00000043085	Tmem82	213989	protein_coding	176.758	-0.0024297	0.128999	0.018835	0.984973	0.99159	0.0024297
ENSMUSG00000029594	Rbm19	74111	protein_coding	204.725	0.00248229	0.114498	-0.0216798	0.982703	0.990622	0.00248229
ENSMUSG00000022849	Hspbap1	66667	protein_coding	79.114	-0.00249083	0.1375	0.0181151	0.985547	0.991914	0.00249083
ENSMUSG00000039714	Cplx3	235415	protein_coding	2.51132	0.00252055	0.965566	-0.00261044	0.997917	1	0.00252055
ENSMUSG00000039021	Ttc16	338348	protein_coding	7.64628	-0.0025598	0.719431	0.00355809	0.997161	0.998249	0.0025598
ENSMUSG00000025872	Thoc3	73666	protein_coding	282.625	0.00256799	0.115174	-0.0222966	0.982211	0.990428	0.00256799
ENSMUSG00000058351	Smim4	66487	protein_coding	70.4886	0.00262341	0.124606	-0.0210536	0.983203	0.990883	0.00262341
ENSMUSG00000021392	Nol8	70930	protein_coding	209.234	0.00262876	0.140727	-0.0186799	0.985096	0.99159	0.00262876
ENSMUSG00000110185	Igip	109169	protein_coding	130.995	0.00263898	0.189326	-0.0139388	0.988879	0.993693	0.00263898
ENSMUSG00000059796	Eif4a1	13681	protein_coding	4015.61	-0.00263915	0.109182	0.0241721	0.980715	0.989584	0.00263915
ENSMUSG00000077217	Gm23951	115485840	snoRNA	0.637228	-0.00266101	1.44107	0.00184655	0.998527	1	0.00266101
ENSMUSG00000020124	Usp15	14479	protein_coding	1004.51	0.00266228	0.0615639	-0.0432442	0.965507	0.982706	0.00266228
ENSMUSG00000039063	Echdc3	67856	protein_coding	105.76	-0.00267418	0.125316	0.0213395	0.982975	0.990774	0.00267418
ENSMUSG00000020715	Ern1	78943	protein_coding	525.209	-0.00273434	0.0725817	0.0376725	0.969949	0.984509	0.00273434
ENSMUSG00000021592	Arsk	77041	protein_coding	106.205	-0.00275881	0.123492	0.0223399	0.982177	0.990428	0.00275881
ENSMUSG00000028224	Nbn	27354	protein_coding	333.47	-0.0027734	0.108422	0.0255796	0.979593	0.989056	0.0027734
ENSMUSG00000021967	Mrpl57	67840	protein_coding	394.88	-0.00282563	0.0974132	0.0290066	0.976859	0.987812	0.00282563
ENSMUSG00000028597	Gpx7	67305	protein_coding	25.1266	0.00285573	0.204058	-0.0139947	0.988834	0.993693	0.00285573
ENSMUSG00000028843	Sh3bgrl3	73723	protein_coding	692.88	0.00289636	0.0838669	-0.0345352	0.97245	0.985701	0.00289636
ENSMUSG00000002031	Ift46	76568	protein_coding	289.424	0.00292605	0.0976442	-0.0299664	0.976094	0.987576	0.00292605
ENSMUSG00000028973	Abcb8	74610	protein_coding	813.993	-0.00295616	0.0955075	0.0309521	0.975308	0.987234	0.00295616
ENSMUSG00000036398	Ppp1r11	76497	protein_coding	483.451	0.00295794	0.0627161	-0.0471639	0.962383	0.981475	0.00295794
ENSMUSG00000063659	Zbtb18	30928	protein_coding	429.382	0.00296464	0.0577949	-0.0512959	0.95909	0.980158	0.00296464
ENSMUSG00000002812	Flii	14248	protein_coding	2660.86	0.00304421	0.0658983	-0.0461956	0.963154	0.981702	0.00304421
ENSMUSG00000005034	Prkacb	18749	protein_coding	1104.1	0.00305564	0.206336	-0.0148091	0.988185	0.993418	0.00305564
ENSMUSG00000034820	Cpsf7	269061	protein_coding	448.047	-0.00305773	0.0603757	0.050645	0.959608	0.980448	0.00305773
ENSMUSG00000030002	Dusp11	72102	protein_coding	1283.13	0.00308939	0.0668392	-0.0462213	0.963134	0.981702	0.00308939
ENSMUSG00000040264	Gbp2b	14468	protein_coding	0.997861	-0.00312675	2.22243	0.0014069	0.998877	1	0.00312675
ENSMUSG00000041439	Mfsd6	98682	protein_coding	2885.96	-0.00322896	0.0947934	0.0340632	0.972827	0.985841	0.00322896
ENSMUSG00000061032	Rrp1	18114	protein_coding	1134.61	0.0032392	0.0660212	-0.0490631	0.960869	0.980947	0.0032392
ENSMUSG00000050812	Ecpas	230249	protein_coding	1760.18	0.00325321	0.092953	-0.0349984	0.972081	0.985569	0.00325321
ENSMUSG00000041674	BC006965	217294	lncRNA	6.70043	-0.0032905	0.707547	0.00465058	0.996289	0.998042	0.0032905
ENSMUSG00000039886	Tmem120a	215210	protein_coding	396.138	-0.00329616	0.105374	0.0312806	0.975046	0.98706	0.00329616
ENSMUSG00000037415	Ranbp10	74334	protein_coding	349.313	0.00330352	0.0865294	-0.038178	0.969546	0.984433	0.00330352
ENSMUSG00000043671	Dpy19l3	233115	protein_coding	68.6737	0.00332371	0.132327	-0.0251173	0.979961	0.989246	0.00332371
ENSMUSG00000041272	Tox	252838	protein_coding	187.092	-0.00333016	0.113571	0.0293222	0.976608	0.987812	0.00333016
ENSMUSG00000025208	Mrpl43	94067	protein_coding	320.801	-0.00333814	0.0857882	0.0389114	0.968961	0.984339	0.00333814
ENSMUSG00000044518	Foxe3	30923	protein_coding	3.66189	-0.00334491	0.858921	0.00389432	0.996893	1	0.00334491
ENSMUSG00000034601	2700049A03Rik	76967	protein_coding	142.189	0.00334746	0.0988346	-0.0338693	0.972981	0.985876	0.00334746
ENSMUSG00000022089	Bin3	57784	protein_coding	292.885	-0.00340044	0.0830204	0.0409591	0.967329	0.983636	0.00340044
ENSMUSG00000029462	Vps29	56433	protein_coding	387.271	0.003438	0.0646948	-0.0531419	0.957619	0.979202	0.003438
ENSMUSG00000052419	Smim30	66520	protein_coding	247.388	-0.00346497	0.10394	0.0333363	0.973406	0.986126	0.00346497
ENSMUSG00000020056	Washc3	67282	protein_coding	272.982	0.00354308	0.0819706	-0.0432237	0.965523	0.982706	0.00354308
ENSMUSG00000021339	Mrs2	380836	protein_coding	906.714	0.00358616	0.0773679	-0.0463521	0.96303	0.981696	0.00358616
ENSMUSG00000024068	Spast	50850	protein_coding	444.991	-0.00359113	0.0838534	0.0428263	0.96584	0.982741	0.00359113
ENSMUSG00000069456	Rdh16	19683	protein_coding	351.455	-0.00365402	0.168492	0.0216866	0.982698	0.990622	0.00365402
ENSMUSG00000031781	Ciapin1	109006	protein_coding	268.651	0.00366284	0.0819077	-0.0447191	0.964331	0.982416	0.00366284
ENSMUSG00000003199	Mpnd	68047	protein_coding	878.897	0.00368229	0.0587109	-0.062719	0.94999	0.97587	0.00368229
ENSMUSG00000042742	Bmt2	101148	protein_coding	280.976	-0.00373419	0.128214	0.0291248	0.976765	0.987812	0.00373419
ENSMUSG00000030753	Thap12	72981	protein_coding	564.736	-0.00373743	0.101872	0.0366876	0.970734	0.984868	0.00373743
ENSMUSG00000031634	Ufsp2	192169	protein_coding	471.593	0.00375531	0.113095	-0.0332051	0.973511	0.986171	0.00375531
ENSMUSG00000049307	Fut4	14345	protein_coding	1351.45	-0.00380246	0.245912	0.0154627	0.987663	0.993075	0.00380246
ENSMUSG00000056770	Setd3	52690	protein_coding	1448.03	-0.00385179	0.0747654	0.0515184	0.958912	0.980067	0.00385179
ENSMUSG00000099843	Gm7160	635504	lncRNA	19.9431	0.00389069	0.239752	-0.016228	0.987053	0.992764	0.00389069
ENSMUSG00000034343	Ube2f	67921	protein_coding	414.687	0.00390976	0.0648083	-0.060328	0.951894	0.976017	0.00390976
ENSMUSG00000022246	Rai14	75646	protein_coding	425.907	0.00391071	0.126594	-0.0308917	0.975356	0.987234	0.00391071
ENSMUSG00000046108	Il17c	234836	protein_coding	6.858	0.00396086	0.469234	-0.0084411	0.993265	0.995979	0.00396086
ENSMUSG00000027868	Tbx15	21384	protein_coding	1.76123	-0.00396392	1.57042	0.00252412	0.997986	1	0.00396392
ENSMUSG00000031979	Cog2	76332	protein_coding	737.773	-0.00397506	0.0947066	0.0419724	0.966521	0.983252	0.00397506
ENSMUSG00000114797	Gm49336	71844	protein_coding	613.496	0.00397689	0.0880382	-0.0451723	0.96397	0.98223	0.00397689
ENSMUSG00000027428	Rbbp9	26450	protein_coding	121.788	0.00401595	0.124369	-0.0322906	0.97424	0.986657	0.00401595
ENSMUSG00000020721	Helz	78455	protein_coding	412.369	-0.00409525	0.123719	0.0331012	0.973594	0.98619	0.00409525
ENSMUSG00000031577	Tti2	234138	protein_coding	147.252	0.00414105	0.0899963	-0.0460135	0.963299	0.981789	0.00414105
ENSMUSG00000042179	Pnliprp1	18946	protein_coding	4.73089	-0.00414162	0.617137	0.00671101	0.994645	0.996939	0.00414162
ENSMUSG00000026147	Col9a1	12839	protein_coding	1.67963	-0.00414245	1.91792	0.00215986	0.998277	1	0.00414245
ENSMUSG00000020359	Phykpl	72947	protein_coding	261.411	-0.00414275	0.110803	0.0373883	0.970175	0.984665	0.00414275
ENSMUSG00000038084	Opa1	74143	protein_coding	1410.67	-0.0041492	0.0614298	0.0675437	0.946149	0.973796	0.0041492
ENSMUSG00000028890	Mtf1	17764	protein_coding	328.156	-0.00418585	0.0642041	0.0651959	0.948018	0.975	0.00418585
ENSMUSG00000009741	Ubp1	22221	protein_coding	604.256	0.00421553	0.0519135	-0.0812029	0.935281	0.969552	0.00421553
ENSMUSG00000024841	Eif1ad	69860	protein_coding	341.246	-0.00422294	0.102681	0.0411267	0.967195	0.983636	0.00422294
ENSMUSG00000055717	Slain1	105439	protein_coding	63.5761	-0.00422852	0.151113	0.0279826	0.977676	0.988088	0.00422852
ENSMUSG00000056458	Mok	26448	protein_coding	8.31986	0.00423027	0.441156	-0.00958907	0.992349	0.995423	0.00423027
ENSMUSG00000014104	Sval2	84543	protein_coding	1.01034	0.00424216	3.00439	-0.00141199	0.998873	1	0.00424216
ENSMUSG00000085234	Gm15614	102640951	lncRNA	2.91726	-0.00425788	0.925438	0.00460093	0.996329	1	0.00425788
ENSMUSG00000095301	Or5p55	258926	protein_coding	0.922297	0.00426053	2.98995	-0.00142495	0.998863	1	0.00426053
ENSMUSG00000114538	Gm31517	102633770	lncRNA	1.0579	0.00427878	2.9742	-0.00143863	0.998852	1	0.00427878
ENSMUSG00000043727	F830045P16Rik	228592	protein_coding	1.14889	0.00428367	2.96931	-0.00144265	0.998849	1	0.00428367
ENSMUSG00000073931	Or52d1	259058	protein_coding	1.14889	0.00428367	2.96931	-0.00144265	0.998849	1	0.00428367
ENSMUSG00000113056	6030440G07Rik	77878	lncRNA	2.06539	-0.00429233	0.796203	0.005391	0.995699	1	0.00429233
ENSMUSG00000029595	Lhx5	16873	protein_coding	1.24401	0.00429392	2.96037	-0.00145047	0.998843	1	0.00429392
ENSMUSG00000011349	Dmrtc2	71241	protein_coding	1.19645	0.00429568	2.95939	-0.00145154	0.998842	1	0.00429568
ENSMUSG00000020168	Or14c43	257929	protein_coding	1.19645	0.00429568	2.95939	-0.00145154	0.998842	1	0.00429568
ENSMUSG00000050504	Or5bh3	258385	protein_coding	1.38257	0.00430163	2.95321	-0.00145659	0.998838	1	0.00430163
ENSMUSG00000087038	2900079G21Rik	620760	lncRNA	1.38257	0.00430163	2.95321	-0.00145659	0.998838	1	0.00430163
ENSMUSG00000114807	Gm32090	102634531	lncRNA	1.38257	0.00430163	2.95321	-0.00145659	0.998838	1	0.00430163
ENSMUSG00000086171	Pcsk2os1	378776	lncRNA	0.867409	0.00430393	2.95659	-0.00145571	0.998839	1	0.00430393
ENSMUSG00000092162	Vmn2r86	625109	protein_coding	1.28745	0.004304	2.95205	-0.00145797	0.998837	1	0.004304
ENSMUSG00000067522	Or5a1	258677	protein_coding	1.33501	0.00430734	2.9491	-0.00146056	0.998835	1	0.00430734
ENSMUSG00000056019	Zfp709	236193	protein_coding	72.2874	-0.00433741	0.164425	0.0263792	0.978955	0.988867	0.00433741
ENSMUSG00000071000	Or13c7	29845	protein_coding	1.65555	0.00433769	2.92365	-0.00148365	0.998816	1	0.00433769
ENSMUSG00000027088	Phospho2	73373	protein_coding	268.299	0.00433774	0.111131	-0.0390326	0.968864	0.984302	0.00433774
ENSMUSG00000024790	Sac3d1	66406	protein_coding	131.547	0.00434236	0.146568	-0.029627	0.976365	0.987789	0.00434236
ENSMUSG00000001280	Sp1	20683	protein_coding	1497.1	0.0043461	0.0792255	-0.0548573	0.956252	0.978108	0.0043461
ENSMUSG00000037788	Vopp1	232023	protein_coding	221.965	0.00435223	0.10919	-0.0398594	0.968205	0.984117	0.00435223
ENSMUSG00000038888	Ctu1	233189	protein_coding	162.11	-0.0043915	0.105982	0.0414362	0.966948	0.983565	0.0043915
ENSMUSG00000020070	Rufy2	70432	protein_coding	100.748	-0.00442266	0.124999	0.0353817	0.971775	0.985501	0.00442266
ENSMUSG00000001445	Mrpl10	107732	protein_coding	621.55	-0.00442429	0.0934485	0.0473447	0.962239	0.981435	0.00442429
ENSMUSG00000035852	Misp	78906	protein_coding	7448.96	0.00445293	0.127947	-0.0348029	0.972237	0.985569	0.00445293
ENSMUSG00000057134	Ado	211488	protein_coding	395.134	-0.00447214	0.113852	0.0392804	0.968667	0.984162	0.00447214
ENSMUSG00000051359	Ncald	52589	protein_coding	342.518	-0.00447297	0.154246	0.028999	0.976865	0.987812	0.00447297
ENSMUSG00000028101	Pias3	229615	protein_coding	164.829	0.00448113	0.139042	-0.0322286	0.97429	0.986657	0.00448113
ENSMUSG00000020491	2810021J22Rik	69944	protein_coding	87.5774	-0.00451394	0.128979	0.0349976	0.972082	0.985569	0.00451394
ENSMUSG00000041769	Ppp2r2d	52432	protein_coding	358.907	0.00453668	0.0731898	-0.0619851	0.950575	0.97587	0.00453668
ENSMUSG00000035273	Hpse	15442	protein_coding	180.885	-0.00454139	0.111	0.0409135	0.967365	0.983636	0.00454139
ENSMUSG00000023873	1700010I14Rik	66931	protein_coding	44.392	0.00455106	0.192773	-0.0236083	0.981165	0.989917	0.00455106
ENSMUSG00000020935	Dcakd	68087	protein_coding	147.453	0.00457489	0.123477	-0.0370506	0.970445	0.984756	0.00457489
ENSMUSG00000009112	Bcl2l13	94044	protein_coding	703.107	0.00458516	0.055365	-0.0828169	0.933997	0.968724	0.00458516
ENSMUSG00000041057	Wdr43	72515	protein_coding	558.098	0.00459656	0.102384	-0.0448952	0.964191	0.982348	0.00459656
ENSMUSG00000032777	Gtf3c1	233863	protein_coding	1595.8	0.00459848	0.0397921	-0.115563	0.907999	0.955212	0.00459848
ENSMUSG00000020949	Fkbp3	30795	protein_coding	182.204	-0.00467281	0.110641	0.0422338	0.966312	0.9831	0.00467281
ENSMUSG00000022020	Naa16	66897	protein_coding	124.659	0.00468387	0.114405	-0.0409411	0.967343	0.983636	0.00468387
ENSMUSG00000031626	Sorbs2	234214	protein_coding	535.955	0.00470193	0.152465	-0.0308393	0.975398	0.987234	0.00470193
ENSMUSG00000024370	Cdc23	52563	protein_coding	290.983	0.0047068	0.126571	-0.0371871	0.970336	0.984706	0.0047068
ENSMUSG00000024424	Ttc39c	72747	protein_coding	17.6827	0.00474418	0.313608	-0.0151278	0.98793	0.993283	0.00474418
ENSMUSG00000042032	Mat2b	108645	protein_coding	993.133	0.00477169	0.0747707	-0.0638177	0.949115	0.975521	0.00477169
ENSMUSG00000043962	Thrap3	230753	protein_coding	1391.32	0.00477623	0.0847245	-0.0563737	0.955044	0.977538	0.00477623
ENSMUSG00000006304	Arpc2	76709	protein_coding	2521.67	-0.00477663	0.0510925	0.0934897	0.925514	0.964364	0.00477663
ENSMUSG00000115726	Gm30083	102631856	protein_coding	1.6558	0.00477758	2.70089	-0.00176889	0.998589	1	0.00477758
ENSMUSG00000033845	Mrpl15	27395	protein_coding	561.205	-0.00478439	0.0644322	0.0742546	0.940808	0.971639	0.00478439
ENSMUSG00000029647	Pan3	72587	protein_coding	974.848	-0.00483803	0.0493677	0.0979998	0.921932	0.962437	0.00483803
ENSMUSG00000097665	Gm16853	330902	lncRNA	2.7369	-0.00485241	0.762066	0.00636745	0.99492	1	0.00485241
ENSMUSG00000095567	Noc2l	57741	protein_coding	522.185	-0.00485352	0.0942715	0.0514845	0.958939	0.980067	0.00485352
ENSMUSG00000056912	1700017N19Rik	66605	protein_coding	1.10459	0.00487099	2.58326	-0.0018856	0.998496	1	0.00487099
ENSMUSG00000035953	Pip4p1	219024	protein_coding	345.741	0.0048712	0.070597	-0.0690001	0.94499	0.973543	0.0048712
ENSMUSG00000051190	Or7c70	258305	protein_coding	1.24284	0.00488946	2.57224	-0.00190086	0.998483	1	0.00488946
ENSMUSG00000029992	Gfpt1	14583	protein_coding	11180.1	-0.00489726	0.144413	0.0339116	0.972948	0.985876	0.00489726
ENSMUSG00000094488	Or1e33	259010	protein_coding	1.15184	0.0048977	2.56821	-0.00190705	0.998478	1	0.0048977
ENSMUSG00000078190	Dnm3os	474332	lncRNA	1.15153	0.00489891	2.56756	-0.001908	0.998478	1	0.00489891
ENSMUSG00000048015	Neurod4	11923	protein_coding	1.47344	0.00490304	2.56429	-0.00191205	0.998474	1	0.00490304
ENSMUSG00000027981	Rnpc3	67225	protein_coding	127.995	0.00490774	0.0929321	-0.0528099	0.957883	0.979352	0.00490774
ENSMUSG00000017740	Slc12a5	57138	protein_coding	9.40366	0.00491219	0.749822	-0.00655113	0.994773	0.996966	0.00491219
ENSMUSG00000112331	Gm33035	102635787	lncRNA	0.962654	0.00491394	2.56077	-0.00191893	0.998469	1	0.00491394
ENSMUSG00000022791	Tnk2	51789	protein_coding	657.443	-0.00491628	0.068633	0.0716315	0.942895	0.972317	0.00491628
ENSMUSG00000074254	Cyp2a4	13086	protein_coding	1.19633	0.00492347	2.55449	-0.00192738	0.998462	1	0.00492347
ENSMUSG00000074628	Tldc2	383766	protein_coding	92.1056	-0.0049349	0.219149	0.0225185	0.982034	0.99037	0.0049349
ENSMUSG00000111869	Or1j14	258950	protein_coding	1.42588	0.00493542	2.54724	-0.00193756	0.998454	1	0.00493542
ENSMUSG00000029526	1700123K08Rik	76658	protein_coding	1.05777	0.00493959	2.54666	-0.00193964	0.998452	1	0.00493959
ENSMUSG00000039032	Tsga13	116732	protein_coding	1.04354	0.00494064	2.54615	-0.00194044	0.998452	1	0.00494064
ENSMUSG00000086022	Rad51ap2	209550	protein_coding	0.847461	0.00495438	2.53961	-0.00195085	0.998443	1	0.00495438
ENSMUSG00000005370	Msh6	17688	protein_coding	435.423	-0.00495625	0.133082	0.037242	0.970292	0.984706	0.00495625
ENSMUSG00000095932	Vmn1r49	24112	protein_coding	1.165	0.00496081	2.53462	-0.00195722	0.998438	1	0.00496081
ENSMUSG00000028958	Tmub1	64295	protein_coding	259.43	0.0049629	0.0720548	-0.0688767	0.945088	0.973543	0.0049629
ENSMUSG00000075208	Or5ar1	259017	protein_coding	0.874296	0.00496316	2.53505	-0.00195781	0.998438	1	0.00496316
ENSMUSG00000080717	B230307C23Rik	245305	protein_coding	74.3573	-0.0049678	0.128932	0.0385302	0.969265	0.984404	0.0049678
ENSMUSG00000091468	Vmn2r82	624845	protein_coding	1.06627	0.00498332	2.5234	-0.00197484	0.998424	1	0.00498332
ENSMUSG00000090304	Vmn2r99	665376	protein_coding	1.84462	0.00498474	2.52034	-0.00197781	0.998422	1	0.00498474
ENSMUSG00000034623	Prss55	71037	protein_coding	1.02284	0.00499501	2.51765	-0.001984	0.998417	1	0.00499501
ENSMUSG00000060335	Or1e25	193053	protein_coding	0.973436	0.00499739	2.51665	-0.00198573	0.998416	1	0.00499739
ENSMUSG00000026271	Gpr35	64095	protein_coding	361.399	-0.00500652	0.0766514	0.0653155	0.947923	0.974962	0.00500652
ENSMUSG00000086844	B230206H07Rik	320871	lncRNA	17.192	-0.00502006	0.510042	0.00984244	0.992147	0.995402	0.00502006
ENSMUSG00000032594	Ip6k1	27399	protein_coding	849.219	0.00502864	0.0745943	-0.0674132	0.946253	0.973796	0.00502864
ENSMUSG00000033972	Zfp944	319615	protein_coding	136.504	0.00505697	0.127442	-0.0396804	0.968348	0.984123	0.00505697
ENSMUSG00000050765	Gm5084	100503759	lncRNA	1.69448	0.00507117	2.47754	-0.00204686	0.998367	1	0.00507117
ENSMUSG00000091504	Vmn2r118	383258	protein_coding	1.69448	0.00507117	2.47754	-0.00204686	0.998367	1	0.00507117
ENSMUSG00000070855	Or10ag54	257875	protein_coding	2.24433	0.00509494	2.46491	-0.00206698	0.998351	1	0.00509494
ENSMUSG00000020950	Foxg1	15228	protein_coding	1.04061	0.00511263	2.45897	-0.00207918	0.998341	1	0.00511263
ENSMUSG00000029726	Mepce	231803	protein_coding	452.624	0.00511404	0.0826315	-0.0618897	0.950651	0.97587	0.00511404
ENSMUSG00000005893	Nr2c2	22026	protein_coding	566.683	-0.00511806	0.0765346	0.0668725	0.946683	0.973991	0.00511806
ENSMUSG00000042198	Chchd7	66433	protein_coding	322.23	0.00513839	0.0809834	-0.0634499	0.949408	0.97564	0.00513839
ENSMUSG00000031310	Zmym3	56364	protein_coding	260.532	-0.00516327	0.102854	0.0502	0.959963	0.980507	0.00516327
ENSMUSG00000026675	Hsd17b7	15490	protein_coding	306.048	-0.00516393	0.134362	0.0384331	0.969342	0.984404	0.00516393
ENSMUSG00000070420	Zscan25	666311	protein_coding	139.31	-0.0051732	0.106857	0.0484125	0.961388	0.981112	0.0051732
ENSMUSG00000037017	Zscan21	22697	protein_coding	212.021	-0.00518155	0.103095	0.0502598	0.959915	0.980507	0.00518155
ENSMUSG00000036339	Tmem260	218989	protein_coding	390.4	0.00521258	0.121172	-0.0430179	0.965687	0.982706	0.00521258
ENSMUSG00000045180	Shroom2	110380	protein_coding	607.646	0.00526817	0.0751511	-0.070101	0.944113	0.973044	0.00526817
ENSMUSG00000035086	Becn1	56208	protein_coding	1063.19	0.00527788	0.0451446	-0.11691	0.906931	0.954378	0.00527788
ENSMUSG00000033883	Zfp267	241944	protein_coding	170.633	0.00527859	0.100842	-0.0523452	0.958254	0.979508	0.00527859
ENSMUSG00000077497	Gm23593	115485971	snoRNA	1.22655	0.0053105	1.09477	-0.00485078	0.99613	1	0.0053105
ENSMUSG00000061559	Wdr61	66317	protein_coding	482.442	-0.00531531	0.0921985	0.0576507	0.954027	0.977048	0.00531531
ENSMUSG00000045053	Kcng3	225030	protein_coding	2.74755	-0.00532158	0.849409	0.00626504	0.995001	1	0.00532158
ENSMUSG00000045671	Spred2	114716	protein_coding	328.436	-0.00535437	0.113011	0.0473793	0.962211	0.981435	0.00535437
ENSMUSG00000032309	Fbxo22	71999	protein_coding	341.37	-0.00536345	0.073892	0.0725851	0.942136	0.971884	0.00536345
ENSMUSG00000035439	Haus8	76478	protein_coding	191.583	-0.00539512	0.143277	0.0376551	0.969963	0.984509	0.00539512
ENSMUSG00000024985	Tcf7l2	21416	protein_coding	558.505	0.00545013	0.208659	-0.0261198	0.979162	0.988983	0.00545013
ENSMUSG00000044224	Dnajc21	78244	protein_coding	301.358	0.00545581	0.090787	-0.0600946	0.95208	0.976017	0.00545581
ENSMUSG00000048355	Arxes1	76219	protein_coding	0.818351	-0.00545743	1.67365	0.00326078	0.997398	1	0.00545743
ENSMUSG00000037110	Ralgapa2	241694	protein_coding	1902.77	0.00546321	0.0784439	-0.0696448	0.944476	0.973297	0.00546321
ENSMUSG00000028309	Rnf20	109331	protein_coding	802.129	0.00547649	0.0735681	-0.0744411	0.940659	0.971607	0.00547649
ENSMUSG00000027860	Vangl1	229658	protein_coding	169.461	-0.00552574	0.113142	0.0488389	0.961048	0.981008	0.00552574
ENSMUSG00000033306	Lpp	210126	protein_coding	1851.77	0.00560402	0.109402	-0.0512239	0.959147	0.980158	0.00560402
ENSMUSG00000016510	Mtif3	76366	protein_coding	293.345	0.0056104	0.0764955	-0.0733429	0.941533	0.971841	0.0056104
ENSMUSG00000043911	Or8b55	258777	protein_coding	1.27296	0.00561896	2.2431	-0.002505	0.998001	1	0.00561896
ENSMUSG00000094651	Gal3st2	381334	protein_coding	159.697	-0.00563163	0.232725	0.0241986	0.980694	0.989584	0.00563163
ENSMUSG00000061626	Or52a5	18369	protein_coding	1.29409	0.00563914	2.23536	-0.0025227	0.997987	1	0.00563914
ENSMUSG00000043314	Or2z2	18329	protein_coding	1.23477	0.00566145	2.22719	-0.00254197	0.997972	1	0.00566145
ENSMUSG00000027788	Otol1	229389	protein_coding	1.56633	0.00566318	2.22587	-0.00254426	0.99797	1	0.00566318
ENSMUSG00000020436	Gabrg2	14406	protein_coding	1.58019	0.0056651	2.22508	-0.00254603	0.997969	1	0.0056651
ENSMUSG00000041730	Prrxl1	107751	protein_coding	1.91392	0.00568568	2.21713	-0.00256444	0.997954	1	0.00568568
ENSMUSG00000033931	Rbm34	52202	protein_coding	171.54	-0.00568642	0.1295	0.0439107	0.964976	0.982588	0.00568642
ENSMUSG00000092239	1700031A10Rik	73286	lncRNA	1.33678	0.00569033	2.21624	-0.00256756	0.997951	1	0.00569033
ENSMUSG00000049902	4921517D22Rik	70900	protein_coding	1.2461	0.0056913	2.21608	-0.00256818	0.997951	1	0.0056913
ENSMUSG00000040650	Cyp2b23	243881	protein_coding	1.24578	0.00569307	2.21543	-0.00256974	0.99795	1	0.00569307
ENSMUSG00000021792	Prxl2a	70564	protein_coding	92.1333	-0.00569601	0.159043	0.0358143	0.97143	0.985415	0.00569601
ENSMUSG00000024044	Epb41l3	13823	protein_coding	1178.56	0.00570309	0.0760031	-0.0750376	0.940185	0.971418	0.00570309
ENSMUSG00000045381	Or10aa1	258712	protein_coding	1.15172	0.00571835	2.20637	-0.00259174	0.997932	1	0.00571835
ENSMUSG00000044542	Prop1	19127	protein_coding	1.63268	0.00572251	2.20404	-0.00259637	0.997928	1	0.00572251
ENSMUSG00000051367	Six1	20471	protein_coding	1.20286	0.00572702	2.20305	-0.00259959	0.997926	1	0.00572702
ENSMUSG00000031241	Tbx22	245572	protein_coding	1.22257	0.00572972	2.20198	-0.00260208	0.997924	1	0.00572972
ENSMUSG00000063011	Msln	56047	protein_coding	1.97621	-0.00573381	1.28506	0.00446191	0.99644	1	0.00573381
ENSMUSG00000024593	Megf10	70417	protein_coding	2.9563	0.00574929	2.19313	-0.0026215	0.997908	1	0.00574929
ENSMUSG00000029685	Asb15	78910	protein_coding	1.79268	0.00575563	2.19187	-0.00262589	0.997905	1	0.00575563
ENSMUSG00000031358	Msl3	17692	protein_coding	526.089	-0.00578146	0.101094	0.0571888	0.954395	0.977237	0.00578146
ENSMUSG00000110970	Or13c7b	29846	protein_coding	1.19916	0.00578172	2.18356	-0.00264784	0.997887	1	0.00578172
ENSMUSG00000029387	Gtf2h3	209357	protein_coding	377.617	0.00578337	0.0911347	-0.0634596	0.949401	0.97564	0.00578337
ENSMUSG00000020430	Pes1	64934	protein_coding	575.787	-0.00580393	0.0797403	0.0727853	0.941977	0.971884	0.00580393
ENSMUSG00000005982	Naa60	74763	protein_coding	332.799	-0.00583128	0.0848736	0.0687055	0.945224	0.973543	0.00583128
ENSMUSG00000090315	Vmn2r104	22313	protein_coding	1.0606	0.0058343	2.16545	-0.00269427	0.99785	1	0.0058343
ENSMUSG00000052525	Spdya	70891	protein_coding	3.81049	0.00586697	0.577088	-0.0101665	0.991888	1	0.00586697
ENSMUSG00000028842	Ago3	214150	protein_coding	219.056	-0.00587403	0.128523	0.0457042	0.963546	0.981941	0.00587403
ENSMUSG00000024976	Shoc2	56392	protein_coding	1044.21	-0.00587641	0.0609531	0.0964087	0.923196	0.962738	0.00587641
ENSMUSG00000052616	Terb1	320022	protein_coding	2.90038	0.00587914	0.776933	-0.00756711	0.993962	1	0.00587914
ENSMUSG00000036980	Taf6	21343	protein_coding	222.206	0.00588687	0.0960301	-0.0613023	0.951118	0.975879	0.00588687
ENSMUSG00000062604	Srpk2	20817	protein_coding	219.571	0.00589384	0.0978823	-0.0602135	0.951986	0.976017	0.00589384
ENSMUSG00000026883	Dab2ip	69601	protein_coding	1981.55	0.00590789	0.0537681	-0.109877	0.912507	0.957266	0.00590789
ENSMUSG00000062116	Zfp954	232853	protein_coding	196.707	-0.00592169	0.0889781	0.0665522	0.946938	0.974163	0.00592169
ENSMUSG00000036781	Rps27l	67941	protein_coding	1089.44	-0.00595958	0.104556	0.056999	0.954546	0.977331	0.00595958
ENSMUSG00000021913	Ogdhl	239017	protein_coding	22.241	0.00596981	0.226651	-0.0263393	0.978987	0.988867	0.00596981
ENSMUSG00000003500	Impdh1	23917	protein_coding	250.561	-0.0059811	0.114319	0.0523195	0.958274	0.979508	0.0059811
ENSMUSG00000062007	Hsh2d	209488	protein_coding	39.2735	0.00598999	0.21149	-0.0283228	0.977405	0.988088	0.00598999
ENSMUSG00000021133	Susd6	217684	protein_coding	1182.39	0.00604257	0.0977238	-0.0618331	0.950696	0.97587	0.00604257
ENSMUSG00000042118	Bhmt2	64918	protein_coding	8.1541	-0.00606978	0.386301	0.0157126	0.987464	0.992998	0.00606978
ENSMUSG00000046139	Patl1	225929	protein_coding	170.059	0.00607756	0.0981488	-0.061922	0.950625	0.97587	0.00607756
ENSMUSG00000038957	Edc3	353190	protein_coding	203.528	-0.00612019	0.098883	0.0618933	0.950648	0.97587	0.00612019
ENSMUSG00000024912	Fosl1	14283	protein_coding	31.2814	0.00613587	0.433212	-0.0141637	0.988699	0.993636	0.00613587
ENSMUSG00000029505	Ep400	75560	protein_coding	1086.67	-0.00613983	0.104416	0.0588019	0.95311	0.97671	0.00613983
ENSMUSG00000028937	Acot7	70025	protein_coding	944.047	0.00614538	0.105159	-0.0584391	0.953399	0.976823	0.00614538
ENSMUSG00000020686	Gas2l2	237891	protein_coding	1.75229	0.00621527	2.04167	-0.00304421	0.997571	1	0.00621527
ENSMUSG00000049482	Ctu2	66965	protein_coding	154.704	0.00623514	0.110385	-0.0564856	0.954955	0.977515	0.00623514
ENSMUSG00000004364	Cul3	26554	protein_coding	1096.9	0.0062375	0.0839972	-0.0742585	0.940805	0.971639	0.0062375
ENSMUSG00000030888	Rrp8	101867	protein_coding	139.714	0.00624302	0.108407	-0.0575889	0.954076	0.977048	0.00624302
ENSMUSG00000042305	Tmem183a	57439	protein_coding	1756.39	0.00627703	0.06327	-0.0992102	0.920971	0.961855	0.00627703
ENSMUSG00000021978	Extl3	54616	protein_coding	525.837	0.00630088	0.0886982	-0.0710374	0.943368	0.972596	0.00630088
ENSMUSG00000048939	Atp13a5	268878	protein_coding	1.98752	0.00631581	2.01186	-0.00313929	0.997495	1	0.00631581
ENSMUSG00000031162	Gata1	14460	protein_coding	1.80942	0.00634052	2.00491	-0.0031625	0.997477	1	0.00634052
ENSMUSG00000020317	Theg	21830	protein_coding	1.08598	0.00636734	1.99817	-0.00318659	0.997457	1	0.00636734
ENSMUSG00000001998	Ap4e1	108011	protein_coding	153.699	0.00637878	0.0912372	-0.0699143	0.944262	0.973137	0.00637878
ENSMUSG00000085399	Foxd2os	100040736	lncRNA	386.715	0.00643913	0.102841	-0.0626124	0.950075	0.97587	0.00643913
ENSMUSG00000030898	Cckbr	12426	protein_coding	1.64357	0.00644893	1.97456	-0.003266	0.997394	1	0.00644893
ENSMUSG00000039316	Rftn1	76438	protein_coding	6.09661	0.00647506	0.675263	-0.00958894	0.992349	0.995423	0.00647506
ENSMUSG00000057541	Pus7	78697	protein_coding	239.222	0.00648661	0.111376	-0.0582406	0.953557	0.976864	0.00648661
ENSMUSG00000079625	Tm4sf19	277203	protein_coding	1.09361	0.00649241	1.96325	-0.00330698	0.997361	1	0.00649241
ENSMUSG00000009894	Snap47	67826	protein_coding	217.473	0.00649577	0.0905765	-0.0717159	0.942828	0.972317	0.00649577
ENSMUSG00000007950	Abhd8	64296	protein_coding	117.695	-0.00651102	0.182283	0.0357192	0.971506	0.985415	0.00651102
ENSMUSG00000063549	Or2w3	404346	protein_coding	1.15054	0.00652171	1.9552	-0.00333557	0.997339	1	0.00652171
ENSMUSG00000036023	Parp2	11546	protein_coding	265.995	0.0065294	0.0817351	-0.079885	0.936329	0.969803	0.0065294
ENSMUSG00000002799	Jag2	16450	protein_coding	64.7463	-0.00654578	0.222146	0.0294662	0.976493	0.987812	0.00654578
ENSMUSG00000049719	Prss46	74306	protein_coding	1.02546	0.00654868	1.94809	-0.00336159	0.997318	1	0.00654868
ENSMUSG00000033147	Slc22a15	242126	protein_coding	174.505	0.00656575	0.143742	-0.0456774	0.963567	0.981941	0.00656575
ENSMUSG00000028221	Pip4p2	72519	protein_coding	244.117	0.00658354	0.0907021	-0.0725842	0.942137	0.971884	0.00658354
ENSMUSG00000032480	Dhx30	72831	protein_coding	572.241	-0.00659805	0.0693687	0.0951157	0.924223	0.96332	0.00659805
ENSMUSG00000029822	Osbpl3	71720	protein_coding	249.585	-0.00662146	0.217398	0.0304578	0.975702	0.9873	0.00662146
ENSMUSG00000045232	Rln3	212108	protein_coding	1.15531	0.00662492	1.92776	-0.00343658	0.997258	1	0.00662492
ENSMUSG00000032497	Lrrfip2	71268	protein_coding	1199.98	-0.00663451	0.0989458	0.0670519	0.94654	0.973905	0.00663451
ENSMUSG00000029090	Adgra3	70693	protein_coding	1450.91	0.00663585	0.100517	-0.066017	0.947364	0.974509	0.00663585
ENSMUSG00000039117	Taf4	228980	protein_coding	436.195	0.00664105	0.0978632	-0.0678606	0.945897	0.973796	0.00664105
ENSMUSG00000027206	Cops2	12848	protein_coding	742.01	-0.00675847	0.110959	0.0609097	0.951431	0.975912	0.00675847
ENSMUSG00000026273	Mterf4	69821	protein_coding	153.116	-0.00678204	0.100691	0.067355	0.946299	0.973796	0.00678204
ENSMUSG00000014550	Rbsn	78287	protein_coding	404.758	-0.00678691	0.0843544	0.080457	0.935874	0.969689	0.00678691
ENSMUSG00000026824	Kcnj3	16519	protein_coding	0.944922	0.00680284	1.8827	-0.00361334	0.997117	1	0.00680284
ENSMUSG00000000384	Tbrg4	21379	protein_coding	906.481	-0.00680498	0.0522705	0.130188	0.896418	0.948996	0.00680498
ENSMUSG00000059518	Znhit1	70103	protein_coding	294.016	0.00682679	0.099291	-0.0687554	0.945184	0.973543	0.00682679
ENSMUSG00000049305	Ccdc71	72454	protein_coding	415.984	-0.00686835	0.0701375	0.0979269	0.92199	0.962437	0.00686835
ENSMUSG00000034211	Mrps17	66258	protein_coding	474.855	0.00687951	0.0904395	-0.0760675	0.939365	0.971181	0.00687951
ENSMUSG00000100315	1700031P21Rik	73278	lncRNA	3.85687	0.00690167	0.640443	-0.0107764	0.991402	1	0.00690167
ENSMUSG00000029657	Hsph1	15505	protein_coding	754.251	-0.00690737	0.172868	0.0399574	0.968127	0.984117	0.00690737
ENSMUSG00000046785	Epm2aip1	77781	protein_coding	297.193	-0.00692284	0.103097	0.0671488	0.946463	0.973886	0.00692284
ENSMUSG00000025135	Anapc11	66156	protein_coding	245.947	-0.00695891	0.0965459	0.0720788	0.942539	0.972163	0.00695891
ENSMUSG00000041570	Camsap2	67886	protein_coding	132.248	-0.00696359	0.163984	0.042465	0.966128	0.982973	0.00696359
ENSMUSG00000042520	Ubap2l	74383	protein_coding	842.721	0.00699224	0.0610193	-0.114591	0.90877	0.955502	0.00699224
ENSMUSG00000038009	Dnajc22	72778	protein_coding	779.878	0.00699442	0.0537376	-0.130159	0.896441	0.948996	0.00699442
ENSMUSG00000033671	Cep350	74081	protein_coding	1576.08	-0.00701287	0.0832442	0.0842445	0.932862	0.96811	0.00701287
ENSMUSG00000020385	Clk4	12750	protein_coding	330.271	-0.00704578	0.114454	0.0615602	0.950913	0.975879	0.00704578
ENSMUSG00000063785	Utp14a	72554	protein_coding	289.384	0.00705674	0.120533	-0.0585461	0.953314	0.976796	0.00705674
ENSMUSG00000030091	Nup210	54563	protein_coding	382.416	-0.00707916	0.115043	0.0615346	0.950933	0.975879	0.00707916
ENSMUSG00000020476	Dbnl	13169	protein_coding	1323.53	-0.00707998	0.0572423	0.123685	0.901565	0.951341	0.00707998
ENSMUSG00000024866	Acy3	71670	protein_coding	184.48	0.00711738	0.141217	-0.0504003	0.959803	0.980507	0.00711738
ENSMUSG00000003228	Grk5	14773	protein_coding	119.67	0.00711781	0.102437	-0.0694849	0.944604	0.973367	0.00711781
ENSMUSG00000021975	Ints9	210925	protein_coding	182.339	-0.00715615	0.0908021	0.0788104	0.937183	0.970043	0.00715615
ENSMUSG00000017176	Nt5c3b	68106	protein_coding	99.2738	-0.00720198	0.127523	0.0564759	0.954963	0.977515	0.00720198
ENSMUSG00000078974	Sec61g	20335	protein_coding	311.514	0.00723412	0.167956	-0.0430716	0.965644	0.982706	0.00723412
ENSMUSG00000061755	Bod1l	665775	protein_coding	783.475	0.0072699	0.0647293	-0.112312	0.910576	0.956642	0.0072699
ENSMUSG00000028793	Rnf19b	75234	protein_coding	651.444	-0.00734858	0.136936	0.0536642	0.957203	0.978898	0.00734858
ENSMUSG00000027342	Pcna	18538	protein_coding	808.611	0.00735009	0.11827	-0.0621465	0.950446	0.97587	0.00735009
ENSMUSG00000003154	Foxj2	60611	protein_coding	235.155	0.00735273	0.133836	-0.0549384	0.956188	0.978108	0.00735273
ENSMUSG00000042558	Adprs	100206	protein_coding	253.149	0.00736721	0.0983765	-0.074888	0.940304	0.971418	0.00736721
ENSMUSG00000031591	Asah1	11886	protein_coding	1637.26	-0.00742295	0.101808	0.072911	0.941877	0.971884	0.00742295
ENSMUSG00000092131	BC050972	407808	lncRNA	0.839861	0.00745289	1.7363	-0.00429241	0.996575	1	0.00745289
ENSMUSG00000020882	Cacnb1	12295	protein_coding	39.4329	0.00746781	0.172708	-0.0432395	0.965511	0.982706	0.00746781
ENSMUSG00000030539	Sema4b	20352	protein_coding	1460.37	-0.00750913	0.120896	0.0621122	0.950474	0.97587	0.00750913
ENSMUSG00000044595	Dnd1	213236	protein_coding	5.09813	-0.00751441	0.602118	0.01248	0.990043	0.994318	0.00751441
ENSMUSG00000022911	Arl13b	68146	protein_coding	184.749	0.00754851	0.0907433	-0.0831853	0.933704	0.968635	0.00754851
ENSMUSG00000040616	Tmem51	214359	protein_coding	328.602	0.00760476	0.0799675	-0.0950982	0.924237	0.96332	0.00760476
ENSMUSG00000031792	Usb1	101985	protein_coding	189.715	0.00761477	0.0729029	-0.104451	0.916812	0.959274	0.00761477
ENSMUSG00000101892	9130401M01Rik	75758	protein_coding	67.2008	0.00763131	0.158876	-0.048033	0.96169	0.981239	0.00763131
ENSMUSG00000045215	Asxl3	211961	protein_coding	32.1579	0.00763421	0.287025	-0.0265977	0.978781	0.988831	0.00763421
ENSMUSG00000035891	Cerk	223753	protein_coding	382.24	0.00764538	0.0883784	-0.0865073	0.931063	0.966841	0.00764538
ENSMUSG00000034875	Nudt19	110959	protein_coding	919.025	0.00770309	0.104535	-0.0736894	0.941258	0.971763	0.00770309
ENSMUSG00000037600	Kdf1	69073	protein_coding	365.004	-0.0077066	0.0741192	0.103976	0.917189	0.959486	0.0077066
ENSMUSG00000021830	Txndc16	70561	protein_coding	334.779	-0.00773743	0.205171	0.037712	0.969917	0.984509	0.00773743
ENSMUSG00000033623	Pcgf3	69587	protein_coding	1048.32	0.00773759	0.0806831	-0.095901	0.923599	0.962971	0.00773759
ENSMUSG00000047884	Klk9	101533	protein_coding	1.65959	0.00779914	1.66745	-0.00467728	0.996268	1	0.00779914
ENSMUSG00000022570	Gfus	22122	protein_coding	1221.23	0.00779989	0.0869393	-0.0897166	0.928512	0.965887	0.00779989
ENSMUSG00000057181	5730455P16Rik	70591	protein_coding	132.012	-0.00780972	0.120637	0.0647372	0.948383	0.975173	0.00780972
ENSMUSG00000047671	Dynlt4	242646	protein_coding	31.3487	-0.00781399	0.302346	0.0258445	0.979381	0.989031	0.00781399
ENSMUSG00000070056	Mfhas1	52065	protein_coding	606.16	0.00783558	0.0869313	-0.0901353	0.92818	0.965818	0.00783558
ENSMUSG00000078572	Ndufaf8	208501	protein_coding	256.565	0.00784758	0.0922316	-0.0850856	0.932193	0.967644	0.00784758
ENSMUSG00000029048	Rer1	67830	protein_coding	1753.56	-0.00784955	0.0739582	0.106135	0.915475	0.958484	0.00784955
ENSMUSG00000053730	Tmem39b	230770	protein_coding	64.2274	-0.00788563	0.14289	0.0551868	0.95599	0.978021	0.00788563
ENSMUSG00000079487	Med12	59024	protein_coding	535.869	0.00794655	0.0894272	-0.0888606	0.929193	0.966129	0.00794655
ENSMUSG00000020878	Lrrc46	69297	protein_coding	4.21247	-0.00799821	0.715307	0.0111815	0.991079	1	0.00799821
ENSMUSG00000021228	Acot3	171281	protein_coding	0.990589	0.00801116	1.62863	-0.00491895	0.996075	1	0.00801116
ENSMUSG00000023882	Zfp54	22712	protein_coding	141.942	-0.00801671	0.124215	0.0645391	0.948541	0.975173	0.00801671
ENSMUSG00000006717	Acot13	66834	protein_coding	304.566	-0.00802888	0.0979501	0.081969	0.934671	0.96918	0.00802888
ENSMUSG00000075229	Ccdc58	381045	protein_coding	220.789	-0.00803245	0.0818488	0.0981377	0.921823	0.962384	0.00803245
ENSMUSG00000032743	Katnip	233865	protein_coding	602.911	0.00803502	0.0504826	-0.159164	0.87354	0.937765	0.00803502
ENSMUSG00000000827	Tpd52l2	66314	protein_coding	560.14	-0.00808295	0.0651462	0.124074	0.901257	0.951321	0.00808295
ENSMUSG00000029110	Rnf4	19822	protein_coding	1521.1	-0.00808948	0.0504753	0.160266	0.872672	0.937225	0.00808948
ENSMUSG00000020608	Smc6	67241	protein_coding	693.544	-0.00809407	0.0871121	0.0929156	0.925971	0.964584	0.00809407
ENSMUSG00000050908	Tvp23a	383103	protein_coding	5.02677	0.00810472	0.465001	-0.0174295	0.986094	0.992223	0.00810472
ENSMUSG00000044026	Slc35g1	240660	protein_coding	2181.41	-0.00815328	0.0922731	0.0883603	0.92959	0.966129	0.00815328
ENSMUSG00000005936	Kctd20	66989	protein_coding	490.203	0.00815965	0.0556974	-0.1465	0.883527	0.94236	0.00815965
ENSMUSG00000034771	Tle2	21886	protein_coding	43.8382	-0.00816193	0.332031	0.0245819	0.980388	0.989375	0.00816193
ENSMUSG00000027420	Bfsp1	12075	protein_coding	80.3686	-0.00818365	0.183684	0.0445528	0.964464	0.982491	0.00818365
ENSMUSG00000031337	Mtm1	17772	protein_coding	827.972	0.00818711	0.0744194	-0.110013	0.912399	0.957266	0.00818711
ENSMUSG00000006699	Cdc42	12540	protein_coding	4200.39	-0.00822536	0.0786057	0.104641	0.916661	0.959274	0.00822536
ENSMUSG00000022372	Sla	20491	protein_coding	14.2654	0.00822892	0.429141	-0.0191753	0.984701	0.991575	0.00822892
ENSMUSG00000006134	Crkl	12929	protein_coding	513.886	0.0082607	0.0562618	-0.146826	0.883269	0.942211	0.0082607
ENSMUSG00000022476	Polr3h	78929	protein_coding	96.5905	0.00828285	0.146638	-0.056485	0.954955	0.977515	0.00828285
ENSMUSG00000028180	Zranb2	53861	protein_coding	606.69	-0.00828796	0.0928703	0.0892423	0.928889	0.966049	0.00828796
ENSMUSG00000027514	Zbp1	58203	protein_coding	190.091	-0.00828998	0.293606	0.028235	0.977475	0.988088	0.00828998
ENSMUSG00000034006	Slc66a2	66943	protein_coding	632.386	-0.00835813	0.0640465	0.130501	0.89617	0.948996	0.00835813
ENSMUSG00000038279	Nop2	110109	protein_coding	430.771	0.00838017	0.0956567	-0.0876067	0.930189	0.966353	0.00838017
ENSMUSG00000049532	Sall2	50524	protein_coding	19.8557	-0.00840005	0.361139	0.0232599	0.981443	0.990016	0.00840005
ENSMUSG00000024242	Map4k3	225028	protein_coding	1180.89	0.00840102	0.0476465	-0.17632	0.860043	0.931328	0.00840102
ENSMUSG00000021461	Fancc	14088	protein_coding	120.821	-0.00843526	0.11538	0.0731083	0.94172	0.971884	0.00843526
ENSMUSG00000056941	Commd7	99311	protein_coding	363.67	-0.00843892	0.0757772	0.111365	0.911327	0.956997	0.00843892
ENSMUSG00000027508	Pag1	94212	protein_coding	401.473	0.00844883	0.124697	-0.0677547	0.945981	0.973796	0.00844883
ENSMUSG00000020527	Myo19	66196	protein_coding	748.857	0.00844888	0.180058	-0.0469231	0.962575	0.981534	0.00844888
ENSMUSG00000110902	Gm33104	102635880	lncRNA	1.45821	0.00844923	1.18177	-0.00714961	0.994295	1	0.00844923
ENSMUSG00000048731	Ggnbp1	70772	protein_coding	17.0624	-0.00848642	0.372982	0.0227529	0.981847	0.990242	0.00848642
ENSMUSG00000073910	Mob3b	214944	protein_coding	356.141	0.00855244	0.102772	-0.0832174	0.933679	0.968635	0.00855244
ENSMUSG00000097156	Gm3764	100042277	lncRNA	3.72281	-0.00856217	2.48538	0.00344501	0.997251	1	0.00856217
ENSMUSG00000034893	Cog3	338337	protein_coding	1006.2	-0.00859145	0.0880546	0.0975696	0.922274	0.962478	0.00859145
ENSMUSG00000040860	Crocc	230872	protein_coding	134.56	-0.0085974	0.177072	0.0485531	0.961275	0.981096	0.0085974
ENSMUSG00000020841	Cpd	12874	protein_coding	4922.42	-0.00862304	0.154479	0.0558201	0.955485	0.977832	0.00862304
ENSMUSG00000028096	Gpr89	67549	protein_coding	501.498	-0.0086338	0.138001	0.0625632	0.950114	0.97587	0.0086338
ENSMUSG00000041605	Inava	67313	protein_coding	1456.51	-0.00866432	0.0977997	0.0885925	0.929406	0.966129	0.00866432
ENSMUSG00000000794	Kcnn3	140493	protein_coding	3.39288	0.00866806	2.00407	-0.00432523	0.996549	1	0.00866806
ENSMUSG00000028397	Kdm4c	76804	protein_coding	375.573	-0.008731	0.0669747	0.130363	0.896279	0.948996	0.008731
ENSMUSG00000001569	Nom1	433864	protein_coding	388.981	-0.00875966	0.0967921	0.0904997	0.92789	0.965665	0.00875966
ENSMUSG00000021615	Xrcc4	108138	protein_coding	99.6666	0.00876372	0.119143	-0.0735562	0.941364	0.971787	0.00876372
ENSMUSG00000001029	Icam2	15896	protein_coding	1.99294	-0.00877609	1.23336	0.00711558	0.994323	1	0.00877609
ENSMUSG00000096995	2810029C07Rik	100504687	lncRNA	3.69669	0.00878803	0.626796	-0.0140206	0.988814	1	0.00878803
ENSMUSG00000032666	1700025G04Rik	69399	protein_coding	200.515	-0.00880777	0.200168	0.0440019	0.964903	0.982588	0.00880777
ENSMUSG00000077416	Gm23747	115485979	snoRNA	0.636005	-0.00887633	1.36034	0.00652508	0.994794	1	0.00887633
ENSMUSG00000052926	Rnaseh2a	69724	protein_coding	267.211	-0.00888792	0.0993343	0.0894748	0.928705	0.966007	0.00888792
ENSMUSG00000005069	Pex5	19305	protein_coding	508.694	0.00889231	0.0696988	-0.127582	0.89848	0.950147	0.00889231
ENSMUSG00000075272	Ttc30a2	620631	protein_coding	1.20139	0.00889868	1.54841	-0.00574697	0.995415	1	0.00889868
ENSMUSG00000019470	Xab2	67439	protein_coding	536.983	-0.0089145	0.0512454	0.173957	0.861899	0.931843	0.0089145
ENSMUSG00000046380	Jrk	16469	protein_coding	68.8262	0.00892272	0.159042	-0.0561031	0.95526	0.977698	0.00892272
ENSMUSG00000063849	Ppcdc	66812	protein_coding	181.137	-0.00892521	0.109096	0.0818107	0.934797	0.96925	0.00892521
ENSMUSG00000048379	Socs4	67296	protein_coding	462.577	-0.00893325	0.0669683	0.133395	0.893881	0.947706	0.00893325
ENSMUSG00000038347	Tcte2	21646	protein_coding	19.5898	-0.00893374	0.380992	0.0234486	0.981292	0.989943	0.00893374
ENSMUSG00000095325	Zfp870	240066	protein_coding	82.9161	-0.00895031	0.114892	0.077902	0.937906	0.970517	0.00895031
ENSMUSG00000036437	Npy1r	18166	protein_coding	47.4759	-0.00895787	0.336888	0.0265901	0.978787	0.988831	0.00895787
ENSMUSG00000020230	Prmt2	15468	protein_coding	168.773	0.00897129	0.138807	-0.0646313	0.948468	0.975173	0.00897129
ENSMUSG00000039599	Fam149b	105428	protein_coding	366.744	0.00897422	0.0604971	-0.148341	0.882073	0.94196	0.00897422
ENSMUSG00000051000	Fhip1a	229488	protein_coding	354.095	0.00898145	0.119265	-0.0753069	0.939971	0.971381	0.00898145
ENSMUSG00000039578	Ccser1	232035	protein_coding	347.553	0.0090625	0.108994	-0.0831465	0.933735	0.968635	0.0090625
ENSMUSG00000035936	Aldh5a1	214579	protein_coding	231.783	-0.00907411	0.115148	0.0788041	0.937188	0.970043	0.00907411
ENSMUSG00000049620	Prss33	353130	protein_coding	1.45454	-0.0091727	1.5272	0.00600624	0.995208	1	0.0091727
ENSMUSG00000020544	Cox11	69802	protein_coding	84.693	0.00917826	0.125079	-0.0733798	0.941504	0.971841	0.00917826
ENSMUSG00000005674	Tomm40l	641376	protein_coding	130.845	-0.00919851	0.116532	0.0789355	0.937084	0.970043	0.00919851
ENSMUSG00000026805	Barhl1	54422	protein_coding	1.51076	-0.00926846	1.13615	0.00815775	0.993491	1	0.00926846
ENSMUSG00000020386	Sar1b	66397	protein_coding	618.674	0.00933838	0.0692159	-0.134917	0.892678	0.947203	0.00933838
ENSMUSG00000042814	Mcts2	66405	protein_coding	67.8176	0.00935411	0.155432	-0.0601815	0.952011	0.976017	0.00935411
ENSMUSG00000047996	Prrg1	546336	protein_coding	27.094	0.00935442	0.261937	-0.0357125	0.971512	0.985415	0.00935442
ENSMUSG00000040213	Kyat3	229905	protein_coding	92.041	0.0093557	0.135164	-0.0692173	0.944817	0.973465	0.0093557
ENSMUSG00000027852	Nras	18176	protein_coding	643.34	-0.00936962	0.0688229	0.136141	0.89171	0.947051	0.00936962
ENSMUSG00000022159	Rab2b	76338	protein_coding	10.7733	-0.0093785	0.369	0.025416	0.979723	0.989127	0.0093785
ENSMUSG00000058318	Phf21a	192285	protein_coding	202.589	0.0093787	0.128914	-0.0727517	0.942004	0.971884	0.0093787
ENSMUSG00000018554	Ybx2	53422	protein_coding	119.019	0.00938583	0.116589	-0.0805035	0.935837	0.969689	0.00938583
ENSMUSG00000035765	Dym	69190	protein_coding	512.696	0.00938923	0.0873786	-0.107455	0.914428	0.958116	0.00938923
ENSMUSG00000021338	Carmil1	68732	protein_coding	538.974	-0.0094165	0.0549845	0.171257	0.864022	0.932457	0.0094165
ENSMUSG00000048787	Dcun1d3	233805	protein_coding	144.387	0.00943623	0.0909014	-0.103807	0.917322	0.959501	0.00943623
ENSMUSG00000026803	Ttf1	22130	protein_coding	342.748	0.00944075	0.0658559	-0.143355	0.88601	0.943485	0.00944075
ENSMUSG00000026036	Nif3l1	65102	protein_coding	230.34	0.00947915	0.11663	-0.0812752	0.935223	0.969552	0.00947915
ENSMUSG00000032897	Nfyc	18046	protein_coding	350.203	-0.00948375	0.0913822	0.103781	0.917343	0.959501	0.00948375
ENSMUSG00000020453	Patz1	56218	protein_coding	106.39	0.00948983	0.128679	-0.0737483	0.941211	0.971763	0.00948983
ENSMUSG00000051435	Fhad1	329977	protein_coding	43.5674	0.00949546	0.201404	-0.0471463	0.962397	0.981475	0.00949546
ENSMUSG00000036109	Mbnl3	171170	protein_coding	348.116	0.00949969	0.119744	-0.0793336	0.936767	0.969911	0.00949969
ENSMUSG00000029260	Ugt2b34	100727	protein_coding	6973.45	0.00950207	0.0852507	-0.11146	0.911251	0.956997	0.00950207
ENSMUSG00000028416	Bag1	12017	protein_coding	2074.95	0.00951222	0.0805523	-0.118088	0.905998	0.95399	0.00951222
ENSMUSG00000005802	Slc30a4	22785	protein_coding	1683.27	-0.00956877	0.0955799	0.100113	0.920255	0.961476	0.00956877
ENSMUSG00000031776	Arl2bp	107566	protein_coding	773.811	-0.00958956	0.0573761	0.167135	0.867264	0.934002	0.00958956
ENSMUSG00000016833	Mrps18c	68735	protein_coding	217.918	0.0096035	0.0755361	-0.127138	0.898831	0.950353	0.0096035
ENSMUSG00000037112	Sik2	235344	protein_coding	210.987	0.00961091	0.0865137	-0.111091	0.911544	0.956997	0.00961091
ENSMUSG00000027552	E2f5	13559	protein_coding	330.632	0.00965757	0.0736069	-0.131205	0.895613	0.948732	0.00965757
ENSMUSG00000063808	Gpatch1	67471	protein_coding	225.879	0.00972134	0.090324	-0.107628	0.914291	0.958033	0.00972134
ENSMUSG00000020705	Ddx42	72047	protein_coding	840.324	0.00972852	0.0704956	-0.138002	0.890239	0.946097	0.00972852
ENSMUSG00000015112	Slc25a13	50799	protein_coding	626.755	0.00974148	0.0676205	-0.144061	0.885452	0.943195	0.00974148
ENSMUSG00000038374	Rbm8a	60365	protein_coding	459.282	-0.00976936	0.072406	0.134925	0.892671	0.947203	0.00976936
ENSMUSG00000021298	Gpr132	56696	protein_coding	3.97251	0.00980216	0.862069	-0.0113705	0.990928	1	0.00980216
ENSMUSG00000039164	Naif1	71254	protein_coding	113.943	0.00981785	0.133268	-0.0736698	0.941273	0.971763	0.00981785
ENSMUSG00000002771	Grin2d	14814	protein_coding	32.2322	-0.00984418	0.2669	0.0368835	0.970578	0.984771	0.00984418
ENSMUSG00000041977	Arhgef11	213498	protein_coding	1145.03	0.00986242	0.0471475	-0.209182	0.834306	0.916804	0.00986242
ENSMUSG00000029014	Dnajc2	22791	protein_coding	397.46	-0.0098649	0.0898178	0.109832	0.912542	0.957266	0.0098649
ENSMUSG00000045350	Fam186a	72277	protein_coding	3.76491	-0.00988845	2.37992	0.00415495	0.996685	1	0.00988845
ENSMUSG00000024137	E4f1	13560	protein_coding	263.566	-0.00994449	0.110175	0.0902606	0.92808	0.965802	0.00994449
ENSMUSG00000032030	Cul5	75717	protein_coding	425.841	-0.00995262	0.109428	0.0909514	0.927531	0.965445	0.00995262
ENSMUSG00000038456	Dennd2a	209773	protein_coding	4.6933	-0.00995431	0.991806	0.0100365	0.991992	0.995389	0.00995431
ENSMUSG00000026822	Lcn2	16819	protein_coding	2.01044	-0.00997894	2.16393	0.00461149	0.996321	1	0.00997894
ENSMUSG00000032643	Fhl3	14201	protein_coding	5.79638	0.00999675	0.464648	-0.0215147	0.982835	0.990694	0.00999675
ENSMUSG00000039176	Polg	18975	protein_coding	883.166	-0.0100003	0.0466171	0.21452	0.830141	0.914176	0.0100003
ENSMUSG00000031585	Gtf2e2	68153	protein_coding	230.744	0.010001	0.0890178	-0.112348	0.910548	0.956642	0.010001
ENSMUSG00000054770	Kctd18	51960	protein_coding	95.618	-0.0100492	0.148776	0.0675458	0.946147	0.973796	0.0100492
ENSMUSG00000002455	Prpf6	68879	protein_coding	744.349	0.0100885	0.0820184	-0.123003	0.902105	0.95153	0.0100885
ENSMUSG00000090925	1810064F22Rik	69862	lncRNA	4.76038	-0.0101155	0.505174	0.0200239	0.984024	0.991348	0.0101155
ENSMUSG00000032112	Trappc4	60409	protein_coding	328.603	0.0101318	0.0758698	-0.133542	0.893764	0.947692	0.0101318
ENSMUSG00000021900	Btd	26363	protein_coding	140.268	0.010136	0.133388	-0.0759889	0.939428	0.971185	0.010136
ENSMUSG00000024283	Wac	225131	protein_coding	864.309	0.0101415	0.0586126	-0.173026	0.862631	0.932166	0.0101415
ENSMUSG00000047822	Angptl8	624219	protein_coding	17.4612	-0.0102016	0.265867	0.0383712	0.969392	0.984404	0.0102016
ENSMUSG00000003166	Dgcr2	13356	protein_coding	894.794	-0.0102074	0.116114	0.0879084	0.92995	0.966286	0.0102074
ENSMUSG00000030330	Ing4	28019	protein_coding	17.1542	0.0102302	0.365547	-0.0279859	0.977673	0.988088	0.0102302
ENSMUSG00000026275	Ppp1r7	66385	protein_coding	400.962	0.0102526	0.102335	-0.100187	0.920196	0.961476	0.0102526
ENSMUSG00000036202	Rif1	51869	protein_coding	594.616	-0.0102986	0.094695	0.108755	0.913396	0.957865	0.0102986
ENSMUSG00000030380	Mzf1	109889	protein_coding	14.9688	0.0103002	0.41701	-0.0247002	0.980294	0.98934	0.0103002
ENSMUSG00000022895	Ets2	23872	protein_coding	2899.06	0.0103076	0.0660121	-0.156148	0.875917	0.938631	0.0103076
ENSMUSG00000042492	Tbc1d10b	68449	protein_coding	672.88	0.0103271	0.0769285	-0.134242	0.893211	0.947366	0.0103271
ENSMUSG00000021067	Sav1	64010	protein_coding	267.376	0.0103346	0.0914929	-0.112955	0.910066	0.956337	0.0103346
ENSMUSG00000022019	Tdrd3	219249	protein_coding	409.89	0.0103569	0.0654347	-0.158278	0.874238	0.938209	0.0103569
ENSMUSG00000015994	Fnta	14272	protein_coding	543.261	0.0103707	0.0810938	-0.127886	0.89824	0.949999	0.0103707
ENSMUSG00000029192	Tbc1d14	100855	protein_coding	407.283	-0.0103787	0.0778425	0.133329	0.893933	0.947706	0.0103787
ENSMUSG00000058638	Zfp110	65020	protein_coding	548.251	-0.0104522	0.0814356	0.128349	0.897873	0.949809	0.0104522
ENSMUSG00000030838	Ush1c	72088	protein_coding	2531.55	0.0104526	0.083411	-0.125314	0.900275	0.950963	0.0104526
ENSMUSG00000003051	Elf3	13710	protein_coding	5854.3	-0.0104701	0.0833257	0.125652	0.900007	0.950849	0.0104701
ENSMUSG00000053536	Cstf2t	83410	protein_coding	750.076	0.0105045	0.0828248	-0.126827	0.899077	0.950413	0.0105045
ENSMUSG00000060275	Nrg2	100042150	protein_coding	3.47147	-0.010523	0.852705	0.0123408	0.990154	1	0.010523
ENSMUSG00000034848	Ttc21b	73668	protein_coding	159.125	-0.010534	0.120422	0.0874756	0.930293	0.9664	0.010534
ENSMUSG00000005774	Rfx5	53970	protein_coding	124.158	-0.0105388	0.0986791	0.106799	0.914949	0.958297	0.0105388
ENSMUSG00000001420	Tmem79	71913	protein_coding	275.131	-0.0105708	0.0966199	0.109406	0.912881	0.957419	0.0105708
ENSMUSG00000028653	Trit1	66966	protein_coding	126.278	0.010575	0.124564	-0.0848962	0.932344	0.967739	0.010575
ENSMUSG00000021028	Mbip	217588	protein_coding	92.5758	0.0105946	0.13735	-0.0771357	0.938516	0.970607	0.0105946
ENSMUSG00000023089	Ndufa5	68202	protein_coding	850.444	-0.0106154	0.0858285	0.123681	0.901568	0.951341	0.0106154
ENSMUSG00000021621	Zcchc9	69085	protein_coding	287.758	0.0106158	0.0661536	-0.160471	0.87251	0.937147	0.0106158
ENSMUSG00000064289	Tank	21353	protein_coding	349.14	0.0106419	0.0906812	-0.117355	0.906578	0.954311	0.0106419
ENSMUSG00000016559	H3f3b	15081	protein_coding	8355.18	0.0106533	0.103098	-0.103332	0.917699	0.959656	0.0106533
ENSMUSG00000074305	Peak1	244895	protein_coding	267.55	0.0106556	0.0931466	-0.114396	0.908924	0.955502	0.0106556
ENSMUSG00000003379	Cd79a	12518	protein_coding	2.61988	0.0106697	1.11878	-0.00953688	0.992391	1	0.0106697
ENSMUSG00000060288	Ppih	66101	protein_coding	169.021	-0.0107598	0.153417	0.0701341	0.944087	0.973044	0.0107598
ENSMUSG00000003134	Tbc1d8	54610	protein_coding	186.283	-0.0107931	0.128485	0.0840022	0.933055	0.968172	0.0107931
ENSMUSG00000008690	Ncaph2	52683	protein_coding	1069.23	0.0108039	0.0722586	-0.149517	0.881146	0.941407	0.0108039
ENSMUSG00000021895	Arhgef3	71704	protein_coding	510.033	-0.0108297	0.0868821	0.124649	0.900802	0.951246	0.0108297
ENSMUSG00000058624	Gda	14544	protein_coding	1153.46	-0.0108655	0.139861	0.0776879	0.938076	0.970517	0.0108655
ENSMUSG00000025155	Dus1l	68730	protein_coding	513.095	-0.0108883	0.0802403	0.135696	0.892061	0.947203	0.0108883
ENSMUSG00000037104	Socs5	56468	protein_coding	146.603	0.0109202	0.144934	-0.0753461	0.939939	0.971381	0.0109202
ENSMUSG00000040029	Ipo8	320727	protein_coding	879.608	-0.0109246	0.0702939	0.155413	0.876496	0.938631	0.0109246
ENSMUSG00000039725	Trp53rka	381406	protein_coding	103.647	0.0109285	0.103851	-0.105233	0.916191	0.959152	0.0109285
ENSMUSG00000027079	Clp1	98985	protein_coding	158.176	-0.010941	0.100646	0.108708	0.913434	0.957865	0.010941
ENSMUSG00000054484	Tmem62	96957	protein_coding	198.997	-0.0109513	0.0908874	0.120493	0.904092	0.952605	0.0109513
ENSMUSG00000022412	Mief1	239555	protein_coding	607.043	0.0109526	0.0641277	-0.170794	0.864385	0.93257	0.0109526
ENSMUSG00000028792	Ak2	11637	protein_coding	2578.09	0.0109647	0.0696877	-0.157341	0.874976	0.938416	0.0109647
ENSMUSG00000055065	Ddx17	67040	protein_coding	2704.21	-0.0109941	0.0742803	0.148008	0.882337	0.941974	0.0109941
ENSMUSG00000078716	Tmem8b	242409	protein_coding	38.2171	-0.0110013	0.179964	0.0611305	0.951255	0.975912	0.0110013
ENSMUSG00000106219	5830416I19Rik	74757	lncRNA	2.3205	0.0110253	1.06543	-0.0103482	0.991743	1	0.0110253
ENSMUSG00000033004	Mycbp2	105689	protein_coding	900.916	0.0110489	0.0818117	-0.135053	0.89257	0.947203	0.0110489
ENSMUSG00000032839	Trpc1	22063	protein_coding	11.2329	0.0110535	0.383702	-0.0288075	0.977018	0.987906	0.0110535
ENSMUSG00000048874	Phf3	213109	protein_coding	1004.5	-0.0110539	0.0628502	0.175878	0.86039	0.931471	0.0110539
ENSMUSG00000028719	Cmpk1	66588	protein_coding	5375.84	0.0110699	0.0944435	-0.117212	0.906692	0.954353	0.0110699
ENSMUSG00000075700	Selenot	69227	protein_coding	1443.96	0.0111073	0.0784914	-0.141509	0.887468	0.944307	0.0111073
ENSMUSG00000021681	Aggf1	66549	protein_coding	618.699	-0.0111213	0.0756199	0.147068	0.883078	0.942186	0.0111213
ENSMUSG00000043079	Synpo	104027	protein_coding	510.02	0.0111493	0.180564	-0.0617473	0.950764	0.975879	0.0111493
ENSMUSG00000026490	Cdc42bpa	226751	protein_coding	758.588	0.0111621	0.132641	-0.0841521	0.932935	0.96811	0.0111621
ENSMUSG00000048000	Gigyf2	227331	protein_coding	1118.04	-0.0111788	0.0601421	0.185872	0.852545	0.927762	0.0111788
ENSMUSG00000013833	Med16	216154	protein_coding	306.365	0.0112065	0.100675	-0.111314	0.911368	0.956997	0.0112065
ENSMUSG00000052387	Trpm3	226025	protein_coding	6.5245	0.0112094	2.53606	-0.00442001	0.996473	0.998061	0.0112094
ENSMUSG00000090564	A430057M04Rik	319486	lncRNA	8.49638	-0.0112166	0.450397	0.0249038	0.980132	0.989302	0.0112166
ENSMUSG00000011179	Odc1	18263	protein_coding	2462.95	0.0112236	0.069849	-0.160683	0.872343	0.937028	0.0112236
ENSMUSG00000025217	Btrc	12234	protein_coding	214.111	-0.0112244	0.0904264	0.124128	0.901214	0.951321	0.0112244
ENSMUSG00000038181	Chpf2	100910	protein_coding	250.838	-0.0112264	0.101102	0.11104	0.911584	0.956997	0.0112264
ENSMUSG00000024472	Dcp2	70640	protein_coding	752.999	0.0112715	0.104004	-0.108376	0.913697	0.957922	0.0112715
ENSMUSG00000033014	Trim33	94093	protein_coding	616.634	0.011272	0.0525755	-0.214397	0.830237	0.914188	0.011272
ENSMUSG00000041438	Utp4	21771	protein_coding	215.805	-0.0112926	0.122947	0.0918492	0.926818	0.965097	0.0112926
ENSMUSG00000068742	Cry2	12953	protein_coding	241.282	-0.011305	0.21306	0.05306	0.957684	0.979208	0.011305
ENSMUSG00000014426	Map3k4	26407	protein_coding	775.751	-0.0113231	0.0562662	0.201242	0.840509	0.920924	0.0113231
ENSMUSG00000112352	Gm40617	105245123	lncRNA	1.04273	-0.0113311	1.62927	0.00695471	0.994451	1	0.0113311
ENSMUSG00000074071	Fam169b	434197	protein_coding	4.12345	0.0113694	1.09455	-0.0103873	0.991712	1	0.0113694
ENSMUSG00000044034	Npb	208990	protein_coding	2.67899	-0.0113748	0.67071	0.0169593	0.986469	1	0.0113748
ENSMUSG00000045294	Insig1	231070	protein_coding	1311	0.0113913	0.176442	-0.0645615	0.948523	0.975173	0.0113913
ENSMUSG00000020925	Ccdc43	52715	protein_coding	253.447	-0.0114069	0.0814488	0.140049	0.888621	0.945175	0.0114069
ENSMUSG00000020109	Dnajb12	56709	protein_coding	641.171	0.0114191	0.0726697	-0.157138	0.875136	0.938416	0.0114191
ENSMUSG00000046168	Kcnrg	328424	protein_coding	2.77636	0.011449	0.709069	-0.0161466	0.987117	1	0.011449
ENSMUSG00000029313	Aff1	17355	protein_coding	1129.38	-0.0114657	0.0926971	0.12369	0.901561	0.951341	0.0114657
ENSMUSG00000032512	Wdr48	67561	protein_coding	787.994	0.0114736	0.0891698	-0.128671	0.897618	0.949716	0.0114736
ENSMUSG00000051251	Nhlh1	18071	protein_coding	1.46112	-0.0114746	2.08315	0.00550829	0.995605	1	0.0114746
ENSMUSG00000027167	Elp4	77766	protein_coding	141.441	0.0114939	0.118396	-0.0970797	0.922663	0.962531	0.0114939
ENSMUSG00000058921	Slc10a5	241877	protein_coding	724.655	-0.0115074	0.0853783	0.134781	0.892785	0.947206	0.0115074
ENSMUSG00000079033	Mef2b	17259	protein_coding	0.644318	-0.0115098	1.59038	0.00723716	0.994226	1	0.0115098
ENSMUSG00000043289	Mei4	75033	protein_coding	1.20532	0.0115253	1.00573	-0.0114595	0.990857	1	0.0115253
ENSMUSG00000042111	Ccdc115	69668	protein_coding	193.764	0.0115352	0.126083	-0.0914889	0.927104	0.965151	0.0115352
ENSMUSG00000020143	Dock2	94176	protein_coding	25.0322	0.0115632	0.413276	-0.0279793	0.977679	0.988088	0.0115632
ENSMUSG00000038375	Trp53inp2	68728	protein_coding	1171.89	0.0115694	0.13946	-0.0829584	0.933885	0.968697	0.0115694
ENSMUSG00000039043	Arpin	70420	protein_coding	765.653	0.0115907	0.0784845	-0.147681	0.882594	0.941974	0.0115907
ENSMUSG00000006574	Slc4a1	20533	protein_coding	7.44087	-0.0115949	0.919994	0.0126033	0.989944	0.994279	0.0115949
ENSMUSG00000108030	9530062K07Rik	78739	lncRNA	4.21771	-0.0116204	0.680285	0.0170817	0.986371	1	0.0116204
ENSMUSG00000021646	Mccc2	78038	protein_coding	315.619	-0.0116293	0.12908	0.0900938	0.928213	0.965818	0.0116293
ENSMUSG00000046020	Pofut1	140484	protein_coding	696.632	0.0116298	0.0935105	-0.124368	0.901024	0.951321	0.0116298
ENSMUSG00000074211	Sdhaf1	68332	protein_coding	77.861	0.0116412	0.157581	-0.0738744	0.94111	0.971763	0.0116412
ENSMUSG00000021785	Ngly1	59007	protein_coding	815.38	-0.0116517	0.0797365	0.146127	0.883821	0.94243	0.0116517
ENSMUSG00000035620	Ric8b	237422	protein_coding	234.655	0.0116604	0.0918703	-0.126923	0.899002	0.950395	0.0116604
ENSMUSG00000002103	Acp2	11432	protein_coding	330.519	-0.0117315	0.0793325	0.147878	0.882439	0.941974	0.0117315
ENSMUSG00000051246	Msantd1	403174	protein_coding	18.6397	-0.0117396	0.26507	0.0442887	0.964674	0.982588	0.0117396
ENSMUSG00000021062	Rab15	104886	protein_coding	1200.15	-0.0117511	0.19159	0.0613348	0.951093	0.975879	0.0117511
ENSMUSG00000027613	Eif6	16418	protein_coding	2695.66	-0.0117682	0.0718705	0.163742	0.869934	0.935658	0.0117682
ENSMUSG00000063358	Mapk1	26413	protein_coding	1667.89	0.0117687	0.0699788	-0.168175	0.866446	0.933791	0.0117687
ENSMUSG00000036769	Wdr44	72404	protein_coding	398.254	0.0118287	0.0992497	-0.119181	0.905132	0.953251	0.0118287
ENSMUSG00000007659	Bcl2l1	12048	protein_coding	498.206	0.0118471	0.0901345	-0.131438	0.895429	0.948681	0.0118471
ENSMUSG00000039765	Cc2d2a	231214	protein_coding	247.706	0.0118498	0.106888	-0.110861	0.911726	0.956997	0.0118498
ENSMUSG00000025371	Chmp6	208092	protein_coding	905.792	0.0118959	0.0822475	-0.144636	0.884998	0.943016	0.0118959
ENSMUSG00000032046	Abhd12	76192	protein_coding	412.198	-0.0119122	0.0974672	0.122218	0.902726	0.952008	0.0119122
ENSMUSG00000026203	Dnajb2	56812	protein_coding	271.134	-0.0119396	0.107232	0.111344	0.911344	0.956997	0.0119396
ENSMUSG00000034940	Synrg	217030	protein_coding	581.622	0.0119467	0.0772369	-0.154677	0.877076	0.938937	0.0119467
ENSMUSG00000039480	Nt5dc1	319638	protein_coding	241.2	0.0119794	0.0895692	-0.133744	0.893605	0.947601	0.0119794
ENSMUSG00000064345	mt-Nd2	17717	protein_coding	13660.2	0.0119925	0.419465	-0.0285901	0.977192	0.988021	0.0119925
ENSMUSG00000029676	Pot1a	101185	protein_coding	144.883	-0.0120069	0.104913	0.114446	0.908884	0.955502	0.0120069
ENSMUSG00000052139	Babam2	107976	protein_coding	334.101	0.0120215	0.0589906	-0.203786	0.83852	0.919583	0.0120215
ENSMUSG00000028701	Lurap1	68075	protein_coding	29.9417	0.0120767	0.209778	-0.0575691	0.954092	0.977048	0.0120767
ENSMUSG00000031605	Klhl2	77113	protein_coding	536.052	0.0120773	0.0529224	-0.228207	0.819485	0.908986	0.0120773
ENSMUSG00000028622	Mrpl37	56280	protein_coding	438.992	-0.0120839	0.0958407	0.126083	0.899666	0.950671	0.0120839
ENSMUSG00000033009	Ogfod1	270086	protein_coding	307.864	0.0120985	0.109146	-0.110847	0.911738	0.956997	0.0120985
ENSMUSG00000032890	Rims3	242662	protein_coding	3.78719	-0.0121221	1.04811	0.0115656	0.990772	1	0.0121221
ENSMUSG00000030327	Necap1	67602	protein_coding	420.177	0.0121342	0.0803443	-0.151027	0.879954	0.940676	0.0121342
ENSMUSG00000057133	Chd6	71389	protein_coding	651.309	0.0121375	0.102275	-0.118675	0.905533	0.953576	0.0121375
ENSMUSG00000064994	Gm22422	115486004	snoRNA	101.569	-0.0121507	0.283218	0.0429024	0.965779	0.98274	0.0121507
ENSMUSG00000042190	Cmklr1	14747	protein_coding	1.70947	-0.0121701	1.70077	0.00715564	0.994291	1	0.0121701
ENSMUSG00000037149	Ddx1	104721	protein_coding	1343.2	0.0121902	0.0574505	-0.212186	0.831962	0.915296	0.0121902
ENSMUSG00000043931	Gimap7	231932	protein_coding	7.15885	0.0121993	0.515009	-0.0236875	0.981102	0.989914	0.0121993
ENSMUSG00000051498	Tlr6	21899	protein_coding	12.0517	-0.0122455	0.341482	0.0358599	0.971394	0.985415	0.0122455
ENSMUSG00000022529	Zfp263	74120	protein_coding	367.631	-0.0122531	0.071682	0.170938	0.864273	0.93257	0.0122531
ENSMUSG00000028559	Osbpl9	100273	protein_coding	822.104	-0.0122556	0.0730435	0.167786	0.866752	0.933837	0.0122556
ENSMUSG00000089824	Rbm12	75710	protein_coding	139.08	-0.0122851	0.10639	0.115473	0.90807	0.955212	0.0122851
ENSMUSG00000010517	Faf1	14084	protein_coding	786.138	0.0122854	0.0840137	-0.146231	0.883739	0.942424	0.0122854
ENSMUSG00000026064	Ptp4a1	19243	protein_coding	206.37	0.0122859	0.116804	-0.105184	0.91623	0.959152	0.0122859
ENSMUSG00000021254	Gpatch2l	70373	protein_coding	256.589	0.0122895	0.0942523	-0.13039	0.896258	0.948996	0.0122895
ENSMUSG00000020307	Cdc34	216150	protein_coding	568.242	0.0122899	0.0863574	-0.142314	0.886832	0.943993	0.0122899
ENSMUSG00000022330	Osr2	107587	protein_coding	455.594	-0.0123155	0.312553	0.0394029	0.968569	0.984123	0.0123155
ENSMUSG00000060397	Zfp128	243833	protein_coding	21.1205	0.0123322	0.228686	-0.0539265	0.956994	0.978806	0.0123322
ENSMUSG00000036617	Etl4	208618	protein_coding	1473.07	0.0123557	0.129881	-0.0951313	0.924211	0.96332	0.0123557
ENSMUSG00000000787	Ddx3x	13205	protein_coding	4356.11	-0.0123881	0.084943	0.14584	0.884048	0.94249	0.0123881
ENSMUSG00000059897	Zfp930	234358	protein_coding	106.436	-0.0124204	0.154181	0.080557	0.935794	0.969689	0.0124204
ENSMUSG00000030551	Nr2f2	11819	protein_coding	131.181	0.0124338	0.129672	-0.0958868	0.923611	0.962971	0.0124338
ENSMUSG00000038695	Josd2	66124	protein_coding	227.921	0.0124376	0.104241	-0.119317	0.905024	0.953222	0.0124376
ENSMUSG00000041765	Ubac2	68889	protein_coding	418.149	-0.0124408	0.054298	0.22912	0.818776	0.908813	0.0124408
ENSMUSG00000044678	Ly6k	76486	protein_coding	0.767145	0.012454	1.46532	-0.00849921	0.993219	1	0.012454
ENSMUSG00000032899	Styk1	243659	protein_coding	1483.08	0.012462	0.0974875	-0.127832	0.898282	0.949999	0.012462
ENSMUSG00000020926	Adam11	11488	protein_coding	4.70859	0.0124805	0.931844	-0.0133934	0.989314	0.994009	0.0124805
ENSMUSG00000026596	Abl2	11352	protein_coding	346.353	0.0124934	0.0866673	-0.144153	0.88538	0.943195	0.0124934
ENSMUSG00000056214	Pard6g	93737	protein_coding	11.9166	-0.0125859	0.291701	0.0431467	0.965585	0.982706	0.0125859
ENSMUSG00000055371	Stam2	56324	protein_coding	952.56	0.0125865	0.0659651	-0.190805	0.848678	0.925637	0.0125865
ENSMUSG00000021870	Slmap	83997	protein_coding	1221.46	0.0125983	0.0695591	-0.181116	0.856277	0.930174	0.0125983
ENSMUSG00000025326	Ube3a	22215	protein_coding	760.264	0.0126355	0.109701	-0.115181	0.908302	0.955334	0.0126355
ENSMUSG00000026812	Tsc1	64930	protein_coding	442.045	0.0126601	0.0685427	-0.184704	0.853461	0.928055	0.0126601
ENSMUSG00000027472	Pdrg1	68559	protein_coding	211.025	-0.0126744	0.088782	0.142758	0.886481	0.943865	0.0126744
ENSMUSG00000040410	Fbxl4	269514	protein_coding	173.139	0.012677	0.114644	-0.110577	0.911952	0.9571	0.012677
ENSMUSG00000042133	Ppig	228005	protein_coding	563.115	0.0126772	0.0663344	-0.19111	0.848439	0.925637	0.0126772
ENSMUSG00000033684	Qsox1	104009	protein_coding	1499.28	0.0126886	0.211503	-0.0599925	0.952162	0.976017	0.0126886
ENSMUSG00000022200	Golph3	66629	protein_coding	2056.41	0.0127022	0.0740654	-0.171499	0.863831	0.932373	0.0127022
ENSMUSG00000097690	4930505N22Rik	100174921	lncRNA	3.85384	-0.0127072	0.615119	0.0206582	0.983518	1	0.0127072
ENSMUSG00000031553	Adam3	11497	protein_coding	1.63419	0.0127558	2.12697	-0.0059972	0.995215	1	0.0127558
ENSMUSG00000022858	Tra2b	20462	protein_coding	1032.78	0.0128037	0.0846529	-0.15125	0.879779	0.940676	0.0128037
ENSMUSG00000039068	Zzz3	108946	protein_coding	709.347	-0.0128321	0.0813041	0.157828	0.874592	0.938406	0.0128321
ENSMUSG00000032300	1700017B05Rik	74211	protein_coding	139.054	-0.0128996	0.158364	0.0814554	0.93508	0.969482	0.0128996
ENSMUSG00000017119	Nbr1	17966	protein_coding	2987.96	-0.0129465	0.0496823	0.260586	0.794412	0.897696	0.0129465
ENSMUSG00000018040	Rrp7a	74778	protein_coding	589.831	0.0129989	0.0752417	-0.172762	0.862838	0.932166	0.0129989
ENSMUSG00000029684	Wasl	73178	protein_coding	821.366	0.0130175	0.0744921	-0.174751	0.861276	0.931649	0.0130175
ENSMUSG00000041836	Ptpre	19267	protein_coding	151.756	-0.0130177	0.107806	0.120752	0.903888	0.95245	0.0130177
ENSMUSG00000079554	Aox2	213043	protein_coding	9.45614	0.0130344	0.631551	-0.0206388	0.983534	0.990975	0.0130344
ENSMUSG00000044477	Zfand3	21769	protein_coding	791.226	-0.0130471	0.0746682	0.174734	0.861288	0.931649	0.0130471
ENSMUSG00000032905	Atg12	67526	protein_coding	530.131	-0.0130939	0.0694866	0.188438	0.850533	0.927048	0.0130939
ENSMUSG00000020752	Recql5	170472	protein_coding	596.002	0.0131631	0.142327	-0.0924852	0.926313	0.964753	0.0131631
ENSMUSG00000026088	Mitd1	69028	protein_coding	180.103	0.0131998	0.0952761	-0.138543	0.889812	0.945841	0.0131998
ENSMUSG00000100017	2410022M11Rik	100503842	lncRNA	38.1388	0.0132259	0.220484	-0.0599856	0.952167	0.976017	0.0132259
ENSMUSG00000025393	Atp5b	11947	protein_coding	25849.5	0.0132526	0.0745999	-0.177649	0.858999	0.931099	0.0132526
ENSMUSG00000030846	Tial1	21843	protein_coding	430.734	-0.0132543	0.0858852	0.154326	0.877353	0.939158	0.0132543
ENSMUSG00000062619	2310039H08Rik	67101	protein_coding	220.96	-0.0132601	0.0852946	0.155463	0.876457	0.938631	0.0132601
ENSMUSG00000091896	Ube2d2a	56550	protein_coding	459.517	-0.0132858	0.0734752	0.18082	0.856509	0.930185	0.0132858
ENSMUSG00000028894	Inpp5b	16330	protein_coding	345.704	0.0133366	0.0711287	-0.1875	0.851269	0.927421	0.0133366
ENSMUSG00000055128	Cgrrf1	68755	protein_coding	193.028	0.013391	0.0861619	-0.155417	0.876493	0.938631	0.013391
ENSMUSG00000033808	Tmem87a	211499	protein_coding	865.342	-0.0134194	0.0873066	0.153705	0.877843	0.939355	0.0134194
ENSMUSG00000016308	Ube2a	22209	protein_coding	398.567	0.0135096	0.0877194	-0.154009	0.877603	0.93927	0.0135096
ENSMUSG00000034361	Cpne2	234577	protein_coding	282.613	-0.0135823	0.114006	0.119136	0.905167	0.953251	0.0135823
ENSMUSG00000064030	Pym1	78428	protein_coding	186.029	0.0135832	0.0803388	-0.169075	0.865738	0.933333	0.0135832
ENSMUSG00000021457	Syk	20963	protein_coding	1050.29	-0.0135896	0.119692	0.113538	0.909604	0.956045	0.0135896
ENSMUSG00000027996	Sfrp2	20319	protein_coding	0.840896	0.0136122	1.85897	-0.00732242	0.994158	1	0.0136122
ENSMUSG00000055239	Kcmf1	74287	protein_coding	648.765	0.0137543	0.0609244	-0.22576	0.821388	0.909752	0.0137543
ENSMUSG00000045095	Magi1	14924	protein_coding	1030.15	-0.0138188	0.069125	0.19991	0.841551	0.921588	0.0138188
ENSMUSG00000031095	Cul4b	72584	protein_coding	326.717	-0.0138363	0.0779685	0.17746	0.859147	0.931099	0.0138363
ENSMUSG00000049396	Gemin4	276919	protein_coding	8.28188	0.0138744	0.390506	-0.0355294	0.971658	0.985442	0.0138744
ENSMUSG00000006673	Qrich1	69232	protein_coding	1073.19	-0.0138752	0.0465834	0.297857	0.765812	0.882651	0.0138752
ENSMUSG00000073079	Srp54a	24067	protein_coding	59.599	-0.0139476	0.204993	0.0680396	0.945754	0.973796	0.0139476
ENSMUSG00000038459	Abhd17c	70178	protein_coding	1220.52	0.0139521	0.109614	-0.127284	0.898716	0.950336	0.0139521
ENSMUSG00000024571	Naa12	27366	protein_coding	515.938	0.0139627	0.0944219	-0.147875	0.882441	0.941974	0.0139627
ENSMUSG00000025939	Ube2w	66799	protein_coding	244.148	0.0139637	0.106521	-0.131089	0.895705	0.948732	0.0139637
ENSMUSG00000020694	Tlk2	24086	protein_coding	430.39	-0.0139837	0.0581838	0.240336	0.81007	0.90615	0.0139837
ENSMUSG00000042726	Trafd1	231712	protein_coding	404.723	-0.0140399	0.123168	0.11399	0.909246	0.955779	0.0140399
ENSMUSG00000019883	Echdc1	52665	protein_coding	175.106	-0.0140755	0.103779	0.135629	0.892114	0.947203	0.0140755
ENSMUSG00000005501	Usp40	227334	protein_coding	397.686	0.0141121	0.070904	-0.199031	0.842238	0.9219	0.0141121
ENSMUSG00000026755	Arpc5l	74192	protein_coding	433.631	-0.0141233	0.0907089	0.155699	0.87627	0.938631	0.0141233
ENSMUSG00000030774	Pak1	18479	protein_coding	957.826	-0.0141329	0.0622061	0.227194	0.820273	0.909278	0.0141329
ENSMUSG00000021552	Gkap1	56278	protein_coding	26.7328	-0.0141376	0.233818	0.0604642	0.951786	0.976017	0.0141376
ENSMUSG00000019689	Fmc1	66117	protein_coding	290.305	0.014165	0.116835	-0.12124	0.903501	0.952286	0.014165
ENSMUSG00000030374	Strn4	97387	protein_coding	1084	0.0141914	0.0507676	-0.279538	0.779832	0.890126	0.0141914
ENSMUSG00000024493	Lars	107045	protein_coding	674.568	0.0142815	0.11303	-0.126351	0.899454	0.950622	0.0142815
ENSMUSG00000079022	Col22a1	69700	protein_coding	5.0794	0.0143401	1.87948	-0.00762982	0.993912	0.996447	0.0143401
ENSMUSG00000027367	Stard7	99138	protein_coding	1939.74	0.0144131	0.076143	-0.18929	0.849866	0.92681	0.0144131
ENSMUSG00000027598	Itch	16396	protein_coding	1421.36	0.0144432	0.0772156	-0.18705	0.851621	0.9275	0.0144432
ENSMUSG00000027519	Rab22a	19334	protein_coding	770.643	-0.0144651	0.0731077	0.19786	0.843155	0.922415	0.0144651
ENSMUSG00000021619	Atg10	66795	protein_coding	45.9105	-0.0145179	0.160125	0.090666	0.927758	0.965589	0.0145179
ENSMUSG00000024962	Vegfb	22340	protein_coding	85.512	-0.01452	0.158631	0.0915331	0.927069	0.965151	0.01452
ENSMUSG00000018102	H2bc4	68024	protein_coding	2182.45	-0.014544	0.0710156	0.204799	0.837729	0.919158	0.014544
ENSMUSG00000034308	Sdr42e1	74032	protein_coding	550.823	0.0145458	0.141929	-0.102487	0.91837	0.960054	0.0145458
ENSMUSG00000036845	Lin37	75660	protein_coding	123.591	0.0145644	0.109649	-0.132827	0.89433	0.947822	0.0145644
ENSMUSG00000030598	Fbxo17	50760	protein_coding	13.7599	0.0146032	0.306141	-0.0477008	0.961955	0.981387	0.0146032
ENSMUSG00000014932	Yes1	22612	protein_coding	786.844	-0.0146725	0.099299	0.147761	0.882531	0.941974	0.0146725
ENSMUSG00000000581	C1d	57316	protein_coding	392.078	-0.014684	0.0824634	0.178067	0.85867	0.930879	0.014684
ENSMUSG00000027952	Pmvk	68603	protein_coding	307.265	0.0147328	0.0796495	-0.18497	0.853252	0.927991	0.0147328
ENSMUSG00000024614	Tmx3	67988	protein_coding	529.678	-0.0147363	0.0921531	0.159911	0.872951	0.937395	0.0147363
ENSMUSG00000029415	Sdad1	231452	protein_coding	252.004	-0.0147367	0.118672	0.12418	0.901173	0.951321	0.0147367
ENSMUSG00000072692	Rpl37rt	100502825	transcribed_processed_pseudogene	90.8695	0.0147929	0.151707	-0.0975095	0.922322	0.962478	0.0147929
ENSMUSG00000029708	Gcc1	74375	protein_coding	363.69	-0.014806	0.0681645	0.21721	0.828044	0.913297	0.014806
ENSMUSG00000023104	Rfc2	19718	protein_coding	437.788	0.0148108	0.105945	-0.139797	0.888821	0.945259	0.0148108
ENSMUSG00000070777	Ceacam20	71601	protein_coding	1288.14	-0.0148273	0.236243	0.0627628	0.949955	0.97587	0.0148273
ENSMUSG00000001383	Zmat2	66492	protein_coding	516.709	0.0148346	0.0503594	-0.294575	0.768319	0.883975	0.0148346
ENSMUSG00000039849	Pcif1	228866	protein_coding	545.252	0.0148365	0.0558932	-0.265444	0.790668	0.895609	0.0148365
ENSMUSG00000038880	Mrps34	79044	protein_coding	147.762	-0.0148463	0.129702	0.114465	0.908869	0.955502	0.0148463
ENSMUSG00000030400	Ercc2	13871	protein_coding	245.26	0.0148801	0.0762539	-0.195139	0.845284	0.923802	0.0148801
ENSMUSG00000022557	Bop1	12181	protein_coding	559.769	0.0149299	0.0841429	-0.177435	0.859167	0.931099	0.0149299
ENSMUSG00000019808	Adat2	66757	protein_coding	45.1725	0.0149327	0.177326	-0.0842103	0.932889	0.96811	0.0149327
ENSMUSG00000046727	Cystm1	66060	protein_coding	3074.97	0.0150859	0.105907	-0.142445	0.886729	0.943993	0.0150859
ENSMUSG00000033083	Tbc1d4	210789	protein_coding	365.993	0.0151318	0.0985299	-0.153576	0.877944	0.939378	0.0151318
ENSMUSG00000024844	Banf1	23825	protein_coding	586.379	-0.0151419	0.0922583	0.164125	0.869633	0.935638	0.0151419
ENSMUSG00000054648	Zfp869	66869	protein_coding	385.935	0.0151496	0.0719919	-0.210435	0.833328	0.916034	0.0151496
ENSMUSG00000092305	Prps1l1	75456	protein_coding	2.05561	0.015155	1.46691	-0.0103313	0.991757	1	0.015155
ENSMUSG00000029617	Ccz1	231874	protein_coding	770.974	0.0151599	0.0893285	-0.16971	0.865238	0.932932	0.0151599
ENSMUSG00000027365	Trpm7	58800	protein_coding	1008.15	-0.0151653	0.0864239	0.175475	0.860706	0.931475	0.0151653
ENSMUSG00000054523	Ms4a5	269063	protein_coding	5.53561	-0.0151665	0.440895	0.0343993	0.972559	0.985704	0.0151665
ENSMUSG00000025784	Clec3b	21922	protein_coding	1.29324	-0.0151797	1.63003	0.00931256	0.99257	1	0.0151797
ENSMUSG00000064302	Clasp1	76707	protein_coding	563.818	0.0152186	0.0797433	-0.190845	0.848647	0.925637	0.0152186
ENSMUSG00000087128	Gm12655	115489886	lncRNA	3.88615	-0.0152216	0.658678	0.0231093	0.981563	1	0.0152216
ENSMUSG00000029097	Trmt44	78890	protein_coding	120.287	0.0152581	0.137018	-0.111358	0.911333	0.956997	0.0152581
ENSMUSG00000066839	Ecsit	26940	protein_coding	327.36	-0.0152862	0.0979422	0.156074	0.875975	0.938631	0.0152862
ENSMUSG00000025283	Sat1	20229	protein_coding	2202.83	-0.0153182	0.0975536	0.157024	0.875226	0.938416	0.0153182
ENSMUSG00000005148	Klf5	12224	protein_coding	4320.02	-0.0153245	0.0482583	0.317552	0.750825	0.87505	0.0153245
ENSMUSG00000022234	Cct5	12465	protein_coding	2802.3	0.0153473	0.0893452	-0.171775	0.863614	0.932315	0.0153473
ENSMUSG00000028986	Klhl7	52323	protein_coding	220.048	0.0153578	0.131214	-0.117044	0.906825	0.954353	0.0153578
ENSMUSG00000042148	Cox10	70383	protein_coding	534.02	-0.0153591	0.0732205	0.209765	0.833851	0.916411	0.0153591
ENSMUSG00000018378	Cuedc1	70393	protein_coding	69.3666	0.015372	0.16453	-0.0934297	0.925562	0.964364	0.015372
ENSMUSG00000054079	Utp18	217109	protein_coding	225.808	0.0153762	0.106696	-0.144113	0.885412	0.943195	0.0153762
ENSMUSG00000022150	Dab2	13132	protein_coding	7.41691	0.0153896	0.795989	-0.0193339	0.984575	0.991575	0.0153896
ENSMUSG00000038914	Dido1	23856	protein_coding	1143	-0.0154034	0.0699412	0.220234	0.825689	0.911905	0.0154034
ENSMUSG00000036918	Ttc7	225049	protein_coding	1233.87	0.015457	0.0589942	-0.262009	0.793314	0.89713	0.015457
ENSMUSG00000030397	Mark4	232944	protein_coding	257.606	-0.0154928	0.105303	0.147127	0.883032	0.942186	0.0154928
ENSMUSG00000026417	Pigr	18703	protein_coding	52021.4	-0.0155344	0.115058	0.135013	0.892601	0.947203	0.0155344
ENSMUSG00000027276	Jag1	16449	protein_coding	327.279	0.0156161	0.105029	-0.148684	0.881803	0.94192	0.0156161
ENSMUSG00000042745	Id1	15901	protein_coding	3257.89	-0.015645	0.125835	0.12433	0.901054	0.951321	0.015645
ENSMUSG00000024902	Mrpl11	66419	protein_coding	350.282	-0.0156553	0.070003	0.223638	0.823039	0.910298	0.0156553
ENSMUSG00000021711	Trappc13	66975	protein_coding	470.596	0.015676	0.0719008	-0.218022	0.827412	0.913026	0.015676
ENSMUSG00000046079	Lrrc8d	231549	protein_coding	372.766	0.0156978	0.092455	-0.169788	0.865177	0.932932	0.0156978
ENSMUSG00000021377	Dek	110052	protein_coding	615.198	-0.0157163	0.147059	0.106871	0.914892	0.958297	0.0157163
ENSMUSG00000034673	Pbx2	18515	protein_coding	436.35	-0.0157338	0.0850471	0.185001	0.853228	0.927991	0.0157338
ENSMUSG00000038705	Gmeb2	229004	protein_coding	373.608	-0.0157343	0.0685642	0.229483	0.818494	0.908813	0.0157343
ENSMUSG00000017718	Afmid	71562	protein_coding	69.168	0.0157418	0.17077	-0.0921814	0.926554	0.964893	0.0157418
ENSMUSG00000047260	Emc6	66048	protein_coding	501.515	0.0158046	0.113614	-0.139108	0.889365	0.94566	0.0158046
ENSMUSG00000046947	Adck2	57869	protein_coding	234.968	-0.0158482	0.0861562	0.183947	0.854055	0.928523	0.0158482
ENSMUSG00000055817	Mta3	116871	protein_coding	396.351	0.0158537	0.0616552	-0.257134	0.797075	0.899228	0.0158537
ENSMUSG00000019917	Septin10	103080	protein_coding	194.907	0.0158755	0.144033	-0.110221	0.912234	0.957266	0.0158755
ENSMUSG00000011658	Fuz	70300	protein_coding	68.1801	-0.0158935	0.149391	0.106388	0.915274	0.958334	0.0158935
ENSMUSG00000042997	Nhlrc3	212114	protein_coding	847.25	-0.0159363	0.0826199	0.192887	0.847047	0.924713	0.0159363
ENSMUSG00000032584	Mst1r	19882	protein_coding	849.203	-0.0159396	0.0928278	0.171712	0.863664	0.932315	0.0159396
ENSMUSG00000039308	Ndst2	17423	protein_coding	252.698	0.0159482	0.065716	-0.242684	0.80825	0.905464	0.0159482
ENSMUSG00000000530	Acvrl1	11482	protein_coding	74.4879	0.0159581	0.16951	-0.0941425	0.924996	0.964051	0.0159581
ENSMUSG00000046070	Igfals	16005	protein_coding	21.3329	0.0159892	0.263462	-0.0606889	0.951607	0.976016	0.0159892
ENSMUSG00000038822	Hace1	209462	protein_coding	229.468	-0.0159981	0.0797494	0.200605	0.841007	0.921267	0.0159981
ENSMUSG00000029127	Zbtb49	75079	protein_coding	76.9786	0.0160352	0.119023	-0.134723	0.892831	0.947206	0.0160352
ENSMUSG00000037070	Rbmxl1	19656	protein_coding	127.201	-0.016068	0.155981	0.103012	0.917953	0.959739	0.016068
ENSMUSG00000001419	Mef2d	17261	protein_coding	734.677	0.0160681	0.133954	-0.119952	0.904521	0.952874	0.0160681
ENSMUSG00000019774	Mtrf1l	108853	protein_coding	106.765	0.0160762	0.109187	-0.147236	0.882946	0.942167	0.0160762
ENSMUSG00000027905	Ddx20	53975	protein_coding	191.75	-0.0160965	0.0823902	0.195369	0.845104	0.923798	0.0160965
ENSMUSG00000022340	Sybu	319613	protein_coding	123.859	0.0161517	0.189062	-0.0854309	0.931919	0.967478	0.0161517
ENSMUSG00000030534	Vps33b	233405	protein_coding	232.576	-0.0161959	0.0797644	0.203046	0.839099	0.919795	0.0161959
ENSMUSG00000030303	Far2	330450	protein_coding	148.328	-0.0162158	0.149993	0.10811	0.913908	0.95798	0.0162158
ENSMUSG00000033577	Myo6	17920	protein_coding	3929.94	0.0162186	0.0697974	-0.232367	0.816253	0.908409	0.0162186
ENSMUSG00000022353	Mtss1	211401	protein_coding	685.065	0.0162318	0.067409	-0.240796	0.809714	0.905997	0.0162318
ENSMUSG00000020134	Peli1	67245	protein_coding	658.031	-0.0162586	0.0737865	0.220346	0.825601	0.911905	0.0162586
ENSMUSG00000024673	Ms4a1	12482	protein_coding	4.65012	0.016266	0.653303	-0.024898	0.980136	0.989302	0.016266
ENSMUSG00000041130	Zfp598	213753	protein_coding	901.933	0.0163052	0.0793639	-0.205449	0.837221	0.918846	0.0163052
ENSMUSG00000032349	Elovl5	68801	protein_coding	593.171	-0.0163052	0.12305	0.132509	0.894582	0.947907	0.0163052
ENSMUSG00000022801	Lrch3	70144	protein_coding	269.499	-0.0163091	0.0882624	0.18478	0.853402	0.928055	0.0163091
ENSMUSG00000040747	Cd53	12508	protein_coding	11.6056	0.0163443	0.377514	-0.0432947	0.965467	0.982706	0.0163443
ENSMUSG00000028975	Pex14	56273	protein_coding	311.247	-0.0163665	0.0783299	0.208943	0.834493	0.916826	0.0163665
ENSMUSG00000026074	Map4k4	26921	protein_coding	253.099	0.0163675	0.0933742	-0.175289	0.860853	0.931533	0.0163675
ENSMUSG00000066306	Numa1	101706	protein_coding	2651.61	-0.0163764	0.0788027	0.207815	0.835374	0.917245	0.0163764
ENSMUSG00000078234	Klhdc7a	242721	protein_coding	228.081	0.0163764	0.233308	-0.0701922	0.944041	0.973044	0.0163764
ENSMUSG00000014956	Ppp1cb	19046	protein_coding	3474.05	0.0163774	0.0722015	-0.226828	0.820557	0.909278	0.0163774
ENSMUSG00000029275	Gfi1	14581	protein_coding	108.567	0.0165198	0.190589	-0.0866778	0.930928	0.966816	0.0165198
ENSMUSG00000044475	Ascc1	69090	protein_coding	234.88	-0.0165382	0.132272	0.125031	0.900499	0.951064	0.0165382
ENSMUSG00000024028	Tff2	21785	protein_coding	6.89225	0.0165386	0.61834	-0.0267467	0.978662	0.988831	0.0165386
ENSMUSG00000025050	Pcgf6	71041	protein_coding	110.631	0.0165493	0.157973	-0.10476	0.916566	0.959274	0.0165493
ENSMUSG00000025041	Nt5c2	76952	protein_coding	302.386	0.0165714	0.0990926	-0.167231	0.867188	0.933982	0.0165714
ENSMUSG00000030127	Cops7a	26894	protein_coding	886.861	-0.0166175	0.0733607	0.226517	0.820799	0.909405	0.0166175
ENSMUSG00000045691	Thtpa	105663	protein_coding	92.8667	0.0166281	0.124197	-0.133885	0.893494	0.947544	0.0166281
ENSMUSG00000018858	Mrpl58	68572	protein_coding	345.446	-0.016652	0.101388	0.16424	0.869542	0.935632	0.016652
ENSMUSG00000009073	Nf2	18016	protein_coding	1370.04	0.0166717	0.0500095	-0.33337	0.738855	0.867566	0.0166717
ENSMUSG00000040407	Akap9	100986	protein_coding	3017.54	-0.0167391	0.0933251	0.179363	0.857653	0.930374	0.0167391
ENSMUSG00000028967	Errfi1	74155	protein_coding	1778.22	-0.0167506	0.202943	0.0825383	0.934219	0.968832	0.0167506
ENSMUSG00000079509	Zfx	22764	protein_coding	512.369	0.016753	0.0847701	-0.197628	0.843336	0.922491	0.016753
ENSMUSG00000041278	Ttc1	66827	protein_coding	294.577	-0.0167616	0.0720448	0.232656	0.816029	0.908409	0.0167616
ENSMUSG00000074886	Grk6	26385	protein_coding	1027.13	-0.0168688	0.0954486	0.176731	0.859719	0.931236	0.0168688
ENSMUSG00000077677	Gm24468	115490018	snRNA	0.775551	-0.0168846	1.13735	0.0148456	0.988155	1	0.0168846
ENSMUSG00000022090	Pdlim2	213019	protein_coding	339.661	0.0169029	0.277015	-0.061018	0.951345	0.975912	0.0169029
ENSMUSG00000036275	9530068E07Rik	213673	protein_coding	1130.02	-0.0169484	0.0733695	0.231001	0.817314	0.908714	0.0169484
ENSMUSG00000024560	Cxxc1	74322	protein_coding	524.187	-0.0169926	0.0582156	0.291891	0.77037	0.884816	0.0169926
ENSMUSG00000041771	Slc24a4	238384	protein_coding	2.00166	-0.016996	2.33977	0.00726398	0.994204	1	0.016996
ENSMUSG00000022961	Son	20658	protein_coding	3920	0.0171213	0.0566309	-0.302331	0.7624	0.880931	0.0171213
ENSMUSG00000111375	Btbd8	100503185	protein_coding	114.634	0.0171685	0.125989	-0.13627	0.891608	0.947051	0.0171685
ENSMUSG00000039988	Ankrd13c	433667	protein_coding	990.497	-0.0172328	0.0732514	0.235255	0.814011	0.90771	0.0172328
ENSMUSG00000071014	Ndufb6	230075	protein_coding	513.945	0.0173003	0.105649	-0.163753	0.869926	0.935658	0.0173003
ENSMUSG00000031217	Efnb1	13641	protein_coding	1924.03	0.0173111	0.0958252	-0.180653	0.85664	0.930205	0.0173111
ENSMUSG00000035770	Dync1li2	234663	protein_coding	1231.39	0.017336	0.0826657	-0.209712	0.833893	0.916411	0.017336
ENSMUSG00000012114	Med15	94112	protein_coding	569.955	0.0173543	0.096992	-0.178925	0.857997	0.930446	0.0173543
ENSMUSG00000074746	Pdzd8	107368	protein_coding	1115.29	-0.0173576	0.0664195	0.261332	0.793836	0.897263	0.0173576
ENSMUSG00000031521	Aga	11593	protein_coding	256.965	-0.017372	0.115393	0.150546	0.880334	0.941011	0.017372
ENSMUSG00000080797	Gm15760	100042948	transcribed_processed_pseudogene	14.5732	0.0174033	0.325436	-0.0534769	0.957352	0.97899	0.0174033
ENSMUSG00000021951	Eef1akmt1	68043	protein_coding	149.793	-0.0174219	0.106832	0.163077	0.870458	0.93598	0.0174219
ENSMUSG00000021301	Hecw1	94253	protein_coding	4.1667	0.0174406	1.87254	-0.00931385	0.992569	1	0.0174406
ENSMUSG00000020257	Wdr82	77305	protein_coding	978.807	-0.0174676	0.0600913	0.290684	0.771293	0.885199	0.0174676
ENSMUSG00000022761	Lztr1	66863	protein_coding	697.284	-0.0174698	0.0532206	0.328253	0.74272	0.870064	0.0174698
ENSMUSG00000016253	Nelfcd	57314	protein_coding	510.594	0.0174974	0.0668678	-0.261671	0.793575	0.897241	0.0174974
ENSMUSG00000009563	Tor2a	30933	protein_coding	409.642	0.0175197	0.0854039	-0.205139	0.837463	0.918959	0.0175197
ENSMUSG00000053286	Trmt1l	98685	protein_coding	387.878	-0.017524	0.0582512	0.300834	0.763541	0.881386	0.017524
ENSMUSG00000097145	9230114K14Rik	414108	lncRNA	11.2033	-0.0175383	0.345843	0.0507118	0.959555	0.980448	0.0175383
ENSMUSG00000019809	Pex3	56535	protein_coding	179.847	0.0175421	0.116719	-0.150294	0.880533	0.941068	0.0175421
ENSMUSG00000027242	Wdr76	241627	protein_coding	132.738	-0.0175472	0.145002	0.121013	0.90368	0.952354	0.0175472
ENSMUSG00000029038	Ssu72	68991	protein_coding	673.844	-0.017556	0.0623045	0.281777	0.778114	0.889135	0.017556
ENSMUSG00000028522	Mier1	71148	protein_coding	1673.27	-0.0175643	0.114111	0.153923	0.87767	0.93927	0.0175643
ENSMUSG00000047731	Wbp1l	226178	protein_coding	912.292	0.0176571	0.057475	-0.307213	0.758682	0.878912	0.0176571
ENSMUSG00000022221	Ripk3	56532	protein_coding	218.142	0.017679	0.134577	-0.131367	0.895485	0.948681	0.017679
ENSMUSG00000041957	Pkp2	67451	protein_coding	745.345	-0.0176936	0.0660998	0.267681	0.788945	0.894394	0.0176936
ENSMUSG00000068917	Clk2	12748	protein_coding	272.901	-0.0177005	0.0886716	0.199619	0.841778	0.921642	0.0177005
ENSMUSG00000034663	Bmp2k	140780	protein_coding	315.45	-0.017712	0.094512	0.187405	0.851343	0.927441	0.017712
ENSMUSG00000028496	Mllt3	70122	protein_coding	558.007	0.0177177	0.102643	-0.172614	0.862955	0.932166	0.0177177
ENSMUSG00000032469	Dbr1	83703	protein_coding	162.827	0.0177676	0.113071	-0.157137	0.875137	0.938416	0.0177676
ENSMUSG00000039568	Ubald1	207740	protein_coding	335.744	-0.0178574	0.132403	0.134872	0.892713	0.947203	0.0178574
ENSMUSG00000111063	Zfp660	666257	lncRNA	1.77737	-0.0178588	1.92841	0.00926089	0.992611	1	0.0178588
ENSMUSG00000027593	Raly	19383	protein_coding	1427.99	0.0178815	0.0632104	-0.282889	0.777262	0.888776	0.0178815
ENSMUSG00000028954	Nub1	53312	protein_coding	479.695	0.0178848	0.0590791	-0.302726	0.762099	0.880874	0.0178848
ENSMUSG00000020794	Ube2g1	67128	protein_coding	497.682	0.0178877	0.0576835	-0.3101	0.756485	0.877843	0.0178877
ENSMUSG00000071266	Zfp946	74149	protein_coding	252.038	-0.0179359	0.0939807	0.190847	0.848645	0.925637	0.0179359
ENSMUSG00000070934	Rraga	68441	protein_coding	336.207	0.0179414	0.0949977	-0.188861	0.850202	0.926817	0.0179414
ENSMUSG00000013622	Atraid	381629	protein_coding	561.71	-0.0179443	0.0878984	0.204149	0.838237	0.919411	0.0179443
ENSMUSG00000037151	Lrrc20	216011	protein_coding	113.956	0.018065	0.127025	-0.142216	0.886909	0.943993	0.018065
ENSMUSG00000027177	Hipk3	15259	protein_coding	1237.76	-0.0180853	0.0695591	0.259999	0.794865	0.897961	0.0180853
ENSMUSG00000040331	Nsmce4a	67872	protein_coding	522.306	0.0180892	0.0880902	-0.205349	0.8373	0.918871	0.0180892
ENSMUSG00000022129	Dct	13190	protein_coding	10.2718	0.0181163	0.43888	-0.0412785	0.967074	0.983633	0.0181163
ENSMUSG00000030469	Zfp719	210105	protein_coding	122.687	-0.0181213	0.129946	0.139452	0.889093	0.945488	0.0181213
ENSMUSG00000078920	Ifi47	15953	protein_coding	87.0395	-0.0181292	0.292103	0.0620645	0.950511	0.97587	0.0181292
ENSMUSG00000039208	Metrnl	210029	protein_coding	848.59	0.0181714	0.13859	-0.131117	0.895683	0.948732	0.0181714
ENSMUSG00000062248	Cks2	66197	protein_coding	276.957	-0.0181773	0.157354	0.115519	0.908034	0.955212	0.0181773
ENSMUSG00000029233	Srd5a3	57357	protein_coding	170.314	-0.0181783	0.104187	0.174478	0.86149	0.931722	0.0181783
ENSMUSG00000038733	Wdr26	226757	protein_coding	1400.84	0.0181791	0.0508363	-0.357601	0.720642	0.855241	0.0181791
ENSMUSG00000106380	Gm3519	100041805	lncRNA	1.83741	0.0181954	0.954507	-0.0190626	0.984791	1	0.0181954
ENSMUSG00000028069	Gpatch4	66614	protein_coding	119.456	0.0182116	0.143927	-0.126534	0.899309	0.950598	0.0182116
ENSMUSG00000038533	Cbfa2t2	12396	protein_coding	337.472	-0.018215	0.0595802	0.305722	0.759816	0.879423	0.018215
ENSMUSG00000020253	Ppm1m	67905	protein_coding	48.4403	-0.0183105	0.161291	0.113525	0.909615	0.956045	0.0183105
ENSMUSG00000022300	Dcaf13	223499	protein_coding	485.393	0.018367	0.0761075	-0.24133	0.809299	0.905779	0.018367
ENSMUSG00000055761	Nkain3	269513	protein_coding	1.94849	-0.0183921	2.32387	0.00791445	0.993685	1	0.0183921
ENSMUSG00000030530	Furin	18550	protein_coding	715.321	0.0184105	0.0820446	-0.224396	0.822449	0.910172	0.0184105
ENSMUSG00000114469	C730002L08Rik	320155	lncRNA	4.33838	0.0184213	0.672139	-0.027407	0.978135	1	0.0184213
ENSMUSG00000082101	Slfn14	237890	protein_coding	0.862133	-0.0184229	1.72603	0.0106736	0.991484	1	0.0184229
ENSMUSG00000001785	Pwp1	103136	protein_coding	319.79	0.0184331	0.104848	-0.175808	0.860445	0.931471	0.0184331
ENSMUSG00000045287	Rtn4rl1	237847	protein_coding	69.7397	-0.0184354	0.138659	0.132955	0.894229	0.947795	0.0184354
ENSMUSG00000019471	Cdc37	12539	protein_coding	1213.04	0.018444	0.0682704	-0.270161	0.787036	0.893375	0.018444
ENSMUSG00000027430	Dtd1	66044	protein_coding	105.588	0.0184465	0.113476	-0.162558	0.870866	0.936356	0.0184465
ENSMUSG00000027303	Ptpra	19262	protein_coding	516.296	0.018454	0.0619937	-0.297675	0.765951	0.882688	0.018454
ENSMUSG00000033318	Gstt2	14872	protein_coding	439.135	0.0184882	0.0720288	-0.256677	0.797428	0.899441	0.0184882
ENSMUSG00000048047	Zbtb33	56805	protein_coding	310.063	-0.0185216	0.088965	0.20819	0.835081	0.917066	0.0185216
ENSMUSG00000038555	Reep2	225362	protein_coding	3.84142	0.018543	0.768046	-0.0241431	0.980738	1	0.018543
ENSMUSG00000025133	Ints4	101861	protein_coding	480.16	-0.0185918	0.0909144	0.204497	0.837965	0.919173	0.0185918
ENSMUSG00000028540	Dph2	67728	protein_coding	93.693	0.0186047	0.131773	-0.141188	0.887721	0.944516	0.0186047
ENSMUSG00000038203	Hoxa13	15398	protein_coding	470.693	-0.0186102	0.130792	0.142288	0.886853	0.943993	0.0186102
ENSMUSG00000038174	Hycc2	213056	protein_coding	380.684	0.0186246	0.108052	-0.172367	0.863149	0.932166	0.0186246
ENSMUSG00000047379	B4gat1	108902	protein_coding	2.80039	0.0187109	0.642772	-0.0291096	0.976777	1	0.0187109
ENSMUSG00000101856	1700096K18Rik	73571	lncRNA	42.219	-0.0187755	0.190131	0.09875	0.921337	0.962004	0.0187755
ENSMUSG00000098280	Mir7687	102466849	miRNA	1.85423	-0.0187822	0.918562	0.0204474	0.983686	1	0.0187822
ENSMUSG00000033228	Scaf11	72193	protein_coding	1327.85	-0.0188206	0.07204	0.261252	0.793898	0.897263	0.0188206
ENSMUSG00000045438	Cox19	68033	protein_coding	282.118	-0.0188436	0.108747	0.173278	0.862433	0.932036	0.0188436
ENSMUSG00000020171	Yeats4	64050	protein_coding	296.294	0.0188658	0.136877	-0.13783	0.890375	0.94616	0.0188658
ENSMUSG00000021958	Pinx1	72400	protein_coding	73.4002	0.0188712	0.190156	-0.0992404	0.920947	0.961855	0.0188712
ENSMUSG00000038022	Mindy4	330323	protein_coding	11.1351	0.018887	0.453874	-0.0416128	0.966807	0.983483	0.018887
ENSMUSG00000049191	Rtl5	331474	protein_coding	5.37524	0.0189328	0.621518	-0.0304622	0.975698	0.9873	0.0189328
ENSMUSG00000074063	Osgin1	71839	protein_coding	159.722	-0.0189617	0.183953	0.103079	0.9179	0.959739	0.0189617
ENSMUSG00000042854	Trp53rkb	76367	protein_coding	34.0874	0.0189939	0.191583	-0.0991416	0.921026	0.961855	0.0189939
ENSMUSG00000027162	Lin7c	22343	protein_coding	2719.4	-0.0189962	0.0961124	0.197646	0.843322	0.922491	0.0189962
ENSMUSG00000054612	Mgmt	17314	protein_coding	34.0088	-0.018998	0.222525	0.0853745	0.931964	0.967478	0.018998
ENSMUSG00000029291	Rufy3	52822	protein_coding	301.198	-0.0190034	0.0753525	0.252194	0.800891	0.901439	0.0190034
ENSMUSG00000053565	Eif3k	73830	protein_coding	1326.46	0.0190103	0.0775775	-0.245049	0.806419	0.904795	0.0190103
ENSMUSG00000087968	Gm25395	115485773	scaRNA	535.08	0.0190942	0.261328	-0.073066	0.941754	0.971884	0.0190942
ENSMUSG00000026175	Vil1	22349	protein_coding	9369.64	0.0191084	0.0819846	-0.233073	0.815705	0.908392	0.0191084
ENSMUSG00000028121	Bcar3	29815	protein_coding	889.841	-0.0191114	0.109761	0.174118	0.861772	0.931843	0.0191114
ENSMUSG00000025369	Smarcc2	68094	protein_coding	1047.48	-0.0192092	0.0708129	0.271267	0.786185	0.893161	0.0192092
ENSMUSG00000024169	Ift140	106633	protein_coding	266.42	-0.0192305	0.078763	0.244156	0.80711	0.904988	0.0192305
ENSMUSG00000047466	8030462N17Rik	212163	protein_coding	332.002	-0.0192476	0.0897925	0.214356	0.830269	0.914188	0.0192476
ENSMUSG00000027455	Nsfl1c	386649	protein_coding	515.402	0.0192503	0.0607376	-0.316943	0.751287	0.875082	0.0192503
ENSMUSG00000007617	Homer1	26556	protein_coding	379.708	0.0192528	0.0890182	-0.216279	0.82877	0.913505	0.0192528
ENSMUSG00000026917	Wdr5	140858	protein_coding	454.186	-0.0192748	0.0969215	0.19887	0.842365	0.921917	0.0192748
ENSMUSG00000038485	Socs7	192157	protein_coding	323.97	-0.0192782	0.10198	0.189039	0.850062	0.926817	0.0192782
ENSMUSG00000003444	Med29	67224	protein_coding	88.6186	0.0192858	0.131269	-0.146918	0.883197	0.942211	0.0192858
ENSMUSG00000028458	Tesk1	21754	protein_coding	297.855	-0.0192877	0.0986426	0.195532	0.844977	0.923798	0.0192877
ENSMUSG00000041126	H2az2	77605	protein_coding	515.611	-0.0193027	0.094373	0.204536	0.837934	0.919173	0.0193027
ENSMUSG00000025404	R3hdm2	71750	protein_coding	340.976	-0.0193372	0.138224	0.139897	0.888741	0.945236	0.0193372
ENSMUSG00000022552	Sharpin	106025	protein_coding	404.979	-0.0193462	0.079961	0.241946	0.808822	0.905678	0.0193462
ENSMUSG00000097471	5830432E09Rik	67765	lncRNA	6.97971	-0.0193697	0.490059	0.0395253	0.968472	0.984123	0.0193697
ENSMUSG00000025809	Itgb1	16412	protein_coding	2859.04	0.0194511	0.0644618	-0.301746	0.762846	0.881056	0.0194511
ENSMUSG00000030738	Eif3c	56347	protein_coding	3331.4	-0.019489	0.0613487	0.317677	0.75073	0.875039	0.019489
ENSMUSG00000031153	Gripap1	54645	protein_coding	348.388	0.0195102	0.110166	-0.177097	0.859432	0.931155	0.0195102
ENSMUSG00000039449	Prpf18	67229	protein_coding	470.901	0.0195137	0.0888108	-0.219722	0.826088	0.912143	0.0195137
ENSMUSG00000039244	Ints15	231868	protein_coding	201.471	0.0195171	0.0835347	-0.23364	0.815264	0.908147	0.0195171
ENSMUSG00000027937	Jtb	23922	protein_coding	474.199	0.0195436	0.108996	-0.179306	0.857698	0.930374	0.0195436
ENSMUSG00000029089	5730480H06Rik	66768	protein_coding	84.4477	0.0195439	0.116816	-0.167305	0.86713	0.93398	0.0195439
ENSMUSG00000021906	Oxnad1	218885	protein_coding	323.651	-0.0195793	0.0670382	0.292062	0.770239	0.884771	0.0195793
ENSMUSG00000029389	Ddx55	67848	protein_coding	161.545	-0.019601	0.105278	0.186183	0.852302	0.927762	0.019601
ENSMUSG00000022401	Xpnpep3	321003	protein_coding	184.129	0.0196095	0.112427	-0.17442	0.861536	0.931722	0.0196095
ENSMUSG00000021668	Polk	27015	protein_coding	152.87	-0.0196163	0.158404	0.123837	0.901444	0.951341	0.0196163
ENSMUSG00000078486	Perm1	74183	protein_coding	17.0674	0.0196362	0.374142	-0.0524834	0.958143	0.979508	0.0196362
ENSMUSG00000059423	Zfp933	242747	protein_coding	99.2009	-0.0196651	0.113873	0.172694	0.862892	0.932166	0.0196651
ENSMUSG00000040548	Tex2	21763	protein_coding	678.467	-0.0196916	0.0654105	0.301047	0.763379	0.881384	0.0196916
ENSMUSG00000001441	Npepps	19155	protein_coding	858.044	0.0197201	0.0486379	-0.405448	0.685149	0.832152	0.0197201
ENSMUSG00000049493	Pls1	102502	protein_coding	3199.59	-0.0197852	0.0870859	0.227192	0.820274	0.909278	0.0197852
ENSMUSG00000029417	Cxcl9	17329	protein_coding	2.53448	0.0198064	0.819913	-0.0241567	0.980728	1	0.0198064
ENSMUSG00000030057	Cnbp	12785	protein_coding	2209.84	0.0198148	0.102213	-0.193858	0.846287	0.924222	0.0198148
ENSMUSG00000050244	Heatr1	217995	protein_coding	475.256	0.0198303	0.147404	-0.13453	0.892984	0.947307	0.0198303
ENSMUSG00000071180	Smim15	75616	protein_coding	859.671	-0.0198346	0.0675408	0.293668	0.769011	0.884245	0.0198346
ENSMUSG00000042744	Hectd4	269700	protein_coding	1265.93	0.0198604	0.157103	-0.126416	0.899402	0.950622	0.0198604
ENSMUSG00000002052	Supt6	20926	protein_coding	1181.59	0.019861	0.0415524	-0.477975	0.632668	0.799623	0.019861
ENSMUSG00000029152	Ociad1	68095	protein_coding	1121.67	0.0199605	0.0825663	-0.241751	0.808973	0.905721	0.0199605
ENSMUSG00000026587	Astn1	11899	protein_coding	4.85839	0.0199607	1.34357	-0.0148564	0.988147	0.993418	0.0199607
ENSMUSG00000029004	Kmt2e	69188	protein_coding	514.355	-0.0199671	0.157076	0.127118	0.898847	0.950353	0.0199671
ENSMUSG00000046032	Snx12	55988	protein_coding	287.851	-0.0199815	0.0843379	0.236921	0.812718	0.907148	0.0199815
ENSMUSG00000024941	Scyl1	78891	protein_coding	763.935	0.0199988	0.0648469	-0.3084	0.757778	0.87864	0.0199988
ENSMUSG00000074384	AI429214	621080	protein_coding	6.46512	0.019999	0.440887	-0.0453608	0.96382	0.982137	0.019999
ENSMUSG00000038664	Herc1	235439	protein_coding	1384.7	-0.0200001	0.070831	0.282363	0.777665	0.888933	0.0200001
ENSMUSG00000036733	Rbm42	68035	protein_coding	1.44334	-0.0200048	1.05849	0.0188995	0.984921	1	0.0200048
ENSMUSG00000039230	Tbcd	108903	protein_coding	855.885	0.0200529	0.0869326	-0.230672	0.81757	0.908714	0.0200529
ENSMUSG00000018470	Kcnab3	16499	protein_coding	6.81143	-0.0200545	0.618094	0.0324457	0.974117	0.986603	0.0200545
ENSMUSG00000028468	Rgp1	242406	protein_coding	875.901	-0.0200908	0.0871447	0.230546	0.817668	0.908714	0.0200908
ENSMUSG00000112489	9230116L04Rik	321017	lncRNA	57.5077	-0.0200983	0.186358	0.107848	0.914116	0.958031	0.0200983
ENSMUSG00000031429	Psmd10	53380	protein_coding	242.373	0.0201038	0.0855949	-0.234872	0.814308	0.90771	0.0201038
ENSMUSG00000032567	Aste1	66595	protein_coding	158.058	0.0201157	0.0870607	-0.231054	0.817273	0.908714	0.0201157
ENSMUSG00000034868	Myl12b	67938	protein_coding	462.444	-0.020126	0.111236	0.18093	0.856423	0.930185	0.020126
ENSMUSG00000021241	Isca2	74316	protein_coding	185.576	-0.0201418	0.08735	0.230587	0.817636	0.908714	0.0201418
ENSMUSG00000021983	Atp8a2	50769	protein_coding	523.555	0.0201917	0.0718407	-0.281062	0.778663	0.889454	0.0201917
ENSMUSG00000015533	Itga2	16398	protein_coding	1043.14	0.0202166	0.128151	-0.157756	0.874649	0.938406	0.0202166
ENSMUSG00000065637	Gm26397	115487043	snoRNA	246.681	-0.0202203	0.257739	0.0784528	0.937468	0.970191	0.0202203
ENSMUSG00000026213	Stk11ip	71728	protein_coding	258.887	-0.0202209	0.0757066	0.267095	0.789396	0.894721	0.0202209
ENSMUSG00000046613	Vwa5b2	328643	protein_coding	21.6991	-0.0202227	0.315418	0.064114	0.948879	0.9754	0.0202227
ENSMUSG00000021771	Vdac2	22334	protein_coding	4853.07	-0.0202501	0.0770136	0.262942	0.792595	0.896761	0.0202501
ENSMUSG00000057982	Zfp809	235047	protein_coding	223.513	-0.0202923	0.103804	0.195486	0.845012	0.923798	0.0202923
ENSMUSG00000034928	Rnf44	105239	protein_coding	1032.1	-0.0203543	0.0857958	0.237241	0.81247	0.907148	0.0203543
ENSMUSG00000034518	Hmgxb4	70823	protein_coding	261.408	-0.0203663	0.0921188	0.221087	0.825024	0.911457	0.0203663
ENSMUSG00000059689	Zfp637	232337	protein_coding	136	-0.0203991	0.0950924	0.214519	0.830143	0.914176	0.0203991
ENSMUSG00000027131	Emc4	68032	protein_coding	292.588	-0.0204041	0.0719312	0.283662	0.776669	0.888506	0.0204041
ENSMUSG00000020220	Vps13d	230895	protein_coding	3055.84	0.0204048	0.107968	-0.18899	0.850101	0.926817	0.0204048
ENSMUSG00000003226	Ranbp2	19386	protein_coding	2322.81	0.0204118	0.0847553	-0.240832	0.809685	0.905997	0.0204118
ENSMUSG00000048930	Tada3	101206	protein_coding	297.531	0.0204247	0.0795994	-0.256594	0.797492	0.899453	0.0204247
ENSMUSG00000005102	Eif2ak4	27103	protein_coding	356.262	-0.0204392	0.0970734	0.210554	0.833235	0.915993	0.0204392
ENSMUSG00000005958	Ephb3	13845	protein_coding	356.17	-0.0204396	0.134589	0.151867	0.879292	0.940455	0.0204396
ENSMUSG00000018287	Spag7	216873	protein_coding	408.679	0.020442	0.0907846	-0.225171	0.821847	0.910016	0.020442
ENSMUSG00000020166	Cnot2	72068	protein_coding	634.931	0.0204754	0.0752263	-0.272184	0.785481	0.892919	0.0204754
ENSMUSG00000059273	Zc3h4	330474	protein_coding	812.743	0.0205027	0.098429	-0.208299	0.834995	0.917066	0.0205027
ENSMUSG00000078179	Rnf148	71300	protein_coding	2.94373	0.0205079	0.645993	-0.0317463	0.974674	1	0.0205079
ENSMUSG00000040586	Ofd1	237222	protein_coding	116.014	-0.0205181	0.134851	0.152154	0.879065	0.94034	0.0205181
ENSMUSG00000035772	Mrps2	118451	protein_coding	348.695	0.0205232	0.101099	-0.203001	0.839134	0.919795	0.0205232
ENSMUSG00000085437	1700047A11Rik	76604	lncRNA	1.67279	0.0205603	1.05019	-0.0195777	0.98438	1	0.0205603
ENSMUSG00000039000	Ube3c	100763	protein_coding	1123.3	0.0205751	0.0700341	-0.293787	0.768921	0.884245	0.0205751
ENSMUSG00000035614	Togaram1	328108	protein_coding	505.28	-0.0206756	0.0825633	0.250422	0.802261	0.902341	0.0206756
ENSMUSG00000037204	Atg101	68118	protein_coding	408.433	-0.0206777	0.0801772	0.257901	0.796484	0.898892	0.0206777
ENSMUSG00000040481	Bptf	207165	protein_coding	1069.33	0.0207062	0.0748727	-0.276552	0.782124	0.890758	0.0207062
ENSMUSG00000028920	Fbxo42	213499	protein_coding	414.807	0.0207134	0.0576934	-0.359026	0.719576	0.854899	0.0207134
ENSMUSG00000054309	Cpsf3	54451	protein_coding	574.331	0.02073	0.0946699	-0.218972	0.826672	0.912524	0.02073
ENSMUSG00000022760	Thap7	69009	protein_coding	163.719	0.0207349	0.0920821	-0.225179	0.82184	0.910016	0.0207349
ENSMUSG00000035104	Eva1a	232146	protein_coding	27.6531	-0.0207639	0.233571	0.0888975	0.929163	0.966129	0.0207639
ENSMUSG00000027938	Creb3l4	78284	protein_coding	454.129	-0.0208018	0.237241	0.0876821	0.930129	0.966353	0.0208018
ENSMUSG00000010025	Aldh3a2	11671	protein_coding	1656.79	0.02083	0.0746454	-0.279053	0.780204	0.890126	0.02083
ENSMUSG00000105387	Gm29681	545809	lncRNA	0.877475	-0.0208454	1.73128	0.0120404	0.990393	1	0.0208454
ENSMUSG00000034579	Pla2g3	237625	protein_coding	231.852	-0.0208544	0.160079	0.130276	0.896348	0.948996	0.0208544
ENSMUSG00000018796	Acsl1	14081	protein_coding	293.598	0.0209366	0.179648	-0.116542	0.907223	0.954578	0.0209366
ENSMUSG00000051185	Fam174a	67698	protein_coding	153.796	-0.0209402	0.11468	0.182596	0.855115	0.929466	0.0209402
ENSMUSG00000036257	Pnpla8	67452	protein_coding	882.664	-0.0209561	0.107294	0.195315	0.845146	0.923798	0.0209561
ENSMUSG00000039804	Ncoa5	228869	protein_coding	339.913	0.0209612	0.0829644	-0.252654	0.800536	0.90119	0.0209612
ENSMUSG00000025870	Arl10	56795	protein_coding	138.714	0.0210295	0.116863	-0.179949	0.857192	0.930374	0.0210295
ENSMUSG00000060240	Cend1	57754	protein_coding	3.46934	0.0210618	0.694291	-0.0303357	0.975799	1	0.0210618
ENSMUSG00000074582	Arfgef2	99371	protein_coding	1320	0.0210622	0.0521515	-0.403865	0.686312	0.832936	0.0210622
ENSMUSG00000020340	Cyfip2	76884	protein_coding	17.338	-0.021074	0.309312	0.0681318	0.945681	0.973796	0.021074
ENSMUSG00000024668	Sdhaf2	66072	protein_coding	426.007	0.0210743	0.0715473	-0.294551	0.768337	0.883975	0.0210743
ENSMUSG00000005609	Ctr9	22083	protein_coding	829.653	-0.0211692	0.0621279	0.340735	0.733303	0.863385	0.0211692
ENSMUSG00000040435	Ppp1r15a	17872	protein_coding	549.906	0.0212737	0.24031	-0.088526	0.929459	0.966129	0.0212737
ENSMUSG00000010047	Hyal2	15587	protein_coding	526.515	-0.0212792	0.10212	0.208375	0.834936	0.917066	0.0212792
ENSMUSG00000042364	Snx18	170625	protein_coding	215.271	-0.0213156	0.10343	0.206088	0.836722	0.91842	0.0213156
ENSMUSG00000036112	Metap2	56307	protein_coding	1437.72	0.0213268	0.0725091	-0.294126	0.768662	0.884146	0.0213268
ENSMUSG00000085876	Gm12409	100040567	lncRNA	3.12975	-0.021335	0.593025	0.0359766	0.971301	1	0.021335
ENSMUSG00000021843	Ktn1	16709	protein_coding	746.49	-0.0214534	0.0774323	0.27706	0.781734	0.890621	0.0214534
ENSMUSG00000036372	Tmem258	69038	protein_coding	575.713	0.021566	0.112637	-0.191464	0.848162	0.925502	0.021566
ENSMUSG00000027787	Nmd3	97112	protein_coding	217.935	0.0215696	0.0931749	-0.231495	0.81693	0.9087	0.0215696
ENSMUSG00000035696	Rnf38	73469	protein_coding	413.27	0.0215736	0.0725516	-0.297356	0.766195	0.88269	0.0215736
ENSMUSG00000030156	Cd69	12515	protein_coding	15.6859	0.0216068	0.564022	-0.0383084	0.969442	0.984404	0.0216068
ENSMUSG00000037049	Smpd1	20597	protein_coding	345.118	-0.021642	0.102475	0.211192	0.832737	0.915689	0.021642
ENSMUSG00000044150	Bclaf3	382252	protein_coding	102.676	0.0216529	0.136156	-0.15903	0.873645	0.937817	0.0216529
ENSMUSG00000033739	Fkbpl	56299	protein_coding	65.7147	0.021658	0.144123	-0.150274	0.880548	0.941068	0.021658
ENSMUSG00000093080	Mir3060	100526466	miRNA	1.04784	-0.0216621	1.19855	0.0180736	0.98558	1	0.0216621
ENSMUSG00000057363	Uxs1	67883	protein_coding	212.54	-0.0216781	0.075428	0.287402	0.773805	0.886726	0.0216781
ENSMUSG00000025903	Lypla1	18777	protein_coding	959.524	0.021697	0.0797774	-0.271969	0.785646	0.892926	0.021697
ENSMUSG00000038085	Cnbd2	70873	protein_coding	22.4903	0.0217365	0.270302	-0.0804156	0.935907	0.969689	0.0217365
ENSMUSG00000077744	Gm26343	115486206	snoRNA	0.617807	-0.021756	1.84402	0.0117981	0.990587	1	0.021756
ENSMUSG00000057229	Dmac2	66349	protein_coding	527.42	-0.0217925	0.0707552	0.307998	0.758084	0.878751	0.0217925
ENSMUSG00000027900	Dram2	67171	protein_coding	1628.65	0.0218069	0.102791	-0.212148	0.831991	0.915296	0.0218069
ENSMUSG00000029066	Mrpl20	66448	protein_coding	447.646	0.0218179	0.0717148	-0.304231	0.760952	0.880144	0.0218179
ENSMUSG00000036860	Mrpl55	67212	protein_coding	266.609	-0.0218255	0.0938335	0.232598	0.816073	0.908409	0.0218255
ENSMUSG00000026516	Nvl	67459	protein_coding	398.69	-0.0218273	0.0606901	0.359652	0.719108	0.854587	0.0218273
ENSMUSG00000005312	Ubqln1	56085	protein_coding	1651.43	0.0218526	0.0697799	-0.313165	0.754156	0.876857	0.0218526
ENSMUSG00000031379	Pir	69656	protein_coding	77.1177	0.0218542	0.154393	-0.141549	0.887436	0.944307	0.0218542
ENSMUSG00000046562	Unc119b	106840	protein_coding	581.016	0.0218898	0.0959185	-0.228213	0.819481	0.908986	0.0218898
ENSMUSG00000021772	Nkiras1	69721	protein_coding	92.8325	0.0219028	0.121195	-0.180724	0.856584	0.930205	0.0219028
ENSMUSG00000098274	Rpl24	68193	protein_coding	144.22	0.0220439	0.151878	-0.145142	0.884598	0.942955	0.0220439
ENSMUSG00000023075	Akirin1	68050	protein_coding	667.767	-0.022084	0.0847888	0.260459	0.79451	0.897715	0.022084
ENSMUSG00000043929	Klhl15	236904	protein_coding	124.297	0.0220991	0.126192	-0.175123	0.860983	0.93158	0.0220991
ENSMUSG00000060950	Trmt61a	328162	protein_coding	85.0227	-0.0221434	0.195844	0.113067	0.909978	0.956305	0.0221434
ENSMUSG00000022035	Ccdc25	67179	protein_coding	525.261	-0.0221646	0.102688	0.215844	0.829109	0.913525	0.0221646
ENSMUSG00000046962	Zbtb21	114565	protein_coding	268.881	-0.0221793	0.0781331	0.283865	0.776514	0.888506	0.0221793
ENSMUSG00000021590	Spata9	75571	protein_coding	3.45204	0.0221806	0.840477	-0.0263905	0.978946	1	0.0221806
ENSMUSG00000034105	Meak7	74347	protein_coding	253.063	-0.0221993	0.118654	0.187093	0.851587	0.9275	0.0221993
ENSMUSG00000032869	Psmf1	228769	protein_coding	316.296	0.0222839	0.0665341	-0.334925	0.737682	0.866867	0.0222839
ENSMUSG00000021025	Nfkbia	18035	protein_coding	1365.83	-0.0222901	0.23866	0.0933971	0.925588	0.964364	0.0222901
ENSMUSG00000042700	Sipa1l1	217692	protein_coding	1443.13	0.0223087	0.0753848	-0.295931	0.767283	0.883365	0.0223087
ENSMUSG00000027651	Rprd1b	70470	protein_coding	406.201	-0.0223154	0.0555837	0.401473	0.688072	0.833786	0.0223154
ENSMUSG00000001751	Naglu	27419	protein_coding	376.062	0.0223287	0.0983647	-0.226999	0.820424	0.909278	0.0223287
ENSMUSG00000003346	Abhd17a	216169	protein_coding	936.128	-0.0223359	0.0982117	0.227426	0.820092	0.909231	0.0223359
ENSMUSG00000021962	Dcp1a	75901	protein_coding	330.777	0.0223495	0.0684402	-0.326555	0.744005	0.870924	0.0223495
ENSMUSG00000044982	Sft2d3	67158	protein_coding	72.0861	-0.0223544	0.120578	0.185394	0.85292	0.927882	0.0223544
ENSMUSG00000024036	Slc37a1	224674	protein_coding	2369.97	-0.0223819	0.0627652	0.356597	0.721393	0.855641	0.0223819
ENSMUSG00000060121	Gemin2	66603	protein_coding	72.7053	-0.0224064	0.138984	0.161216	0.871924	0.936943	0.0224064
ENSMUSG00000004931	Apba3	57267	protein_coding	451.227	-0.02243	0.0952737	0.235427	0.813877	0.907704	0.02243
ENSMUSG00000027312	Atrn	11990	protein_coding	780.663	-0.0224464	0.0787713	0.284956	0.775678	0.887918	0.0224464
ENSMUSG00000042599	Kdm7a	338523	protein_coding	1083.96	0.0224471	0.087047	-0.257873	0.796505	0.898892	0.0224471
ENSMUSG00000018583	G3bp1	27041	protein_coding	2038.53	0.0224771	0.11454	-0.196237	0.844424	0.923559	0.0224771
ENSMUSG00000021576	Pdcd6	18570	protein_coding	823.471	-0.0225078	0.0563731	0.399264	0.689698	0.83437	0.0225078
ENSMUSG00000001988	Npas1	18142	protein_coding	7.84973	0.0225163	0.510847	-0.0440764	0.964844	0.982588	0.0225163
ENSMUSG00000060373	Hnrnpc	15381	protein_coding	1708.71	-0.0225467	0.0976743	0.230835	0.817443	0.908714	0.0225467
ENSMUSG00000050043	Tmx2	66958	protein_coding	407.63	0.0225541	0.104	-0.216866	0.828313	0.913318	0.0225541
ENSMUSG00000023987	Pgc	109820	protein_coding	1.92905	0.0225946	1.95763	-0.0115418	0.990791	1	0.0225946
ENSMUSG00000029635	Cdk8	264064	protein_coding	478.956	0.0226503	0.0694377	-0.326196	0.744276	0.870991	0.0226503
ENSMUSG00000029384	2010109A12Rik	75610	protein_coding	4.76935	0.0227572	0.576617	-0.0394668	0.968518	0.984123	0.0227572
ENSMUSG00000026014	Raph1	77300	protein_coding	620.101	0.0227899	0.171174	-0.133139	0.894084	0.947787	0.0227899
ENSMUSG00000021494	Ddx41	72935	protein_coding	393.822	0.0227905	0.0737533	-0.309011	0.757314	0.878311	0.0227905
ENSMUSG00000117648	Gm32282	102634780	lncRNA	2.25876	-0.0227956	0.767067	0.0297179	0.976292	1	0.0227956
ENSMUSG00000033352	Map2k4	26398	protein_coding	590.221	0.0228148	0.082257	-0.27736	0.781504	0.890613	0.0228148
ENSMUSG00000019969	Psen1	19164	protein_coding	2121.94	-0.022826	0.0527266	0.432911	0.665079	0.819391	0.022826
ENSMUSG00000029054	Gabrd	14403	protein_coding	9.87022	-0.0228262	0.529358	0.0431205	0.965605	0.982706	0.0228262
ENSMUSG00000070327	Rnf213	672511	protein_coding	2399.81	0.0228381	0.186993	-0.122134	0.902793	0.952008	0.0228381
ENSMUSG00000006205	Htra1	56213	protein_coding	1.52699	-0.0228484	1.11112	0.0205633	0.983594	1	0.0228484
ENSMUSG00000004591	Pkn2	109333	protein_coding	1488.8	0.0228526	0.0563665	-0.405429	0.685162	0.832152	0.0228526
ENSMUSG00000029561	Oasl2	23962	protein_coding	378.976	-0.0228531	0.460802	0.0495941	0.960446	0.980698	0.0228531
ENSMUSG00000043621	Ubxn10	212190	protein_coding	120.136	0.0228996	0.146895	-0.155891	0.876119	0.938631	0.0228996
ENSMUSG00000027502	Rtf2	66404	protein_coding	817.198	0.0229085	0.0597066	-0.383684	0.701212	0.842046	0.0229085
ENSMUSG00000004945	Tmem242	70544	protein_coding	424.297	-0.0229181	0.101126	0.22663	0.820711	0.909369	0.0229181
ENSMUSG00000028517	Plpp3	67916	protein_coding	65.3956	-0.022927	0.167113	0.137195	0.890877	0.946593	0.022927
ENSMUSG00000029599	Ddx54	71990	protein_coding	992.884	-0.0229389	0.0510718	0.44915	0.653323	0.811873	0.0229389
ENSMUSG00000055408	Hottip	791364	lncRNA	188.299	-0.0229833	0.20752	0.110752	0.911813	0.957015	0.0229833
ENSMUSG00000041712	Ubr7	66622	protein_coding	311.838	-0.0229878	0.0897603	0.256102	0.797872	0.899697	0.0229878
ENSMUSG00000026809	Spaca9	69987	protein_coding	1.79477	0.0230389	0.898219	-0.0256495	0.979537	1	0.0230389
ENSMUSG00000040842	Szrd1	213491	protein_coding	1426.49	0.0230442	0.0643045	-0.358361	0.720073	0.855153	0.0230442
ENSMUSG00000010045	Tmem115	56395	protein_coding	591.218	0.0231302	0.0614581	-0.376358	0.706651	0.846209	0.0231302
ENSMUSG00000039536	Stau1	20853	protein_coding	487.24	-0.0231952	0.0718728	0.322726	0.746903	0.872441	0.0231952
ENSMUSG00000094091	Ankrd40cl	102639132	protein_coding	430.414	-0.0231978	0.249396	0.093016	0.925891	0.964584	0.0231978
ENSMUSG00000027219	Slc28a2	269346	protein_coding	94.0785	-0.0232551	0.186646	0.124595	0.900844	0.951246	0.0232551
ENSMUSG00000036376	Abt1	30946	protein_coding	149.32	-0.0232716	0.104197	0.223342	0.823269	0.910298	0.0232716
ENSMUSG00000031497	Tnfsf13b	24099	protein_coding	51.6054	0.0232789	0.200498	-0.116105	0.907569	0.954867	0.0232789
ENSMUSG00000022350	Washc5	223593	protein_coding	560.963	0.0232841	0.0707338	-0.329179	0.742021	0.869666	0.0232841
ENSMUSG00000043541	Casc1	320662	protein_coding	10.1289	-0.0232987	0.572514	0.0406955	0.967539	0.983742	0.0232987
ENSMUSG00000025915	Sgk3	170755	protein_coding	61.2362	-0.0233004	0.157143	0.148276	0.882125	0.94196	0.0233004
ENSMUSG00000071019	Sdr16c6	242286	protein_coding	8.15294	-0.023318	0.576843	0.0404235	0.967755	0.983902	0.023318
ENSMUSG00000024425	Ndfip1	65113	protein_coding	1128.28	-0.0233502	0.0817878	0.285497	0.775263	0.887843	0.0233502
ENSMUSG00000039148	Sart1	20227	protein_coding	699.952	0.0233594	0.0523685	-0.446058	0.655555	0.813178	0.0233594
ENSMUSG00000042389	Tsen2	381802	protein_coding	67.4669	0.0233703	0.198428	-0.117777	0.906244	0.954081	0.0233703
ENSMUSG00000090176	Cd200r2	271375	protein_coding	67.109	-0.0233733	0.219438	0.106515	0.915174	0.958334	0.0233733
ENSMUSG00000043587	Pxylp1	235534	protein_coding	561.007	-0.02338	0.149928	0.155942	0.876079	0.938631	0.02338
ENSMUSG00000100727	1700003P14Rik	75890	lncRNA	0.767302	0.0233823	1.70225	-0.0137361	0.98904	1	0.0233823
ENSMUSG00000027207	Galk2	69976	protein_coding	591.713	-0.0234102	0.102569	0.228238	0.819461	0.908986	0.0234102
ENSMUSG00000048486	Fitm2	228859	protein_coding	250.589	-0.0234123	0.110709	0.211476	0.832516	0.915629	0.0234123
ENSMUSG00000035125	Gcfc2	330361	protein_coding	70.6161	0.0234152	0.144942	-0.161548	0.871662	0.936826	0.0234152
ENSMUSG00000036885	Arhgef26	622434	protein_coding	95.9703	0.0234417	0.137939	-0.169942	0.865056	0.932932	0.0234417
ENSMUSG00000031449	Atp4b	11945	protein_coding	1.28769	-0.0234489	2.0526	0.011424	0.990885	1	0.0234489
ENSMUSG00000026584	Scyl3	240880	protein_coding	327.985	-0.023453	0.0724485	0.323719	0.74615	0.872287	0.023453
ENSMUSG00000029047	Pex10	668173	protein_coding	102.475	0.0234841	0.121845	-0.192738	0.847164	0.924723	0.0234841
ENSMUSG00000022779	Top3b	21976	protein_coding	474.805	0.0235676	0.0520418	-0.452859	0.65065	0.810198	0.0235676
ENSMUSG00000030986	Dhx32	101437	protein_coding	1731.99	-0.0236313	0.0792188	0.298304	0.765471	0.882511	0.0236313
ENSMUSG00000021156	Zmynd11	66505	protein_coding	572.506	0.023637	0.0470149	-0.502754	0.615137	0.787654	0.023637
ENSMUSG00000019173	Rab5c	19345	protein_coding	1724.21	-0.0236601	0.0683558	0.346132	0.729243	0.860307	0.0236601
ENSMUSG00000046873	Mbtps2	270669	protein_coding	150.352	0.0236634	0.119512	-0.198	0.843045	0.922357	0.0236634
ENSMUSG00000024736	Tmem132a	98170	protein_coding	51.4203	-0.0236711	0.151263	0.156489	0.875648	0.938631	0.0236711
ENSMUSG00000025218	Poll	56626	protein_coding	131.101	0.0236755	0.104333	-0.226921	0.820485	0.909278	0.0236755
ENSMUSG00000030019	Fbxl14	101358	protein_coding	531.301	0.0237051	0.0786077	-0.301563	0.762986	0.881056	0.0237051
ENSMUSG00000056153	Socs6	54607	protein_coding	630.947	-0.0237071	0.0717873	0.33024	0.741218	0.869044	0.0237071
ENSMUSG00000104960	Snhg8	69895	lncRNA	145.05	-0.0237386	0.167215	0.141964	0.887108	0.944107	0.0237386
ENSMUSG00000008429	Herpud2	80517	protein_coding	324.187	0.0237646	0.0957995	-0.248066	0.804083	0.903431	0.0237646
ENSMUSG00000086544	Chn1os3	329427	lncRNA	2.62705	0.0237673	0.936671	-0.0253742	0.979757	1	0.0237673
ENSMUSG00000026718	Stam	20844	protein_coding	549.971	-0.0237826	0.0778515	0.305487	0.759996	0.879445	0.0237826
ENSMUSG00000031681	Smad1	17125	protein_coding	692.328	-0.0238992	0.0668845	0.35732	0.720852	0.855368	0.0238992
ENSMUSG00000092981	Mir5125	100628593	miRNA	14.4134	-0.023913	0.349671	0.0683872	0.945477	0.973721	0.023913
ENSMUSG00000023932	Cdc5l	71702	protein_coding	797.917	-0.0239292	0.108196	0.221165	0.824964	0.911457	0.0239292
ENSMUSG00000029788	Cpa5	74649	protein_coding	1.12791	-0.0239361	1.93512	0.0123693	0.990131	1	0.0239361
ENSMUSG00000044308	Ubr3	68795	protein_coding	1134.92	0.0239602	0.0759604	-0.31543	0.752436	0.875794	0.0239602
ENSMUSG00000030657	Xylt1	233781	protein_coding	142.15	-0.0239782	0.237869	0.100804	0.919706	0.961085	0.0239782
ENSMUSG00000022620	Arsa	11883	protein_coding	257.992	0.0239923	0.068054	-0.352548	0.724427	0.857269	0.0239923
ENSMUSG00000025885	Myo5b	17919	protein_coding	3528.55	-0.0240013	0.0831997	0.288478	0.772981	0.886213	0.0240013
ENSMUSG00000027968	Larp7	28036	protein_coding	238.683	0.0240293	0.106183	-0.2263	0.820968	0.909531	0.0240293
ENSMUSG00000060450	Rnf14	56736	protein_coding	691.463	-0.0240736	0.085284	0.282276	0.777732	0.888933	0.0240736
ENSMUSG00000020441	2310033P09Rik	67862	protein_coding	103.729	0.0240785	0.114343	-0.210582	0.833214	0.915993	0.0240785
ENSMUSG00000021731	Mrps30	59054	protein_coding	244.101	0.0240941	0.106232	-0.226806	0.820575	0.909278	0.0240941
ENSMUSG00000030816	Rnf40	233900	protein_coding	840.984	0.0241358	0.056402	-0.427925	0.668706	0.822257	0.0241358
ENSMUSG00000060317	Acnat2	209186	protein_coding	0.773546	-0.0241958	1.94694	0.0124276	0.990084	1	0.0241958
ENSMUSG00000022853	Ehhadh	74147	protein_coding	703.69	0.0242026	0.0788719	-0.30686	0.75895	0.878912	0.0242026
ENSMUSG00000042705	Commd10	69456	protein_coding	203.046	-0.0242196	0.0919793	0.263316	0.792307	0.896636	0.0242196
ENSMUSG00000015714	Cers2	76893	protein_coding	693.264	0.0243046	0.0721201	-0.337002	0.736116	0.865765	0.0243046
ENSMUSG00000031584	Gsr	14782	protein_coding	1652.32	0.0243297	0.0974701	-0.249612	0.802887	0.902682	0.0243297
ENSMUSG00000038859	Baiap2l1	66898	protein_coding	1701.7	-0.0243384	0.100032	0.243307	0.807767	0.905234	0.0243384
ENSMUSG00000058748	Zfp958	233987	protein_coding	114.559	-0.0243473	0.150982	0.161259	0.871889	0.936943	0.0243473
ENSMUSG00000029550	Sppl3	74585	protein_coding	563.052	-0.024353	0.057808	0.421274	0.673555	0.824971	0.024353
ENSMUSG00000044730	9930104L06Rik	194268	protein_coding	93.4105	-0.0243643	0.106813	0.228103	0.819566	0.909014	0.0243643
ENSMUSG00000052557	Gan	209239	protein_coding	459.34	-0.0243976	0.10315	0.236526	0.813025	0.907217	0.0243976
ENSMUSG00000032263	Bckdhb	12040	protein_coding	89.9477	-0.0244359	0.150835	0.162004	0.871302	0.936581	0.0244359
ENSMUSG00000021277	Traf3	22031	protein_coding	349.632	0.0244434	0.109556	-0.223113	0.823447	0.910384	0.0244434
ENSMUSG00000027796	Smad9	55994	protein_coding	4.8263	-0.0244437	0.515572	0.0474109	0.962186	0.981435	0.0244437
ENSMUSG00000027463	Slc52a3	69698	protein_coding	493.096	-0.0244537	0.0930898	0.26269	0.79279	0.89683	0.0244537
ENSMUSG00000062470	Fbxl12os	66662	lncRNA	9.54769	-0.024478	0.390191	0.0627334	0.949979	0.97587	0.024478
ENSMUSG00000054814	Usp46	69727	protein_coding	330.464	-0.0244791	0.106754	0.229303	0.818633	0.908813	0.0244791
ENSMUSG00000047281	Sfn	55948	protein_coding	3686.65	-0.0244865	0.139502	0.175529	0.860664	0.931475	0.0244865
ENSMUSG00000054894	Dmac2l	68055	protein_coding	96.1308	-0.0244922	0.125518	0.19513	0.845291	0.923802	0.0244922
ENSMUSG00000048307	Ankrd46	68839	protein_coding	255.213	-0.0244992	0.080926	0.302736	0.762091	0.880874	0.0244992
ENSMUSG00000086877	A230072C01Rik	320742	lncRNA	7.91996	0.0245141	0.431526	-0.0568079	0.954698	0.977426	0.0245141
ENSMUSG00000025036	Sfxn2	94279	protein_coding	188.091	0.0245988	0.130759	-0.188123	0.850781	0.927199	0.0245988
ENSMUSG00000030909	Anks4b	72074	protein_coding	1690.26	-0.0246384	0.0983652	0.250479	0.802217	0.902341	0.0246384
ENSMUSG00000019826	Zbtb24	268294	protein_coding	199.524	0.0246552	0.101935	-0.241871	0.80888	0.905678	0.0246552
ENSMUSG00000038417	Fig4	103199	protein_coding	317.995	-0.0246765	0.0817715	0.301773	0.762825	0.881056	0.0246765
ENSMUSG00000118249	Gm36608	102640578	lncRNA	1.3907	0.0247174	0.952711	-0.0259443	0.979302	1	0.0247174
ENSMUSG00000056310	Tyw1	100929	protein_coding	279.783	0.02476	0.0851703	-0.290712	0.771271	0.885199	0.02476
ENSMUSG00000024381	Bin1	30948	protein_coding	167.272	0.0247699	0.0985788	-0.25127	0.801605	0.901751	0.0247699
ENSMUSG00000037351	Actr1b	226977	protein_coding	1988.52	-0.0247747	0.0439994	0.563068	0.573389	0.758644	0.0247747
ENSMUSG00000025340	Rabgef1	56715	protein_coding	370.742	-0.0248706	0.0707293	0.351631	0.725115	0.857653	0.0248706
ENSMUSG00000024764	Naa40	70999	protein_coding	447.351	-0.0248743	0.108035	0.230243	0.817903	0.908813	0.0248743
ENSMUSG00000091803	Cox16	66272	protein_coding	103.927	-0.0249085	0.127515	0.195339	0.845128	0.923798	0.0249085
ENSMUSG00000024384	Iws1	73473	protein_coding	766.332	-0.0249344	0.0705997	0.35318	0.723953	0.857077	0.0249344
ENSMUSG00000070644	Etnk2	214253	protein_coding	15.4952	-0.02494	0.370398	0.0673329	0.946317	0.973796	0.02494
ENSMUSG00000021263	Degs2	70059	protein_coding	2217.61	0.0249548	0.0846835	-0.294684	0.768236	0.883975	0.0249548
ENSMUSG00000030205	Gprc5d	93746	protein_coding	0.584103	-0.0249589	1.63316	0.0152826	0.987807	1	0.0249589
ENSMUSG00000024218	Taf11	68776	protein_coding	157.991	-0.0249647	0.0837435	0.298109	0.76562	0.882511	0.0249647
ENSMUSG00000052428	Tmco1	68944	protein_coding	532.416	0.0249908	0.113522	-0.22014	0.825762	0.911905	0.0249908
ENSMUSG00000040128	Pnrc1	108767	protein_coding	1156.07	0.0251344	0.185984	-0.135143	0.892499	0.947203	0.0251344
ENSMUSG00000026142	Rhbdd1	76867	protein_coding	315.852	0.0251878	0.0678973	-0.370969	0.71066	0.84907	0.0251878
ENSMUSG00000036667	Tcaf1	77574	protein_coding	240.318	0.0251943	0.0896721	-0.280961	0.778741	0.889481	0.0251943
ENSMUSG00000029621	Arpc1a	56443	protein_coding	926.287	-0.0252435	0.074585	0.338453	0.735022	0.864911	0.0252435
ENSMUSG00000042535	Gtpbp1	14904	protein_coding	519.963	0.0252725	0.0598202	-0.422474	0.672679	0.824518	0.0252725
ENSMUSG00000042410	Agps	228061	protein_coding	1105.74	-0.0252833	0.0765249	0.330393	0.741103	0.86897	0.0252833
ENSMUSG00000024400	Wdr33	74320	protein_coding	709.031	0.0252933	0.0513496	-0.492572	0.622315	0.79291	0.0252933
ENSMUSG00000028076	Cd1d1	12479	protein_coding	57.5381	0.0253064	0.208897	-0.121143	0.903578	0.952306	0.0253064
ENSMUSG00000034190	Chmp7	105513	protein_coding	525.85	0.0253343	0.050163	-0.50504	0.613531	0.786448	0.0253343
ENSMUSG00000102923	Gm31728	102634049	lncRNA	1.87645	0.0253358	0.909189	-0.0278664	0.977769	1	0.0253358
ENSMUSG00000021549	Rasa1	218397	protein_coding	571.192	0.0253641	0.0764133	-0.331933	0.73994	0.868161	0.0253641
ENSMUSG00000043542	Zc2hc1a	67306	protein_coding	89.8287	-0.025374	0.14451	0.175587	0.860619	0.931475	0.025374
ENSMUSG00000045211	Nudt18	213484	protein_coding	65.1897	-0.0253746	0.142929	0.177532	0.85909	0.931099	0.0253746
ENSMUSG00000018446	C1qbp	12261	protein_coding	659.088	-0.025385	0.101886	0.24915	0.803244	0.902857	0.025385
ENSMUSG00000029470	P2rx4	18438	protein_coding	1492.73	0.0253858	0.156564	-0.162143	0.871193	0.936524	0.0253858
ENSMUSG00000020130	Tbc1d15	66687	protein_coding	546.492	-0.0254032	0.146934	0.172889	0.862739	0.932166	0.0254032
ENSMUSG00000032624	Eml4	78798	protein_coding	1098.98	-0.0254125	0.109331	0.232438	0.816198	0.908409	0.0254125
ENSMUSG00000024234	Mtpap	67440	protein_coding	266.174	-0.0254245	0.0946289	0.268675	0.78818	0.894017	0.0254245
ENSMUSG00000022898	Vps26c	13185	protein_coding	490.122	-0.0254362	0.0550464	0.462087	0.644019	0.805973	0.0254362
ENSMUSG00000046756	Mrps7	50529	protein_coding	482.395	-0.025445	0.0801989	0.317274	0.751036	0.875082	0.025445
ENSMUSG00000041328	Pcf11	74737	protein_coding	1019.94	-0.0254531	0.0850741	0.299188	0.764797	0.88222	0.0254531
ENSMUSG00000027663	Zmat3	22401	protein_coding	207.816	0.0254654	0.111961	-0.22745	0.820074	0.909231	0.0254654
ENSMUSG00000005823	Gpr108	78308	protein_coding	1154.1	0.0254671	0.0481011	-0.52945	0.596493	0.774662	0.0254671
ENSMUSG00000033382	Trappc8	75964	protein_coding	1073.98	0.0255564	0.0655765	-0.389719	0.696745	0.839061	0.0255564
ENSMUSG00000098022	Zfp82	330502	protein_coding	3.29509	-0.025604	0.579985	0.044146	0.964788	1	0.025604
ENSMUSG00000020114	Cand1	71902	protein_coding	1318.16	0.0256206	0.077937	-0.328735	0.742356	0.869945	0.0256206
ENSMUSG00000040543	Pitpnm3	327958	protein_coding	178.903	-0.025626	0.145853	0.175697	0.860532	0.931475	0.025626
ENSMUSG00000094870	Zfp131	72465	protein_coding	322.03	0.0256597	0.080981	-0.31686	0.751349	0.875082	0.0256597
ENSMUSG00000074896	Ifit3	15959	protein_coding	48.6757	0.0256981	0.437043	-0.0587999	0.953111	0.97671	0.0256981
ENSMUSG00000029071	Dvl1	13542	protein_coding	741.532	-0.0257357	0.0985107	0.261247	0.793902	0.897263	0.0257357
ENSMUSG00000034863	Ano8	382014	protein_coding	182.017	0.0257724	0.119082	-0.216426	0.828656	0.913505	0.0257724
ENSMUSG00000025358	Cdk2	12566	protein_coding	228.531	0.025774	0.141668	-0.181932	0.855636	0.929787	0.025774
ENSMUSG00000052549	Arl13a	74448	protein_coding	1.62746	-0.0257944	1.12147	0.0230006	0.98165	1	0.0257944
ENSMUSG00000041741	Pde3a	54611	protein_coding	1375.5	-0.0258454	0.0904701	0.285679	0.775124	0.887838	0.0258454
ENSMUSG00000036323	Srp72	66661	protein_coding	1122.91	0.0258638	0.102784	-0.251633	0.801325	0.901569	0.0258638
ENSMUSG00000029802	Abcg2	26357	protein_coding	989.347	0.0258852	0.120649	-0.214549	0.830119	0.914176	0.0258852
ENSMUSG00000026289	Atg16l1	77040	protein_coding	392.169	-0.0259706	0.0773519	0.335747	0.737062	0.86657	0.0259706
ENSMUSG00000067365	Tmem128	66309	protein_coding	329.74	0.0259985	0.0875246	-0.297042	0.766434	0.88269	0.0259985
ENSMUSG00000025019	Lcor	212391	protein_coding	934.378	0.0259994	0.0580594	-0.447806	0.654293	0.812408	0.0259994
ENSMUSG00000029190	D5Ertd579e	320661	protein_coding	550.917	-0.0260406	0.107857	0.241436	0.809217	0.905779	0.0260406
ENSMUSG00000035212	Leprot	230514	protein_coding	831.391	-0.0260487	0.0706891	0.368497	0.712503	0.850598	0.0260487
ENSMUSG00000009907	Vps4b	20479	protein_coding	1618.56	0.0260524	0.0528693	-0.49277	0.622175	0.792834	0.0260524
ENSMUSG00000035629	Rubcn	100502698	protein_coding	437.328	0.0260577	0.0660551	-0.394485	0.693223	0.837078	0.0260577
ENSMUSG00000029480	Dhx37	208144	protein_coding	186.35	0.0260672	0.0914185	-0.285141	0.775536	0.887918	0.0260672
ENSMUSG00000023004	Tuba1b	22143	protein_coding	395.485	0.0261317	0.241187	-0.108347	0.913721	0.957922	0.0261317
ENSMUSG00000045193	Cirbp	12696	protein_coding	251.065	0.0261443	0.136969	-0.190877	0.848622	0.925637	0.0261443
ENSMUSG00000027465	Tbc1d20	67231	protein_coding	1007.35	0.0261831	0.067461	-0.388122	0.697926	0.839977	0.0261831
ENSMUSG00000100084	2310068J16Rik	70281	lncRNA	9.68908	0.0262291	0.371998	-0.0705085	0.943789	0.972892	0.0262291
ENSMUSG00000026563	Tada1	27878	protein_coding	102.74	-0.0262307	0.10929	0.240011	0.810322	0.906158	0.0262307
ENSMUSG00000042380	Smim12	80284	protein_coding	186.845	-0.0262543	0.0863575	0.304019	0.761113	0.880245	0.0262543
ENSMUSG00000037296	Lsm1	67207	protein_coding	188.94	0.0262961	0.0733307	-0.358596	0.719897	0.855153	0.0262961
ENSMUSG00000050714	Zbtb26	320633	protein_coding	87.5879	-0.0263034	0.152477	0.172507	0.863039	0.932166	0.0263034
ENSMUSG00000116564	Riok2	67045	protein_coding	229.738	-0.0263593	0.114768	0.229675	0.818344	0.908813	0.0263593
ENSMUSG00000002635	Pdcd2l	68079	protein_coding	132.138	0.0263609	0.107133	-0.246058	0.805637	0.904254	0.0263609
ENSMUSG00000029681	Bcl7b	12054	protein_coding	217.083	-0.0264025	0.0906639	0.291213	0.770889	0.885199	0.0264025
ENSMUSG00000003363	Pld3	18807	protein_coding	339.571	-0.026411	0.0833883	0.316723	0.751454	0.875093	0.026411
ENSMUSG00000026519	Tmem63a	208795	protein_coding	1442.58	-0.0264167	0.113592	0.232558	0.816105	0.908409	0.0264167
ENSMUSG00000079523	Tmsb10	19240	protein_coding	2004.19	0.0264497	0.0944693	-0.279982	0.779491	0.890073	0.0264497
ENSMUSG00000028959	Fastk	66587	protein_coding	816.277	-0.0264614	0.0731578	0.361703	0.717574	0.853564	0.0264614
ENSMUSG00000027405	Nop56	67134	protein_coding	486.008	0.0264624	0.111696	-0.236914	0.812724	0.907148	0.0264624
ENSMUSG00000013736	Trnt1	70047	protein_coding	286.446	0.0264893	0.101051	-0.262138	0.793215	0.89708	0.0264893
ENSMUSG00000042851	Zc3h6	78751	protein_coding	69.5968	0.0265296	0.195416	-0.13576	0.892011	0.947203	0.0265296
ENSMUSG00000019590	Cyb561	13056	protein_coding	1222.71	-0.0265383	0.118555	0.223848	0.822875	0.910241	0.0265383
ENSMUSG00000034321	Exosc1	66583	protein_coding	108.577	0.0265458	0.131284	-0.202201	0.83976	0.92028	0.0265458
ENSMUSG00000021094	Dhrs7	66375	protein_coding	294.303	-0.026561	0.140515	0.189025	0.850073	0.926817	0.026561
ENSMUSG00000033060	Lmo7	380928	protein_coding	3213.51	0.0265621	0.113067	-0.234922	0.814269	0.90771	0.0265621
ENSMUSG00000034258	Flvcr2	217721	protein_coding	3.83067	0.0265743	0.847378	-0.0313606	0.974982	1	0.0265743
ENSMUSG00000002210	Smg9	71997	protein_coding	288.759	0.0265805	0.0941841	-0.282218	0.777776	0.888933	0.0265805
ENSMUSG00000003380	Rabac1	14470	protein_coding	447.383	0.0265891	0.0695827	-0.382123	0.70237	0.842946	0.0265891
ENSMUSG00000045817	Zfp36l2	12193	protein_coding	2015.55	0.0266045	0.0999177	-0.266265	0.790035	0.895243	0.0266045
ENSMUSG00000042429	Adora1	11539	protein_coding	20.4764	-0.0266218	0.342411	0.077748	0.938029	0.970517	0.0266218
ENSMUSG00000027281	Slx4ip	74243	protein_coding	161.527	0.0266326	0.113272	-0.23512	0.814116	0.90771	0.0266326
ENSMUSG00000004934	Pias4	59004	protein_coding	384.085	0.0266806	0.0767569	-0.347598	0.728142	0.859565	0.0266806
ENSMUSG00000018509	Cenpv	73139	protein_coding	344.554	-0.0267045	0.084267	0.316903	0.751317	0.875082	0.0267045
ENSMUSG00000055204	Ankrd17	81702	protein_coding	1775.08	0.0267426	0.0631749	-0.423311	0.672069	0.82419	0.0267426
ENSMUSG00000010048	Ifrd2	15983	protein_coding	352.535	-0.0267517	0.109542	0.244215	0.807064	0.904988	0.0267517
ENSMUSG00000004846	Plod3	26433	protein_coding	302.677	0.0267572	0.0994402	-0.269078	0.787869	0.893788	0.0267572
ENSMUSG00000036172	Cd200r3	74603	protein_coding	3.30436	-0.026798	0.839589	0.031918	0.974537	1	0.026798
ENSMUSG00000025877	Hk3	212032	protein_coding	2.06345	-0.0267987	1.91141	0.0140204	0.988814	1	0.0267987
ENSMUSG00000028382	Ptbp3	230257	protein_coding	3433.7	-0.0268401	0.0673257	0.39866	0.690143	0.834764	0.0268401
ENSMUSG00000040463	Mybbp1a	18432	protein_coding	754.335	0.0268452	0.124183	-0.216175	0.828852	0.913505	0.0268452
ENSMUSG00000037029	Zfp146	26465	protein_coding	348.665	0.0268748	0.119181	-0.225495	0.821594	0.909919	0.0268748
ENSMUSG00000034793	G6pc3	68401	protein_coding	373.421	-0.0268833	0.114914	0.233943	0.815029	0.908068	0.0268833
ENSMUSG00000019984	Med23	70208	protein_coding	443.207	0.0269134	0.0750899	-0.358416	0.720032	0.855153	0.0269134
ENSMUSG00000005131	4930550C14Rik	75311	protein_coding	3.75717	0.0269371	0.536715	-0.0501889	0.959972	1	0.0269371
ENSMUSG00000032482	Cspg5	29873	protein_coding	14.3868	-0.0269726	0.573354	0.0470435	0.962479	0.981498	0.0269726
ENSMUSG00000051390	Zbtb22	81630	protein_coding	493.116	-0.0269816	0.0708427	0.380866	0.703302	0.843759	0.0269816
ENSMUSG00000029263	Pigg	433931	protein_coding	305.589	0.0269886	0.0870857	-0.309908	0.756631	0.87789	0.0269886
ENSMUSG00000034926	Dhcr24	74754	protein_coding	2077.26	0.0270433	0.0781262	-0.346149	0.72923	0.860307	0.0270433
ENSMUSG00000098449	Gm7467	665055	lncRNA	18.601	-0.0270456	0.284028	0.0952215	0.924139	0.96332	0.0270456
ENSMUSG00000039774	Galnt12	230145	protein_coding	1453.21	-0.0270617	0.106647	0.253751	0.799688	0.900822	0.0270617
ENSMUSG00000007035	Msh5	17687	protein_coding	26.2004	0.0270726	0.243668	-0.111105	0.911533	0.956997	0.0270726
ENSMUSG00000029670	Ing3	71777	protein_coding	158.695	-0.0270912	0.130652	0.207355	0.835733	0.917517	0.0270912
ENSMUSG00000032312	Csk	12988	protein_coding	890.703	0.0271034	0.0651314	-0.416134	0.677312	0.827106	0.0271034
ENSMUSG00000033720	Sfxn5	94282	protein_coding	322.671	-0.0271236	0.130226	0.208281	0.835009	0.917066	0.0271236
ENSMUSG00000066829	Zfp810	235050	protein_coding	166.66	-0.0271572	0.12336	0.220145	0.825758	0.911905	0.0271572
ENSMUSG00000024896	Minpp1	17330	protein_coding	366.453	-0.0272093	0.118736	0.229158	0.818746	0.908813	0.0272093
ENSMUSG00000041396	Mettl18	69962	protein_coding	43.5219	0.0272485	0.178315	-0.152812	0.878547	0.939902	0.0272485
ENSMUSG00000039004	Bmp6	12161	protein_coding	8.75711	-0.0272623	0.562026	0.0485072	0.961312	0.981096	0.0272623
ENSMUSG00000038777	Sema6c	20360	protein_coding	7.04036	0.0272741	0.710684	-0.0383772	0.969387	0.984404	0.0272741
ENSMUSG00000020572	Nampt	59027	protein_coding	862.07	0.0272864	0.0842759	-0.323775	0.746109	0.872287	0.0272864
ENSMUSG00000024576	Csnk1a1	93687	protein_coding	5000.67	0.0273444	0.0509867	-0.536305	0.591748	0.771818	0.0273444
ENSMUSG00000013858	Tmem259	216157	protein_coding	1039.66	0.0273898	0.0718956	-0.380966	0.703228	0.843731	0.0273898
ENSMUSG00000063364	3300002I08Rik	69277	protein_coding	14.0486	0.0274097	0.313657	-0.0873877	0.930363	0.966412	0.0274097
ENSMUSG00000031012	Cask	12361	protein_coding	886.668	0.02741	0.0767425	-0.357169	0.720965	0.855441	0.02741
ENSMUSG00000038446	Cdc40	71713	protein_coding	262.734	0.0274359	0.0898949	-0.3052	0.760214	0.879513	0.0274359
ENSMUSG00000007411	Mark3	17169	protein_coding	794.729	-0.027494	0.0577628	0.47598	0.634088	0.800508	0.027494
ENSMUSG00000053580	Tanc2	77097	protein_coding	107.193	0.0275091	0.106521	-0.258251	0.796213	0.898808	0.0275091
ENSMUSG00000036249	Rbm43	71684	protein_coding	88.5953	-0.0275321	0.164185	0.167689	0.866828	0.933837	0.0275321
ENSMUSG00000114828	AI463229	100042802	lncRNA	22.7752	-0.0275736	0.300738	0.0916867	0.926947	0.965151	0.0275736
ENSMUSG00000027254	Map1a	17754	protein_coding	28.5174	0.0275751	0.388284	-0.0710179	0.943384	0.972596	0.0275751
ENSMUSG00000090751	Vmn2r63	435975	protein_coding	2.97975	-0.0275774	1.97321	0.0139759	0.988849	1	0.0275774
ENSMUSG00000021905	Dph3	105638	protein_coding	327.881	-0.0276103	0.0928443	0.297383	0.766174	0.88269	0.0276103
ENSMUSG00000030688	Stard10	56018	protein_coding	6196.07	-0.027705	0.0619936	0.446902	0.654946	0.812734	0.027705
ENSMUSG00000039952	Dag1	13138	protein_coding	2232.54	-0.0277151	0.0590651	0.46923	0.638905	0.803142	0.0277151
ENSMUSG00000035173	Ccdc186	213993	protein_coding	882.75	0.0277221	0.0844265	-0.328358	0.742641	0.870033	0.0277221
ENSMUSG00000040312	Cchcr1	240084	protein_coding	175.954	0.0277491	0.107664	-0.257738	0.796609	0.898948	0.0277491
ENSMUSG00000041870	Ankrd13a	68420	protein_coding	2850.74	-0.0278354	0.0403741	0.689437	0.490548	0.697934	0.0278354
ENSMUSG00000020692	Nle1	217011	protein_coding	85.9062	0.0278415	0.130373	-0.213552	0.830896	0.914497	0.0278415
ENSMUSG00000057230	Aak1	269774	protein_coding	515.084	-0.0278767	0.0880201	0.316708	0.751465	0.875093	0.0278767
ENSMUSG00000069223	4930451E10Rik	78111	lncRNA	1.51539	0.0278878	0.834279	-0.0334274	0.973334	1	0.0278878
ENSMUSG00000017858	Ift52	245866	protein_coding	328.57	0.0278885	0.0769329	-0.362504	0.716975	0.853197	0.0278885
ENSMUSG00000036208	Nepro	212547	protein_coding	174.794	-0.0279015	0.0981209	0.284358	0.776136	0.888226	0.0279015
ENSMUSG00000044626	Liph	239759	protein_coding	690.689	-0.02792	0.114779	0.24325	0.807811	0.905234	0.02792
ENSMUSG00000033444	Specc1l	74392	protein_coding	1975.6	-0.0279443	0.136245	0.205103	0.837492	0.918959	0.0279443
ENSMUSG00000020097	Sgpl1	20397	protein_coding	1672.29	0.0279964	0.089814	-0.311716	0.755257	0.877032	0.0279964
ENSMUSG00000028977	Casz1	69743	protein_coding	1151.54	0.0280466	0.164269	-0.170736	0.864432	0.93257	0.0280466
ENSMUSG00000028988	Ctnnbip1	67087	protein_coding	222.244	-0.0280564	0.103394	0.271356	0.786117	0.89315	0.0280564
ENSMUSG00000027274	Mkks	59030	protein_coding	248.433	0.0281074	0.163182	-0.172246	0.863244	0.932166	0.0281074
ENSMUSG00000017781	Pitpna	18738	protein_coding	1534.07	0.0281211	0.0545059	-0.515928	0.605905	0.780797	0.0281211
ENSMUSG00000068270	Shroom4	208431	protein_coding	36.5027	0.0281386	0.292618	-0.0961615	0.923392	0.962865	0.0281386
ENSMUSG00000037373	Ctbp1	13016	protein_coding	1998.83	0.0281424	0.070158	-0.401128	0.688326	0.833786	0.0281424
ENSMUSG00000021929	Kpna3	16648	protein_coding	413.364	0.0281485	0.0945893	-0.297586	0.766019	0.88269	0.0281485
ENSMUSG00000007837	Prrg2	65116	protein_coding	387.933	-0.0282376	0.0996846	0.283269	0.77697	0.888627	0.0282376
ENSMUSG00000042228	Lyn	17096	protein_coding	313.057	-0.0282588	0.0834805	0.338508	0.734981	0.864911	0.0282588
ENSMUSG00000037119	Fam91a1	210998	protein_coding	1315.67	0.0282649	0.108978	-0.259364	0.795354	0.898299	0.0282649
ENSMUSG00000030697	Ppp4c	56420	protein_coding	1237.4	-0.0282682	0.04823	0.586113	0.5578	0.74696	0.0282682
ENSMUSG00000031807	Pgls	66171	protein_coding	708.479	0.0282708	0.0818059	-0.345584	0.729655	0.860515	0.0282708
ENSMUSG00000016503	Gtf3a	66596	protein_coding	152.378	0.0283066	0.121605	-0.232775	0.815936	0.908409	0.0283066
ENSMUSG00000034442	Trmt5	76357	protein_coding	101.864	0.0283825	0.137315	-0.206697	0.836247	0.917959	0.0283825
ENSMUSG00000058715	Fcer1g	14127	protein_coding	8.64518	-0.0284055	0.39684	0.0715794	0.942937	0.972317	0.0284055
ENSMUSG00000022568	Scrib	105782	protein_coding	1194.25	0.0284513	0.0534704	-0.532094	0.594661	0.773368	0.0284513
ENSMUSG00000028850	Gpatch3	242691	protein_coding	76.5625	0.0284674	0.154144	-0.18468	0.85348	0.928055	0.0284674
ENSMUSG00000034203	Chchd4	72170	protein_coding	322.866	0.0284891	0.070754	-0.40265	0.687206	0.833389	0.0284891
ENSMUSG00000026573	Xcl1	16963	protein_coding	13.9127	-0.0284967	0.493815	0.0577073	0.953982	0.977048	0.0284967
ENSMUSG00000048755	Mcat	223722	protein_coding	192.46	-0.0284988	0.157411	0.181047	0.85633	0.930174	0.0284988
ENSMUSG00000037487	Ubr5	70790	protein_coding	2828.79	0.0285165	0.0619173	-0.460558	0.645116	0.806689	0.0285165
ENSMUSG00000039456	Morc3	338467	protein_coding	529.779	-0.0285182	0.0670956	0.425038	0.670809	0.823379	0.0285182
ENSMUSG00000067577	A430093F15Rik	403202	lncRNA	1.10703	-0.0285795	2.18338	0.0130896	0.989556	1	0.0285795
ENSMUSG00000019920	Lims1	110829	protein_coding	1160.69	0.028611	0.167409	-0.170905	0.864298	0.93257	0.028611
ENSMUSG00000023051	Tarbp2	21357	protein_coding	234.038	0.028624	0.121954	-0.234711	0.814433	0.90771	0.028624
ENSMUSG00000013089	Etv5	104156	protein_coding	330.275	-0.0286262	0.205792	0.139103	0.889369	0.94566	0.0286262
ENSMUSG00000036452	Arhgap26	71302	protein_coding	418.312	0.0286479	0.0911998	-0.314123	0.753428	0.876452	0.0286479
ENSMUSG00000022245	Skor1	207667	protein_coding	2.25974	0.0286931	1.26951	-0.0226017	0.981968	1	0.0286931
ENSMUSG00000020305	Asb3	65257	protein_coding	111.844	-0.0287084	0.1248	0.230034	0.818065	0.908813	0.0287084
ENSMUSG00000091514	Gm17484	100503003	lncRNA	2.49664	-0.0287123	0.682877	0.042046	0.966462	1	0.0287123
ENSMUSG00000097021	4933433G15Rik	71274	lncRNA	9.19713	0.0287264	0.416849	-0.0689132	0.945059	0.973543	0.0287264
ENSMUSG00000029669	Tspan12	269831	protein_coding	526.191	0.02875	0.108531	-0.264901	0.791085	0.895862	0.02875
ENSMUSG00000020234	Tektip1	432479	protein_coding	10.2691	0.0287815	0.372656	-0.0772334	0.938438	0.970587	0.0287815
ENSMUSG00000024423	Impact	16210	protein_coding	87.9875	-0.0287853	0.154022	0.18689	0.851747	0.927575	0.0287853
ENSMUSG00000033436	Armcx2	67416	protein_coding	4.78759	0.0288096	0.781105	-0.0368832	0.970578	0.984771	0.0288096
ENSMUSG00000037773	Pced1a	319513	protein_coding	94.3168	-0.0288351	0.122571	0.235252	0.814013	0.90771	0.0288351
ENSMUSG00000020993	Trappc6b	78232	protein_coding	293.065	0.0288927	0.0757947	-0.381196	0.703058	0.843588	0.0288927
ENSMUSG00000025027	Xpnpep1	170750	protein_coding	905.109	0.0289488	0.0690067	-0.419507	0.674846	0.825633	0.0289488
ENSMUSG00000030980	Knop1	66356	protein_coding	395.65	-0.0289962	0.110842	0.261599	0.793631	0.897242	0.0289962
ENSMUSG00000035575	Utp6	216987	protein_coding	472.7	0.0290309	0.117158	-0.247792	0.804295	0.903546	0.0290309
ENSMUSG00000026239	Pde6d	18582	protein_coding	105.191	0.0290489	0.107167	-0.271062	0.786343	0.893161	0.0290489
ENSMUSG00000059851	Kmt5c	232811	protein_coding	538.401	0.0290637	0.072445	-0.401184	0.688285	0.833786	0.0290637
ENSMUSG00000043391	2510009E07Rik	72190	protein_coding	356.208	-0.0290746	0.155975	0.186406	0.852127	0.927744	0.0290746
ENSMUSG00000062234	Gak	231580	protein_coding	2480.92	-0.0291063	0.0521744	0.557865	0.576937	0.761228	0.0291063
ENSMUSG00000024924	Vldlr	22359	protein_coding	244.115	0.0291522	0.124155	-0.234805	0.81436	0.90771	0.0291522
ENSMUSG00000049791	Fzd4	14366	protein_coding	85.239	-0.029189	0.142704	0.204542	0.83793	0.919173	0.029189
ENSMUSG00000020679	Hnf1b	21410	protein_coding	267.746	-0.0291997	0.125794	0.232122	0.816443	0.908418	0.0291997
ENSMUSG00000047767	Atg16l2	73683	protein_coding	132.264	-0.0292133	0.203444	0.143593	0.885822	0.943346	0.0292133
ENSMUSG00000029458	Brap	72399	protein_coding	634.867	-0.0292968	0.0553425	0.529372	0.596547	0.774662	0.0292968
ENSMUSG00000068039	Tcp1	21454	protein_coding	2026.86	0.0293018	0.106567	-0.274963	0.783345	0.891264	0.0293018
ENSMUSG00000078185	Chml	12663	protein_coding	255.261	0.0293128	0.12185	-0.240566	0.809892	0.906074	0.0293128
ENSMUSG00000003438	Timm50	66525	protein_coding	376.867	-0.0293195	0.0955168	0.306956	0.758877	0.878912	0.0293195
ENSMUSG00000000766	Oprm1	18390	protein_coding	2.81442	0.0293654	1.65598	-0.017733	0.985852	1	0.0293654
ENSMUSG00000031575	Ash2l	23808	protein_coding	582.873	-0.0293838	0.0766661	0.38327	0.70152	0.842293	0.0293838
ENSMUSG00000056267	Cep70	68121	protein_coding	109.854	-0.0293855	0.131128	0.224098	0.822681	0.910207	0.0293855
ENSMUSG00000022770	Dlg1	13383	protein_coding	980.427	-0.0293893	0.0486216	0.604448	0.545546	0.737366	0.0293893
ENSMUSG00000000804	Usp32	237898	protein_coding	494.179	-0.0294058	0.100398	0.292892	0.769605	0.88451	0.0294058
ENSMUSG00000016252	Atp5e	67126	protein_coding	1733.34	0.0294249	0.0911243	-0.32291	0.746764	0.872441	0.0294249
ENSMUSG00000041351	Rap1gap	110351	protein_coding	1610.3	-0.0294539	0.120031	0.245386	0.806158	0.904601	0.0294539
ENSMUSG00000024659	Anxa1	16952	protein_coding	1826.85	-0.0294776	0.127241	0.231667	0.816797	0.908628	0.0294776
ENSMUSG00000026355	Mcm6	17219	protein_coding	671.808	0.0295046	0.160092	-0.184298	0.85378	0.928319	0.0295046
ENSMUSG00000045822	Zswim3	67538	protein_coding	77.5591	-0.0295189	0.136948	0.215549	0.829339	0.913717	0.0295189
ENSMUSG00000031901	Dus2	66369	protein_coding	89.2006	0.0295373	0.13505	-0.218715	0.826872	0.912641	0.0295373
ENSMUSG00000032077	Bud13	215051	protein_coding	114.23	0.0295516	0.10339	-0.285828	0.77501	0.887804	0.0295516
ENSMUSG00000039968	Rsbn1l	242860	protein_coding	265.805	0.0296675	0.095849	-0.309523	0.756923	0.878075	0.0296675
ENSMUSG00000024537	Psmg2	107047	protein_coding	120.725	0.0296864	0.152162	-0.195097	0.845317	0.923802	0.0296864
ENSMUSG00000064647	Gm23301	115488997	snoRNA	6.45158	-0.0296956	0.458539	0.0647613	0.948364	0.975173	0.0296956
ENSMUSG00000041773	Enc1	13803	protein_coding	186.334	-0.0297231	0.118808	0.250177	0.802451	0.902395	0.0297231
ENSMUSG00000085502	Gm12320	102635935	lncRNA	34.78	0.0297708	0.242078	-0.12298	0.902123	0.95153	0.0297708
ENSMUSG00000037344	Slc12a9	83704	protein_coding	167.188	-0.0297868	0.122549	0.243061	0.807958	0.905321	0.0297868
ENSMUSG00000115902	D730005E14Rik	109361	lncRNA	28.7578	0.0298529	0.345291	-0.0864573	0.931103	0.966841	0.0298529
ENSMUSG00000020590	Snx13	217463	protein_coding	1631.24	0.0298569	0.067605	-0.441636	0.658752	0.815857	0.0298569
ENSMUSG00000022765	Snap29	67474	protein_coding	453.073	0.0298698	0.0816262	-0.365934	0.714414	0.851829	0.0298698
ENSMUSG00000006390	Elovl1	54325	protein_coding	717.988	-0.029969	0.0714178	0.419629	0.674757	0.825586	0.029969
ENSMUSG00000069539	Scyl2	213326	protein_coding	810.64	0.0299758	0.0518333	-0.578311	0.563054	0.750769	0.0299758
ENSMUSG00000070720	Tmem200b	623230	protein_coding	4.51933	0.0299861	0.613033	-0.0489144	0.960988	0.981007	0.0299861
ENSMUSG00000026927	Entr1	68112	protein_coding	412.201	0.0299866	0.0733826	-0.408633	0.682809	0.830577	0.0299866
ENSMUSG00000037085	Trmt12	68260	protein_coding	82.6253	-0.029995	0.15563	0.192733	0.847168	0.924723	0.029995
ENSMUSG00000048652	Samd13	75015	protein_coding	10.5104	-0.0300144	0.339839	0.0883195	0.929623	0.966129	0.0300144
ENSMUSG00000034709	Ppp1r21	73825	protein_coding	307.131	0.0300522	0.0709164	-0.42377	0.671734	0.823993	0.0300522
ENSMUSG00000097119	B230354K17Rik	105246278	lncRNA	144.151	0.0300546	0.12599	-0.238548	0.811456	0.906704	0.0300546
ENSMUSG00000051469	Zfp24	59057	protein_coding	451.041	0.0300608	0.0953214	-0.315362	0.752487	0.875794	0.0300608
ENSMUSG00000039981	Zc3h12d	237256	protein_coding	223.087	0.0300912	0.130804	-0.230048	0.818054	0.908813	0.0300912
ENSMUSG00000032363	Adamts7	108153	protein_coding	8.74798	0.0300913	0.516193	-0.0582947	0.953514	0.976864	0.0300913
ENSMUSG00000020547	Bzw2	66912	protein_coding	549.389	-0.0300963	0.113716	0.264661	0.791271	0.895885	0.0300963
ENSMUSG00000008976	Gabpa	14390	protein_coding	538.192	0.0301134	0.119166	-0.252701	0.8005	0.90119	0.0301134
ENSMUSG00000015757	Ppil4	67418	protein_coding	354.328	0.0301407	0.0775576	-0.388623	0.697555	0.839669	0.0301407
ENSMUSG00000047539	Fbxo28	67948	protein_coding	383.547	0.03019	0.0934245	-0.323149	0.746582	0.872441	0.03019
ENSMUSG00000058291	Zfp68	24135	protein_coding	356.004	-0.0302138	0.118274	0.255457	0.79837	0.89993	0.0302138
ENSMUSG00000049122	Frmd3	242506	protein_coding	18.9279	0.030251	0.354395	-0.0853597	0.931975	0.967478	0.030251
ENSMUSG00000026321	Tnfrsf11a	21934	protein_coding	1859.81	0.0302569	0.102935	-0.293943	0.768802	0.884245	0.0302569
ENSMUSG00000048012	Zfp473	243963	protein_coding	24.9235	0.0303168	0.263047	-0.115253	0.908245	0.955334	0.0303168
ENSMUSG00000024217	Snrpc	20630	protein_coding	243.971	-0.0303305	0.126187	0.240362	0.81005	0.90615	0.0303305
ENSMUSG00000027782	Kpna4	16649	protein_coding	838.186	-0.03034	0.0557503	0.544213	0.586295	0.767931	0.03034
ENSMUSG00000035666	Gtf3c4	269252	protein_coding	424.103	-0.0303412	0.0826494	0.367108	0.713538	0.851092	0.0303412
ENSMUSG00000018572	Phf23	78246	protein_coding	377.395	-0.0303701	0.0940787	0.322816	0.746834	0.872441	0.0303701
ENSMUSG00000015766	Eps8	13860	protein_coding	1993.21	0.0303763	0.132558	-0.229154	0.818749	0.908813	0.0303763
ENSMUSG00000038319	Kcnh2	16511	protein_coding	39.1016	-0.0304377	0.233922	0.130119	0.896472	0.948996	0.0304377
ENSMUSG00000049960	Mrps16	66242	protein_coding	420.019	-0.0304402	0.0820052	0.371199	0.71049	0.848989	0.0304402
ENSMUSG00000032860	P2ry2	18442	protein_coding	213.98	-0.0304855	0.193863	0.157253	0.875046	0.938416	0.0304855
ENSMUSG00000074657	Kif5a	16572	protein_coding	6.31608	0.0305171	1.15013	-0.0265336	0.978832	0.988831	0.0305171
ENSMUSG00000006276	Eps15l1	13859	protein_coding	627.738	-0.0305424	0.0602797	0.506678	0.612381	0.785465	0.0305424
ENSMUSG00000014668	Chfr	231600	protein_coding	644.202	0.0305478	0.066094	-0.462187	0.643947	0.805973	0.0305478
ENSMUSG00000031072	LTO1	72284	protein_coding	176.58	0.0305633	0.0863047	-0.354133	0.723239	0.856549	0.0305633
ENSMUSG00000047583	Tyw3	209584	protein_coding	29.6076	-0.0305636	0.248655	0.122916	0.902174	0.95153	0.0305636
ENSMUSG00000025795	Rassf3	192678	protein_coding	729.729	-0.0305921	0.0792719	0.385913	0.699561	0.841016	0.0305921
ENSMUSG00000037461	Ints7	77065	protein_coding	423.724	0.0305981	0.100249	-0.305221	0.760197	0.879513	0.0305981
ENSMUSG00000035206	Sppl2b	73218	protein_coding	481.406	0.0306049	0.0649409	-0.471272	0.637446	0.802409	0.0306049
ENSMUSG00000025702	Marchf8	71779	protein_coding	1468.52	-0.0306334	0.0745746	0.410775	0.681237	0.829503	0.0306334
ENSMUSG00000031565	Fgfr1	14182	protein_coding	10.232	-0.0306441	0.895245	0.0342298	0.972694	0.985767	0.0306441
ENSMUSG00000031021	Tmem9b	56786	protein_coding	648.469	-0.0306901	0.093993	0.326515	0.744035	0.870924	0.0306901
ENSMUSG00000037426	Depdc5	277854	protein_coding	325.845	-0.0307149	0.0769338	0.399239	0.689717	0.83437	0.0307149
ENSMUSG00000014074	Rnf168	70238	protein_coding	329.689	-0.0307387	0.111403	0.275925	0.782606	0.891061	0.0307387
ENSMUSG00000035851	Ythdc1	231386	protein_coding	657.464	0.0307772	0.0754095	-0.408134	0.683175	0.83077	0.0307772
ENSMUSG00000032580	Rbm5	83486	protein_coding	1163.62	-0.0307797	0.060228	0.511053	0.609314	0.783356	0.0307797
ENSMUSG00000020440	Arf5	11844	protein_coding	1168.91	0.030801	0.0742482	-0.414839	0.67826	0.827603	0.030801
ENSMUSG00000021993	Mipep	70478	protein_coding	311.765	0.0308438	0.0958849	-0.321676	0.747698	0.873111	0.0308438
ENSMUSG00000029196	Tada2b	231151	protein_coding	201.644	0.0309026	0.102098	-0.302676	0.762137	0.880874	0.0309026
ENSMUSG00000028664	Ephb2	13844	protein_coding	1261.74	-0.0309213	0.0987172	0.313231	0.754105	0.876857	0.0309213
ENSMUSG00000041261	Car8	12319	protein_coding	697.441	-0.0309385	0.169547	0.182477	0.855208	0.929506	0.0309385
ENSMUSG00000037646	Vps13b	666173	protein_coding	1640.3	-0.0309433	0.0746893	0.414294	0.678659	0.827846	0.0309433
ENSMUSG00000021279	Cdc42bpb	217866	protein_coding	1627.95	-0.03096	0.072867	0.424884	0.670921	0.823394	0.03096
ENSMUSG00000026753	Ppp6c	67857	protein_coding	759.56	0.0310046	0.0763321	-0.40618	0.684611	0.831788	0.0310046
ENSMUSG00000025759	Mfsd8	72175	protein_coding	163.504	0.0310188	0.112727	-0.275167	0.783188	0.891264	0.0310188
ENSMUSG00000051007	Gatd1	213350	protein_coding	342.797	-0.0310314	0.0891899	0.347926	0.727896	0.859382	0.0310314
ENSMUSG00000034152	Exoc3	211446	protein_coding	848.442	-0.0310839	0.072812	0.426907	0.669447	0.82261	0.0310839
ENSMUSG00000028010	Gar1	68147	protein_coding	99.4647	0.0311063	0.131073	-0.23732	0.812408	0.907148	0.0311063
ENSMUSG00000009079	Ewsr1	14030	protein_coding	1908.38	0.0311077	0.0662293	-0.469697	0.638572	0.803011	0.0311077
ENSMUSG00000037643	Prkci	18759	protein_coding	1269.27	-0.0311116	0.0875555	0.355335	0.722338	0.856331	0.0311116
ENSMUSG00000024870	Rab1b	76308	protein_coding	1426.87	0.0311149	0.0595264	-0.522708	0.601177	0.777615	0.0311149
ENSMUSG00000079144	A130010J15Rik	319266	protein_coding	146.545	0.0311331	0.117342	-0.265319	0.790764	0.895657	0.0311331
ENSMUSG00000036006	Ripor2	193385	protein_coding	29.4251	0.0311351	0.222274	-0.140075	0.888601	0.945175	0.0311351
ENSMUSG00000078578	Ube2d3	66105	protein_coding	3164.33	0.0311448	0.048966	-0.63605	0.524744	0.723224	0.0311448
ENSMUSG00000045205	Dpy19l4	381510	protein_coding	332.374	0.0311458	0.0861297	-0.361615	0.717639	0.85358	0.0311458
ENSMUSG00000029510	Gpc2	71951	protein_coding	3.10818	0.0311594	0.828036	-0.0376305	0.969982	1	0.0311594
ENSMUSG00000041238	Rbbp8	225182	protein_coding	398.958	0.031162	0.073027	-0.426718	0.669585	0.82261	0.031162
ENSMUSG00000031105	Slc25a14	20523	protein_coding	53.2359	0.0311809	0.140347	-0.222169	0.824182	0.910892	0.0311809
ENSMUSG00000028581	Laptm5	16792	protein_coding	27.4685	-0.0311957	0.388954	0.080204	0.936075	0.969722	0.0311957
ENSMUSG00000032855	Pkd1	18763	protein_coding	701.296	-0.0312261	0.100677	0.310162	0.756438	0.877843	0.0312261
ENSMUSG00000020513	Tubd1	56427	protein_coding	50.3001	0.0312486	0.168174	-0.185811	0.852593	0.927762	0.0312486
ENSMUSG00000036644	Tbc1d9b	76795	protein_coding	908.366	-0.0312535	0.070758	0.441696	0.658709	0.815857	0.0312535
ENSMUSG00000042505	Sdhaf3	71238	protein_coding	62.114	0.0312554	0.140464	-0.222516	0.823913	0.910655	0.0312554
ENSMUSG00000022672	Prkdc	19090	protein_coding	358.098	-0.0312767	0.0894605	0.349614	0.726628	0.858643	0.0312767
ENSMUSG00000054387	Mdm4	17248	protein_coding	745.278	-0.031294	0.0804067	0.389196	0.697131	0.839404	0.031294
ENSMUSG00000034636	Zyg11b	414872	protein_coding	965.986	-0.0313177	0.0677321	0.462377	0.643811	0.805935	0.0313177
ENSMUSG00000088015	Mir1932	100316690	miRNA	2.6799	0.0313219	0.720717	-0.0434595	0.965335	1	0.0313219
ENSMUSG00000029405	G3bp2	23881	protein_coding	1610.18	0.0313252	0.0843693	-0.371286	0.710424	0.84898	0.0313252
ENSMUSG00000020848	Doc2b	13447	protein_coding	3.02716	0.0313567	1.01855	-0.0307857	0.97544	1	0.0313567
ENSMUSG00000096887	Gm20594	100463512	protein_coding	3.62208	-0.0313642	0.714691	0.043885	0.964996	1	0.0313642
ENSMUSG00000097354	2310001H17Rik	76432	lncRNA	78.0028	-0.0313975	0.182793	0.171766	0.863622	0.932315	0.0313975
ENSMUSG00000032563	Mrpl3	94062	protein_coding	385.082	0.0314081	0.0770533	-0.407615	0.683557	0.830935	0.0314081
ENSMUSG00000007777	0610009B22Rik	66050	protein_coding	170.809	-0.0314205	0.11138	0.282102	0.777866	0.888974	0.0314205
ENSMUSG00000038002	Cramp1	57354	protein_coding	492.65	0.0314324	0.149239	-0.210617	0.833186	0.915993	0.0314324
ENSMUSG00000050029	Rap2c	72065	protein_coding	498.47	0.0315042	0.0736876	-0.427537	0.668988	0.82238	0.0315042
ENSMUSG00000037361	Sf3b6	66055	protein_coding	462.724	0.0315748	0.0753552	-0.419013	0.675206	0.825971	0.0315748
ENSMUSG00000036955	Kifbp	72320	protein_coding	229.914	0.0316066	0.102946	-0.307022	0.758827	0.878912	0.0316066
ENSMUSG00000055835	Zfp1	22640	protein_coding	65.264	0.0316358	0.131505	-0.240567	0.809891	0.906074	0.0316358
ENSMUSG00000035184	Fam124a	629059	protein_coding	101.016	-0.0316576	0.181301	0.174614	0.861383	0.93168	0.0316576
ENSMUSG00000005698	Ctcf	13018	protein_coding	895.236	0.0316587	0.0746678	-0.423994	0.67157	0.823884	0.0316587
ENSMUSG00000087424	5730405O15Rik	70489	lncRNA	8.99929	-0.031712	0.42385	0.0748189	0.940359	0.971418	0.031712
ENSMUSG00000039194	Rlbp1	19771	protein_coding	1.83182	-0.0317162	1.3715	0.0231252	0.98155	1	0.0317162
ENSMUSG00000039910	Cited2	17684	protein_coding	451.862	0.0317278	0.189123	-0.167763	0.86677	0.933837	0.0317278
ENSMUSG00000113770	1700019C18Rik	75543	lncRNA	2.25958	0.0318022	0.92561	-0.0343581	0.972592	1	0.0318022
ENSMUSG00000032231	Anxa2	12306	protein_coding	6546.77	0.0318298	0.0824522	-0.386039	0.699468	0.840991	0.0318298
ENSMUSG00000026315	Serpinb8	20725	protein_coding	5.54979	-0.031834	0.571365	0.0557156	0.955568	0.977832	0.031834
ENSMUSG00000087368	BC065397	436230	lncRNA	9.59248	-0.0318473	0.372489	0.0854985	0.931865	0.967478	0.0318473
ENSMUSG00000028214	Gem	14579	protein_coding	12.5434	-0.0318567	0.519603	0.0613096	0.951113	0.975879	0.0318567
ENSMUSG00000002346	Slc25a42	73095	protein_coding	87.8799	-0.0318931	0.247077	0.129082	0.897293	0.9495	0.0318931
ENSMUSG00000027628	Aar2	68295	protein_coding	371.381	-0.0319124	0.0721945	0.442034	0.658465	0.815684	0.0319124
ENSMUSG00000037355	Uvssa	71101	protein_coding	199.583	-0.0319251	0.105511	0.302577	0.762212	0.8809	0.0319251
ENSMUSG00000088901	Mir1943	100316695	miRNA	0.809391	0.0319593	1.27007	-0.0251635	0.979925	1	0.0319593
ENSMUSG00000000202	Btbd17	72014	protein_coding	1.37871	0.031969	1.06938	-0.0298948	0.976151	1	0.031969
ENSMUSG00000041915	Ammecr1l	225339	protein_coding	371.249	0.0319713	0.0757978	-0.421797	0.673173	0.824897	0.0319713
ENSMUSG00000016520	Lnx2	140887	protein_coding	428.349	-0.0319801	0.0661664	0.483329	0.628862	0.797438	0.0319801
ENSMUSG00000033902	Mapkbp1	26390	protein_coding	117.778	0.0319822	0.138033	-0.231699	0.816772	0.908628	0.0319822
ENSMUSG00000031392	Irak1	16179	protein_coding	548.378	-0.0320073	0.0768117	0.416698	0.676899	0.826943	0.0320073
ENSMUSG00000001786	Fbxo7	69754	protein_coding	172.086	0.0320081	0.11339	-0.282283	0.777727	0.888933	0.0320081
ENSMUSG00000044167	Foxo1	56458	protein_coding	200.194	-0.0320266	0.129877	0.246591	0.805224	0.904098	0.0320266
ENSMUSG00000003345	Csnk1g2	103236	protein_coding	1319.64	0.0320457	0.058787	-0.545115	0.585674	0.767484	0.0320457
ENSMUSG00000024395	Lims2	225341	protein_coding	6.6673	-0.0320617	0.688788	0.046548	0.962874	0.981615	0.0320617
ENSMUSG00000026432	Avpr1b	26361	protein_coding	7.86534	0.0320766	0.447678	-0.0716509	0.94288	0.972317	0.0320766
ENSMUSG00000064941	Gm23238	115489085	snRNA	1.32547	-0.0321028	1.12388	0.0285642	0.977212	1	0.0321028
ENSMUSG00000003458	Ncstn	59287	protein_coding	1544.55	-0.032105	0.070751	0.453774	0.649991	0.809918	0.032105
ENSMUSG00000046722	Cdc42se1	57912	protein_coding	1087.61	0.0321251	0.0957491	-0.335513	0.737238	0.866653	0.0321251
ENSMUSG00000054263	Lifr	16880	protein_coding	63.0234	0.0321266	0.264962	-0.12125	0.903493	0.952286	0.0321266
ENSMUSG00000035047	Kri1	215194	protein_coding	148.672	0.0321787	0.117111	-0.27477	0.783493	0.891334	0.0321787
ENSMUSG00000099083	Atf7	223922	protein_coding	162.674	0.0322151	0.12787	-0.251936	0.80109	0.901479	0.0322151
ENSMUSG00000032657	Entrep3	68521	protein_coding	24.3537	0.0322155	0.351792	-0.0915755	0.927035	0.965151	0.0322155
ENSMUSG00000022602	Arc	11838	protein_coding	416.667	-0.0322246	0.406309	0.0793104	0.936786	0.969911	0.0322246
ENSMUSG00000035112	Wnk4	69847	protein_coding	262.655	0.0322366	0.165984	-0.194215	0.846008	0.924189	0.0322366
ENSMUSG00000039183	Nubp2	26426	protein_coding	265.587	-0.0322467	0.0817317	0.394543	0.69318	0.837078	0.0322467
ENSMUSG00000036450	Hif1an	319594	protein_coding	884.853	-0.0322991	0.0652983	0.494639	0.620855	0.791722	0.0322991
ENSMUSG00000031065	Cdk16	18555	protein_coding	1454.81	0.0323106	0.0513584	-0.62912	0.52927	0.72702	0.0323106
ENSMUSG00000024533	Spire1	68166	protein_coding	39.9932	-0.0323605	0.219027	0.147747	0.882542	0.941974	0.0323605
ENSMUSG00000037519	Ppfia1	233977	protein_coding	884.798	0.0323732	0.0724404	-0.446894	0.654951	0.812734	0.0323732
ENSMUSG00000015733	Capza2	12343	protein_coding	1697.13	-0.0324808	0.0558845	0.581212	0.561097	0.749613	0.0324808
ENSMUSG00000074218	Cox7a1	12865	protein_coding	460.943	-0.0324851	0.126746	0.256301	0.797718	0.899646	0.0324851
ENSMUSG00000003604	Aven	74268	protein_coding	268.169	0.0325025	0.0847975	-0.383295	0.701501	0.842293	0.0325025
ENSMUSG00000040731	Eif4h	22384	protein_coding	3323.63	-0.032505	0.0575432	0.56488	0.572156	0.757644	0.032505
ENSMUSG00000050428	Fbxo46	243867	protein_coding	231.241	-0.0325112	0.0726831	0.4473	0.654658	0.812676	0.0325112
ENSMUSG00000026585	Kifap3	16579	protein_coding	217.55	0.0325799	0.101674	-0.320436	0.748638	0.873773	0.0325799
ENSMUSG00000034796	Cpne7	102278	protein_coding	3.30302	-0.0326411	1.25298	0.0260507	0.979217	1	0.0326411
ENSMUSG00000037523	Mavs	228607	protein_coding	610.726	0.0326579	0.0988168	-0.33049	0.74103	0.868957	0.0326579
ENSMUSG00000064427	Gm22748	115488064	snoRNA	101.157	0.0326623	0.210145	-0.155428	0.876484	0.938631	0.0326623
ENSMUSG00000031819	Emc8	18117	protein_coding	233.95	0.032667	0.0913067	-0.357773	0.720514	0.855204	0.032667
ENSMUSG00000028629	Exo5	73172	protein_coding	143.512	-0.0326831	0.0903569	0.361711	0.717568	0.853564	0.0326831
ENSMUSG00000034254	Agpat1	55979	protein_coding	1309.01	0.0326984	0.0790706	-0.413534	0.679215	0.827974	0.0326984
ENSMUSG00000027650	Tti1	75425	protein_coding	217.449	-0.0327071	0.123593	0.264634	0.791291	0.895885	0.0327071
ENSMUSG00000029050	Ski	20481	protein_coding	788.376	-0.0327459	0.0699808	0.467927	0.639837	0.803641	0.0327459
ENSMUSG00000047547	Cltb	74325	protein_coding	1780.8	0.0327472	0.0522802	-0.626379	0.531067	0.728049	0.0327472
ENSMUSG00000043733	Ptpn11	19247	protein_coding	1069.94	0.0327547	0.0714155	-0.45865	0.646485	0.807325	0.0327547
ENSMUSG00000018923	Med11	66172	protein_coding	144.856	-0.0327597	0.113705	0.288112	0.773261	0.886363	0.0327597
ENSMUSG00000011958	Bnip2	12175	protein_coding	158.813	0.0327867	0.126429	-0.259329	0.795381	0.898299	0.0327867
ENSMUSG00000039048	Foxred1	235169	protein_coding	372.347	-0.0327944	0.077822	0.421402	0.673461	0.824918	0.0327944
ENSMUSG00000039840	Epg5	100502841	protein_coding	552.639	0.0328876	0.0839301	-0.391845	0.695173	0.838327	0.0328876
ENSMUSG00000021149	Gtpbp4	69237	protein_coding	398.926	-0.0328966	0.105235	0.3126	0.754584	0.876857	0.0328966
ENSMUSG00000051166	Eml5	319670	protein_coding	25.979	0.0329214	0.317592	-0.103659	0.91744	0.959506	0.0329214
ENSMUSG00000037579	Kcnh3	16512	protein_coding	257.131	-0.0329262	0.145148	0.226846	0.820543	0.909278	0.0329262
ENSMUSG00000075486	Commd6	66200	protein_coding	301.987	-0.0329852	0.0768946	0.428966	0.667948	0.821577	0.0329852
ENSMUSG00000048078	Tenm4	23966	protein_coding	156.725	-0.0330347	0.156686	0.210834	0.833017	0.915936	0.0330347
ENSMUSG00000054517	Trim65	338364	protein_coding	177.7	-0.033057	0.114949	0.287579	0.773669	0.886726	0.033057
ENSMUSG00000030382	Slc27a5	26459	protein_coding	1.12213	-0.0330618	2.54028	0.013015	0.989616	1	0.0330618
ENSMUSG00000038467	Chmp4b	75608	protein_coding	2798.38	-0.0330623	0.0669502	0.493834	0.621423	0.792202	0.0330623
ENSMUSG00000030546	Plin1	103968	protein_coding	2.24862	-0.0330824	2.1354	0.0154923	0.987639	1	0.0330824
ENSMUSG00000037710	Cisd1	52637	protein_coding	807.065	-0.0330986	0.0921418	0.359214	0.719435	0.854854	0.0330986
ENSMUSG00000032246	Calml4	75600	protein_coding	1344.49	-0.0331451	0.0805612	0.411428	0.680759	0.82906	0.0331451
ENSMUSG00000086392	Mccc1os	654424	lncRNA	3.29687	0.0331606	0.771178	-0.0429999	0.965702	1	0.0331606
ENSMUSG00000019782	Rwdd1	66521	protein_coding	164.28	-0.0331631	0.166681	0.198961	0.842293	0.9219	0.0331631
ENSMUSG00000007415	Gatad1	67210	protein_coding	717.671	-0.0331691	0.0698128	0.475115	0.634705	0.800823	0.0331691
ENSMUSG00000050786	Ccdc126	57895	protein_coding	32.4586	0.0331731	0.213122	-0.155654	0.876306	0.938631	0.0331731
ENSMUSG00000078905	Gm14393	664987	protein_coding	1.46979	0.0331761	1.15473	-0.0287307	0.977079	1	0.0331761
ENSMUSG00000025612	Bach1	12013	protein_coding	859.384	0.0331772	0.0950603	-0.349012	0.72708	0.858993	0.0331772
ENSMUSG00000004393	Ddx56	52513	protein_coding	326.837	-0.033206	0.107686	0.308359	0.757809	0.87864	0.033206
ENSMUSG00000032097	Ddx6	13209	protein_coding	1922.57	-0.0332068	0.0914144	0.363255	0.716414	0.852798	0.0332068
ENSMUSG00000001910	Nacc1	66830	protein_coding	1241.63	-0.0332768	0.0657589	0.506043	0.612827	0.78588	0.0332768
ENSMUSG00000043190	Rfesd	218341	protein_coding	95.6739	-0.0332973	0.153012	0.217612	0.827732	0.913226	0.0332973
ENSMUSG00000042532	Golga7b	71146	protein_coding	3.173	-0.0333206	0.613869	0.0542797	0.956712	1	0.0333206
ENSMUSG00000027394	Ttl	69737	protein_coding	95.4966	-0.0333274	0.12244	0.272195	0.785472	0.892919	0.0333274
ENSMUSG00000041187	Prkd2	101540	protein_coding	209.348	-0.0333323	0.120279	0.277124	0.781685	0.890621	0.0333323
ENSMUSG00000020228	Helb	117599	protein_coding	335.27	0.0333537	0.0906115	-0.368095	0.712802	0.850706	0.0333537
ENSMUSG00000059119	Nap1l4	17955	protein_coding	838.249	-0.033367	0.0847615	0.393658	0.693834	0.83751	0.033367
ENSMUSG00000057969	Sema3b	20347	protein_coding	1051.55	-0.0333994	0.0691665	0.482884	0.629178	0.797446	0.0333994
ENSMUSG00000052031	Tagap1	380608	protein_coding	81.4237	-0.0334282	0.154686	0.216103	0.828907	0.913505	0.0334282
ENSMUSG00000031921	Terf2	21750	protein_coding	186.63	0.0334379	0.0849056	-0.393825	0.69371	0.837422	0.0334379
ENSMUSG00000046441	Cmtr2	234728	protein_coding	131.885	0.0334511	0.107059	-0.312454	0.754695	0.876857	0.0334511
ENSMUSG00000034785	Dio1	13370	protein_coding	682.352	-0.0334573	0.107225	0.31203	0.755018	0.877004	0.0334573
ENSMUSG00000067206	Lrrc66	231296	protein_coding	826.739	0.033464	0.095803	-0.3493	0.726864	0.858799	0.033464
ENSMUSG00000030339	Ltbr	17000	protein_coding	1392.66	0.0334819	0.0745219	-0.449289	0.653223	0.811871	0.0334819
ENSMUSG00000079507	H2-Q1	15006	protein_coding	214.515	-0.0335274	0.215476	0.155597	0.876351	0.938631	0.0335274
ENSMUSG00000040918	Slc19a2	116914	protein_coding	111.074	-0.0335324	0.124407	0.269537	0.787517	0.893615	0.0335324
ENSMUSG00000042284	Itga1	109700	protein_coding	189.76	0.0335383	0.139821	-0.239866	0.810434	0.906179	0.0335383
ENSMUSG00000027843	Ptpn22	19260	protein_coding	14.9793	0.0335383	0.425151	-0.0788858	0.937123	0.970043	0.0335383
ENSMUSG00000031198	Fundc2	67391	protein_coding	183.813	0.0335398	0.136224	-0.24621	0.80552	0.904245	0.0335398
ENSMUSG00000046671	Mtfr1l	76824	protein_coding	458.132	-0.0335949	0.0765108	0.439086	0.660599	0.816735	0.0335949
ENSMUSG00000022867	Usp25	30940	protein_coding	830.085	-0.0336197	0.058599	0.573726	0.566153	0.752653	0.0336197
ENSMUSG00000098912	1500004A13Rik	319830	lncRNA	26.6506	0.0336442	0.225053	-0.149495	0.881163	0.941407	0.0336442
ENSMUSG00000028333	Anp32b	67628	protein_coding	375.039	0.0336671	0.114273	-0.29462	0.768284	0.883975	0.0336671
ENSMUSG00000042182	Bend6	320705	protein_coding	1.41236	-0.0336686	1.75152	0.0192225	0.984664	1	0.0336686
ENSMUSG00000002319	Ipo4	75751	protein_coding	134.34	0.0336737	0.130015	-0.258999	0.795636	0.898463	0.0336737
ENSMUSG00000029221	Slc30a9	109108	protein_coding	753.914	-0.0337549	0.0716071	0.47139	0.637362	0.802409	0.0337549
ENSMUSG00000022992	Kansl2	69612	protein_coding	199.968	-0.0337782	0.116526	0.289876	0.771911	0.885478	0.0337782
ENSMUSG00000039461	Tcta	102791	protein_coding	423.936	0.0338139	0.0861981	-0.392281	0.69485	0.838124	0.0338139
ENSMUSG00000057177	Gsk3a	606496	protein_coding	421.277	0.0338446	0.0630887	-0.53646	0.59164	0.771785	0.0338446
ENSMUSG00000030868	Dctn5	59288	protein_coding	455.297	0.0338704	0.073419	-0.46133	0.644562	0.806325	0.0338704
ENSMUSG00000024513	Mbd2	17191	protein_coding	1295.34	-0.0338779	0.0599463	0.565137	0.571981	0.757534	0.0338779
ENSMUSG00000026614	Slc30a10	226781	protein_coding	1208.93	-0.0338826	0.221718	0.152818	0.878541	0.939902	0.0338826
ENSMUSG00000022471	Xrcc6	14375	protein_coding	297.104	-0.0339604	0.115686	0.293556	0.769098	0.884277	0.0339604
ENSMUSG00000025571	Tnrc6c	217351	protein_coding	595.31	0.0339915	0.0708163	-0.479995	0.631231	0.799065	0.0339915
ENSMUSG00000038861	Pi4kb	107650	protein_coding	542.823	-0.0339938	0.0481659	0.705764	0.480335	0.691324	0.0339938
ENSMUSG00000041945	Mfsd9	211798	protein_coding	134.928	-0.0340027	0.116129	0.2928	0.769675	0.88451	0.0340027
ENSMUSG00000031813	Mvb12a	73711	protein_coding	751.284	-0.0340085	0.0737947	0.460854	0.644904	0.80663	0.0340085
ENSMUSG00000029687	Ezh2	14056	protein_coding	365.107	-0.0340101	0.0957918	0.355042	0.722558	0.856469	0.0340101
ENSMUSG00000060149	BC002059	213811	lncRNA	68.94	-0.0340459	0.133968	0.254134	0.799392	0.900549	0.0340459
ENSMUSG00000030757	Zkscan2	210162	protein_coding	2.22805	0.0340767	2.42949	-0.0140263	0.988809	1	0.0340767
ENSMUSG00000010914	Pdhx	27402	protein_coding	355.505	0.0340987	0.0732826	-0.465305	0.641713	0.804529	0.0340987
ENSMUSG00000054364	Rhob	11852	protein_coding	5073.21	0.0341093	0.137438	-0.24818	0.803995	0.903394	0.0341093
ENSMUSG00000029730	Mcm7	17220	protein_coding	496.79	0.0341209	0.170874	-0.199684	0.841728	0.921642	0.0341209
ENSMUSG00000078622	Ccdc47	67163	protein_coding	955.867	-0.0341382	0.0919226	0.37138	0.710355	0.84898	0.0341382
ENSMUSG00000100594	2810414N06Rik	102640772	lncRNA	11.2356	0.0341452	0.310287	-0.110044	0.912375	0.957266	0.0341452
ENSMUSG00000018567	Gabarap	56486	protein_coding	2382.83	-0.0341829	0.0461618	0.740501	0.458996	0.673389	0.0341829
ENSMUSG00000049969	Plekhf2	71801	protein_coding	843.913	-0.0341966	0.053868	0.634823	0.525544	0.724021	0.0341966
ENSMUSG00000062397	Zfp706	68036	protein_coding	1299.84	-0.0342777	0.0771842	0.444103	0.656968	0.814466	0.0342777
ENSMUSG00000038780	Smurf1	75788	protein_coding	410.465	0.0343217	0.0908569	-0.377755	0.705612	0.845754	0.0343217
ENSMUSG00000093081	Mir3075	100526533	miRNA	0.587823	-0.0343839	1.58698	0.0216662	0.982714	1	0.0343839
ENSMUSG00000035790	Cep19	66994	protein_coding	277.153	0.0344363	0.0819076	-0.420428	0.674173	0.825194	0.0344363
ENSMUSG00000024867	Pip5k1b	18719	protein_coding	804.235	-0.0344378	0.0675874	0.50953	0.610381	0.784118	0.0344378
ENSMUSG00000035954	Dock4	238130	protein_coding	23.7852	-0.0344442	0.321169	0.107246	0.914594	0.958199	0.0344442
ENSMUSG00000034028	Cd226	225825	protein_coding	7.32823	-0.0344576	0.518054	0.0665135	0.946969	0.974163	0.0344576
ENSMUSG00000034931	Dhx8	217207	protein_coding	608.892	0.0345146	0.0667845	-0.516805	0.605292	0.780312	0.0345146
ENSMUSG00000020064	Herc4	67345	protein_coding	649.776	0.0345488	0.0810657	-0.426182	0.669975	0.822722	0.0345488
ENSMUSG00000029474	Rnf34	80751	protein_coding	272.026	-0.0345619	0.106155	0.32558	0.744742	0.871229	0.0345619
ENSMUSG00000034341	Wbp2	22378	protein_coding	656.931	0.0346085	0.0581253	-0.595412	0.551568	0.742355	0.0346085
ENSMUSG00000036572	Upf3b	68134	protein_coding	204.819	0.0347326	0.0822142	-0.422465	0.672686	0.824518	0.0347326
ENSMUSG00000046519	Golph3l	229593	protein_coding	4145.26	-0.0348341	0.154087	0.226068	0.821148	0.909609	0.0348341
ENSMUSG00000053436	Mapk14	26416	protein_coding	765.991	-0.0348976	0.0719806	0.48482	0.627804	0.796377	0.0348976
ENSMUSG00000065258	Gm23969	115489598	snoRNA	7.17451	-0.0349051	0.465615	0.0749656	0.940242	0.971418	0.0349051
ENSMUSG00000056216	Cebpg	12611	protein_coding	1061.82	0.0349375	0.0717643	-0.486837	0.626374	0.795382	0.0349375
ENSMUSG00000083649	Rasl2-9	19428	protein_coding	6.43635	-0.0350408	0.47571	0.0736599	0.941281	0.971763	0.0350408
ENSMUSG00000040701	Ap1g2	11766	protein_coding	514.873	-0.0350652	0.0738877	0.474575	0.63509	0.801105	0.0350652
ENSMUSG00000038876	Rnf146	68031	protein_coding	143.015	0.0350686	0.112457	-0.311839	0.755163	0.877032	0.0350686
ENSMUSG00000063889	Crem	12916	protein_coding	53.1089	0.0351024	0.174316	-0.201372	0.840408	0.920874	0.0351024
ENSMUSG00000023170	Gps2	56310	protein_coding	269.801	-0.0351096	0.0731516	0.479956	0.631259	0.799065	0.0351096
ENSMUSG00000070417	Or6a2	18317	protein_coding	2.96839	0.0351374	2.45384	-0.0143193	0.988575	1	0.0351374
ENSMUSG00000034435	Tmem30b	238257	protein_coding	2877.91	0.0351513	0.0934072	-0.376323	0.706677	0.846209	0.0351513
ENSMUSG00000059495	Arhgef12	69632	protein_coding	1102.37	-0.0351646	0.0559642	0.628342	0.52978	0.727248	0.0351646
ENSMUSG00000005897	Nr2c1	22025	protein_coding	146.9	0.0352164	0.091964	-0.382937	0.701767	0.842528	0.0352164
ENSMUSG00000047819	Tigd4	403175	protein_coding	4.27401	-0.0352272	0.672704	0.0523665	0.958237	1	0.0352272
ENSMUSG00000024515	Smad4	17128	protein_coding	1274.89	0.0352955	0.127829	-0.276116	0.782459	0.890956	0.0352955
ENSMUSG00000039159	Ube2h	22214	protein_coding	746.238	0.0352959	0.08223	-0.429234	0.667753	0.821398	0.0352959
ENSMUSG00000029701	Rbm28	68272	protein_coding	352.272	0.0353308	0.0753577	-0.468841	0.639183	0.803283	0.0353308
ENSMUSG00000028327	Stra6l	74152	protein_coding	269.618	0.0353535	0.117485	-0.300919	0.763476	0.881386	0.0353535
ENSMUSG00000041846	Ppp4r3a	68734	protein_coding	1067.59	0.0353536	0.0712455	-0.496222	0.619738	0.790881	0.0353536
ENSMUSG00000025102	3110040N11Rik	67290	protein_coding	142.291	-0.0354052	0.118257	0.299393	0.76464	0.882132	0.0354052
ENSMUSG00000024382	Ercc3	13872	protein_coding	421.83	0.0354344	0.0770649	-0.4598	0.64566	0.806965	0.0354344
ENSMUSG00000026484	Rnf2	19821	protein_coding	288.204	-0.0354489	0.0883186	0.401376	0.688143	0.833786	0.0354489
ENSMUSG00000017776	Crk	12928	protein_coding	2274.04	0.0354835	0.0708448	-0.500862	0.616468	0.788503	0.0354835
ENSMUSG00000040479	Dgkz	104418	protein_coding	1918.5	0.0355036	0.0563116	-0.630485	0.528377	0.726359	0.0355036
ENSMUSG00000036721	Zscan12	22758	protein_coding	74.0259	-0.0355446	0.189227	0.187841	0.851001	0.927282	0.0355446
ENSMUSG00000026095	Asnsd1	70396	protein_coding	100.733	0.0355514	0.131947	-0.269436	0.787594	0.893615	0.0355514
ENSMUSG00000073599	Ecscr	68545	protein_coding	40.7309	0.0355531	0.19933	-0.178363	0.858438	0.930749	0.0355531
ENSMUSG00000020128	Vps54	245944	protein_coding	1246.14	-0.0355696	0.0791294	0.449512	0.653063	0.811818	0.0355696
ENSMUSG00000015120	Ube2i	22196	protein_coding	599.39	0.0356139	0.0923911	-0.385469	0.69989	0.841087	0.0356139
ENSMUSG00000020246	Hcfc2	67933	protein_coding	213.029	0.0356898	0.0975295	-0.365939	0.714411	0.851829	0.0356898
ENSMUSG00000030134	Rasgef1a	70727	protein_coding	4.18834	0.0357121	0.643904	-0.0554619	0.955771	1	0.0357121
ENSMUSG00000032217	Rnf111	93836	protein_coding	467.886	0.0357427	0.0645658	-0.553585	0.579863	0.763259	0.0357427
ENSMUSG00000015957	Wnt11	22411	protein_coding	14.703	-0.0357452	0.400616	0.0892255	0.928903	0.966049	0.0357452
ENSMUSG00000039789	Zfp597	71063	protein_coding	123.277	-0.0357506	0.14015	0.255089	0.798655	0.900026	0.0357506
ENSMUSG00000025787	Tgm4	331046	protein_coding	6.01711	-0.0357826	0.408129	0.0876748	0.930135	0.966353	0.0357826
ENSMUSG00000021585	Cast	12380	protein_coding	1835.94	-0.0359267	0.0948591	0.378737	0.704883	0.845163	0.0359267
ENSMUSG00000049792	Bag5	70369	protein_coding	187.741	-0.0359402	0.114381	0.314214	0.753358	0.876433	0.0359402
ENSMUSG00000021712	Trim23	81003	protein_coding	132.989	0.0359486	0.103445	-0.347514	0.728205	0.859565	0.0359486
ENSMUSG00000097047	1110020A21Rik	68531	lncRNA	20.5157	0.0359658	0.256823	-0.140041	0.888627	0.945175	0.0359658
ENSMUSG00000070923	Klhl9	242521	protein_coding	1306.51	0.035973	0.0784706	-0.458427	0.646646	0.807444	0.035973
ENSMUSG00000020464	Pnpt1	71701	protein_coding	461.943	0.0359736	0.103654	-0.347056	0.72855	0.859745	0.0359736
ENSMUSG00000024695	Zfp91	109910	protein_coding	986.241	0.035989	0.111692	-0.322217	0.747289	0.872753	0.035989
ENSMUSG00000022698	Naa50	72117	protein_coding	915.956	-0.0359899	0.104149	0.345563	0.729671	0.860515	0.0359899
ENSMUSG00000074300	Smim31	407795	protein_coding	1243.83	-0.0360468	0.149439	0.241214	0.80939	0.905819	0.0360468
ENSMUSG00000002325	Irf9	16391	protein_coding	400.696	0.0360912	0.153203	-0.235578	0.81376	0.907696	0.0360912
ENSMUSG00000093805	Gal3st2b	100041596	protein_coding	92.0011	0.0361103	0.469118	-0.0769749	0.938644	0.970661	0.0361103
ENSMUSG00000030983	Bccip	66165	protein_coding	429.193	-0.0361464	0.100158	0.360893	0.718179	0.853791	0.0361464
ENSMUSG00000087366	Junos	230451	lncRNA	31.6834	0.0361479	0.369769	-0.0977581	0.922124	0.962437	0.0361479
ENSMUSG00000029596	Sdsl	257635	protein_coding	202.136	0.0361561	0.0938189	-0.385382	0.699955	0.841087	0.0361561
ENSMUSG00000042292	Mrtfa	223701	protein_coding	328.016	0.0362036	0.086618	-0.417969	0.67597	0.826458	0.0362036
ENSMUSG00000087938	Gm26049	115490020	snRNA	2.46836	0.0362182	0.953609	-0.0379802	0.969703	1	0.0362182
ENSMUSG00000033618	Map3k13	71751	protein_coding	291.522	-0.036267	0.131679	0.275419	0.782994	0.891196	0.036267
ENSMUSG00000063524	Eno1	13806	protein_coding	2814.79	-0.0362736	0.1175	0.308713	0.75754	0.878512	0.0362736
ENSMUSG00000005846	Rsl1d1	66409	protein_coding	601.545	0.0363418	0.0999351	-0.363654	0.716116	0.852651	0.0363418
ENSMUSG00000020455	Trim11	94091	protein_coding	296.682	-0.0363686	0.092849	0.391696	0.695283	0.83834	0.0363686
ENSMUSG00000025439	Clns1a	12729	protein_coding	469.601	0.0363818	0.108566	-0.335111	0.737541	0.866806	0.0363818
ENSMUSG00000021519	Mterf3	66410	protein_coding	209.008	0.0364434	0.0928341	-0.392565	0.694641	0.837948	0.0364434
ENSMUSG00000042015	Wdr41	218460	protein_coding	314.362	-0.0364666	0.0990938	0.368001	0.712872	0.850728	0.0364666
ENSMUSG00000039771	Polr2j	20022	protein_coding	241.103	-0.0364844	0.0724005	0.503925	0.614314	0.786738	0.0364844
ENSMUSG00000041203	Trir	68544	protein_coding	859.393	0.0365614	0.0778453	-0.469668	0.638592	0.803011	0.0365614
ENSMUSG00000024991	Eif3a	13669	protein_coding	2741.28	0.0365885	0.0880915	-0.415347	0.677888	0.827372	0.0365885
ENSMUSG00000056211	R3hdm1	226412	protein_coding	317.098	0.0365891	0.10639	-0.343917	0.730909	0.86136	0.0365891
ENSMUSG00000004748	Mtfp1	67900	protein_coding	150.14	0.0366042	0.114345	-0.32012	0.748878	0.873897	0.0366042
ENSMUSG00000051351	Zfp46	22704	protein_coding	206.964	-0.036657	0.101434	0.361389	0.717809	0.853596	0.036657
ENSMUSG00000004980	Hnrnpa2b1	53379	protein_coding	4108.37	0.0366572	0.0774481	-0.473313	0.63599	0.801614	0.0366572
ENSMUSG00000041926	Rnpep	215615	protein_coding	1024.56	-0.0366719	0.0893006	0.410657	0.681324	0.829503	0.0366719
ENSMUSG00000052291	5330438D12Rik	102633868	lncRNA	16.6147	-0.0367364	0.269704	0.13621	0.891655	0.947051	0.0367364
ENSMUSG00000024259	Slc25a46	67453	protein_coding	669.841	0.0367483	0.0757881	-0.484882	0.62776	0.796377	0.0367483
ENSMUSG00000032281	Acsbg1	94180	protein_coding	5.40977	0.0367589	0.741905	-0.0495465	0.960484	0.980698	0.0367589
ENSMUSG00000022553	Maf1	68877	protein_coding	730.096	-0.0367646	0.0600907	0.611819	0.540658	0.734844	0.0367646
ENSMUSG00000024981	Acsl5	433256	protein_coding	1371.94	-0.0368078	0.116575	0.315743	0.752198	0.875699	0.0368078
ENSMUSG00000022466	Rpap3	71919	protein_coding	134.397	0.0368493	0.123597	-0.29814	0.765596	0.882511	0.0368493
ENSMUSG00000023967	Mrps18a	68565	protein_coding	394.128	-0.0368716	0.0734963	0.501679	0.615893	0.788072	0.0368716
ENSMUSG00000015522	Arnt	11863	protein_coding	487.907	-0.0368814	0.0671941	0.548878	0.583089	0.765756	0.0368814
ENSMUSG00000088958	Scarna8	100217448	scaRNA	1.10834	0.0368832	1.11699	-0.0330201	0.973659	1	0.0368832
ENSMUSG00000061981	Flot2	14252	protein_coding	150.227	-0.0369216	0.119207	0.309727	0.756769	0.877988	0.0369216
ENSMUSG00000007038	Neu1	18010	protein_coding	2008.02	-0.0369221	0.18244	0.20238	0.83962	0.920255	0.0369221
ENSMUSG00000048285	Frmd6	319710	protein_coding	39.3622	0.0369226	0.181808	-0.203086	0.839068	0.919795	0.0369226
ENSMUSG00000031487	Brf2	66653	protein_coding	81.6563	-0.0369524	0.132971	0.277897	0.781091	0.890542	0.0369524
ENSMUSG00000086370	Ftx	78878	lncRNA	65.9658	-0.036993	0.188801	0.195936	0.84466	0.9236	0.036993
ENSMUSG00000068264	Ap5s1	69596	protein_coding	182.55	-0.0370164	0.127309	0.29076	0.771235	0.885199	0.0370164
ENSMUSG00000039656	Rxrb	20182	protein_coding	554.988	0.0370192	0.0693496	-0.533805	0.593476	0.772683	0.0370192
ENSMUSG00000040472	Rabggta	56187	protein_coding	238.521	-0.0370585	0.081725	0.453454	0.650222	0.809918	0.0370585
ENSMUSG00000054434	Tmem120b	330189	protein_coding	31.4089	0.037135	0.224037	-0.165753	0.868351	0.934808	0.037135
ENSMUSG00000041293	Adgrf1	77596	protein_coding	46.6735	0.0371464	0.382096	-0.0972175	0.922554	0.962531	0.0371464
ENSMUSG00000029815	Malsu1	75593	protein_coding	164.093	0.0371468	0.089186	-0.416509	0.677037	0.826943	0.0371468
ENSMUSG00000031902	Nfatc3	18021	protein_coding	762.287	-0.0371491	0.0505269	0.735234	0.462197	0.675881	0.0371491
ENSMUSG00000025979	Mob4	19070	protein_coding	708.322	0.0372152	0.0871482	-0.427033	0.669355	0.82261	0.0372152
ENSMUSG00000044145	1810024B03Rik	329509	protein_coding	13.5589	-0.0372255	0.349241	0.10659	0.915114	0.958334	0.0372255
ENSMUSG00000035596	Mboat7	77582	protein_coding	486.567	-0.0372348	0.0746395	0.498862	0.617876	0.789468	0.0372348
ENSMUSG00000024566	Atp9b	50771	protein_coding	642.148	0.037263	0.0609581	-0.611288	0.541009	0.735049	0.037263
ENSMUSG00000074909	Ranbp6	240614	protein_coding	217.821	-0.0373058	0.0861325	0.433121	0.664927	0.819267	0.0373058
ENSMUSG00000038618	Rassf7	66985	protein_coding	1072.7	-0.0373259	0.0963885	0.387244	0.698575	0.840298	0.0373259
ENSMUSG00000026792	Lrsam1	227738	protein_coding	245.714	-0.0373566	0.0926256	0.403308	0.686722	0.833127	0.0373566
ENSMUSG00000056383	AI987944	233168	protein_coding	137.786	-0.0373942	0.122062	0.306355	0.759334	0.879039	0.0373942
ENSMUSG00000013646	Sh3bp5l	79566	protein_coding	428.995	-0.0374207	0.0633661	0.590548	0.554823	0.744704	0.0374207
ENSMUSG00000061013	Mkx	210719	protein_coding	160.612	-0.0374298	0.131997	0.283567	0.776742	0.888506	0.0374298
ENSMUSG00000026065	Slc9a4	110895	protein_coding	5.86197	0.0374397	0.501506	-0.0746546	0.94049	0.971492	0.0374397
ENSMUSG00000006423	Steep1	77644	protein_coding	342.261	0.0374504	0.106669	-0.351089	0.725522	0.857957	0.0374504
ENSMUSG00000049086	Bmyc	107771	protein_coding	17.1832	0.0374554	0.262552	-0.142659	0.88656	0.943888	0.0374554
ENSMUSG00000069874	Irgm2	54396	protein_coding	175.353	-0.0375171	0.222923	0.168296	0.866351	0.933791	0.0375171
ENSMUSG00000025373	Rnf41	67588	protein_coding	342.071	-0.0375327	0.0752411	0.498832	0.617898	0.789468	0.0375327
ENSMUSG00000036537	Rnf113a1	69942	protein_coding	26.2801	0.0375431	0.208829	-0.179779	0.857326	0.930374	0.0375431
ENSMUSG00000006471	Ndor1	78797	protein_coding	65.502	0.0375727	0.163798	-0.229384	0.81857	0.908813	0.0375727
ENSMUSG00000063801	Ap3s2	11778	protein_coding	310.139	0.0375974	0.0724045	-0.519268	0.603574	0.779178	0.0375974
ENSMUSG00000027652	Ralgapb	228850	protein_coding	1538.59	-0.0376044	0.059482	0.632198	0.527258	0.725715	0.0376044
ENSMUSG00000002980	Bcam	57278	protein_coding	56.9541	0.0376465	0.163956	-0.229614	0.818392	0.908813	0.0376465
ENSMUSG00000021675	F2rl2	14064	protein_coding	19.1216	0.0376523	0.276441	-0.136204	0.89166	0.947051	0.0376523
ENSMUSG00000021595	Nsun2	28114	protein_coding	959.575	0.0376609	0.096629	-0.389747	0.696723	0.839061	0.0376609
ENSMUSG00000019578	Ubxn6	66530	protein_coding	208.442	0.037719	0.13484	-0.279731	0.779684	0.890126	0.037719
ENSMUSG00000042724	Map3k9	338372	protein_coding	252.203	-0.0377412	0.103098	0.36607	0.714313	0.851829	0.0377412
ENSMUSG00000037938	Chchd5	66170	protein_coding	135.682	-0.0377702	0.0945108	0.399639	0.689422	0.834319	0.0377702
ENSMUSG00000018924	Alox15	11687	protein_coding	5.65196	0.0377821	0.677812	-0.0557413	0.955548	0.977832	0.0377821
ENSMUSG00000042306	S100a14	66166	protein_coding	1308.37	-0.0377991	0.163984	0.230504	0.8177	0.908714	0.0377991
ENSMUSG00000029432	Nipsnap2	14467	protein_coding	983.191	-0.0378732	0.0970066	0.390419	0.696227	0.838743	0.0378732
ENSMUSG00000097254	C430042M11Rik	320021	lncRNA	30.1471	0.0378823	0.22717	-0.166758	0.867561	0.9342	0.0378823
ENSMUSG00000023249	Parp3	235587	protein_coding	112.743	-0.0379137	0.135767	0.279256	0.780048	0.890126	0.0379137
ENSMUSG00000052137	Rbm12b2	77604	protein_coding	95.4408	0.0379418	0.155669	-0.243734	0.807437	0.905024	0.0379418
ENSMUSG00000028329	Xpa	22590	protein_coding	112.465	-0.0379422	0.134584	0.281923	0.778003	0.889069	0.0379422
ENSMUSG00000049739	Zfp646	233905	protein_coding	814.921	0.0379534	0.038925	-0.975039	0.329541	0.551855	0.0379534
ENSMUSG00000026177	Slc11a1	18173	protein_coding	4.53606	-0.0379682	1.00564	0.0377553	0.969883	0.984509	0.0379682
ENSMUSG00000006288	Ttc5	219022	protein_coding	321.565	-0.037987	0.0893712	0.425048	0.670802	0.823379	0.037987
ENSMUSG00000014767	Tbp	21374	protein_coding	150.371	0.0379876	0.100478	-0.378068	0.70538	0.845575	0.0379876
ENSMUSG00000037896	Rcor1	217864	protein_coding	1015.38	0.0380024	0.0875868	-0.433882	0.664374	0.81895	0.0380024
ENSMUSG00000061759	Armt1	73419	protein_coding	174.388	0.0380066	0.116748	-0.325543	0.74477	0.871229	0.0380066
ENSMUSG00000025917	Cops5	26754	protein_coding	593.442	0.0380145	0.074776	-0.508378	0.611188	0.784647	0.0380145
ENSMUSG00000006599	Gtf2h1	14884	protein_coding	574.794	0.0380401	0.0703314	-0.54087	0.588597	0.769578	0.0380401
ENSMUSG00000030315	Vgll4	232334	protein_coding	571.391	-0.0380709	0.107676	0.353568	0.723662	0.856795	0.0380709
ENSMUSG00000040321	Zfp770	228491	protein_coding	81.8977	0.0380732	0.15488	-0.245824	0.805819	0.904335	0.0380732
ENSMUSG00000034751	Mast4	328329	protein_coding	306.512	0.0380763	0.113779	-0.33465	0.737889	0.866983	0.0380763
ENSMUSG00000089235	Gm23119	115486069	scaRNA	89.3732	-0.0380792	0.24504	0.1554	0.876506	0.938631	0.0380792
ENSMUSG00000054196	Cthrc1	68588	protein_coding	4.78769	0.0380918	0.499492	-0.0762611	0.939211	0.971083	0.0380918
ENSMUSG00000002329	Mdp1	67881	protein_coding	943.992	-0.0381142	0.0990011	0.384987	0.700247	0.841315	0.0381142
ENSMUSG00000014349	Ube2z	268470	protein_coding	1279.83	0.0381202	0.0448656	-0.849654	0.395518	0.617842	0.0381202
ENSMUSG00000032966	Fkbp1a	14225	protein_coding	461.87	0.0381266	0.0915025	-0.416673	0.676918	0.826943	0.0381266
ENSMUSG00000040506	Ambra1	228361	protein_coding	601.326	0.0381561	0.0662723	-0.575747	0.564786	0.751588	0.0381561
ENSMUSG00000021832	Psmc6	67089	protein_coding	1000.99	0.0381577	0.0831491	-0.458907	0.646301	0.807227	0.0381577
ENSMUSG00000038708	Golga4	54214	protein_coding	3773.4	0.0381657	0.0633912	-0.602066	0.54713	0.73878	0.0381657
ENSMUSG00000048921	Zfp689	71131	protein_coding	31.6541	-0.0381841	0.182716	0.208981	0.834463	0.916826	0.0381841
ENSMUSG00000028433	Ubap2	68926	protein_coding	374.704	0.0382288	0.0904834	-0.422495	0.672664	0.824518	0.0382288
ENSMUSG00000009535	Rnmt	67897	protein_coding	252.774	-0.038241	0.11284	0.338895	0.734689	0.864657	0.038241
ENSMUSG00000037661	Gpr160	71862	protein_coding	382.798	-0.0382649	0.134247	0.285034	0.775618	0.887918	0.0382649
ENSMUSG00000038010	Ccdc138	76138	protein_coding	50.5979	-0.0383205	0.173246	0.221191	0.824944	0.911457	0.0383205
ENSMUSG00000045281	Gpr20	239530	protein_coding	212.363	-0.0383371	0.249468	0.153676	0.877865	0.939355	0.0383371
ENSMUSG00000030095	Tmem43	74122	protein_coding	491.606	-0.0383531	0.110013	0.348624	0.727372	0.859262	0.0383531
ENSMUSG00000033430	Terf2ip	57321	protein_coding	254.612	0.0383826	0.113819	-0.337226	0.735947	0.865629	0.0383826
ENSMUSG00000110909	B020014A21Rik	619314	lncRNA	1.09219	0.0384198	2.29981	-0.0167056	0.986671	1	0.0384198
ENSMUSG00000025646	Atrip	235610	protein_coding	135.967	0.0384848	0.126622	-0.303934	0.761178	0.880259	0.0384848
ENSMUSG00000065864	Gm24031	115488396	snoRNA	0.769469	-0.0384941	1.12192	0.0343108	0.972629	1	0.0384941
ENSMUSG00000006412	Pfdn2	18637	protein_coding	133.116	-0.0385425	0.0940974	0.409602	0.682098	0.830017	0.0385425
ENSMUSG00000000605	Clcn4	12727	protein_coding	1124.3	-0.0386124	0.0836786	0.461437	0.644485	0.80629	0.0386124
ENSMUSG00000001962	Fam50a	108160	protein_coding	192.569	-0.0386521	0.104762	0.36895	0.712165	0.850375	0.0386521
ENSMUSG00000009470	Tnpo1	238799	protein_coding	1713.42	0.0386632	0.0813694	-0.475157	0.634675	0.800823	0.0386632
ENSMUSG00000022109	Med4	67381	protein_coding	157.274	0.0386861	0.0974672	-0.396915	0.69143	0.835769	0.0386861
ENSMUSG00000033327	Tnxb	81877	protein_coding	8.97223	0.0387205	0.781946	-0.0495182	0.960506	0.980698	0.0387205
ENSMUSG00000032673	Prorsd1	67939	protein_coding	106.51	-0.0387402	0.129875	0.298289	0.765483	0.882511	0.0387402
ENSMUSG00000000938	Hoxa10	15395	protein_coding	377.253	-0.0388095	0.138992	0.279221	0.780075	0.890126	0.0388095
ENSMUSG00000048329	Mfsd6l	215723	protein_coding	168.405	-0.0388233	0.0949038	0.40908	0.682481	0.830406	0.0388233
ENSMUSG00000020121	Srgap1	117600	protein_coding	246.253	0.0388937	0.138845	-0.280123	0.779383	0.890031	0.0388937
ENSMUSG00000024999	Noc3l	57753	protein_coding	176.736	0.0389048	0.13009	-0.29906	0.764894	0.882255	0.0389048
ENSMUSG00000015214	Mtmr1	53332	protein_coding	391.681	0.0389103	0.100368	-0.387677	0.698255	0.840145	0.0389103
ENSMUSG00000035392	Dennd1a	227801	protein_coding	159.373	-0.0390216	0.100126	0.389724	0.696741	0.839061	0.0390216
ENSMUSG00000022661	Cd200	17470	protein_coding	24.7632	-0.0390342	0.215058	0.181506	0.855971	0.930028	0.0390342
ENSMUSG00000042541	Sem1	20422	protein_coding	1183.95	0.0390406	0.0678098	-0.575736	0.564793	0.751588	0.0390406
ENSMUSG00000024309	Pfdn6	14976	protein_coding	349.16	-0.0390793	0.0725322	0.538785	0.590035	0.770847	0.0390793
ENSMUSG00000039005	Tlr4	21898	protein_coding	385.898	0.0391115	0.122333	-0.319714	0.749185	0.874015	0.0391115
ENSMUSG00000108129	4930417O13Rik	73870	lncRNA	2.33076	-0.0391346	0.94528	0.0414	0.966977	1	0.0391346
ENSMUSG00000028565	Nfia	18027	protein_coding	331.721	0.0392062	0.096463	-0.406437	0.684421	0.831662	0.0392062
ENSMUSG00000050229	Pigm	67556	protein_coding	355.763	-0.0392099	0.0802056	0.488868	0.624935	0.794594	0.0392099
ENSMUSG00000036552	Ermard	381062	protein_coding	50.8406	-0.039283	0.17025	0.230737	0.817519	0.908714	0.039283
ENSMUSG00000030591	Psmd8	57296	protein_coding	1521.09	0.0392881	0.0616716	-0.637053	0.52409	0.722741	0.0392881
ENSMUSG00000038965	Ube2l3	22195	protein_coding	868.957	-0.039313	0.0728601	0.539569	0.589495	0.770506	0.039313
ENSMUSG00000036779	Tent4b	214627	protein_coding	411.5	-0.0393328	0.0648723	0.606311	0.544308	0.736797	0.0393328
ENSMUSG00000066235	Pomgnt2	215494	protein_coding	126.833	-0.0393571	0.168599	0.233436	0.815423	0.908262	0.0393571
ENSMUSG00000066798	Zbtb6	241322	protein_coding	345.832	-0.0393921	0.0826548	0.476586	0.633657	0.800362	0.0393921
ENSMUSG00000000776	Polr3d	67065	protein_coding	232.962	0.0394144	0.0853011	-0.462062	0.644037	0.805973	0.0394144
ENSMUSG00000028098	Rnf115	67845	protein_coding	541.606	0.0394557	0.064548	-0.61126	0.541027	0.735049	0.0394557
ENSMUSG00000018569	Cldn7	53624	protein_coding	6571.83	-0.0394949	0.0763446	0.517324	0.60493	0.780089	0.0394949
ENSMUSG00000031365	Zfp275	27081	protein_coding	188.358	0.0395021	0.118161	-0.334307	0.738148	0.866983	0.0395021
ENSMUSG00000000441	Raf1	110157	protein_coding	731.548	0.0395224	0.0592893	-0.666603	0.505026	0.709123	0.0395224
ENSMUSG00000049225	Pdp1	381511	protein_coding	269.02	0.0396392	0.162532	-0.243886	0.807319	0.904988	0.0396392
ENSMUSG00000015837	Sqstm1	18412	protein_coding	2595.76	0.0396428	0.122138	-0.324573	0.745504	0.87184	0.0396428
ENSMUSG00000038949	Cnst	226744	protein_coding	637.158	-0.0396703	0.0752794	0.526974	0.598211	0.775969	0.0396703
ENSMUSG00000107006	Gm5553	433874	processed_pseudogene	0.60758	-0.0397328	1.86053	0.0213556	0.982962	1	0.0397328
ENSMUSG00000020755	Sap30bp	57230	protein_coding	375.272	-0.0397839	0.0626003	0.635523	0.525088	0.723513	0.0397839
ENSMUSG00000073775	Kti12	100087	protein_coding	177.389	-0.0397859	0.149591	0.265965	0.790266	0.895393	0.0397859
ENSMUSG00000065400	Mir200a	387242	miRNA	20.6646	-0.039786	0.309765	0.128439	0.897801	0.949794	0.039786
ENSMUSG00000040563	Plppr2	235044	protein_coding	15.4316	-0.0398108	0.294478	0.135191	0.892461	0.947203	0.0398108
ENSMUSG00000040242	Fgfr1op2	67529	protein_coding	866.204	0.0398453	0.0715377	-0.556983	0.577539	0.761475	0.0398453
ENSMUSG00000040688	Tbl3	213773	protein_coding	394.182	-0.0399091	0.0895533	0.445646	0.655853	0.813425	0.0399091
ENSMUSG00000036330	Slc18a1	110877	protein_coding	55.0296	-0.0399688	0.187152	0.213563	0.830888	0.914497	0.0399688
ENSMUSG00000016028	Celsr1	12614	protein_coding	1754.41	-0.0400181	0.0922556	0.433774	0.664452	0.81895	0.0400181
ENSMUSG00000040969	Arhgef38	77669	protein_coding	794.863	-0.0400605	0.155695	0.257301	0.796947	0.899145	0.0400605
ENSMUSG00000032481	Smarcc1	20588	protein_coding	642.347	0.0400713	0.0847784	-0.472659	0.636456	0.801895	0.0400713
ENSMUSG00000010660	Plcd1	18799	protein_coding	534.059	-0.0401295	0.138434	0.289882	0.771907	0.885478	0.0401295
ENSMUSG00000043487	Acot6	217700	protein_coding	27.1888	-0.0401892	0.198822	0.202137	0.83981	0.92028	0.0401892
ENSMUSG00000060261	Gtf2i	14886	protein_coding	760.578	0.0401964	0.0740873	-0.542555	0.587436	0.768755	0.0401964
ENSMUSG00000046138	9930021J03Rik	240613	protein_coding	576.192	0.0402337	0.088186	-0.456237	0.64822	0.808756	0.0402337
ENSMUSG00000063870	Chd4	107932	protein_coding	3194.54	0.0402385	0.0755822	-0.532381	0.594462	0.773232	0.0402385
ENSMUSG00000061322	Dnai1	68922	protein_coding	2.11584	-0.040247	1.85243	0.0217267	0.982666	1	0.040247
ENSMUSG00000068854	H2bc21	319190	protein_coding	119.805	0.0402678	0.13479	-0.298744	0.765135	0.882364	0.0402678
ENSMUSG00000020669	Sh3yl1	24057	protein_coding	352.805	-0.0402827	0.0788968	0.510574	0.609649	0.783482	0.0402827
ENSMUSG00000079164	Tlr5	53791	protein_coding	68.0373	0.040285	0.278299	-0.144754	0.884905	0.943016	0.040285
ENSMUSG00000036061	Smug1	71726	protein_coding	228.321	-0.0402954	0.0955916	0.421537	0.673363	0.824897	0.0402954
ENSMUSG00000067825	Pex26	74043	protein_coding	330.387	0.0403045	0.0677236	-0.595133	0.551755	0.742477	0.0403045
ENSMUSG00000089847	Timm10b	14356	protein_coding	93.5813	-0.0403102	0.180079	0.223847	0.822877	0.910241	0.0403102
ENSMUSG00000029518	Rab35	77407	protein_coding	725.781	0.0403834	0.0753414	-0.536005	0.591955	0.771977	0.0403834
ENSMUSG00000022528	Hes1	15205	protein_coding	977.262	0.0405052	0.0713092	-0.568022	0.57002	0.755665	0.0405052
ENSMUSG00000070565	Rasal2	226525	protein_coding	135.154	-0.0405319	0.103253	0.392548	0.694654	0.837948	0.0405319
ENSMUSG00000045629	Sh3tc2	225608	protein_coding	29.6637	-0.0405574	0.254054	0.159641	0.873164	0.937483	0.0405574
ENSMUSG00000022261	Sdc2	15529	protein_coding	451.862	-0.0405584	0.0904965	0.448177	0.654026	0.812311	0.0405584
ENSMUSG00000028948	Nol9	74035	protein_coding	332.009	0.0405591	0.102511	-0.395655	0.69236	0.836514	0.0405591
ENSMUSG00000023892	Zfp51	22709	protein_coding	159.293	-0.0405613	0.118109	0.343422	0.731281	0.861613	0.0405613
ENSMUSG00000066149	Cdc26	66440	protein_coding	217.88	-0.0406101	0.0868303	0.467694	0.640003	0.803652	0.0406101
ENSMUSG00000025138	Sirt7	209011	protein_coding	728.268	-0.0406204	0.0893527	0.454608	0.649391	0.809668	0.0406204
ENSMUSG00000033149	Phldb2	208177	protein_coding	106.19	0.0406359	0.124202	-0.327176	0.743535	0.870461	0.0406359
ENSMUSG00000027679	Dnajc19	67713	protein_coding	252.043	-0.0406438	0.077559	0.524038	0.600252	0.776806	0.0406438
ENSMUSG00000031431	Tsc22d3	14605	protein_coding	773.168	-0.0406478	0.116759	0.348134	0.727739	0.859323	0.0406478
ENSMUSG00000029191	Rfc1	19687	protein_coding	547.325	-0.0406689	0.106465	0.381993	0.702466	0.843001	0.0406689
ENSMUSG00000030213	Atf7ip	54343	protein_coding	752.551	0.04068	0.073757	-0.551541	0.581263	0.76434	0.04068
ENSMUSG00000026343	Gpr39	71111	protein_coding	106.793	0.0406858	0.153646	-0.264802	0.791162	0.895862	0.0406858
ENSMUSG00000029238	Clock	12753	protein_coding	1508.64	-0.0406858	0.112249	0.36246	0.717008	0.853197	0.0406858
ENSMUSG00000028161	Ppp3ca	19055	protein_coding	886.462	-0.0407038	0.0996804	0.408343	0.683022	0.830652	0.0407038
ENSMUSG00000023156	Rpp14	67053	protein_coding	224.161	-0.0407344	0.138324	0.294485	0.768387	0.883975	0.0407344
ENSMUSG00000046822	Slc39a3	106947	protein_coding	396.029	0.0407368	0.0910061	-0.447628	0.654422	0.812495	0.0407368
ENSMUSG00000042499	Hoxd11	15431	protein_coding	10.3892	-0.0407391	0.411826	0.0989229	0.9212	0.961976	0.0407391
ENSMUSG00000024422	Dhx16	69192	protein_coding	715.351	0.0407629	0.0580951	-0.701657	0.482893	0.693655	0.0407629
ENSMUSG00000041757	Plekha6	240753	protein_coding	4665.17	-0.0407643	0.061114	0.667022	0.504758	0.708808	0.0407643
ENSMUSG00000058835	Abi1	11308	protein_coding	1498.26	-0.0407736	0.058871	0.692593	0.488565	0.696497	0.0407736
ENSMUSG00000052794	1700030K09Rik	72254	protein_coding	59.8883	-0.0407752	0.145497	0.280247	0.779288	0.889984	0.0407752
ENSMUSG00000028582	Cc2d1b	319965	protein_coding	507.346	0.0408167	0.0599603	-0.680729	0.496043	0.702242	0.0408167
ENSMUSG00000084826	AI847159	100048701	lncRNA	1.53447	-0.0408583	1.05404	0.0387637	0.969079	1	0.0408583
ENSMUSG00000056537	Rlim	19820	protein_coding	1374.53	0.0408706	0.0740193	-0.552161	0.580838	0.764064	0.0408706
ENSMUSG00000036893	Ehmt1	77683	protein_coding	775.047	-0.0409259	0.0701995	0.582994	0.559897	0.748554	0.0409259
ENSMUSG00000093044	Snord8	100217445	snoRNA	3.32797	-0.0409265	0.551081	0.0742658	0.940799	1	0.0409265
ENSMUSG00000025484	Bet1l	54399	protein_coding	244.607	-0.0409315	0.0783753	0.52225	0.601497	0.777726	0.0409315
ENSMUSG00000052373	Mpp3	13384	protein_coding	106.572	0.0409395	0.178266	-0.229653	0.818361	0.908813	0.0409395
ENSMUSG00000027424	Mgme1	74528	protein_coding	141.041	-0.0409416	0.148617	0.275484	0.782944	0.891196	0.0409416
ENSMUSG00000053470	Kdm3a	104263	protein_coding	682.195	-0.0409459	0.0730221	0.560732	0.57498	0.760165	0.0409459
ENSMUSG00000025436	Atp23	68876	protein_coding	47.5814	0.0409627	0.171115	-0.239387	0.810805	0.906298	0.0409627
ENSMUSG00000016831	Tox4	268741	protein_coding	816.512	0.0409703	0.0574727	-0.712866	0.475928	0.687931	0.0409703
ENSMUSG00000050323	Ndufaf6	76947	protein_coding	73.8626	-0.0409944	0.155595	0.263468	0.79219	0.896636	0.0409944
ENSMUSG00000027522	Stx16	228960	protein_coding	530.013	-0.040996	0.0602724	0.680178	0.496392	0.702495	0.040996
ENSMUSG00000036282	Naa30	70646	protein_coding	461.79	0.0409968	0.0632826	-0.647836	0.517091	0.717712	0.0409968
ENSMUSG00000019726	Lyst	17101	protein_coding	298.935	-0.0410054	0.0920764	0.445341	0.656073	0.813637	0.0410054
ENSMUSG00000022472	Desi1	28075	protein_coding	214.883	-0.0410096	0.0908484	0.451407	0.651696	0.810889	0.0410096
ENSMUSG00000034543	Morc2a	74522	protein_coding	416.666	0.04102	0.0708893	-0.578648	0.562826	0.750675	0.04102
ENSMUSG00000026436	Elk4	13714	protein_coding	553.171	-0.0410376	0.0690333	0.594461	0.552204	0.742839	0.0410376
ENSMUSG00000024972	Lgals12	56072	protein_coding	244.439	0.0410701	0.22129	-0.185594	0.852763	0.927882	0.0410701
ENSMUSG00000033658	Ddx19b	234733	protein_coding	429.96	-0.0410899	0.0905373	0.453845	0.64994	0.809918	0.0410899
ENSMUSG00000038346	Zfp384	269800	protein_coding	333.818	-0.0411109	0.0946581	0.434309	0.664064	0.818817	0.0411109
ENSMUSG00000030788	Rnf141	67150	protein_coding	881.448	0.0411141	0.0996964	-0.412394	0.680051	0.828381	0.0411141
ENSMUSG00000086386	Gm12108	104692	lncRNA	1.46464	-0.0411196	2.35963	0.0174263	0.986097	1	0.0411196
ENSMUSG00000032534	Cep63	28135	protein_coding	307.862	-0.041136	0.084855	0.484779	0.627833	0.796377	0.041136
ENSMUSG00000029208	Guf1	231279	protein_coding	329.628	0.0411614	0.0679011	-0.606196	0.544385	0.736797	0.0411614
ENSMUSG00000015189	Casd1	213819	protein_coding	1151.82	0.0411622	0.194753	-0.211356	0.832609	0.915629	0.0411622
ENSMUSG00000006705	Pknox1	18771	protein_coding	263.647	-0.041172	0.106717	0.385805	0.699641	0.841016	0.041172
ENSMUSG00000021244	Ylpm1	56531	protein_coding	334.233	-0.0411876	0.128115	0.32149	0.747839	0.873148	0.0411876
ENSMUSG00000012350	Ehf	13661	protein_coding	6098	-0.0412119	0.125	0.329695	0.741631	0.869465	0.0412119
ENSMUSG00000028944	Prkag2	108099	protein_coding	426.516	-0.0412177	0.103574	0.397953	0.690665	0.835179	0.0412177
ENSMUSG00000035007	Rundc1	217201	protein_coding	247.438	0.0412302	0.0881288	-0.46784	0.639899	0.80365	0.0412302
ENSMUSG00000034957	Cebpa	12606	protein_coding	664.237	0.0412432	0.090106	-0.457719	0.647154	0.807915	0.0412432
ENSMUSG00000029075	Tnfrsf4	22163	protein_coding	5.69179	0.0412528	0.532885	-0.0774142	0.938294	0.97056	0.0412528
ENSMUSG00000029249	Rest	19712	protein_coding	713.327	0.041255	0.0897937	-0.459443	0.645916	0.807083	0.041255
ENSMUSG00000008226	Scrn3	74616	protein_coding	147.604	-0.0412565	0.140109	0.29446	0.768406	0.883975	0.0412565
ENSMUSG00000070469	Adamtsl3	269959	protein_coding	2.06552	0.0412574	1.80016	-0.0229187	0.981715	1	0.0412574
ENSMUSG00000043140	Tmem186	66690	protein_coding	279.848	-0.0412592	0.124562	0.331234	0.740468	0.868595	0.0412592
ENSMUSG00000070939	Tgfbrap1	73122	protein_coding	363.886	-0.0412595	0.0708934	0.581993	0.560571	0.749147	0.0412595
ENSMUSG00000090258	Churc1	211151	protein_coding	178.725	0.0412713	0.109406	-0.377231	0.706002	0.845943	0.0412713
ENSMUSG00000000409	Lck	16818	protein_coding	59.4431	0.0412884	0.178478	-0.231336	0.817054	0.908714	0.0412884
ENSMUSG00000016918	Sulf1	240725	protein_coding	9.00997	-0.0413448	0.821691	0.0503168	0.95987	0.980507	0.0413448
ENSMUSG00000047213	Ythdf3	229096	protein_coding	1534.5	0.0413686	0.0584725	-0.707488	0.479263	0.690564	0.0413686
ENSMUSG00000040225	Prrc2c	226562	protein_coding	1681.05	0.0413898	0.109082	-0.379439	0.704362	0.8446	0.0413898
ENSMUSG00000027763	Mbnl1	56758	protein_coding	1423.61	-0.0414068	0.0703299	0.58875	0.556029	0.745552	0.0414068
ENSMUSG00000036594	H2-Aa	14960	protein_coding	21.7845	0.041414	0.399217	-0.103738	0.917377	0.959501	0.041414
ENSMUSG00000087687	Pet100	100503890	protein_coding	356.813	-0.0414213	0.0888827	0.466022	0.6412	0.804106	0.0414213
ENSMUSG00000019842	Traf3ip2	103213	protein_coding	333.069	0.0414376	0.0816196	-0.507692	0.61167	0.784979	0.0414376
ENSMUSG00000047037	Nipa1	233280	protein_coding	47.8107	-0.0414424	0.178475	0.232203	0.81638	0.908409	0.0414424
ENSMUSG00000038544	Inip	66209	protein_coding	197.255	0.0414497	0.0844924	-0.490574	0.623728	0.79344	0.0414497
ENSMUSG00000036529	Sbf1	77980	protein_coding	1475.93	0.0414883	0.0689884	-0.60138	0.547587	0.739145	0.0414883
ENSMUSG00000021540	Smad5	17129	protein_coding	518.997	-0.0415334	0.132034	0.314566	0.753091	0.876245	0.0415334
ENSMUSG00000020482	Ccdc117	104479	protein_coding	322.19	-0.0415363	0.0889713	0.46685	0.640607	0.803691	0.0415363
ENSMUSG00000022390	Zc3h7b	20286	protein_coding	525.952	0.0415777	0.0621201	-0.669311	0.503297	0.707899	0.0415777
ENSMUSG00000026219	Trip12	14897	protein_coding	2751.21	-0.0416064	0.0512803	0.811352	0.417163	0.637284	0.0416064
ENSMUSG00000039233	Tbce	70430	protein_coding	242.079	-0.0416114	0.108304	0.384208	0.700824	0.841825	0.0416114
ENSMUSG00000103421	Golt1a	68338	protein_coding	43.4184	0.0416243	0.169887	-0.245011	0.806448	0.904795	0.0416243
ENSMUSG00000020380	Rad50	19360	protein_coding	391.577	0.0416362	0.0990858	-0.420204	0.674337	0.825194	0.0416362
ENSMUSG00000041073	Nacad	192950	protein_coding	73.2383	-0.0416796	0.259036	0.160902	0.87217	0.937028	0.0416796
ENSMUSG00000022656	Nectin3	58998	protein_coding	1380.41	-0.0417026	0.0961899	0.433545	0.664619	0.819069	0.0417026
ENSMUSG00000056035	Cyp3a11	13112	protein_coding	6.62252	0.0417028	0.957557	-0.0435512	0.965262	0.982706	0.0417028
ENSMUSG00000033721	Vav3	57257	protein_coding	218.114	0.0417298	0.0970823	-0.429839	0.667313	0.821224	0.0417298
ENSMUSG00000062300	Nectin2	19294	protein_coding	1539.91	-0.041733	0.0984884	0.423736	0.671759	0.823993	0.041733
ENSMUSG00000102869	Norad	347740	lncRNA	1233.32	0.0417901	0.122487	-0.341182	0.732967	0.863169	0.0417901
ENSMUSG00000027030	Stk39	53416	protein_coding	465.088	-0.0418334	0.130226	0.321238	0.74803	0.87331	0.0418334
ENSMUSG00000034382	AI661453	224833	protein_coding	417.578	0.0418881	0.144946	-0.288992	0.772588	0.885885	0.0418881
ENSMUSG00000040236	Trappc5	66682	protein_coding	283.421	0.0419227	0.0747157	-0.561096	0.574732	0.760118	0.0419227
ENSMUSG00000057236	Rbbp4	19646	protein_coding	1144.39	0.0419426	0.102799	-0.408005	0.68327	0.83077	0.0419426
ENSMUSG00000038369	Ncoa6	56406	protein_coding	366.7	0.0419433	0.149995	-0.279632	0.77976	0.890126	0.0419433
ENSMUSG00000036167	Pphln1	223828	protein_coding	227.493	0.0419496	0.0854265	-0.49106	0.623384	0.793354	0.0419496
ENSMUSG00000059406	Tmprss9	432478	protein_coding	3.88103	-0.0419782	0.809758	0.0518404	0.958656	1	0.0419782
ENSMUSG00000090110	Cmc4	105886298	protein_coding	17.2074	-0.0419877	0.23027	0.182341	0.855315	0.92956	0.0419877
ENSMUSG00000040040	Ift88	21821	protein_coding	134.465	0.0419901	0.0936607	-0.448321	0.653921	0.812249	0.0419901
ENSMUSG00000026648	Dclre1c	227525	protein_coding	95.8734	-0.0420042	0.121201	0.346566	0.728917	0.860117	0.0420042
ENSMUSG00000041734	Kirrel	170643	protein_coding	6.44101	0.0420329	0.711895	-0.0590437	0.952917	0.976632	0.0420329
ENSMUSG00000029207	Apbb2	11787	protein_coding	254.705	-0.0420372	0.0877387	0.479118	0.631855	0.799445	0.0420372
ENSMUSG00000041702	Btbd7	238386	protein_coding	943.898	-0.0420803	0.0606535	0.693782	0.487819	0.696186	0.0420803
ENSMUSG00000017999	Ddx27	228889	protein_coding	446.497	-0.0421196	0.0823427	0.511516	0.60899	0.783067	0.0421196
ENSMUSG00000029528	Pxn	19303	protein_coding	1771.56	0.0421598	0.0709005	-0.594633	0.552089	0.742745	0.0421598
ENSMUSG00000024442	Dele1	66839	protein_coding	519.385	-0.0422248	0.0966636	0.436822	0.66224	0.817296	0.0422248
ENSMUSG00000049866	Arl4c	320982	protein_coding	13.0359	0.0422365	0.35076	-0.120414	0.904155	0.95261	0.0422365
ENSMUSG00000050088	1600012H06Rik	67912	protein_coding	395.621	0.0422655	0.0837705	-0.504539	0.613882	0.786553	0.0422655
ENSMUSG00000049672	Zbtb14	22666	protein_coding	169.063	-0.0422935	0.11475	0.368571	0.712448	0.850598	0.0422935
ENSMUSG00000041444	Arhgap32	330914	protein_coding	1742.38	-0.0423324	0.0686396	0.616734	0.53741	0.732907	0.0423324
ENSMUSG00000000142	Axin2	12006	protein_coding	371.479	0.0423487	0.139212	-0.304204	0.760972	0.880144	0.0423487
ENSMUSG00000089874	9230117E06Rik	78082	lncRNA	1.37153	0.0423509	1.28448	-0.0329712	0.973698	1	0.0423509
ENSMUSG00000026618	Iars2	381314	protein_coding	1538.98	-0.0423938	0.0914096	0.463778	0.642807	0.805166	0.0423938
ENSMUSG00000039756	Dnttip2	99480	protein_coding	450.335	-0.0424304	0.089662	0.473226	0.636052	0.80163	0.0424304
ENSMUSG00000096956	Snhg18	100616095	lncRNA	369.636	-0.0424375	0.122634	0.34605	0.729305	0.860307	0.0424375
ENSMUSG00000029843	Slc13a4	243755	protein_coding	2.69818	0.0424707	1.6665	-0.0254849	0.979668	1	0.0424707
ENSMUSG00000020640	Itsn2	20403	protein_coding	1271.04	-0.0424801	0.0563785	0.75348	0.451162	0.667666	0.0424801
ENSMUSG00000031174	Rpgr	19893	protein_coding	77.2903	0.0424833	0.127256	-0.333841	0.738499	0.867334	0.0424833
ENSMUSG00000026082	Rev1	56210	protein_coding	102.542	-0.0425149	0.132566	0.320708	0.748432	0.873593	0.0425149
ENSMUSG00000052296	Ppp6r1	243819	protein_coding	1827.34	-0.0425192	0.0495625	0.85789	0.390953	0.613299	0.0425192
ENSMUSG00000038721	Hoxb7	15415	protein_coding	91.89	0.0425225	0.24607	-0.172807	0.862803	0.932166	0.0425225
ENSMUSG00000087138	Gm15545	100502630	lncRNA	16.7512	0.0425378	0.275736	-0.15427	0.877397	0.939158	0.0425378
ENSMUSG00000048251	Bcl11b	58208	protein_coding	294.328	-0.0425537	0.116604	0.364941	0.715155	0.852124	0.0425537
ENSMUSG00000044006	Cilp2	68709	protein_coding	3.28194	0.0425574	1.28189	-0.0331988	0.973516	1	0.0425574
ENSMUSG00000028786	Tmem54	66260	protein_coding	1597.34	0.0425791	0.0908266	-0.468796	0.639216	0.803283	0.0425791
ENSMUSG00000110086	Smim32	115488204	protein_coding	11.2832	-0.0426124	0.307429	0.138609	0.889759	0.945841	0.0426124
ENSMUSG00000072571	Tmem253	619301	protein_coding	117.606	-0.042622	0.150817	0.282607	0.777478	0.888933	0.042622
ENSMUSG00000053684	Kics2	270802	protein_coding	32.674	-0.0426268	0.17939	0.237621	0.812175	0.907148	0.0426268
ENSMUSG00000015971	Actr8	56249	protein_coding	340.843	-0.042635	0.0679198	0.627726	0.530183	0.727438	0.042635
ENSMUSG00000024853	Sf3b2	319322	protein_coding	2138.94	-0.0426367	0.0656304	0.649648	0.51592	0.716883	0.0426367
ENSMUSG00000045934	Mtmr11	194126	protein_coding	501.298	-0.0426578	0.161909	0.263468	0.79219	0.896636	0.0426578
ENSMUSG00000039936	Pik3cd	18707	protein_coding	40.0419	0.0426689	0.346551	-0.123125	0.902008	0.95153	0.0426689
ENSMUSG00000036186	Dipk1b	56279	protein_coding	47.9995	0.0426764	0.196688	-0.216975	0.828228	0.913297	0.0426764
ENSMUSG00000028668	Eloa	27224	protein_coding	961.092	-0.0427011	0.0615549	0.693707	0.487866	0.696186	0.0427011
ENSMUSG00000020397	Med7	66213	protein_coding	155.241	0.0427024	0.114626	-0.372538	0.709492	0.848349	0.0427024
ENSMUSG00000024072	Yipf4	67864	protein_coding	583.281	0.0427129	0.111741	-0.382248	0.702278	0.842946	0.0427129
ENSMUSG00000020219	Timm13	30055	protein_coding	754.527	0.0427295	0.0871041	-0.490557	0.62374	0.79344	0.0427295
ENSMUSG00000030347	D6Wsu163e	28040	protein_coding	164.756	0.0427388	0.119429	-0.35786	0.720448	0.855204	0.0427388
ENSMUSG00000040990	Sh3kbp1	58194	protein_coding	161.721	0.0427912	0.181055	-0.236343	0.813167	0.907217	0.0427912
ENSMUSG00000086316	Nbdy	70123	protein_coding	60.0176	0.0427966	0.190744	-0.224367	0.822472	0.910172	0.0427966
ENSMUSG00000089542	Gm25835	115487914	snoRNA	246.17	0.0428168	0.187085	-0.228863	0.818975	0.908897	0.0428168
ENSMUSG00000054843	Atrnl1	226255	protein_coding	1986.45	-0.0429024	0.0756787	0.566902	0.570781	0.75625	0.0429024
ENSMUSG00000004768	Rab23	19335	protein_coding	70.501	0.0429037	0.16157	-0.265542	0.790592	0.895585	0.0429037
ENSMUSG00000040843	Tiprl	226591	protein_coding	296.908	0.0429178	0.0840238	-0.510781	0.609504	0.783477	0.0429178
ENSMUSG00000026798	Coq4	227683	protein_coding	151.202	-0.0429916	0.105238	0.408518	0.682894	0.830618	0.0429916
ENSMUSG00000108084	Gm7932	666105	lncRNA	13.4399	0.0430247	0.290527	-0.148092	0.88227	0.941974	0.0430247
ENSMUSG00000091827	Speer4f2	100041749	protein_coding	0.914559	0.0430362	2.28707	-0.0188172	0.984987	1	0.0430362
ENSMUSG00000026047	Poglut2	72050	protein_coding	91.4432	0.0430794	0.12453	-0.345936	0.729391	0.860307	0.0430794
ENSMUSG00000032109	Nlrx1	270151	protein_coding	371.987	0.0430862	0.140088	-0.307566	0.758413	0.878845	0.0430862
ENSMUSG00000006262	Mob1b	68473	protein_coding	1096.3	0.0430897	0.0904347	-0.476473	0.633737	0.800362	0.0430897
ENSMUSG00000038250	Usp38	74841	protein_coding	499.459	0.0430991	0.0928496	-0.464182	0.642517	0.804956	0.0430991
ENSMUSG00000028851	Nudc	18221	protein_coding	662.426	0.0431023	0.103591	-0.41608	0.677352	0.827106	0.0431023
ENSMUSG00000020435	Osbp2	74309	protein_coding	5.8231	0.043115	0.846426	-0.0509377	0.959375	0.98033	0.043115
ENSMUSG00000021796	Bmpr1a	12166	protein_coding	1252.69	-0.0431491	0.0853367	0.505633	0.613114	0.7861	0.0431491
ENSMUSG00000015092	Edf1	59022	protein_coding	2177.95	-0.0431697	0.0789132	0.547053	0.584342	0.766711	0.0431697
ENSMUSG00000068580	Zfyve19	72008	protein_coding	292.625	-0.0431813	0.0708621	0.60937	0.542279	0.73594	0.0431813
ENSMUSG00000032612	Usp4	22258	protein_coding	1340.64	-0.043183	0.0636814	0.678109	0.497702	0.703116	0.043183
ENSMUSG00000062580	Timm17a	21854	protein_coding	613.188	0.0431953	0.0810889	-0.53269	0.594248	0.773232	0.0431953
ENSMUSG00000029924	Slc37a3	72144	protein_coding	536.258	0.0432182	0.0985507	-0.438538	0.660996	0.816885	0.0432182
ENSMUSG00000025423	Pias2	17344	protein_coding	404.518	0.043219	0.0843366	-0.512459	0.60833	0.782627	0.043219
ENSMUSG00000022974	Paxbp1	67367	protein_coding	396.272	0.0432627	0.115364	-0.375011	0.707652	0.846947	0.0432627
ENSMUSG00000026781	Acbd5	74159	protein_coding	928.64	-0.0432829	0.0789063	0.548536	0.583324	0.765923	0.0432829
ENSMUSG00000022371	Col14a1	12818	protein_coding	5.78304	-0.0434828	0.900112	0.0483082	0.961471	0.981136	0.0434828
ENSMUSG00000068391	Chrac1	93696	protein_coding	179.457	-0.0434995	0.101812	0.427254	0.669195	0.822559	0.0434995
ENSMUSG00000057691	Zfp746	69228	protein_coding	381.348	-0.0434996	0.0620748	0.700761	0.483452	0.693876	0.0434996
ENSMUSG00000038095	Sbno1	243272	protein_coding	1507.97	-0.0435252	0.0717247	0.606837	0.543959	0.736669	0.0435252
ENSMUSG00000035152	Ap2b1	71770	protein_coding	2105.98	-0.043526	0.0830577	0.524046	0.600247	0.776806	0.043526
ENSMUSG00000036114	Rpp25l	69961	protein_coding	204.906	-0.043548	0.0947947	0.459393	0.645952	0.807083	0.043548
ENSMUSG00000014245	Pigl	327942	protein_coding	74.8867	-0.0436433	0.13249	0.329407	0.741848	0.86956	0.0436433
ENSMUSG00000026749	Nek6	59126	protein_coding	821.434	0.0436477	0.084564	-0.516151	0.605749	0.780657	0.0436477
ENSMUSG00000032475	Nck1	17973	protein_coding	346.287	-0.0436672	0.089647	0.487102	0.626186	0.795382	0.0436672
ENSMUSG00000030431	Tmem238	664968	protein_coding	276.506	0.0437357	0.151566	-0.288558	0.77292	0.886204	0.0437357
ENSMUSG00000033933	Vhl	22346	protein_coding	206.415	-0.043774	0.0814114	0.537689	0.590792	0.771233	0.043774
ENSMUSG00000042229	Rabif	98710	protein_coding	332.149	0.0437773	0.108336	-0.404088	0.686148	0.832872	0.0437773
ENSMUSG00000021557	Agtpbp1	67269	protein_coding	63.2997	0.0437891	0.15511	-0.282311	0.777705	0.888933	0.0437891
ENSMUSG00000043333	Rhbdl2	230726	protein_coding	510.303	-0.0438078	0.105156	0.4166	0.676971	0.826943	0.0438078
ENSMUSG00000022370	Mrpl13	68537	protein_coding	311.296	-0.0438309	0.0879701	0.498248	0.618309	0.789607	0.0438309
ENSMUSG00000028030	Tbck	271981	protein_coding	489.723	-0.0438897	0.0717361	0.611821	0.540656	0.734844	0.0438897
ENSMUSG00000028431	Elp1	230233	protein_coding	302.402	0.0439014	0.110736	-0.396452	0.691772	0.835999	0.0439014
ENSMUSG00000024033	Rsph1	22092	protein_coding	15.0861	-0.0439123	0.299087	0.146821	0.883273	0.942211	0.0439123
ENSMUSG00000086714	0610009E02Rik	100125929	lncRNA	7.58347	0.0439322	0.412832	-0.106417	0.915252	0.958334	0.0439322
ENSMUSG00000034101	Ctnnd1	12388	protein_coding	831.962	0.0439355	0.0824652	-0.532776	0.594188	0.773232	0.0439355
ENSMUSG00000053134	Supt7l	72195	protein_coding	201.953	0.0439907	0.103214	-0.42621	0.669955	0.822722	0.0439907
ENSMUSG00000000078	Klf6	23849	protein_coding	7142.57	-0.0440166	0.172496	0.255174	0.798588	0.900013	0.0440166
ENSMUSG00000086391	1700042O10Rik	73321	lncRNA	2.57432	0.0440855	0.742283	-0.0593918	0.95264	1	0.0440855
ENSMUSG00000004996	Mri1	67873	protein_coding	198.5	-0.0441094	0.100272	0.439898	0.660011	0.816324	0.0441094
ENSMUSG00000025008	Tctn3	67590	protein_coding	54.2153	0.0441477	0.153239	-0.288097	0.773273	0.886363	0.0441477
ENSMUSG00000001482	Def8	23854	protein_coding	244.304	0.044151	0.07326	-0.602662	0.546734	0.738518	0.044151
ENSMUSG00000001100	Poldip2	67811	protein_coding	655.645	0.0441929	0.0886722	-0.498385	0.618213	0.789572	0.0441929
ENSMUSG00000027907	S100a11	20195	protein_coding	307.845	0.044243	0.123473	-0.358323	0.720102	0.855153	0.044243
ENSMUSG00000002608	Ccdc97	52132	protein_coding	233.638	-0.0442807	0.106551	0.415582	0.677716	0.827306	0.0442807
ENSMUSG00000032328	Tmem30a	69981	protein_coding	1584.01	0.0442951	0.0763601	-0.580081	0.56186	0.750141	0.0442951
ENSMUSG00000057278	Snrpg	68011	protein_coding	220.577	-0.044297	0.141091	0.31396	0.753552	0.876528	0.044297
ENSMUSG00000017801	Mlx	21428	protein_coding	1204.16	-0.0443214	0.11022	0.402118	0.687597	0.833638	0.0443214
ENSMUSG00000034227	Foxj1	15223	protein_coding	3.00599	0.0443242	0.626821	-0.0707126	0.943626	1	0.0443242
ENSMUSG00000044317	Gpr4	319197	protein_coding	8.92076	0.044332	0.429496	-0.103219	0.91779	0.959689	0.044332
ENSMUSG00000071647	Eml3	225898	protein_coding	283.942	0.0443329	0.0687522	-0.644821	0.519043	0.719335	0.0443329
ENSMUSG00000024027	Glp1r	14652	protein_coding	14.5049	0.0443392	0.42355	-0.104685	0.916626	0.959274	0.0443392
ENSMUSG00000024132	Eci1	13177	protein_coding	618.024	-0.044353	0.103156	0.42996	0.667225	0.821177	0.044353
ENSMUSG00000071477	Zfp777	72306	protein_coding	244.961	-0.0443816	0.0734432	0.604299	0.545645	0.73744	0.0443816
ENSMUSG00000001552	Jup	16480	protein_coding	3801.72	0.0444619	0.103548	-0.429383	0.667644	0.821351	0.0444619
ENSMUSG00000020982	Nemf	66244	protein_coding	625.573	0.0444854	0.0632025	-0.703855	0.481523	0.692354	0.0444854
ENSMUSG00000024481	Lvrn	74574	protein_coding	1.2123	0.0445174	1.94963	-0.0228337	0.981783	1	0.0445174
ENSMUSG00000085385	Snhg17	68108	lncRNA	116.413	-0.0445315	0.147256	0.302408	0.762341	0.880931	0.0445315
ENSMUSG00000085408	C530005A16Rik	654318	lncRNA	9.00759	0.0445695	0.365078	-0.122082	0.902834	0.952008	0.0445695
ENSMUSG00000024897	Apba1	319924	protein_coding	8.51652	0.0445979	0.677023	-0.0658736	0.947478	0.974566	0.0445979
ENSMUSG00000010406	Mrpl52	68836	protein_coding	507.656	0.0446666	0.10476	-0.426372	0.669837	0.822722	0.0446666
ENSMUSG00000018651	Tada2a	217031	protein_coding	103.218	0.0446707	0.1175	-0.380176	0.703815	0.844104	0.0446707
ENSMUSG00000038132	Rbm24	666794	protein_coding	3.02933	-0.0446874	0.816078	0.0547588	0.956331	1	0.0446874
ENSMUSG00000029135	Fosl2	14284	protein_coding	3196.58	0.0447214	0.133768	-0.33432	0.738138	0.866983	0.0447214
ENSMUSG00000016319	Slc25a5	11740	protein_coding	13756.3	0.0447768	0.0968919	-0.462131	0.643987	0.805973	0.0447768
ENSMUSG00000024293	Esco1	77805	protein_coding	494.164	0.0447846	0.0911652	-0.491246	0.623252	0.793309	0.0447846
[truncated: 16,903 more rows]

## Sheet: 2e and g
pathway	pval	padj	ES	NES	nMoreExtreme	size	Genes_in_Pathway	Percentage_of_Pathway_detected
KEGG_ABC_TRANSPORTERS	0.297071	0.650062	-0.418668	-1.13239	212	42	43	97.67
KEGG_ACUTE_MYELOID_LEUKEMIA	0.503989	0.765464	-0.343678	-0.976352	378	58	59	98.31
KEGG_ADHERENS_JUNCTION	0.211009	0.577172	0.312212	1.13362	45	72	73	98.63
KEGG_ADIPOCYTOKINE_SIGNALING_PATHWAY	0.470085	0.745842	0.275266	0.982828	109	64	67	95.52
KEGG_ALANINE_ASPARTATE_AND_GLUTAMATE_METABOLISM	0.459302	0.745842	-0.387172	-0.997048	315	31	33	93.94
KEGG_ALDOSTERONE_REGULATED_SODIUM_REABSORPTION	0.0320285	0.198577	0.446494	1.47006	8	41	43	95.35
KEGG_ALLOGRAFT_REJECTION	1	1	-0.143815	-0.355888	662	25	37	67.57
KEGG_ALPHA_LINOLENIC_ACID_METABOLISM	0.701278	0.86541	-0.35806	-0.825691	438	18	18	100
KEGG_ALZHEIMERS_DISEASE	0.0145985	0.123424	0.323488	1.3594	1	154	165	93.33
KEGG_AMINOACYL_TRNA_BIOSYNTHESIS	0.0554785	0.271553	-0.545155	-1.46797	39	41	41	100
KEGG_AMINO_SUGAR_AND_NUCLEOTIDE_SUGAR_METABOLISM	0.147018	0.464588	-0.470345	-1.28892	105	45	48	93.75
KEGG_AMYOTROPHIC_LATERAL_SCLEROSIS_ALS	0.502024	0.765464	-0.346806	-0.96999	371	51	51	100
KEGG_ANTIGEN_PROCESSING_AND_PRESENTATION	0.0664858	0.299918	-0.515856	-1.44719	48	55	279	19.71
KEGG_APOPTOSIS	0.301887	0.652918	0.285191	1.07739	63	82	89	92.13
KEGG_ARACHIDONIC_ACID_METABOLISM	0.669202	0.84652	0.257367	0.890082	175	53	60	88.33
KEGG_ARGININE_AND_PROLINE_METABOLISM	0.02977	0.198577	-0.551106	-1.54505	21	53	59	89.83
KEGG_ARRHYTHMOGENIC_RIGHT_VENTRICULAR_CARDIOMYOPATHY_ARVC	0.702564	0.86541	-0.284579	-0.839809	547	73	74	98.65
KEGG_ASCORBATE_AND_ALDARATE_METABOLISM	0.100756	0.395408	0.556511	1.40667	39	13	31	41.94
KEGG_ASTHMA	0.700767	0.86541	0.316067	0.824869	273	14	32	43.75
KEGG_AUTOIMMUNE_THYROID_DISEASE	0.993958	1	0.152936	0.45649	328	26	221	11.76
KEGG_AXON_GUIDANCE	0.874109	0.945258	-0.241077	-0.761049	735	129	129	100
KEGG_BASAL_CELL_CARCINOMA	0.979702	1	-0.208427	-0.584331	723	53	55	96.36
KEGG_BASAL_TRANSCRIPTION_FACTORS	0.0677233	0.299918	-0.552733	-1.43313	46	32	38	84.21
KEGG_BASE_EXCISION_REPAIR	0.0317003	0.198577	-0.607959	-1.57632	21	32	32	100
KEGG_BETA_ALANINE_METABOLISM	0.0196629	0.159013	0.559374	1.62591	6	22	22	100
KEGG_BIOSYNTHESIS_OF_UNSATURATED_FATTY_ACIDS	0.621418	0.827498	-0.353011	-0.873571	411	25	29	86.21
KEGG_BLADDER_CANCER	0.388579	0.720711	-0.391276	-1.05631	278	40	42	95.24
KEGG_BUTANOATE_METABOLISM	0.0140351	0.123424	0.482079	1.55695	3	37	38	97.37
KEGG_B_CELL_RECEPTOR_SIGNALING_PATHWAY	0.334842	0.675949	0.279849	1.04635	73	78	90	86.67
KEGG_CALCIUM_SIGNALING_PATHWAY	0.742009	0.873741	-0.26126	-0.847667	649	159	173	91.91
KEGG_CARDIAC_MUSCLE_CONTRACTION	0.15493	0.464588	0.3318	1.1987	32	71	79	89.87
KEGG_CELL_ADHESION_MOLECULES_CAMS	0.942683	0.985051	-0.219688	-0.681503	772	111	129	86.05
KEGG_CELL_CYCLE	0.00243013	0.0763547	-0.55087	-1.718	1	122	124	98.39
KEGG_CHEMOKINE_SIGNALING_PATHWAY	0.924855	0.982774	-0.226975	-0.731728	799	154	178	86.52
KEGG_CHRONIC_MYELOID_LEUKEMIA	0.859694	0.935106	-0.251321	-0.740693	673	72	72	100
KEGG_CIRCADIAN_RHYTHM_MAMMAL	0.431405	0.745842	-0.472918	-1.03137	260	13	13	100
KEGG_CITRATE_CYCLE_TCA_CYCLE	0.11746	0.414034	0.429206	1.32076	36	30	31	96.77
KEGG_COLORECTAL_CANCER	0.281818	0.640275	-0.392624	-1.13242	216	63	64	98.44
KEGG_COMPLEMENT_AND_COAGULATION_CASCADES	0.585062	0.81358	0.266689	0.934663	140	59	74	79.73
KEGG_CYSTEINE_AND_METHIONINE_METABOLISM	0.749292	0.873741	-0.304076	-0.795793	528	33	38	86.84
KEGG_CYTOKINE_CYTOKINE_RECEPTOR_INTERACTION	0.994337	1	-0.18894	-0.620446	877	190	460	41.3
KEGG_CYTOSOLIC_DNA_SENSING_PATHWAY	0.226891	0.611619	-0.456301	-1.20664	161	35	221	15.84
KEGG_DILATED_CARDIOMYOPATHY	0.669173	0.84652	-0.290752	-0.874811	533	85	90	94.44
KEGG_DNA_REPLICATION	0.0295359	0.198577	-0.604401	-1.59315	20	34	34	100
KEGG_DORSO_VENTRAL_AXIS_FORMATION	0.606202	0.827498	-0.378847	-0.899109	390	21	21	100
KEGG_DRUG_METABOLISM_CYTOCHROME_P450	0.00377358	0.0763547	0.52679	1.84419	0	55	84	65.48
KEGG_DRUG_METABOLISM_OTHER_ENZYMES	0.00357143	0.0763547	0.634345	2.11878	0	43	73	58.9
KEGG_ECM_RECEPTOR_INTERACTION	0.720183	0.873741	0.23247	0.880015	156	81	83	97.59
KEGG_ENDOCYTOSIS	0.751938	0.873741	0.215342	0.918628	96	171	184	92.93
KEGG_ENDOMETRIAL_CANCER	0.532609	0.776386	-0.341704	-0.954997	391	52	52	100
KEGG_EPITHELIAL_CELL_SIGNALING_IN_HELICOBACTER_PYLORI_INFECTION	0.00416667	0.0763547	0.493086	1.72934	0	60	64	93.75
KEGG_ERBB_SIGNALING_PATHWAY	0.76875	0.882639	-0.268364	-0.807307	614	86	86	100
KEGG_ETHER_LIPID_METABOLISM	0.79683	0.90741	-0.29143	-0.755625	552	32	32	100
KEGG_FATTY_ACID_METABOLISM	0.00355872	0.0763547	0.54817	1.862	0	45	51	88.24
KEGG_FC_EPSILON_RI_SIGNALING_PATHWAY	0.563063	0.793407	0.259599	0.944867	124	73	78	93.59
KEGG_FC_GAMMA_R_MEDIATED_PHAGOCYTOSIS	0.319797	0.66834	0.279359	1.07863	62	95	99	95.96
KEGG_FOCAL_ADHESION	0.756303	0.873741	0.216627	0.929759	89	189	195	96.92
KEGG_FOLATE_BIOSYNTHESIS	0.740864	0.873741	-0.365262	-0.773543	445	11	17	64.71
KEGG_FRUCTOSE_AND_MANNOSE_METABOLISM	0.277778	0.640275	-0.431185	-1.15177	199	38	38	100
KEGG_GALACTOSE_METABOLISM	0.254902	0.632157	-0.476069	-1.17809	168	25	26	96.15
KEGG_GAP_JUNCTION	0.315534	0.666924	0.282165	1.07527	64	83	84	98.81
KEGG_GLIOMA	0.814717	0.90741	-0.266413	-0.759581	619	59	61	96.72
KEGG_GLUTATHIONE_METABOLISM	0.807692	0.90741	-0.269319	-0.745073	587	47	48	97.92
KEGG_GLYCEROLIPID_METABOLISM	0.659341	0.84652	-0.315424	-0.873666	479	48	49	97.96
KEGG_GLYCEROPHOSPHOLIPID_METABOLISM	0.290116	0.642399	-0.38043	-1.12831	225	76	76	100
KEGG_GLYCINE_SERINE_AND_THREONINE_METABOLISM	0.113372	0.414034	-0.522594	-1.34579	77	31	32	96.88
KEGG_GLYCOLYSIS_GLUCONEOGENESIS	0.004	0.0763547	0.451444	1.58343	0	58	67	86.57
KEGG_GLYCOSAMINOGLYCAN_BIOSYNTHESIS_CHONDROITIN_SULFATE	0.127132	0.437898	-0.572198	-1.35799	81	21	22	95.45
KEGG_GLYCOSAMINOGLYCAN_BIOSYNTHESIS_HEPARAN_SULFATE	0.0396947	0.217153	-0.643743	-1.55736	25	23	26	88.46
KEGG_GLYCOSAMINOGLYCAN_BIOSYNTHESIS_KERATAN_SULFATE	0.453355	0.745842	-0.459789	-1.017	276	14	14	100
KEGG_GLYCOSAMINOGLYCAN_DEGRADATION	0.285714	0.640275	-0.491404	-1.16305	183	20	22	90.91
KEGG_GLYCOSPHINGOLIPID_BIOSYNTHESIS_GANGLIO_SERIES	0.672638	0.84652	-0.376241	-0.839626	412	15	15	100
KEGG_GLYCOSPHINGOLIPID_BIOSYNTHESIS_GLOBO_SERIES	0.826446	0.910696	-0.314774	-0.68648	499	13	14	92.86
KEGG_GLYCOSPHINGOLIPID_BIOSYNTHESIS_LACTO_AND_NEOLACTO_SERIES	0.743034	0.873741	-0.329066	-0.783719	479	22	23	95.65
KEGG_GLYCOSYLPHOSPHATIDYLINOSITOL_GPI_ANCHOR_BIOSYNTHESIS	0.626911	0.827498	-0.357264	-0.867574	409	24	24	100
KEGG_GLYOXYLATE_AND_DICARBOXYLATE_METABOLISM	0.155556	0.464588	-0.581649	-1.32089	97	16	16	100
KEGG_GNRH_SIGNALING_PATHWAY	0.394052	0.720711	-0.346102	-1.04813	317	90	95	94.74
KEGG_GRAFT_VERSUS_HOST_DISEASE	0.983607	1	-0.203782	-0.512919	659	28	50	56
KEGG_HEDGEHOG_SIGNALING_PATHWAY	0.993179	1	-0.189823	-0.526653	727	49	52	94.23
KEGG_HEMATOPOIETIC_CELL_LINEAGE	0.538462	0.776386	0.260044	0.96915	118	77	88	87.5
KEGG_HISTIDINE_METABOLISM	0.175159	0.501225	0.395601	1.22849	54	31	33	93.94
KEGG_HOMOLOGOUS_RECOMBINATION	0.00894188	0.0923994	-0.69894	-1.74027	5	26	26	100
KEGG_HUNTINGTONS_DISEASE	0.00806452	0.0882353	0.374988	1.57676	0	164	175	93.71
KEGG_HYPERTROPHIC_CARDIOMYOPATHY_HCM	0.399103	0.720711	0.269768	1.01757	88	79	84	94.05
KEGG_INOSITOL_PHOSPHATE_METABOLISM	0.333333	0.675949	0.31116	1.0681	86	51	53	96.23
KEGG_INSULIN_SIGNALING_PATHWAY	0.115202	0.414034	-0.403472	-1.27677	96	132	137	96.35
KEGG_INTESTINAL_IMMUNE_NETWORK_FOR_IGA_PRODUCTION	0.0798611	0.330093	0.430043	1.35721	22	35	46	76.09
KEGG_JAK_STAT_SIGNALING_PATHWAY	0.827461	0.910696	-0.252953	-0.788361	680	118	353	33.43
KEGG_LEISHMANIA_INFECTION	0.200855	0.557597	0.325096	1.16075	46	64	70	91.43
KEGG_LEUKOCYTE_TRANSENDOTHELIAL_MIGRATION	0.00507614	0.0763547	0.397588	1.55999	0	105	112	93.75
KEGG_LIMONENE_AND_PINENE_DEGRADATION	0.278325	0.640275	0.510064	1.18733	112	10	10	100
KEGG_LINOLEIC_ACID_METABOLISM	0.958716	0.996207	-0.241258	-0.585868	626	24	28	85.71
KEGG_LONG_TERM_DEPRESSION	0.738342	0.873741	-0.280541	-0.813764	569	65	67	97.01
KEGG_LONG_TERM_POTENTIATION	0.329016	0.675949	-0.376357	-1.0917	253	65	68	95.59
KEGG_LYSINE_DEGRADATION	0.619972	0.827498	-0.329461	-0.88716	446	41	42	97.62
KEGG_LYSOSOME	0.00534759	0.0763547	0.42691	1.70751	0	114	118	96.61
KEGG_MAPK_SIGNALING_PATHWAY	0.24492	0.624042	-0.334022	-1.12322	228	252	266	94.74
KEGG_MATURITY_ONSET_DIABETES_OF_THE_YOUNG	0.383285	0.720711	0.36483	1.06397	132	23	25	92
KEGG_MELANOGENESIS	0.253383	0.632157	-0.381333	-1.15819	205	91	97	93.81
KEGG_MELANOMA	0.627297	0.827498	-0.309976	-0.88853	477	61	69	88.41
KEGG_METABOLISM_OF_XENOBIOTICS_BY_CYTOCHROME_P450	0.0357143	0.209725	0.431538	1.44138	9	43	67	64.18
KEGG_MISMATCH_REPAIR	0.0372093	0.209725	-0.666478	-1.58174	23	21	21	100
KEGG_MTOR_SIGNALING_PATHWAY	0.45749	0.745842	-0.357059	-0.998666	338	51	52	98.08
KEGG_NATURAL_KILLER_CELL_MEDIATED_CYTOTOXICITY	0.140625	0.458882	0.305389	1.18655	26	99	316	31.33
KEGG_NEUROACTIVE_LIGAND_RECEPTOR_INTERACTION	0.633663	0.83001	0.220187	0.960284	63	212	313	67.73
KEGG_NEUROTROPHIN_SIGNALING_PATHWAY	0.413043	0.731677	-0.329833	-1.03069	341	121	126	96.03
KEGG_NICOTINATE_AND_NICOTINAMIDE_METABOLISM	0.045977	0.237548	0.498928	1.47303	15	24	26	92.31
KEGG_NITROGEN_METABOLISM	0.80155	0.90741	-0.320089	-0.75966	516	21	23	91.3
KEGG_NOD_LIKE_RECEPTOR_SIGNALING_PATHWAY	0.39427	0.720711	-0.377829	-1.04826	288	49	52	94.23
KEGG_NON_HOMOLOGOUS_END_JOINING	0.509002	0.765464	-0.459633	-0.990481	310	12	13	92.31
KEGG_NON_SMALL_CELL_LUNG_CANCER	0.471483	0.745842	0.288765	0.998669	123	53	53	100
KEGG_NOTCH_SIGNALING_PATHWAY	0.995839	1	-0.17786	-0.487402	717	45	46	97.83
KEGG_NUCLEOTIDE_EXCISION_REPAIR	0.523013	0.776386	-0.355674	-0.96201	374	42	42	100
KEGG_N_GLYCAN_BIOSYNTHESIS	0.00139082	0.0763547	-0.666743	-1.82352	0	44	46	95.65
KEGG_OLFACTORY_TRANSDUCTION	0.9375	0.985051	-0.223717	-0.721616	809	155	650	23.85
KEGG_ONE_CARBON_POOL_BY_FOLATE	0.838658	0.917591	-0.308369	-0.711102	524	18	18	100
KEGG_OOCYTE_MEIOSIS	0.0621118	0.28882	-0.44215	-1.35701	49	104	111	93.69
KEGG_OTHER_GLYCAN_DEGRADATION	0.172043	0.5	0.472541	1.26243	63	16	16	100
KEGG_OXIDATIVE_PHOSPHORYLATION	0.00574713	0.0763547	0.551243	2.23045	0	121	132	91.67
KEGG_O_GLYCAN_BIOSYNTHESIS	0.283988	0.640275	0.373079	1.13938	93	28	29	96.55
KEGG_P53_SIGNALING_PATHWAY	0.673575	0.84652	-0.294015	-0.852847	519	65	66	98.48
KEGG_PANCREATIC_CANCER	0.409207	0.731677	-0.354287	-1.0375	319	70	71	98.59
KEGG_PANTOTHENATE_AND_COA_BIOSYNTHESIS	0.510309	0.765464	0.363801	0.962552	197	15	15	100
KEGG_PARKINSONS_DISEASE	0.00558659	0.0763547	0.440585	1.7732	0	118	126	93.65
KEGG_PATHOGENIC_ESCHERICHIA_COLI_INFECTION	0.278195	0.640275	0.320371	1.10643	73	52	52	100
KEGG_PATHWAYS_IN_CANCER	0.369748	0.720711	-0.309364	-1.05631	351	317	340	93.24
KEGG_PENTOSE_AND_GLUCURONATE_INTERCONVERSIONS	0.384409	0.720711	0.395227	1.05588	142	16	34	47.06
KEGG_PENTOSE_PHOSPHATE_PATHWAY	0.0793651	0.330093	0.455783	1.40254	24	30	31	96.77
KEGG_PEROXISOME	0.342747	0.678202	-0.366726	-1.08992	266	79	80	98.75
KEGG_PHENYLALANINE_METABOLISM	0.443213	0.745842	0.36229	1.01196	159	19	21	90.48
KEGG_PHOSPHATIDYLINOSITOL_SIGNALING_SYSTEM	0.00458716	0.0763547	0.477176	1.73259	0	72	75	96
KEGG_PORPHYRIN_AND_CHLOROPHYLL_METABOLISM	0.306452	0.655172	-0.449127	-1.1442	208	29	47	61.7
KEGG_PPAR_SIGNALING_PATHWAY	0.113043	0.414034	0.349297	1.24615	25	65	78	83.33
KEGG_PRIMARY_BILE_ACID_BIOSYNTHESIS	0.284635	0.640275	0.451571	1.14141	112	13	15	86.67
KEGG_PRIMARY_IMMUNODEFICIENCY	0.468354	0.745842	-0.378143	-0.99675	332	34	38	89.47
KEGG_PRION_DISEASES	0.0230548	0.176582	-0.638841	-1.6564	15	32	34	94.12
KEGG_PROGESTERONE_MEDIATED_OOCYTE_MATURATION	0.0369898	0.209725	-0.483649	-1.44787	28	81	84	96.43
KEGG_PROPANOATE_METABOLISM	0.0888889	0.35942	0.447284	1.37639	27	30	32	93.75
KEGG_PROSTATE_CANCER	0.0708075	0.306283	-0.44075	-1.34099	56	95	103	92.23
KEGG_PROTEASOME	0.0319001	0.198577	-0.57009	-1.56226	22	45	45	100
KEGG_PROTEIN_EXPORT	0.00149031	0.0763547	-0.77813	-1.93745	0	26	26	100
KEGG_PROXIMAL_TUBULE_BICARBONATE_RECLAMATION	0.238764	0.624042	0.406804	1.18244	84	22	23	95.65
KEGG_PURINE_METABOLISM	0.586127	0.81358	-0.290726	-0.936839	506	153	158	96.84
KEGG_PYRIMIDINE_METABOLISM	0.608856	0.827498	-0.29942	-0.909401	494	91	96	94.79
KEGG_PYRUVATE_METABOLISM	0.39749	0.720711	-0.395863	-1.0513	284	36	39	92.31
KEGG_REGULATION_OF_ACTIN_CYTOSKELETON	0.392857	0.720711	0.238166	1.02711	43	196	211	92.89
KEGG_REGULATION_OF_AUTOPHAGY	0.117978	0.414034	0.458907	1.33389	41	22	206	10.68
KEGG_RENAL_CELL_CARCINOMA	0.536364	0.776386	0.264066	0.95053	117	70	70	100
KEGG_RENIN_ANGIOTENSIN_SYSTEM	0.438291	0.745842	-0.442612	-1.01601	276	17	19	89.47
KEGG_RETINOL_METABOLISM	0.00729927	0.084854	0.472312	1.60781	1	47	81	58.02
KEGG_RIBOFLAVIN_METABOLISM	0.440722	0.745842	0.386598	1.02287	170	15	16	93.75
KEGG_RIBOSOME	0.0042735	0.0763547	0.718026	2.56369	0	64	74	86.49
KEGG_RIG_I_LIKE_RECEPTOR_SIGNALING_PATHWAY	0.150815	0.464588	-0.455703	-1.2736	110	52	238	21.85
KEGG_RNA_DEGRADATION	0.135753	0.455594	-0.461414	-1.30208	100	56	58	96.55
KEGG_RNA_POLYMERASE	0.754148	0.873741	-0.314348	-0.777894	499	25	27	92.59
KEGG_SELENOAMINO_ACID_METABOLISM	0.492378	0.763186	-0.396843	-0.985005	322	27	27	100
KEGG_SMALL_CELL_LUNG_CANCER	0.529114	0.776386	-0.319692	-0.958875	417	82	82	100
KEGG_SNARE_INTERACTIONS_IN_VESICULAR_TRANSPORT	0.46034	0.745842	-0.381745	-0.999058	324	33	34	97.06
KEGG_SPHINGOLIPID_METABOLISM	0.912011	0.974908	-0.247589	-0.664657	652	39	40	97.5
KEGG_SPLICEOSOME	0.00972053	0.0951589	-0.494667	-1.54272	7	122	154	79.22
KEGG_STARCH_AND_SUCROSE_METABOLISM	0.436975	0.745842	-0.380824	-1.00705	311	35	52	67.31
KEGG_STEROID_BIOSYNTHESIS	0.0237342	0.176582	-0.727695	-1.67042	14	17	17	100
KEGG_STEROID_HORMONE_BIOSYNTHESIS	0.012987	0.120779	0.517323	1.61804	3	32	69	46.38
KEGG_SULFUR_METABOLISM	0.0617496	0.28882	-0.755374	-1.53288	35	9	14	64.29
KEGG_SYSTEMIC_LUPUS_ERYTHEMATOSUS	0.102041	0.395408	-0.453684	-1.3371	79	72	105	68.57
KEGG_TASTE_TRANSDUCTION	0.47432	0.745842	0.328924	0.981782	156	26	69	37.68
KEGG_TAURINE_AND_HYPOTAURINE_METABOLISM	0.55665	0.790482	0.408374	0.950619	225	10	10	100
KEGG_TERPENOID_BACKBONE_BIOSYNTHESIS	0.0504886	0.253808	-0.67639	-1.50944	30	15	17	88.24
KEGG_TGF_BETA_SIGNALING_PATHWAY	0.90781	0.974908	-0.235139	-0.699614	708	77	83	92.77
KEGG_THYROID_CANCER	0.181951	0.51277	-0.486755	-1.25285	124	30	31	96.77
KEGG_TIGHT_JUNCTION	0.811665	0.90741	-0.256716	-0.80009	667	118	125	94.4
KEGG_TOLL_LIKE_RECEPTOR_SIGNALING_PATHWAY	0.337975	0.675949	-0.366373	-1.09889	266	82	267	30.71
KEGG_TRYPTOPHAN_METABOLISM	0.244755	0.624042	0.348364	1.13678	69	39	45	86.67
KEGG_TYPE_II_DIABETES_MELLITUS	0.744828	0.873741	-0.286048	-0.786379	539	46	48	95.83
KEGG_TYPE_I_DIABETES_MELLITUS	0.929936	0.982774	0.220388	0.684386	291	31	44	70.45
KEGG_TYROSINE_METABOLISM	0.556738	0.790482	0.298357	0.962717	156	38	44	86.36
KEGG_T_CELL_RECEPTOR_SIGNALING_PATHWAY	0.15736	0.464588	0.291629	1.14425	30	105	108	97.22
KEGG_UBIQUITIN_MEDIATED_PROTEOLYSIS	0.235849	0.624042	-0.36125	-1.14522	199	133	136	97.79
KEGG_VALINE_LEUCINE_AND_ISOLEUCINE_BIOSYNTHESIS	0.15604	0.464588	-0.641356	-1.33611	92	10	11	90.91
KEGG_VALINE_LEUCINE_AND_ISOLEUCINE_DEGRADATION	0.00729927	0.084854	0.48795	1.66104	1	47	48	97.92
KEGG_VASCULAR_SMOOTH_MUSCLE_CONTRACTION	0.644689	0.838546	-0.288672	-0.894615	527	110	119	92.44
KEGG_VASOPRESSIN_REGULATED_WATER_REABSORPTION	0.0457698	0.237548	-0.55857	-1.5041	32	41	44	93.18
KEGG_VEGF_SIGNALING_PATHWAY	0.137168	0.455594	0.329636	1.20857	30	74	74	100
KEGG_VIBRIO_CHOLERAE_INFECTION	0.27558	0.640275	-0.416482	-1.15686	201	50	52	96.15
KEGG_VIRAL_MYOCARDITIS	0.477178	0.745842	0.285216	0.999595	114	59	70	84.29
KEGG_WNT_SIGNALING_PATHWAY	0.618267	0.827498	-0.286971	-0.917432	527	143	151	94.7

## Sheet: 2f
Cond1	Cond1_Detailed	Cond2	Cond2_Detailed	RG1_All	RG2_Significant	RG3_SignificantChange
DOWN	DOWN	DOWN	DOWN	Cond1 DOWN + Cond2 DOWN	Core_DOWN	Core_DOWN
DOWN	DOWN	Not Detected	Not Detected	Cond1 DOWN + Cond2 Not Detected	Cond1_DOWN	Cond1_DOWN
DOWN	DOWN	No Change	Not Significant	Cond1 DOWN + Cond2 Not Significant	Cond1_DOWN	Cond1_DOWN
DOWN	DOWN	No Change	Significant Negative	Cond1 DOWN + Cond2 Significant Negative	Core_DOWN	Cond1_DOWN
DOWN	DOWN	No Change	Significant Positive	Cond1 DOWN + Cond2 Significant Positive	Opposite	Cond1_DOWN
DOWN	DOWN	UP	UP	Cond1 DOWN + Cond2 UP	Opposite	Opposite
UP	UP	DOWN	DOWN	Cond1 UP + Cond2 DOWN	Opposite	Opposite
UP	UP	Not Detected	Not Detected	Cond1 UP + Cond2 Not Detected	Cond1_UP	Cond1_UP
UP	UP	No Change	Not Significant	Cond1 UP + Cond2 Not Significant	Cond1_UP	Cond1_UP
UP	UP	No Change	Significant Negative	Cond1 UP + Cond2 Significant Negative	Opposite	Cond1_UP
UP	UP	No Change	Significant Positive	Cond1 UP + Cond2 Significant Positive	Core_UP	Cond1_UP
UP	UP	UP	UP	Cond1 UP + Cond2 UP	Core_UP	Core_UP
Not Detected	Not Detected	DOWN	DOWN	Cond1 Not Detected + Cond2 DOWN	Cond2_DOWN	Cond2_DOWN
Not Detected	Not Detected	Not Detected	Not Detected	Cond1 Not Detected + Cond2 Not Detected	None	None
Not Detected	Not Detected	No Change	Not Significant	Cond1 Not Detected + Cond2 Not Significant	None	None
Not Detected	Not Detected	No Change	Significant Negative	Cond1 Not Detected + Cond2 Significant Negative	None	None
Not Detected	Not Detected	No Change	Significant Positive	Cond1 Not Detected + Cond2 Significant Positive	None	None
Not Detected	Not Detected	UP	UP	Cond1 Not Detected + Cond2 UP	Cond2_UP	Cond2_UP
No Change	Significant Negative	DOWN	DOWN	Cond1 Significant Negative + Cond2 DOWN	Core_DOWN	Cond2_DOWN
No Change	Significant Negative	Not Detected	Not Detected	Cond1 Significant Negative + Cond2 Not Detected	None	None
No Change	Significant Negative	No Change	Not Significant	Cond1 Significant Negative + Cond2 Not Significant	None	None
No Change	Significant Negative	No Change	Significant Negative	Cond1 Significant Negative + Cond2 Significant Negative	None	None
No Change	Significant Negative	No Change	Significant Positive	Cond1 Significant Negative + Cond2 Significant Positive	None	None
No Change	Significant Negative	UP	UP	Cond1 Significant Negative + Cond2 UP	Opposite	Cond2_UP
No Change	Significant Positive	DOWN	DOWN	Cond1 Significant Positive + Cond2 DOWN	Opposite	Cond2_DOWN
No Change	Significant Positive	Not Detected	Not Detected	Cond1 Significant Positive + Cond2 Not Detected	None	None
No Change	Significant Positive	No Change	Not Significant	Cond1 Significant Positive + Cond2 Not Significant	None	None
No Change	Significant Positive	No Change	Significant Negative	Cond1 Significant Positive + Cond2 Significant Negative	None	None
No Change	Significant Positive	No Change	Significant Positive	Cond1 Significant Positive + Cond2 Significant Positive	None	None
No Change	Significant Positive	UP	UP	Cond1 Significant Positive + Cond2 UP	Core_UP	Cond2_UP
No Change	Not Significant	DOWN	DOWN	Cond1 Not Significant + Cond2 DOWN	Cond2_DOWN	Cond2_DOWN
No Change	Not Significant	Not Detected	Not Detected	Cond1 Not Significant + Cond2 Not Detected	None	None
No Change	Not Significant	No Change	Not Significant	Cond1 Not Significant + Cond2 Not Significant	None	None
No Change	Not Significant	No Change	Significant Negative	Cond1 Not Significant + Cond2 Significant Negative	None	None
No Change	Not Significant	No Change	Significant Positive	Cond1 Not Significant + Cond2 Significant Positive	None	None
No Change	Not Significant	UP	UP	Cond1 Not Significant + Cond2 UP	Cond1_UP	Cond1_UP

## Sheet: 2i
ATF6-low;ATF6-high
176	885;189	35
45	585;147	985
91	065;146	38
6	1695;116	845
6	76315;125	215
144	23;116	78
29	65;139	785
1	742;62	725
22	34;19	5525
54	83;154	825
2	2398;140	755
54	765;130	115
55	7;136	36
18	505;161	45
31	99;46	2679
79	8715;3	712
125	15;71	63
50	23;48	82
31	235;148	29
2	218;137	43
36	707;12	7625
107	065;106	47
110	71;163	61
93	98;60	85
63	525;171	1
119	555;124	645
14	9305;237	35
32	095;155	425
43	675;207	35
170	35;122	845
132	53;210	98
156	595;237	325
162	08;158	25
163	02;149	75
206	955;129	245
0	779;180	75
82	53;162	15
137	56;68	94
35	065;34	305
157	96;58	835
120	755;113	32085
67	68;95	96
134	705;26	66235
197	195;45	8005
82	74;50	7292
90	165;149	785
102	78;165	49
136	945;89	35
75	745;45	27
170	345;60	175
180	02;20	821
225	96;26	2289
147	205;147	285
36	545;101	97
119	25;127	895
88	945;14	1
81	575;107	265
152	06;99	295
109	3;40	795
158	66;77	355
173	935;65	605
133	585;142	195
147	84;51	6422
138	615;213	125
67	944;174	71
81	065;183	55
115	23;146	435
;129	85
136	075;114	785
81	455;145	19
143	095;
102	94;
116	865;
1	128;
171	555;
104	82;
31	606;
22	2;
41	25;
95	54;
21	585;
36	115;
73	515;
42	515;
60	18;
26	845;
6	605;
23	545;
19	189;
41	515;
45	27;
31	925;
62	135;
39	1785;
74	615;
17	153;
86	28;
16	1154;
150	945;
112	13;
183	13;
192	1;
124	32;
115	08;
164	38;
166	175;
73	7545;
107	165;
146	01;
200	9;
84	16;
110	78;
