# Supplementary material for: ATF6 activation alters colonic lipid metabolism causing tumour-associated microbial adaptation
Source: Nat Metab. 2025 Sep 1;7(9):1830–50. doi: 10.1038/s42255-025-01350-6 (PMC12460170; doi:10.1038/s42255-025-01350-6)
Supplement: Supplementary file 5 — Statistical source data. [file 42255_2025_1350_MOESM5_ESM.xlsx]

## Sheet: 3b
	id	metabolite	sample	logInt	age	genotype
1	pos_949	C20 hydroxy fatty acid	CC_AV555	6.95777	20wk	tg/tg
2	pos_949	C20 hydroxy fatty acid	CC_AV572	1.85822	20wk	fl/fl
3	pos_949	C20 hydroxy fatty acid	CC_AV580	0.277309	12wk	fl/fl
4	pos_949	C20 hydroxy fatty acid	CC_AV586	1.7823	20wk	fl/fl
5	pos_949	C20 hydroxy fatty acid	CC_AV589	2.49377	20wk	fl/fl
6	pos_949	C20 hydroxy fatty acid	CC_AV590	0.955169	20wk	fl/fl
7	pos_949	C20 hydroxy fatty acid	CC_AV591	-0.204869	20wk	fl/fl
8	pos_949	C20 hydroxy fatty acid	CC_AV598	2.18724	20wk	fl/fl
9	pos_949	C20 hydroxy fatty acid	CC_AV604	7.39125	12wk	tg/tg
10	pos_949	C20 hydroxy fatty acid	CC_AV608	2.02942	12wk	fl/fl
11	pos_949	C20 hydroxy fatty acid	CC_AV609	1.89794	12wk	fl/fl
12	pos_949	C20 hydroxy fatty acid	CC_AV610	0.491344	12wk	fl/fl
13	pos_949	C20 hydroxy fatty acid	CC_AV611	1.89916	12wk	fl/fl
14	pos_949	C20 hydroxy fatty acid	CC_AV612	6.70429	20wk	tg/tg
15	pos_949	C20 hydroxy fatty acid	CC_AV650	7.25209	20wk	tg/tg
16	pos_949	C20 hydroxy fatty acid	CC_AV717	7.74731	20wk	tg/tg
17	pos_949	C20 hydroxy fatty acid	CC_AV718	7.03361	20wk	tg/tg
18	pos_949	C20 hydroxy fatty acid	CC_AV770	6.08563	12wk	tg/tg
19	pos_949	C20 hydroxy fatty acid	CC_AV782	5.34833	12wk	tg/tg
20	pos_949	C20 hydroxy fatty acid	CC_AV791	6.9489	12wk	tg/tg
21	pos_949	C20 hydroxy fatty acid	CC_AV794	6.23627	12wk	tg/tg
22	pos_949	C20 hydroxy fatty acid	CC_AV802	1.59722	12wk	fl/fl
23	pos_949	C20 hydroxy fatty acid	CC_AV816	0.983905	5wk	fl/fl
24	pos_949	C20 hydroxy fatty acid	CC_AV817	5.51385	5wk	tg/tg
25	pos_949	C20 hydroxy fatty acid	CC_AV833	5.26843	12wk	tg/tg
26	pos_949	C20 hydroxy fatty acid	CC_AV863	2.05639	5wk	fl/fl
27	pos_949	C20 hydroxy fatty acid	CC_AV864	2.41398	5wk	fl/fl
28	pos_949	C20 hydroxy fatty acid	CC_AV865	2.54619	5wk	fl/fl
29	pos_949	C20 hydroxy fatty acid	CC_AV866	3.20904	5wk	fl/fl
30	pos_949	C20 hydroxy fatty acid	CC_AV967	6.83162	5wk	tg/tg
31	pos_949	C20 hydroxy fatty acid	CC_AV968	6.98647	5wk	tg/tg
32	pos_949	C20 hydroxy fatty acid	CC_AV971	7.4653	5wk	tg/tg
33	pos_949	C20 hydroxy fatty acid	CC_AV972	6.92848	5wk	tg/tg
34	pos_949	C20 hydroxy fatty acid	CC_AV974	6.64327	5wk	tg/tg
35	pos_949	C20 hydroxy fatty acid	CC_AV996	5.31829	5wk	tg/tg
36	neg_382	FA 20:3	CC_AV555	10.5921	20wk	tg/tg
37	neg_382	FA 20:3	CC_AV572	5.47651	20wk	fl/fl
38	neg_382	FA 20:3	CC_AV580	5.4859	12wk	fl/fl
39	neg_382	FA 20:3	CC_AV586	7.24178	20wk	fl/fl
40	neg_382	FA 20:3	CC_AV589	6.25376	20wk	fl/fl
41	neg_382	FA 20:3	CC_AV590	5.82056	20wk	fl/fl
42	neg_382	FA 20:3	CC_AV591	6.80115	20wk	fl/fl
43	neg_382	FA 20:3	CC_AV598	7.18475	20wk	fl/fl
44	neg_382	FA 20:3	CC_AV604	9.73724	12wk	tg/tg
45	neg_382	FA 20:3	CC_AV608	7.1181	12wk	fl/fl
46	neg_382	FA 20:3	CC_AV609	6.36485	12wk	fl/fl
47	neg_382	FA 20:3	CC_AV610	4.92595	12wk	fl/fl
48	neg_382	FA 20:3	CC_AV611	6.0055	12wk	fl/fl
49	neg_382	FA 20:3	CC_AV612	10.1462	20wk	tg/tg
50	neg_382	FA 20:3	CC_AV650	8.06433	20wk	tg/tg
51	neg_382	FA 20:3	CC_AV717	9.05372	20wk	tg/tg
52	neg_382	FA 20:3	CC_AV718	8.34612	20wk	tg/tg
53	neg_382	FA 20:3	CC_AV770	7.0793	12wk	tg/tg
54	neg_382	FA 20:3	CC_AV782	7.18285	12wk	tg/tg
55	neg_382	FA 20:3	CC_AV791	8.39972	12wk	tg/tg
56	neg_382	FA 20:3	CC_AV794	8.66697	12wk	tg/tg
57	neg_382	FA 20:3	CC_AV802	6.6431	12wk	fl/fl
58	neg_382	FA 20:3	CC_AV816	6.69808	5wk	fl/fl
59	neg_382	FA 20:3	CC_AV817	8.18881	5wk	tg/tg
60	neg_382	FA 20:3	CC_AV833	7.06521	12wk	tg/tg
61	neg_382	FA 20:3	CC_AV863	5.81501	5wk	fl/fl
62	neg_382	FA 20:3	CC_AV864	7.49459	5wk	fl/fl
63	neg_382	FA 20:3	CC_AV865	7.87519	5wk	fl/fl
64	neg_382	FA 20:3	CC_AV866	6.49359	5wk	fl/fl
65	neg_382	FA 20:3	CC_AV967	8.79471	5wk	tg/tg
66	neg_382	FA 20:3	CC_AV968	6.46582	5wk	tg/tg
67	neg_382	FA 20:3	CC_AV971	7.29465	5wk	tg/tg
68	neg_382	FA 20:3	CC_AV972	7.41451	5wk	tg/tg
69	neg_382	FA 20:3	CC_AV974	7.49159	5wk	tg/tg
70	neg_382	FA 20:3	CC_AV996	7.04091	5wk	tg/tg
71	neg_461	FA 22:6_1	CC_AV555	13.2174	20wk	tg/tg
72	neg_461	FA 22:6_1	CC_AV572	8.50431	20wk	fl/fl
73	neg_461	FA 22:6_1	CC_AV580	7.85834	12wk	fl/fl
74	neg_461	FA 22:6_1	CC_AV586	9.14821	20wk	fl/fl
75	neg_461	FA 22:6_1	CC_AV589	8.12025	20wk	fl/fl
76	neg_461	FA 22:6_1	CC_AV590	7.05687	20wk	fl/fl
77	neg_461	FA 22:6_1	CC_AV591	7.96445	20wk	fl/fl
78	neg_461	FA 22:6_1	CC_AV598	10.6567	20wk	fl/fl
79	neg_461	FA 22:6_1	CC_AV604	12.4941	12wk	tg/tg
80	neg_461	FA 22:6_1	CC_AV608	9.9885	12wk	fl/fl
81	neg_461	FA 22:6_1	CC_AV609	8.70106	12wk	fl/fl
82	neg_461	FA 22:6_1	CC_AV610	6.93816	12wk	fl/fl
83	neg_461	FA 22:6_1	CC_AV611	7.92853	12wk	fl/fl
84	neg_461	FA 22:6_1	CC_AV612	13.474	20wk	tg/tg
85	neg_461	FA 22:6_1	CC_AV650	8.50876	20wk	tg/tg
86	neg_461	FA 22:6_1	CC_AV717	11.4597	20wk	tg/tg
87	neg_461	FA 22:6_1	CC_AV718	11.9993	20wk	tg/tg
88	neg_461	FA 22:6_1	CC_AV770	10.1548	12wk	tg/tg
89	neg_461	FA 22:6_1	CC_AV782	11.2963	12wk	tg/tg
90	neg_461	FA 22:6_1	CC_AV791	9.15518	12wk	tg/tg
91	neg_461	FA 22:6_1	CC_AV794	7.90308	12wk	tg/tg
92	neg_461	FA 22:6_1	CC_AV802	10.0286	12wk	fl/fl
93	neg_461	FA 22:6_1	CC_AV816	7.49704	5wk	fl/fl
94	neg_461	FA 22:6_1	CC_AV817	7.79904	5wk	tg/tg
95	neg_461	FA 22:6_1	CC_AV833	11.6063	12wk	tg/tg
96	neg_461	FA 22:6_1	CC_AV863	7.91268	5wk	fl/fl
97	neg_461	FA 22:6_1	CC_AV864	10.9007	5wk	fl/fl
98	neg_461	FA 22:6_1	CC_AV865	9.94529	5wk	fl/fl
99	neg_461	FA 22:6_1	CC_AV866	9.86059	5wk	fl/fl
100	neg_461	FA 22:6_1	CC_AV967	9.65194	5wk	tg/tg
101	neg_461	FA 22:6_1	CC_AV968	9.75479	5wk	tg/tg
102	neg_461	FA 22:6_1	CC_AV971	10.7968	5wk	tg/tg
103	neg_461	FA 22:6_1	CC_AV972	8.1965	5wk	tg/tg
104	neg_461	FA 22:6_1	CC_AV974	10.2491	5wk	tg/tg
105	neg_461	FA 22:6_1	CC_AV996	10.4818	5wk	tg/tg
106	neg_474	FA 22:5_2	CC_AV555	11.1644	20wk	tg/tg
107	neg_474	FA 22:5_2	CC_AV572	6.0906	20wk	fl/fl
108	neg_474	FA 22:5_2	CC_AV580	6.71479	12wk	fl/fl
109	neg_474	FA 22:5_2	CC_AV586	7.60574	20wk	fl/fl
110	neg_474	FA 22:5_2	CC_AV589	7.32902	20wk	fl/fl
111	neg_474	FA 22:5_2	CC_AV590	5.07008	20wk	fl/fl
112	neg_474	FA 22:5_2	CC_AV591	5.40934	20wk	fl/fl
113	neg_474	FA 22:5_2	CC_AV598	7.48624	20wk	fl/fl
114	neg_474	FA 22:5_2	CC_AV604	11.7429	12wk	tg/tg
115	neg_474	FA 22:5_2	CC_AV608	6.003	12wk	fl/fl
116	neg_474	FA 22:5_2	CC_AV609	5.88922	12wk	fl/fl
117	neg_474	FA 22:5_2	CC_AV610	5.77605	12wk	fl/fl
118	neg_474	FA 22:5_2	CC_AV611	4.70181	12wk	fl/fl
119	neg_474	FA 22:5_2	CC_AV612	11.1764	20wk	tg/tg
120	neg_474	FA 22:5_2	CC_AV650	9.93327	20wk	tg/tg
121	neg_474	FA 22:5_2	CC_AV717	12.2069	20wk	tg/tg
122	neg_474	FA 22:5_2	CC_AV718	9.22756	20wk	tg/tg
123	neg_474	FA 22:5_2	CC_AV770	7.25153	12wk	tg/tg
124	neg_474	FA 22:5_2	CC_AV782	7.35495	12wk	tg/tg
125	neg_474	FA 22:5_2	CC_AV791	8.82721	12wk	tg/tg
126	neg_474	FA 22:5_2	CC_AV794	7.99392	12wk	tg/tg
127	neg_474	FA 22:5_2	CC_AV802	6.78629	12wk	fl/fl
128	neg_474	FA 22:5_2	CC_AV816	5.38681	5wk	fl/fl
129	neg_474	FA 22:5_2	CC_AV817	7.11454	5wk	tg/tg
130	neg_474	FA 22:5_2	CC_AV833	8.41682	12wk	tg/tg
131	neg_474	FA 22:5_2	CC_AV863	5.81842	5wk	fl/fl
132	neg_474	FA 22:5_2	CC_AV864	7.87527	5wk	fl/fl
133	neg_474	FA 22:5_2	CC_AV865	6.93027	5wk	fl/fl
134	neg_474	FA 22:5_2	CC_AV866	7.77153	5wk	fl/fl
135	neg_474	FA 22:5_2	CC_AV967	8.43733	5wk	tg/tg
136	neg_474	FA 22:5_2	CC_AV968	8.53873	5wk	tg/tg
137	neg_474	FA 22:5_2	CC_AV971	8.88345	5wk	tg/tg
138	neg_474	FA 22:5_2	CC_AV972	8.36177	5wk	tg/tg
139	neg_474	FA 22:5_2	CC_AV974	9.61997	5wk	tg/tg
140	neg_474	FA 22:5_2	CC_AV996	7.21255	5wk	tg/tg
141	neg_477	FA 22:4_1	CC_AV555	11.7781	20wk	tg/tg
142	neg_477	FA 22:4_1	CC_AV572	5.71097	20wk	fl/fl
143	neg_477	FA 22:4_1	CC_AV580	6.2837	12wk	fl/fl
144	neg_477	FA 22:4_1	CC_AV586	7.43471	20wk	fl/fl
145	neg_477	FA 22:4_1	CC_AV589	7.04368	20wk	fl/fl
146	neg_477	FA 22:4_1	CC_AV590	4.19985	20wk	fl/fl
147	neg_477	FA 22:4_1	CC_AV591	5.40223	20wk	fl/fl
148	neg_477	FA 22:4_1	CC_AV598	6.8166	20wk	fl/fl
149	neg_477	FA 22:4_1	CC_AV604	13.0237	12wk	tg/tg
150	neg_477	FA 22:4_1	CC_AV608	4.93192	12wk	fl/fl
151	neg_477	FA 22:4_1	CC_AV609	6.52039	12wk	fl/fl
152	neg_477	FA 22:4_1	CC_AV610	5.64317	12wk	fl/fl
153	neg_477	FA 22:4_1	CC_AV611	4.39253	12wk	fl/fl
154	neg_477	FA 22:4_1	CC_AV612	9.23536	20wk	tg/tg
155	neg_477	FA 22:4_1	CC_AV650	10.089	20wk	tg/tg
156	neg_477	FA 22:4_1	CC_AV717	12.118	20wk	tg/tg
157	neg_477	FA 22:4_1	CC_AV718	9.92445	20wk	tg/tg
158	neg_477	FA 22:4_1	CC_AV770	7.48001	12wk	tg/tg
159	neg_477	FA 22:4_1	CC_AV782	8.82815	12wk	tg/tg
160	neg_477	FA 22:4_1	CC_AV791	10.2808	12wk	tg/tg
161	neg_477	FA 22:4_1	CC_AV794	9.73404	12wk	tg/tg
162	neg_477	FA 22:4_1	CC_AV802	7.03437	12wk	fl/fl
163	neg_477	FA 22:4_1	CC_AV816	6.28954	5wk	fl/fl
164	neg_477	FA 22:4_1	CC_AV817	8.97828	5wk	tg/tg
165	neg_477	FA 22:4_1	CC_AV833	10.1493	12wk	tg/tg
166	neg_477	FA 22:4_1	CC_AV863	6.74471	5wk	fl/fl
167	neg_477	FA 22:4_1	CC_AV864	8.88035	5wk	fl/fl
168	neg_477	FA 22:4_1	CC_AV865	6.88467	5wk	fl/fl
169	neg_477	FA 22:4_1	CC_AV866	9.59061	5wk	fl/fl
170	neg_477	FA 22:4_1	CC_AV967	9.84455	5wk	tg/tg
171	neg_477	FA 22:4_1	CC_AV968	11.2135	5wk	tg/tg
172	neg_477	FA 22:4_1	CC_AV971	10.5365	5wk	tg/tg
173	neg_477	FA 22:4_1	CC_AV972	9.6132	5wk	tg/tg
174	neg_477	FA 22:4_1	CC_AV974	9.02906	5wk	tg/tg
175	neg_477	FA 22:4_1	CC_AV996	8.51081	5wk	tg/tg
176	neg_553	FA 24:6	CC_AV555	6.76628	20wk	tg/tg
177	neg_553	FA 24:6	CC_AV572	1.152	20wk	fl/fl
178	neg_553	FA 24:6	CC_AV580	3.4613	12wk	fl/fl
179	neg_553	FA 24:6	CC_AV586	3.80456	20wk	fl/fl
180	neg_553	FA 24:6	CC_AV589	4.10145	20wk	fl/fl
181	neg_553	FA 24:6	CC_AV590	1.12012	20wk	fl/fl
182	neg_553	FA 24:6	CC_AV591	0.827914	20wk	fl/fl
183	neg_553	FA 24:6	CC_AV598	4.82327	20wk	fl/fl
184	neg_553	FA 24:6	CC_AV604	7.33147	12wk	tg/tg
185	neg_553	FA 24:6	CC_AV608	3.43374	12wk	fl/fl
186	neg_553	FA 24:6	CC_AV609	2.16812	12wk	fl/fl
187	neg_553	FA 24:6	CC_AV610	2.10303	12wk	fl/fl
188	neg_553	FA 24:6	CC_AV611	2.71719	12wk	fl/fl
189	neg_553	FA 24:6	CC_AV612	6.49745	20wk	tg/tg
190	neg_553	FA 24:6	CC_AV650	5.9836	20wk	tg/tg
191	neg_553	FA 24:6	CC_AV717	6.50535	20wk	tg/tg
192	neg_553	FA 24:6	CC_AV718	4.84379	20wk	tg/tg
193	neg_553	FA 24:6	CC_AV770	3.96134	12wk	tg/tg
194	neg_553	FA 24:6	CC_AV782	4.7571	12wk	tg/tg
195	neg_553	FA 24:6	CC_AV791	4.78394	12wk	tg/tg
196	neg_553	FA 24:6	CC_AV794	4.47872	12wk	tg/tg
197	neg_553	FA 24:6	CC_AV802	-1.59244	12wk	fl/fl
198	neg_553	FA 24:6	CC_AV816	3.59495	5wk	fl/fl
199	neg_553	FA 24:6	CC_AV817	3.90213	5wk	tg/tg
200	neg_553	FA 24:6	CC_AV833	4.50027	12wk	tg/tg
201	neg_553	FA 24:6	CC_AV863	3.4669	5wk	fl/fl
202	neg_553	FA 24:6	CC_AV864	5.2716	5wk	fl/fl
203	neg_553	FA 24:6	CC_AV865	4.60834	5wk	fl/fl
204	neg_553	FA 24:6	CC_AV866	4.60361	5wk	fl/fl
205	neg_553	FA 24:6	CC_AV967	3.09976	5wk	tg/tg
206	neg_553	FA 24:6	CC_AV968	5.00111	5wk	tg/tg
207	neg_553	FA 24:6	CC_AV971	5.49893	5wk	tg/tg
208	neg_553	FA 24:6	CC_AV972	4.26538	5wk	tg/tg
209	neg_553	FA 24:6	CC_AV974	5.62597	5wk	tg/tg
210	neg_553	FA 24:6	CC_AV996	3.60628	5wk	tg/tg
211	neg_561	FA 24:5	CC_AV555	-0.130674	20wk	tg/tg
212	neg_561	FA 24:5	CC_AV572	0.251539	20wk	fl/fl
213	neg_561	FA 24:5	CC_AV580	-0.219423	12wk	fl/fl
214	neg_561	FA 24:5	CC_AV586	0.841089	20wk	fl/fl
215	neg_561	FA 24:5	CC_AV589	1.05644	20wk	fl/fl
216	neg_561	FA 24:5	CC_AV590	-0.491311	20wk	fl/fl
217	neg_561	FA 24:5	CC_AV591	-0.0896243	20wk	fl/fl
218	neg_561	FA 24:5	CC_AV598	2.63804	20wk	fl/fl
219	neg_561	FA 24:5	CC_AV604	6.21777	12wk	tg/tg
220	neg_561	FA 24:5	CC_AV608	1.7076	12wk	fl/fl
221	neg_561	FA 24:5	CC_AV609	2.01612	12wk	fl/fl
222	neg_561	FA 24:5	CC_AV610	0.690015	12wk	fl/fl
223	neg_561	FA 24:5	CC_AV611	-0.56167	12wk	fl/fl
224	neg_561	FA 24:5	CC_AV612	5.45953	20wk	tg/tg
225	neg_561	FA 24:5	CC_AV650	4.84567	20wk	tg/tg
226	neg_561	FA 24:5	CC_AV717	5.49345	20wk	tg/tg
227	neg_561	FA 24:5	CC_AV718	4.73599	20wk	tg/tg
228	neg_561	FA 24:5	CC_AV770	3.03825	12wk	tg/tg
229	neg_561	FA 24:5	CC_AV782	3.05666	12wk	tg/tg
230	neg_561	FA 24:5	CC_AV791	3.26146	12wk	tg/tg
231	neg_561	FA 24:5	CC_AV794	1.83164	12wk	tg/tg
232	neg_561	FA 24:5	CC_AV802	1.88654	12wk	fl/fl
233	neg_561	FA 24:5	CC_AV816	2.13252	5wk	fl/fl
234	neg_561	FA 24:5	CC_AV817	1.89215	5wk	tg/tg
235	neg_561	FA 24:5	CC_AV833	4.06395	12wk	tg/tg
236	neg_561	FA 24:5	CC_AV863	2.11866	5wk	fl/fl
237	neg_561	FA 24:5	CC_AV864	3.09332	5wk	fl/fl
238	neg_561	FA 24:5	CC_AV865	3.36178	5wk	fl/fl
239	neg_561	FA 24:5	CC_AV866	4.15932	5wk	fl/fl
240	neg_561	FA 24:5	CC_AV967	2.7674	5wk	tg/tg
241	neg_561	FA 24:5	CC_AV968	4.18591	5wk	tg/tg
242	neg_561	FA 24:5	CC_AV971	4.2209	5wk	tg/tg
243	neg_561	FA 24:5	CC_AV972	3.62249	5wk	tg/tg
244	neg_561	FA 24:5	CC_AV974	2.60007	5wk	tg/tg
245	neg_561	FA 24:5	CC_AV996	-0.0311487	5wk	tg/tg

## Sheet: 3c stats overlap mouse
Metabolites	p	p_fdr	significant	FC	log2FC	Group
C20.2_Hydroxy.Eicosadienoidacid_323.2586701_5.88	1.9e-14	7.14e-13	Significant	1.24773	0.319311	Tumor Tissue
C20.3_Dihomo.linolenicacid_C20.3_Meadacid_305.2480803_6.10	8.99e-08	7.93e-07	Significant	1.26621	0.34052	Tumor Tissue
C22.4_Docosatetraenoicacid_C22.4_Adrenicacid_331.2637304_6.15	3.06e-06	2e-05	Significant	1.43773	0.523789	Tumor Tissue
C24.6_Herringacid_355.2637304_6.1	1.68e-05	0.000100746	Significant	1.34512	0.427735	Tumor Tissue
C20.4_Hydroxy.Arachidonicacid_C20.4_Hydroxy.Eicosatetraenoicacid_319.2273699_5.50	0.000191693	0.000958467	Significant	1.31065	0.390281	Tumor Tissue
C22.5_Docosapentanoicacid_C22.5_Ozubondoacid_C22.5_Sardineacid_329.2480803_6.02	0.0002852	0.00138	Significant	1.29172	0.369288	Tumor Tissue
C20.3_Hydroxy.Dihomo.linolenicacid_C20.3_Hydroxy.Meadacid_321.24302_5.82	0.000547879	0.00241711	Significant	1.29664	0.374781	Tumor Tissue
C24.5_Tetracosapentaenoicacid_357.2793805_6.27	0.00385971	0.0134641	Significant	1.37599	0.460471	Tumor Tissue
C22.6_Docosahexaenoicacid_C22.6_Cervonicacid_327.2324303_5.95	0.0166061	0.0461281	Significant	1.06481	0.0905896	Tumor Tissue

## Sheet: 3c normalized data
	ATTRIBUTE_Weight	ATTRIBUTE_Code	ATTRIBUTE_Tissue	ATTRIBUTE_crc_3groups	ATTRIBUTE_crc_2groups	ATTRIBUTE_gender	ATTRIBUTE_age_patient_years	ATTRIBUTE_bmi	ATTRIBUTE_mmr_status_clean	ATTRIBUTE_organ_clean	ATTRIBUTE_age_sample_years	C10.0_Capricacid_171.1385299_1.18	C10.0_Hydroxy.Capricacid_187.1334695_0.45	C10.0_Hydroxy.Capricacid_187.1334695_3.65	C10.0_Hydroxy.Capricacid_187.1334695_4.3	C10.0_Hydroxy.Capricacid_187.1334695_4.53	C11.0_Hydroxy.Undecylicacid_201.1491196_4.05	C11.0_Undecylicacid_185.1541799_NA	C12.0_Hydroxy.Lauricacid_215.1647697_4.38	C12.0_Hydroxy.Lauricacid_215.1647697_4.75	C12.0_Hydroxy.Lauricacid_215.1647697_4.95	C12.0_Hydroxy.Lauricacid_215.1647697_5.11	C12.0_Lauricacid_199.16983_1.68	C12.0_Lauricacid_199.16983_2.48	C12.0_Lauricacid_199.16983_4.3	C12.0_Lauricacid_199.16983_5.5	C13.0_Hydroxy.Tridecylicacid_229.1804197_4.7	C13.0_Hydroxy.Tridecylicacid_229.1804197_5.2	C13.0_Tridecylicacid_213.1854801_4.33	C14.0_Hydroxy.Myristicacid_243.1960698_4.10	C14.0_Hydroxy.Myristicacid_243.1960698_4.91	C14.0_Hydroxy.Myristicacid_243.1960698_5.15	C14.0_Hydroxy.Myristicacid_243.1960698_5.40	C14.0_Myristicacid_227.2011301_4.46	C14.0_Myristicacid_227.2011301_4.7	C14.0_Myristicacid_227.2011301_5.35	C14.0_Myristicacid_227.2011301_5.43	C14.0_Myristicacid_227.2011301_5.81	C14.1_Hydroxy.Myristoleicacid_241.1804197_4.75	C14.1_Hydroxy.Myristoleicacid_241.1804197_4.88	C14.1_Hydroxy.Myristoleicacid_241.1804197_5.1	C14.1_Hydroxy.Myristoleicacid_241.1804197_5.23	C14.1_Myristoleicacid_225.1854_4.53	C14.1_Myristoleicacid_225.1854_5.61	C15.0_Hydroxy.Pentadecylicacid_257.2117199_5.12	C15.0_Hydroxy.Pentadecylicacid_257.2117199_5.4	C15.0_Hydroxy.Pentadecylicacid_257.2117199_5.57	C15.0_Hydroxy.Pentadecylicacid_257.2117199_5.7	C15.0_Pentadecylicacid_241.2167802
ND001_10188n_NormalTissue_C18neg_20240212	28.2	10188	Adjacent Tissue	Adjacent Tissue	early	Female	50-59	Not Determined	Not Determined	5_rectum	0-5y	0.000265098	3.99381e-12	0.00643779	0.000701379	0.00117654	0.00590304	0.00192678	0.00496432	0.00177456	0.00150529	0.00267945	0.00192678	0.00192678	1.10825e-10	0.00783071	0.00600159	0.00123571	2.53237e-10	1.05178e-09	0.00508851	0.00113291	0.00269917	3.13313e-11	2.94945e-11	6.70495e-11	3.16357e-11	0.00246974	0.00494269	0.00526932	0.000906103	0.00145885	4.60358e-11	0.00306494	0.00365831	0.00578364	0.00214901	0.00170051	0.00192678
ND001_10188t_TumorTissue_C18neg_20240212	19.1	10188	Tumor Tissue	early	early	Female	50-59	Not Determined	Not Determined	5_rectum	0-5y	0.000440489	3.99381e-12	0.00441662	0.00235939	0.000761292	0.00401483	0.00192678	0.00367989	0.0108323	0.00645784	0.0117634	0.00192678	0.00192678	1.10825e-10	1.99987e-10	0.00505096	0.00269341	2.53237e-10	1.05178e-09	0.00363776	0.00158966	0.0115201	3.13313e-11	2.94945e-11	6.70495e-11	0.0017498	0.001255	0.00332135	0.00281888	0.00723346	0.00564635	4.60358e-11	7.42927e-11	0.00391826	0.00266986	0.00355599	0.00553868	0.00192678
ND001_101n_NormalTissue_C18neg_20240212	80.5	101	Adjacent Tissue	Adjacent Tissue	late	Female	70-79	25-29	MSS	4_sigmoideum	11-15y	0.00193968	0.000508369	0.00373305	0.00243813	0.00492817	0.00329825	0.00192678	0.00290292	9.43399e-12	0.0026326	1.01504e-11	0.00192678	0.00192678	0.00359904	1.99987e-10	0.00103817	0.00157741	2.53237e-10	1.05178e-09	0.0032181	0.00319859	0.00240267	3.13313e-11	2.94945e-11	0.0021714	0.00104116	0.00112729	0.00110469	0.00113597	0.00161153	0.00187943	0.00163132	7.42927e-11	0.00275037	2.59937e-11	0.00206537	2.37409e-11	0.00192678
ND001_101t_TumorTissue_C18neg_20240212	93.5	101	Tumor Tissue	late	late	Female	70-79	25-29	MSS	4_sigmoideum	11-15y	0.00247777	0.00287549	0.00326656	0.00693715	0.000929153	0.00268011	0.00192678	0.00322617	0.0106914	0.00660365	0.0116826	0.00192678	0.00192678	0.0134594	1.99987e-10	0.00353425	0.00275022	2.53237e-10	0.0451223	0.00290813	0.00355466	0.00300345	0.011798	0.0110605	0.00318954	0.00152791	0.000764906	0.00241893	0.00254862	0.00308638	0.00730852	0.0168143	0.0039523	0.00292759	0.00254727	0.000572066	0.00238544	0.00192678
ND001_103n_NormalTissue_C18neg_20240212	58.5	103	Adjacent Tissue	Adjacent Tissue	early	Male	40-49	20-24	MSS	5_rectum	11-15y	0.00061914	0.000740405	0.00254479	0.00189644	0.00518407	0.00256284	0.00192678	0.00232062	0.00311793	0.00198155	0.00373963	0.00192678	0.00192678	1.10825e-10	0.0251574	0.00204594	0.00159589	2.53237e-10	1.05178e-09	0.0026383	0.00328697	0.00339426	3.13313e-11	2.94945e-11	6.70495e-11	0.0119586	0.00838782	0.00145887	0.00233474	0.00321113	0.00177242	4.60358e-11	0.00871409	0.00260155	0.00232625	0.000845081	0.0012798	0.00192678
ND001_103t_TumorTissue_C18neg_20240212	95.2	103	Tumor Tissue	early	early	Male	40-49	20-24	MSS	5_rectum	11-15y	0.00166451	3.99381e-12	0.00216953	0.00151296	0.00125851	0.00227052	0.00192678	0.00211864	0.000292255	0.00191936	1.01504e-11	0.00192678	0.00192678	1.10825e-10	0.00657858	0.00229544	0.00243923	2.53237e-10	1.05178e-09	0.00218839	0.0026927	0.00163385	3.13313e-11	2.94945e-11	6.70495e-11	3.16357e-11	0.00197369	0.00200274	0.00246051	0.00084671	0.00158923	4.60358e-11	0.00306234	0.0018124	0.00195025	0.000506731	0.00151234	0.00192678
ND001_10488n_NormalTissue_C18neg_20240212	29.3	10488	Adjacent Tissue	Adjacent Tissue	early	Female	50-59	Not Determined	MSS	5_rectum	0-5y	0.000115847	3.99381e-12	0.00600325	0.00125297	0.00234448	0.00913783	0.00192678	0.00512207	0.00955317	0.00206136	0.00372272	0.00192678	0.00192678	1.10825e-10	0.0165932	0.00538597	2.97109e-11	2.53237e-10	1.05178e-09	0.00547334	0.00998503	0.00302076	3.13313e-11	2.94945e-11	6.70495e-11	0.0234269	0.0164737	0.00779017	0.00617103	0.00242781	0.00372437	4.60358e-11	0.0292195	0.00514257	0.00335638	0.00069742	0.00267736	0.00192678
ND001_10488t_TumorTissue_C18neg_20240212	71	10488	Tumor Tissue	early	early	Female	50-59	Not Determined	MSS	5_rectum	0-5y	0.00120634	3.99381e-12	0.00244128	0.00125284	0.00194279	0.00360046	0.00192678	0.00161843	0.0017317	0.00110844	1.01504e-11	0.00192678	0.00192678	1.10825e-10	1.99987e-10	0.00143179	2.97109e-11	2.53237e-10	1.05178e-09	0.00157426	0.00129492	0.00144651	3.13313e-11	2.94945e-11	6.70495e-11	3.16357e-11	0.00135672	0.0020451	0.00107046	0.000759728	0.00163013	4.60358e-11	0.00349651	0.00154652	0.000975126	1.52795e-11	0.000951204	0.00192678
ND001_104n_NormalTissue_C18neg_20240212	41.6	104	Adjacent Tissue	Adjacent Tissue	late	Male	60-69	20-24	MSS	1_caecum_or_ascendens	11-15y	0.00116558	3.99381e-12	0.00274837	0.00202515	0.00188307	0.00269207	0.00192678	0.00214631	0.00133107	0.00167921	0.000355428	0.00192678	0.00192678	1.10825e-10	1.99987e-10	0.00233082	0.00174106	2.53237e-10	1.05178e-09	0.00279624	0.000867615	0.00129598	3.13313e-11	2.94945e-11	6.70495e-11	0.00164676	0.00107779	0.00194023	0.00140519	0.00266494	0.00163802	4.60358e-11	7.42927e-11	0.00167906	0.000840375	0.00284493	0.00440627	0.00192678
ND001_104t_TumorTissue_C18neg_20240212	98.3	104	Tumor Tissue	late	late	Male	60-69	20-24	MSS	1_caecum_or_ascendens	11-15y	0.00169429	0.00238933	0.00141608	0.00300362	0.00146927	0.00163619	0.00192678	0.00197025	0.00449354	0.00265168	0.00469483	0.00192678	0.00192678	0.00370233	1.99987e-10	0.00242838	0.00278064	2.53237e-10	1.05178e-09	0.0013596	0.000432352	0.0016341	0.00447345	0.00429803	6.70495e-11	3.16357e-11	0.00108913	0.00172554	0.0011438	0.00111224	0.00361411	0.00553967	0.00276347	0.00166132	2.59937e-11	0.000532752	0.000819726	0.00192678
ND001_10568n_NormalTissue_C18neg_20240212	25.9	10568	Adjacent Tissue	Adjacent Tissue	early	Female	40-49	Not Determined	MSS	5_rectum	0-5y	0.0010834	3.99381e-12	0.00417749	0.00353674	0.00679235	0.00343736	0.00192678	0.00397635	0.000588605	0.00405581	0.000419203	0.00192678	0.00192678	1.10825e-10	0.00701756	0.0036144	0.00165626	2.53237e-10	1.05178e-09	0.00432183	0.000969622	0.00392473	3.13313e-11	2.94945e-11	6.70495e-11	0.00351836	0.00253391	0.0045729	0.00592065	0.0060951	0.00405653	4.60358e-11	0.00486379	0.00404003	0.00223883	0.000773176	0.00132923	0.00192678
ND001_10568t_TumorTissue_C18neg_20240212	35.8	10568	Tumor Tissue	early	early	Female	40-49	Not Determined	MSS	5_rectum	0-5y	0.00194609	0.00189326	0.00326395	0.00338917	0.00650714	0.00323882	0.00192678	0.00333758	0.00627929	0.00392645	0.000400698	0.00192678	0.00192678	1.10825e-10	1.99987e-10	0.00389653	0.00266545	2.53237e-10	1.05178e-09	0.00345809	0.00108528	0.00411448	3.13313e-11	2.94945e-11	6.70495e-11	0.00330827	0.00220656	0.00306657	0.00239021	0.00239132	0.00359987	4.60358e-11	0.00439731	0.00355432	0.00166617	0.00134005	0.00268657	0.00192678
ND001_105n_NormalTissue_C18neg_20240212	52.4	105	Adjacent Tissue	Adjacent Tissue	late	Male	50-59	30-34	MSS	5_rectum	11-15y	0.000221664	0.000957613	0.00193487	0.00143773	0.000655781	0.0023179	0.00192678	0.00193459	0.000646436	0.00223147	0.00436738	0.00192678	0.00192678	1.10825e-10	1.99987e-10	0.00305972	0.00258725	2.53237e-10	1.05178e-09	0.00153948	0.000596068	0.00307038	3.13313e-11	2.94945e-11	6.70495e-11	3.16357e-11	0.00109975	0.00196306	0.000903895	0.00442442	0.00207136	4.60358e-11	7.42927e-11	0.00141784	0.00996604	0.00588148	0.000834137	0.00192678
ND001_105t_TumorTissue_C18neg_20240212	57.3	105	Tumor Tissue	late	late	Male	50-59	30-34	MSS	5_rectum	11-15y	0.00199869	0.0048744	0.00195897	0.00152516	0.00326074	0.00180221	0.00192678	0.00167037	9.43399e-12	0.0020478	1.01504e-11	0.00192678	0.00192678	1.10825e-10	1.99987e-10	0.00228195	0.0028625	2.53237e-10	1.05178e-09	0.00147726	0.00284009	0.00522382	3.13313e-11	2.94945e-11	0.00291276	0.00238495	0.000985765	0.0030887	0.0027878	0.0010543	0.00225452	4.60358e-11	0.00257387	0.00121565	2.59937e-11	0.00700065	2.37409e-11	0.00192678
ND001_10608n_NormalTissue_C18neg_20240212	28.4	10608	Adjacent Tissue	Adjacent Tissue	early	Male	40-49	Not Determined	MSS	colon_unspecified	0-5y	0.000599559	3.99381e-12	0.00832109	0.000947542	0.00246633	0.00803027	0.00192678	0.00530281	0.0031438	0.00129495	0.000400901	0.00192678	0.00192678	1.10825e-10	0.027931	0.00389864	0.0034503	2.53237e-10	1.05178e-09	0.00649879	0.00363096	0.00228076	3.13313e-11	2.94945e-11	6.70495e-11	0.0216205	0.0152477	0.00639259	0.00323613	0.00114178	0.00197642	4.60358e-11	0.0107468	0.00481998	0.00301337	0.00289722	0.00198799	0.00192678
ND001_10608t_TumorTissue_C18neg_20240212	50.5	10608	Tumor Tissue	early	early	Male	40-49	Not Determined	MSS	colon_unspecified	0-5y	0.00396119	0.00138812	0.00660274	0.00110836	0.00302759	0.00661145	0.00192678	0.00299823	0.000283586	0.00206814	0.000383463	0.00192678	0.00192678	1.10825e-10	1.99987e-10	0.0018249	0.00386206	2.53237e-10	1.05178e-09	0.00375899	0.000996463	0.00410917	3.13313e-11	2.94945e-11	6.70495e-11	3.16357e-11	0.00189885	0.00562064	0.00321931	0.00212707	0.00173243	4.60358e-11	7.42927e-11	0.00303465	0.000969537	0.00240159	0.00134079	0.00192678
ND001_106n_NormalTissue_C18neg_20240212	33.5	106	Adjacent Tissue	Adjacent Tissue	late	Male	70-79	25-29	MSS	4_sigmoideum	11-15y	0.000810147	3.99381e-12	0.00129677	0.00260487	0.00126975	0.00145749	0.00192678	0.00109722	0.000429029	0.00194483	1.01504e-11	0.00192678	0.00192678	1.10825e-10	1.99987e-10	2.11362e-11	0.00243623	2.53237e-10	1.05178e-09	0.0015724	0.000536597	0.00231771	3.13313e-11	2.94945e-11	6.70495e-11	0.00105954	0.000746973	0.000645198	0.00111702	0.00168629	0.00171342	4.60358e-11	7.42927e-11	0.00115124	2.59937e-11	0.00131462	2.37409e-11	0.00192678
ND001_106t_TumorTissue_C18neg_20240212	45	106	Tumor Tissue	late	late	Male	70-79	25-29	MSS	4_sigmoideum	11-15y	0.000759558	0.000772539	0.00312658	0.00230806	0.000522638	0.00296903	0.00192678	0.00268805	0.0040966	0.00247461	0.000345876	0.00192678	0.00192678	1.10825e-10	1.99987e-10	0.00266388	0.00248131	2.53237e-10	1.05178e-09	0.00268872	0.00323892	0.00196872	3.13313e-11	2.94945e-11	6.70495e-11	3.16357e-11	0.000716621	0.00234541	0.000922448	0.00136773	0.00240512	4.60358e-11	7.42927e-11	0.0024595	2.59937e-11	0.000905665	0.000974232	0.00192678
ND001_1079n_NormalTissue_C18neg_20240212	59.6	1079	Adjacent Tissue	Adjacent Tissue	early	Female	30-39	Not Determined	Not Determined	colon_unspecified	21-25y	0.000601621	0.000762087	0.00266758	0.000557557	0.000749375	0.0020694	0.00192678	0.00209825	0.00158194	0.000985797	0.0021853	0.00192678	0.00192678	1.10825e-10	0.00608622	0.00317181	0.00227306	2.53237e-10	1.05178e-09	0.00260041	0.00278273	0.00141212	3.13313e-11	2.94945e-11	0.00329702	0.00155562	0.00281226	0.00240771	0.00168474	0.000550822	0.000842027	4.60358e-11	0.00287921	0.00191892	2.59937e-11	0.00140259	0.00119217	0.00192678
ND001_1079t_TumorTissue_C18neg_20240212	80	1079	Tumor Tissue	early	early	Female	30-39	Not Determined	Not Determined	colon_unspecified	21-25y	0.00335449	0.0045494	0.00130636	0.00212832	0.000696323	0.00104199	0.00192678	0.00128724	9.43399e-12	0.00192996	1.01504e-11	0.00192678	0.00192678	0.00382557	1.99987e-10	0.00170622	0.00348209	2.53237e-10	1.05178e-09	0.00135851	0.000390361	0.0026626	0.00524248	0.00493515	6.70495e-11	0.00230956	0.00276638	0.0013667	0.00181162	0.00264826	0.00160529	0.00293607	7.42927e-11	0.00145996	0.0548727	0.0317616	0.0501847	0.00192678
ND001_108n_NormalTissue_C18neg_20240212	83	108	Adjacent Tissue	Adjacent Tissue	late	Female	80-92	25-29	MSS	1_caecum_or_ascendens	11-15y	0.000417356	0.00150337	0.0021562	0.00422782	0.00821459	0.00182268	0.00192678	0.00208042	0.00049303	0.00230593	0.0045742	0.00192678	0.00192678	1.10825e-10	1.99987e-10	0.00253791	0.00162926	0.00863716	1.05178e-09	0.00193777	0.000673252	0.00217608	0.00173174	0.00162718	0.00278591	0.00131076	0.00128294	0.0021735	0.00130042	0.00266846	0.0018091	4.60358e-11	7.42927e-11	0.00133105	0.00814888	0.00524501	0.00820144	0.00192678
ND001_108t_TumorTissue_C18neg_20240212	82.2	108	Tumor Tissue	late	late	Female	80-92	25-29	MSS	1_caecum_or_ascendens	11-15y	0.00227442	0.00350416	0.00202057	0.00439597	0.000894565	0.00184064	0.00192678	0.00182718	0.00663317	0.004065	0.00713873	0.00192678	0.00192678	0.00828993	1.99987e-10	0.00261571	0.00207349	2.53237e-10	1.05178e-09	0.00146775	0.000429603	0.00223003	0.00657845	0.00619279	0.00239695	0.00184515	0.00098788	0.00223056	0.000800052	0.00152096	0.00298821	0.00800152	7.42927e-11	0.00113547	0.00226958	0.00100672	0.00072303	0.00192678
ND001_109n_NormalTissue_C18neg_20240212	14.5	109	Adjacent Tissue	Adjacent Tissue	late	Male	70-79	Not Determined	MSI	2_transversum	11-15y	6.26561e-13	3.99381e-12	0.00325905	0.000937033	0.00202215	0.00356292	0.00192678	0.00289768	0.00133031	0.00116167	0.000478613	0.00192678	0.00192678	1.10825e-10	1.99987e-10	0.00152741	0.00106837	2.53237e-10	1.05178e-09	0.00212764	0.00070036	0.0013078	3.13313e-11	2.94945e-11	6.70495e-11	3.16357e-11	0.00237565	0.00143403	0.00191804	0.00234072	0.0014468	4.60358e-11	0.0022796	0.00258005	0.000932704	0.00127346	0.000722626	0.00192678
ND001_109t_TumorTissue_C18neg_20240212	67.3	109	Tumor Tissue	late	late	Male	70-79	Not Determined	MSI	2_transversum	11-15y	0.00269161	0.000789928	0.00247839	0.0105692	0.00105338	0.00259087	0.00192678	0.00208	0.0223334	0.0136691	0.0241157	0.00192678	0.00192678	1.10825e-10	1.99987e-10	0.00258181	0.00408899	2.53237e-10	1.05178e-09	0.00237598	0.00246555	0.00860413	0.00223693	0.00219026	0.00236417	0.00209112	0.00289582	0.00260941	0.00274036	0.0254738	0.0165388	0.00376844	0.00477449	0.00179399	0.00255328	0.00124481	0.0011374	0.00192678
ND001_1110n_NormalTissue_C18neg_20240212	105	1110	Adjacent Tissue	Adjacent Tissue	late	Male	60-69	25-29	Not Determined	5_rectum	21-25y	0.00206758	0.000740353	0.00101872	0.0043802	0.00103517	0.000688184	0.00192678	0.00150512	0.00702821	0.00428628	0.00755036	0.00192678	0.00192678	0.0147013	1.99987e-10	0.00232659	0.0014364	2.53237e-10	0.0318352	0.00152388	0.00189615	0.00245493	0.0203337	0.0193033	6.70495e-11	3.16357e-11	0.000783176	0.00392346	0.00160614	0.00239015	0.00540915	0.0279229	0.00605567	0.00146819	0.00129261	0.000773909	0.000831146	0.00192678
ND001_1110t_TumorTissue_C18neg_20240212	233.2	1110	Tumor Tissue	late	late	Male	60-69	25-29	Not Determined	5_rectum	21-25y	0.0116335	0.00377861	0.00197512	0.00788593	0.0150872	0.00135102	0.00192678	0.00168179	0.0153973	0.00913352	0.0164791	0.00192678	0.00192678	0.00756225	1.99987e-10	0.00163005	0.00215395	2.53237e-10	0.0562763	0.00161957	0.00097077	0.00576575	0.00820633	0.00772524	0.00316802	0.00148511	0.00110868	0.00204243	0.00184092	0.00503958	0.00854117	0.0072713	0.00673946	0.000867324	0.00196372	0.00118769	0.000770749	0.00192678
ND001_116n_NormalTissue_C18neg_20240212	21.8	116	Adjacent Tissue	Adjacent Tissue	late	Male	50-59	Over 40	MSS	5_rectum	11-15y	6.26561e-13	3.99381e-12	0.00497924	0.00126712	0.00316985	0.00514108	0.00192678	0.00234328	0.00664991	0.00198098	0.000518139	0.00192678	0.00192678	1.10825e-10	0.0129218	0.00741454	0.00245026	2.53237e-10	1.05178e-09	0.00437679	0.00172416	0.00208542	3.13313e-11	2.94945e-11	6.70495e-11	0.0102506	0.00757476	0.00731926	0.00353865	0.0022832	0.00242601	4.60358e-11	0.00952544	0.00467743	0.00177695	0.00118985	0.00131919	0.00192678
ND001_116t_TumorTissue_C18neg_20240212	78.4	116	Tumor Tissue	late	late	Male	50-59	Over 40	MSS	5_rectum	11-15y	0.00344084	0.00778306	0.00212928	0.00828343	0.00100059	0.00148677	0.00192678	0.00217162	0.000700077	0.00783852	0.0141709	0.00192678	0.00192678	0.0072618	1.99987e-10	0.00259591	0.0018099	2.53237e-10	1.05178e-09	0.00232545	0.00102819	0.00399228	0.00690141	0.00686049	0.00313584	0.00249909	0.00214462	0.00383263	0.00127033	0.00817762	0.00740513	0.0120103	0.0060368	0.00169076	2.59937e-11	0.000475851	2.37409e-11	0.00192678
ND001_1183n_NormalTissue_C18neg_20240212	82.6	1183	Adjacent Tissue	Adjacent Tissue	late	Male	50-59	20-24	Not Determined	5_rectum	21-25y	0.00209314	0.00377082	0.00193352	0.0017454	0.00336064	0.000686863	0.00192678	0.00115678	0.000570162	0.00156404	1.01504e-11	0.00192678	0.00192678	1.10825e-10	1.99987e-10	0.00114465	0.00135021	2.53237e-10	1.05178e-09	0.00135127	0.0064458	0.00131757	3.13313e-11	2.94945e-11	6.70495e-11	3.16357e-11	0.000733316	0.00153118	0.00274616	0.00125488	0.0024973	4.60358e-11	0.00280455	0.00115587	0.00141439	0.000518817	0.000860561	0.00192678
ND001_1183t_TumorTissue_C18neg_20240212	58.5	1183	Tumor Tissue	late	late	Male	50-59	20-24	Not Determined	5_rectum	21-25y	0.00152238	0.00158521	0.00232634	0.000930351	0.00138292	0.00141139	0.00192678	0.00151138	0.000414482	0.00109749	0.00255256	0.00192678	0.00192678	1.10825e-10	1.99987e-10	0.00136916	0.00158965	2.53237e-10	1.05178e-09	0.00146547	0.0133678	0.00171037	3.13313e-11	2.94945e-11	6.70495e-11	3.16357e-11	0.00141556	0.00205079	0.0046791	0.000932976	0.00152714	4.60358e-11	0.00286109	0.000882082	0.00148824	0.000745275	0.00143887	0.00192678
ND001_119n_NormalTissue_C18neg_20240212	36.8	119	Adjacent Tissue	Adjacent Tissue	late	Male	70-79	25-29	MSS	1_caecum_or_ascendens	11-15y	0.00146363	3.99381e-12	0.00491117	0.00205153	0.004191	0.00450951	0.00192678	0.00407085	0.000528369	0.00158325	1.01504e-11	0.00192678	0.00192678	1.10825e-10	1.99987e-10	0.0036944	0.00181952	2.53237e-10	1.05178e-09	0.00407935	0.00311555	0.00190952	3.13313e-11	2.94945e-11	6.70495e-11	3.16357e-11	0.00174912	0.0031399	0.0015098	0.000936841	0.00164862	4.60358e-11	0.00240129	0.00396307	0.000808715	0.00264799	0.00139979	0.00192678
ND001_119t_TumorTissue_C18neg_20240212	92.6	119	Tumor Tissue	late	late	Male	70-79	25-29	MSS	1_caecum_or_ascendens	11-15y	0.00557722	0.00325486	0.00294884	0.00780966	0.0149266	0.00306314	0.00192678	0.00283878	0.0167355	0.010199	0.0183104	0.00192678	0.00192678	0.0110949	1.99987e-10	0.00305087	0.00263331	0.0104407	0.0708066	0.00223564	0.00292594	0.00992915	0.0117557	0.0110665	6.70495e-11	0.00161162	0.00115004	0.0024377	0.00126003	0.00320846	0.00677547	0.00953198	7.42927e-11	0.00192386	0.00241403	0.00170385	0.00266952	0.00192678
ND001_1201n_NormalTissue_C18neg_20240212	69.2	1201	Adjacent Tissue	Adjacent Tissue	early	Male	20-29	20-24	Not Determined	5_rectum	21-25y	0.000874677	0.000272805	0.00194229	0.00106605	0.00046153	0.0011495	0.00192678	0.00109328	0.00139262	0.00171388	0.000319454	0.00192678	0.00192678	1.10825e-10	1.99987e-10	0.000851874	0.00326719	2.53237e-10	1.05178e-09	0.00127243	0.00122535	0.00205452	3.13313e-11	2.94945e-11	6.70495e-11	3.16357e-11	0.00173587	1.73152e-11	1.82435e-11	0.0031143	0.00130317	4.60358e-11	7.42927e-11	0.00156189	0.00549157	0.00313571	0.000784352	0.00192678
ND001_1201t_TumorTissue_C18neg_20240212	48.1	1201	Tumor Tissue	early	early	Male	20-29	20-24	Not Determined	5_rectum	21-25y	0.001322	3.99381e-12	0.00186569	0.000796079	1.07852e-11	0.00174278	0.00192678	0.00114726	0.000294237	0.0011522	0.00245466	0.00192678	0.00192678	1.10825e-10	1.99987e-10	2.11362e-11	0.0021984	2.53237e-10	1.05178e-09	0.00134734	0.0004087	0.0013977	3.13313e-11	2.94945e-11	6.70495e-11	3.16357e-11	0.00092227	0.00119031	0.000700954	0.000442589	0.00137505	4.60358e-11	7.42927e-11	0.00143186	0.00101375	0.00337065	0.00577016	0.00192678
ND001_1210n_NormalTissue_C18neg_20240212	91.3	1210	Adjacent Tissue	Adjacent Tissue	early	Male	40-49	15-19	Not Determined	5_rectum	21-25y	0.0019865	3.99381e-12	0.00224919	0.000317953	0.00238551	0.00216596	0.00192678	0.00225206	0.000567756	0.00035745	1.01504e-11	0.00192678	0.00192678	0.00488095	1.99987e-10	0.00290126	0.00105607	0.0762917	1.05178e-09	0.00175402	1.15996e-11	0.000642781	0.00413968	0.003897	0.00330822	3.16357e-11	0.000872658	0.00205173	0.00371727	0.000807565	0.00053241	0.00632071	7.42927e-11	0.00136357	0.000963819	0.000587758	2.37409e-11	0.00192678
ND001_1210t_TumorTissue_C18neg_20240212	66.3	1210	Tumor Tissue	early	early	Male	40-49	15-19	Not Determined	5_rectum	21-25y	0.00223742	0.00116319	0.00226479	0.000791042	0.00100788	0.0023327	0.00192678	0.00232641	9.43399e-12	0.00093342	0.00214855	0.00192678	0.00192678	0.0130502	1.99987e-10	0.00323786	0.00106133	0.0349022	1.05178e-09	0.00202984	1.15996e-11	0.000830531	0.010578	0.00995786	6.70495e-11	0.00159884	0.00121605	0.00257671	0.00400942	0.0022407	0.00153188	0.00970673	0.00249482	0.00201369	0.000798785	0.00238491	0.00129003	0.00192678
ND001_121n_NormalTissue_C18neg_20240212	17.7	121	Adjacent Tissue	Adjacent Tissue	late	Female	70-79	15-19	MSS	1_caecum_or_ascendens	11-15y	0.00050605	3.99381e-12	0.0026493	0.00111098	0.00214728	0.0027121	0.00192678	0.00234207	9.43399e-12	0.00108009	1.01504e-11	0.00192678	0.00192678	1.10825e-10	1.99987e-10	0.00328827	0.00244328	2.53237e-10	1.05178e-09	0.00220388	0.000498736	0.00149591	3.13313e-11	2.94945e-11	6.70495e-11	3.16357e-11	2.24999e-11	0.00395654	0.000550864	0.0014065	0.000881587	4.60358e-11	7.42927e-11	0.00228685	0.00122233	0.00187008	0.00290881	0.00192678
ND001_121t_TumorTissue_C18neg_20240212	82.7	121	Tumor Tissue	late	late	Female	70-79	15-19	MSS	1_caecum_or_ascendens	11-15y	0.000589002	0.00111797	0.00176906	0.00171667	0.000914787	0.00205528	0.00192678	0.00166337	9.43399e-12	0.00158301	0.003403	0.00192678	0.00192678	1.10825e-10	1.99987e-10	0.00251899	0.00145075	2.53237e-10	1.05178e-09	0.00155	0.000640263	0.0013795	0.00169471	0.00159536	0.00323816	0.00152784	0.00093388	0.00261986	0.00102536	0.00313327	0.00192277	4.60358e-11	7.42927e-11	0.00171315	0.00221261	1.52795e-11	0.0010414	0.00192678
ND001_122n_NormalTissue_C18neg_20240212	19.8	122	Adjacent Tissue	Adjacent Tissue	late	Male	80-92	30-34	MSS	4_sigmoideum	11-15y	0.00110331	3.99381e-12	0.0020099	0.00160011	0.00036222	0.00208185	0.00192678	0.00215537	0.00246292	0.00158748	0.000307487	0.00192678	0.00192678	1.10825e-10	1.99987e-10	0.000858743	0.00165288	2.53237e-10	1.05178e-09	0.00205334	1.15996e-11	0.00127974	3.13313e-11	2.94945e-11	6.70495e-11	0.0015137	0.00104429	0.00112753	1.82435e-11	0.00160972	0.000863587	4.60358e-11	7.42927e-11	0.00199929	2.59937e-11	0.00149321	0.00230985	0.00192678
ND001_122t_TumorTissue_C18neg_20240212	45.1	122	Tumor Tissue	late	late	Male	80-92	30-34	MSS	4_sigmoideum	11-15y	0.0026888	0.000578584	0.00324087	0.00203086	0.000447175	0.00268588	0.00192678	0.00314813	9.43399e-12	0.00254974	0.000304848	0.00192678	0.00192678	1.10825e-10	1.99987e-10	0.00337319	0.0016869	2.53237e-10	1.05178e-09	0.00229819	1.15996e-11	0.00168864	3.13313e-11	2.94945e-11	6.70495e-11	0.00110007	0.000788576	0.00227068	0.000953846	0.00140941	0.00165895	4.60358e-11	7.42927e-11	0.00231889	2.59937e-11	0.00143745	0.000847598	0.00192678
ND001_125n_NormalTissue_C18neg_20240212	83	125	Adjacent Tissue	Adjacent Tissue	late	Female	80-92	20-24	MSS	3_descendens	11-15y	0.00102222	0.001607	0.00319523	0.00279207	0.00539336	0.0029366	0.00192678	0.00254494	9.43399e-12	0.00208676	0.00033267	0.00192678	0.00192678	1.10825e-10	0.0064118	2.11362e-11	0.00223934	2.53237e-10	1.05178e-09	0.00199463	0.000420543	0.00161702	3.13313e-11	2.94945e-11	6.70495e-11	3.16357e-11	0.00142618	0.00109259	0.00157177	0.000898621	0.00201067	4.60358e-11	7.42927e-11	0.00221066	2.59937e-11	0.00108477	0.000839859	0.00192678
ND001_125t_TumorTissue_C18neg_20240212	82.1	125	Tumor Tissue	late	late	Female	80-92	20-24	MSS	3_descendens	11-15y	0.00304194	0.00570948	0.00210924	0.0034947	0.00681872	0.00250549	0.00192678	0.00208568	0.00563598	0.00345535	0.000385321	0.00192678	0.00192678	0.00741818	1.99987e-10	0.00203612	0.00135247	2.53237e-10	1.05178e-09	0.0016475	0.000474899	0.00253952	0.00581052	0.00559624	0.00290733	0.00252196	0.00175049	0.00201964	0.000701227	0.00633969	0.00396643	0.0104812	0.00335067	0.00182136	2.59937e-11	1.52795e-11	0.000886106	0.00192678
ND001_1264n_NormalTissue_C18neg_20240212	105.6	1264	Adjacent Tissue	Adjacent Tissue	early	Female	40-49	20-24	Not Determined	5_rectum	21-25y	0.00105447	0.00167915	0.00138174	0.00124597	0.00337377	0.000889717	0.00192678	0.00114093	0.00575355	0.00118043	0.000478786	0.00192678	0.00192678	1.10825e-10	1.99987e-10	0.00114148	0.0015953	2.53237e-10	1.05178e-09	0.00108842	0.000542212	0.000794632	3.13313e-11	2.94945e-11	6.70495e-11	3.16357e-11	0.00147514	0.00109886	0.0011872	0.00230978	0.00109303	4.60358e-11	7.42927e-11	0.00125221	0.00150124	0.000696793	0.00093976	0.00192678
ND001_1264t_TumorTissue_C18neg_20240212	45.8	1264	Tumor Tissue	early	early	Female	40-49	20-24	Not Determined	5_rectum	21-25y	0.00045435	3.99381e-12	0.00174935	0.00049436	0.00178129	0.00105694	0.00192678	0.00173652	0.000832445	0.000767609	0.000384843	0.00192678	0.00192678	1.10825e-10	0.0270445	0.00147387	0.00152955	2.53237e-10	1.05178e-09	0.0021736	0.0212689	0.0011598	3.13313e-11	2.94945e-11	6.70495e-11	0.0275246	0.0196334	0.00226822	0.0117587	0.00173863	0.00170696	4.60358e-11	0.0237872	0.0012311	0.00226129	1.52795e-11	0.00201753	0.00192678
ND001_1347n_NormalTissue_C18neg_20240212	74.4	1347	Adjacent Tissue	Adjacent Tissue	early	Female	40-49	Not Determined	Not Determined	5_rectum	21-25y	0.000224967	3.99381e-12	0.00237089	0.000704022	0.000569586	0.00162029	0.00192678	0.00181008	0.000612105	0.00072773	1.01504e-11	0.00192678	0.00192678	1.10825e-10	1.99987e-10	0.00249997	2.97109e-11	2.53237e-10	1.05178e-09	0.00222337	0.00201093	0.000892738	3.13313e-11	2.94945e-11	6.70495e-11	3.16357e-11	0.00168956	0.00244495	0.00203328	0.00124625	0.000775956	4.60358e-11	0.00264965	0.00155484	2.59937e-11	0.00119275	0.00100403	0.00192678
ND001_1347t_TumorTissue_C18neg_20240212	55.7	1347	Tumor Tissue	early	early	Female	40-49	Not Determined	Not Determined	5_rectum	21-25y	0.00209318	0.00265357	0.0025553	0.00282294	0.005446	0.00158126	0.00192678	0.00231053	0.00641752	0.00407209	0.00720509	0.00192678	0.00192678	1.10825e-10	1.99987e-10	0.0024436	0.00144867	2.53237e-10	1.05178e-09	0.00202444	0.00140318	0.0021562	0.00112965	0.00106343	0.0024575	0.00212294	0.00200548	0.00290206	0.0017744	0.00314786	0.0026457	4.60358e-11	0.00387043	0.00187	0.00338008	0.00058157	0.00100056	0.00192678
ND001_138n_NormalTissue_C18neg_20240212	100	138	Adjacent Tissue	Adjacent Tissue	late	Male	80-92	25-29	MSI	3_descendens	11-15y	0.00102507	0.00241207	0.0031947	0.00139645	0.00281939	0.00247746	0.00192678	0.0017894	0.00242254	0.00146471	0.000341054	0.00192678	0.00192678	1.10825e-10	1.99987e-10	2.11362e-11	0.00446183	2.53237e-10	1.05178e-09	0.00184234	0.00119831	0.00120401	3.13313e-11	2.94945e-11	0.00248653	0.00117321	0.00178894	0.000600231	0.00185225	0.000503284	0.00165771	4.60358e-11	7.42927e-11	0.00183531	0.000812925	0.000871347	0.00087509	0.00192678
ND001_138t_TumorTissue_C18neg_20240212	38.9	138	Tumor Tissue	late	late	Male	80-92	25-29	MSI	3_descendens	11-15y	0.00172252	0.000381837	0.00166163	0.00145697	0.000644802	0.0016918	0.00192678	0.00144086	0.00394199	0.00238663	1.01504e-11	0.00192678	0.00192678	1.10825e-10	1.99987e-10	0.000698573	0.00107937	2.53237e-10	1.05178e-09	0.00169143	0.000594967	0.00195433	3.13313e-11	2.94945e-11	6.70495e-11	0.00171162	0.00143806	0.000956369	0.00085378	0.00353846	0.00214096	4.60358e-11	7.42927e-11	0.00131894	2.59937e-11	1.52795e-11	2.37409e-11	0.00192678
ND001_1400n_NormalTissue_C18neg_20240212	34.9	1400	Adjacent Tissue	Adjacent Tissue	early	Male	40-49	20-24	Not Determined	colon_unspecified	21-25y	0.00169982	3.99381e-12	0.00237323	0.00114573	0.00130724	0.00203278	0.00192678	0.00192166	0.00558777	0.00114362	0.000369892	0.00192678	0.00192678	1.10825e-10	1.99987e-10	0.0014063	0.0015365	2.53237e-10	1.05178e-09	0.00241392	0.000363555	0.00131592	3.13313e-11	2.94945e-11	6.70495e-11	3.16357e-11	0.00153091	0.00229397	0.000763675	0.00117409	0.00124714	4.60358e-11	7.42927e-11	0.00176896	2.59937e-11	0.002304	0.000792496	0.00192678
ND001_1400t_TumorTissue_C18neg_20240212	100	1400	Tumor Tissue	early	early	Male	40-49	20-24	Not Determined	colon_unspecified	21-25y	0.00305983	0.00454719	0.00352186	0.00151719	0.00107743	0.00182134	0.00192678	0.00194384	0.00171075	0.000863121	0.00213009	0.00192678	0.00192678	0.00346117	1.99987e-10	0.00294383	2.97109e-11	2.53237e-10	1.05178e-09	0.00251488	1.15996e-11	0.000542181	0.0037028	0.00348572	0.00365514	0.00172459	0.0013996	0.00224538	0.000952368	0.000985694	0.00121135	4.60358e-11	7.42927e-11	0.00217994	2.59937e-11	1.52795e-11	0.000999374	0.00192678
ND001_1410n_NormalTissue_C18neg_20240212	50.7	1410	Adjacent Tissue	Adjacent Tissue	early	Female	20-29	25-29	Not Determined	colon_unspecified	21-25y	0.000678555	3.99381e-12	0.00228273	0.000752885	0.00278789	0.0020439	0.00192678	0.00174525	0.00177246	0.000872563	0.00219392	0.00192678	0.00192678	1.10825e-10	0.0316354	0.00345588	0.00161687	2.53237e-10	1.05178e-09	0.00294461	0.0138904	0.000924489	3.13313e-11	2.94945e-11	6.70495e-11	0.028103	0.0201081	0.00309587	0.00665576	0.0015665	0.00102844	4.60358e-11	0.0175774	0.0019654	0.00193892	1.52795e-11	0.00213044	0.00192678
ND001_1410t_TumorTissue_C18neg_20240212	60	1410	Tumor Tissue	early	early	Female	20-29	25-29	Not Determined	colon_unspecified	21-25y	0.000202186	3.99381e-12	0.00197114	0.000819919	0.000799299	0.00174579	0.00192678	0.00210976	9.43399e-12	0.000717714	1.01504e-11	0.00192678	0.00192678	1.10825e-10	1.99987e-10	0.00249295	0.000967179	2.53237e-10	1.05178e-09	0.00179463	0.00154373	0.000571848	3.13313e-11	2.94945e-11	6.70495e-11	0.00305468	0.0021111	0.00192822	0.000557176	0.00143972	0.000668901	4.60358e-11	0.00306963	0.00135947	2.59937e-11	0.00056108	0.00274839	0.00192678
ND001_1417n_NormalTissue_C18neg_20240212	47.6	1417	Adjacent Tissue	Adjacent Tissue	early	Female	40-49	20-24	Not Determined	5_rectum	21-25y	0.000445379	3.99381e-12	0.00273927	0.00113662	0.00151834	0.00224482	0.00192678	0.00127716	0.00389586	0.00104152	1.01504e-11	0.00192678	0.00192678	1.10825e-10	1.99987e-10	0.000838727	0.00298511	2.53237e-10	1.05178e-09	0.00208797	0.000998169	0.00107368	3.13313e-11	2.94945e-11	6.70495e-11	3.16357e-11	0.00202492	0.00142649	0.00244622	0.000563328	0.000467523	4.60358e-11	7.42927e-11	0.00230556	2.59937e-11	0.00123561	0.00127785	0.00192678
ND001_1417t_TumorTissue_C18neg_20240212	59.2	1417	Tumor Tissue	early	early	Female	40-49	20-24	Not Determined	5_rectum	21-25y	0.00225866	0.00122464	0.00161256	0.0014443	1.07852e-11	0.00176926	0.00192678	0.00123018	0.00107577	0.00223796	0.0039856	0.00192678	0.00192678	1.10825e-10	1.99987e-10	2.11362e-11	0.00121607	2.53237e-10	1.05178e-09	0.00219269	0.000996939	0.00138449	0.00142811	0.00134439	0.00557141	0.00495975	0.00523255	0.00172759	0.00216117	0.00315084	0.00186102	4.60358e-11	0.0040702	0.00129952	0.000898834	0.000542882	2.37409e-11	0.00192678
ND001_141n_NormalTissue_C18neg_20240212	73	141	Adjacent Tissue	Adjacent Tissue	late	Male	80-92	Not Determined	Not Determined	5_rectum	11-15y	0.000814557	0.00221125	0.00456686	0.00269	0.00518499	0.004241	0.00192678	0.00327923	9.43399e-12	0.00139936	0.0030553	0.00192678	0.00192678	0.00395324	1.99987e-10	0.000863055	0.00239627	0.00856068	1.05178e-09	0.00303958	0.00041508	0.000663346	3.13313e-11	2.94945e-11	0.00239038	0.00112778	0.000865503	0.0015638	0.00165943	1.30135e-11	0.00097108	4.60358e-11	7.42927e-11	0.00233555	2.59937e-11	0.000615689	2.37409e-11	0.00192678
ND001_141t_TumorTissue_C18neg_20240212	110	141	Tumor Tissue	late	late	Male	80-92	Not Determined	Not Determined	5_rectum	11-15y	0.00505479	0.00703361	0.00321283	0.0153752	0.0295084	0.00265559	0.00192678	0.00262676	0.0328617	0.0199965	0.0353758	0.00192678	0.00192678	0.00610202	1.99987e-10	0.00195996	0.00522264	0.0119115	0.145477	0.00185579	0.00168831	0.00947173	0.00281195	0.00255322	0.00206935	0.00179548	0.00178984	0.00206464	0.00212468	0.0083588	0.00902576	0.00546205	0.00319369	0.00179647	0.000832525	0.00170729	0.00135031	0.00192678
ND001_146n_NormalTissue_C18neg_20240212	94.6	146	Adjacent Tissue	Adjacent Tissue	late	Male	80-92	15-19	MSI	1_caecum_or_ascendens	11-15y	0.00222652	0.00168233	0.00120188	0.00233968	0.00180786	0.0011627	0.00192678	0.00124274	9.43399e-12	0.00270572	1.01504e-11	0.00192678	0.00192678	0.00754164	1.99987e-10	2.11362e-11	0.000910134	0.0115765	1.05178e-09	0.000802588	0.000838593	0.00280555	3.13313e-11	2.94945e-11	0.00264691	0.00124888	0.00148733	0.0010937	0.00114194	0.00585723	0.00364017	0.00542582	0.00281592	0.000640684	2.59937e-11	1.52795e-11	0.000766855	0.00192678
ND001_146t_TumorTissue_C18neg_20240212	55.1	146	Tumor Tissue	late	late	Male	80-92	15-19	MSI	1_caecum_or_ascendens	11-15y	0.00363296	0.00125292	0.00227457	0.00297252	0.000690013	0.00201978	0.00192678	0.00180938	0.00508898	0.00309351	0.00599175	0.00192678	0.00192678	0.00453174	1.99987e-10	0.000948446	0.00331651	2.53237e-10	1.05178e-09	0.00170186	0.000505951	0.00209133	0.00228703	0.0019262	0.00351916	0.00249106	0.00181459	0.00171775	0.000737897	0.00192321	0.0020476	0.00379708	7.42927e-11	0.0017246	2.59937e-11	1.52795e-11	2.37409e-11	0.00192678
ND001_154n_NormalTissue_C18neg_20240212	39	154	Adjacent Tissue	Adjacent Tissue	late	Female	60-69	20-24	MSS	4_sigmoideum	11-15y	0.00158972	3.99381e-12	0.00253315	0.00116829	0.000743777	0.00208653	0.00192678	0.0021942	0.000519048	0.00113479	1.01504e-11	0.00192678	0.00192678	1.10825e-10	1.99987e-10	0.00133006	0.00113133	2.53237e-10	1.05178e-09	0.0017534	0.000368914	0.00141255	3.13313e-11	2.94945e-11	6.70495e-11	3.16357e-11	0.000912707	0.00054825	0.00113902	0.00212907	0.000782425	4.60358e-11	7.42927e-11	0.001388	0.0008286	1.52795e-11	2.37409e-11	0.00192678
ND001_154t_TumorTissue_C18neg_20240212	100	154	Tumor Tissue	late	late	Female	60-69	20-24	MSS	4_sigmoideum	11-15y	0.0048124	0.00615747	0.00174607	0.00203607	0.00163626	0.00127922	0.00192678	0.00146234	0.00294994	0.00186949	0.000391796	0.00192678	0.00192678	1.10825e-10	1.99987e-10	0.000794236	0.00161015	2.53237e-10	1.05178e-09	0.00134935	0.000948128	0.00150108	3.13313e-11	2.94945e-11	0.00235035	0.00213316	0.00217407	0.000678166	1.82435e-11	0.00115271	0.00134233	0.00259996	0.00312809	0.000704917	2.59937e-11	1.52795e-11	0.000979574	0.00192678
ND001_1567n_NormalTissue_C18neg_20240212	31	1567	Adjacent Tissue	Adjacent Tissue	late	Male	70-79	Not Determined	Not Determined	5_rectum	21-25y	0.0012504	3.99381e-12	0.00336892	0.00206555	0.00397928	0.00205082	0.00192678	0.00419634	0.000481331	0.00142753	0.000389178	0.00192678	0.00192678	1.10825e-10	1.99987e-10	0.00464289	0.0024155	2.53237e-10	1.05178e-09	0.00382656	0.000472115	0.00164896	3.13313e-11	2.94945e-11	6.70495e-11	3.16357e-11	0.00129602	0.00383498	0.00138744	1.30135e-11	0.00240047	4.60358e-11	0.00290054	0.00285478	0.000929611	0.00252565	0.00391511	0.00192678
ND001_1567t_TumorTissue_C18neg_20240212	100	1567	Tumor Tissue	late	late	Male	70-79	Not Determined	Not Determined	5_rectum	21-25y	0.00270859	0.0030341	0.00247919	0.00356211	0.000798189	0.00129367	0.00192678	0.00197233	9.43399e-12	0.00275836	1.01504e-11	0.00192678	0.00192678	0.00456299	1.99987e-10	0.00164072	0.00188605	2.53237e-10	1.05178e-09	0.00177507	1.15996e-11	0.00194799	0.00578263	0.00544502	6.70495e-11	0.0015883	0.00167552	0.00172551	0.00103025	0.00120658	0.00352733	0.00476719	0.00345112	0.000788646	2.59937e-11	0.00126751	0.000713486	0.00192678
ND001_156n_NormalTissue_C18neg_20240212	72	156	Adjacent Tissue	Adjacent Tissue	late	Male	60-69	20-24	MSS	1_caecum_or_ascendens	11-15y	0.00261832	3.99381e-12	0.00240875	0.00211973	0.00140622	0.00267112	0.00192678	0.00239955	0.00135098	0.00177596	0.0031955	0.00192678	0.00192678	1.10825e-10	1.99987e-10	0.00248754	0.00362146	2.53237e-10	1.05178e-09	0.00202275	0.00072059	0.002268	3.13313e-11	2.94945e-11	6.70495e-11	3.16357e-11	0.00112335	0.00268004	0.00118151	0.00344111	0.00203942	4.60358e-11	7.42927e-11	0.00132088	2.59937e-11	0.00580649	0.00107997	0.00192678
ND001_156t_TumorTissue_C18neg_20240212	74.5	156	Tumor Tissue	late	late	Male	60-69	20-24	MSS	1_caecum_or_ascendens	11-15y	0.00200224	0.00356668	0.00323928	0.00452378	0.00885722	0.00288246	0.00192678	0.00261579	0.00809324	0.00490457	0.00882514	0.00192678	0.00192678	1.10825e-10	1.99987e-10	0.003989	0.00862665	2.53237e-10	1.05178e-09	0.00276089	0.000832132	0.00424555	0.0024142	0.00222247	0.00271819	0.00233838	0.00131786	0.00365118	0.00167923	0.00217066	0.00271161	0.00257391	7.42927e-11	0.00316027	2.59937e-11	0.00178276	2.37409e-11	0.00192678
ND001_160n_NormalTissue_C18neg_20240212	53.8	160	Adjacent Tissue	Adjacent Tissue	late	Female	70-79	25-29	MSI	1_caecum_or_ascendens	11-15y	0.000423367	3.99381e-12	0.00256831	0.00143245	0.00242216	0.00212512	0.00192678	0.00200822	0.00843133	0.00136581	0.0024254	0.00192678	0.00192678	1.10825e-10	1.99987e-10	0.00277527	0.00294459	2.53237e-10	1.05178e-09	0.00121788	0.000940925	0.00167183	3.13313e-11	2.94945e-11	6.70495e-11	3.16357e-11	0.000990017	0.00281143	0.00177034	0.000450098	0.00220679	4.60358e-11	7.42927e-11	0.00222692	0.000932756	0.00218901	0.0038512	0.00192678
ND001_160t_TumorTissue_C18neg_20240212	32.7	160	Tumor Tissue	late	late	Female	70-79	25-29	MSI	1_caecum_or_ascendens	11-15y	0.00232426	3.99381e-12	0.00166298	0.000862156	0.00073557	0.00241655	0.00192678	0.00215577	0.00105135	0.0020415	0.00408386	0.00192678	0.00192678	1.10825e-10	1.99987e-10	0.0029659	0.0118209	2.53237e-10	1.05178e-09	0.00214791	0.00259447	0.0101738	3.13313e-11	2.94945e-11	6.70495e-11	3.16357e-11	2.24999e-11	0.00271258	1.82435e-11	0.00119634	0.00179323	4.60358e-11	7.42927e-11	0.0022844	0.00143968	0.0105356	0.00114434	0.00192678
ND001_162n_NormalTissue_C18neg_20240212	87.8	162	Adjacent Tissue	Adjacent Tissue	late	Male	80-92	25-29	MSS	1_caecum_or_ascendens	11-15y	0.00190192	0.00133419	0.00175964	0.0028561	0.00136518	0.00147272	0.00192678	0.00124575	0.000620785	0.00207201	0.00410922	0.00192678	0.00192678	1.10825e-10	1.99987e-10	2.11362e-11	0.00312383	2.53237e-10	1.05178e-09	0.000897232	0.00046156	0.00215654	3.13313e-11	2.94945e-11	6.70495e-11	3.16357e-11	0.00110938	0.00140461	0.000596236	1.30135e-11	0.00176394	4.60358e-11	7.42927e-11	0.000706265	2.59937e-11	0.00163963	2.37409e-11	0.00192678
ND001_162t_TumorTissue_C18neg_20240212	27.4	162	Tumor Tissue	late	late	Male	80-92	25-29	MSS	1_caecum_or_ascendens	11-15y	0.00148586	3.99381e-12	0.00252779	0.00155282	0.000701435	0.00251293	0.00192678	0.00244884	9.43399e-12	0.00164759	0.0033722	0.00192678	0.00192678	1.10825e-10	1.99987e-10	0.00314541	0.00161773	2.53237e-10	1.05178e-09	0.00227346	0.00286128	0.00177052	3.13313e-11	2.94945e-11	6.70495e-11	0.00199767	0.00144454	0.0026855	0.000960304	0.00103008	0.00174162	4.60358e-11	0.00233532	0.00164998	0.00159476	0.000702936	2.37409e-11	0.00192678
ND001_173n_NormalTissue_C18neg_20240212	20.9	173	Adjacent Tissue	Adjacent Tissue	early	Male	40-49	20-24	MSS	3_descendens	11-15y	0.0011085	3.99381e-12	0.00291315	0.00252043	0.00100019	0.00293154	0.00192678	0.00286841	0.00034102	0.0026892	0.00543372	0.00192678	0.00192678	1.10825e-10	0.012488	0.00362492	0.00124206	2.53237e-10	1.05178e-09	0.00268296	0.00256021	0.00370642	3.13313e-11	2.94945e-11	6.70495e-11	0.00774603	0.00559441	0.00250197	0.00191627	0.00122532	0.00256717	4.60358e-11	0.00676331	0.00238735	0.00283323	0.000852201	0.00207783	0.00192678
ND001_173t_TumorTissue_C18neg_20240212	92.4	173	Tumor Tissue	early	early	Male	40-49	20-24	MSS	3_descendens	11-15y	0.00902778	0.00324978	0.00288306	0.00807575	0.00141231	0.0020712	0.00192678	0.00241598	0.00959666	0.0058832	0.0106219	0.00192678	0.00192678	1.10825e-10	1.99987e-10	0.00296281	0.00190545	2.53237e-10	1.05178e-09	0.00254177	0.00150292	0.00369883	0.00482267	0.00449479	0.00414104	0.00320985	0.00248727	0.00395996	0.00220114	0.00261286	0.00412363	0.00381595	0.0118298	0.00147556	0.00105454	1.52795e-11	2.37409e-11	0.00192678
ND001_1749n_NormalTissue_C18neg_20240212	70.9	1749	Adjacent Tissue	Adjacent Tissue	late	Female	70-79	Not Determined	Not Determined	1_caecum_or_ascendens	21-25y	0.00146669	3.99381e-12	0.00130001	0.00150918	0.000405878	0.000896551	0.00192678	0.00147185	0.000390048	0.00236047	0.000326235	0.00192678	0.00192678	1.10825e-10	1.99987e-10	0.000922025	0.00187898	2.53237e-10	1.05178e-09	0.00214528	0.00123299	0.00201924	3.13313e-11	2.94945e-11	0.00255707	0.00120212	0.0023637	0.00198879	0.00226661	0.00538226	0.00249496	4.60358e-11	0.0042173	0.00139702	2.59937e-11	0.000533608	0.00112784	0.00192678
ND001_1749t_TumorTissue_C18neg_20240212	47.9	1749	Tumor Tissue	late	late	Female	70-79	Not Determined	Not Determined	1_caecum_or_ascendens	21-25y	0.00057489	3.99381e-12	0.00198621	0.000605321	0.000830663	0.000992587	0.00192678	0.00119053	0.000715936	0.000799077	0.00196893	0.00192678	0.00192678	1.10825e-10	1.99987e-10	0.00147567	0.00188807	2.53237e-10	1.05178e-09	0.00143989	0.00508017	0.000749204	3.13313e-11	2.94945e-11	6.70495e-11	3.16357e-11	0.00355478	0.00207704	0.00365489	0.00191569	0.00125787	4.60358e-11	0.0049129	0.000990508	0.00120917	0.000505493	2.37409e-11	0.00192678
ND001_174n_NormalTissue_C18neg_20240212	96.7	174	Adjacent Tissue	Adjacent Tissue	late	Female	80-92	Not Determined	MSS	1_caecum_or_ascendens	11-15y	0.00218518	0.00125262	0.00167409	0.00391802	0.0049827	0.00196408	0.00192678	0.00210188	0.0208878	0.00305033	0.00534289	0.00192678	0.00192678	1.10825e-10	0.00700436	0.00217627	0.00284595	2.53237e-10	1.05178e-09	0.00165415	0.00185177	0.00222195	3.13313e-11	0.000918195	0.00211548	0.000998137	0.00591715	0.00263953	0.001708	0.00656614	0.00343021	4.60358e-11	0.00306301	0.00126946	0.00152276	0.00754079	0.00239992	0.00192678
ND001_174t_TumorTissue_C18neg_20240212	105	174	Tumor Tissue	late	late	Female	80-92	Not Determined	MSS	1_caecum_or_ascendens	11-15y	0.00321814	0.00379864	0.00203129	0.0137757	0.0264143	0.00159127	0.00192678	0.0020258	0.00141768	0.0141044	0.0249312	0.00192678	0.00192678	0.00713868	1.99987e-10	0.00158775	0.00352493	2.53237e-10	1.05178e-09	0.00205938	0.00152164	0.00825992	0.00830023	0.00772801	0.00282754	0.00212041	0.00254618	0.00210366	0.00124313	0.0108323	0.0073503	0.00724092	0.00353024	0.00143973	0.0013818	0.00208052	0.00108254	0.00192678
ND001_176n_NormalTissue_C18neg_20240212	69.9	176	Adjacent Tissue	Adjacent Tissue	late	Male	70-79	25-29	MSI	1_caecum_or_ascendens	11-15y	0.00172503	3.99381e-12	0.00223296	0.00296498	0.00268637	0.0024263	0.00192678	0.00211567	0.00384686	0.00332287	0.0065626	0.00192678	0.00192678	1.10825e-10	1.99987e-10	0.00304095	0.00698684	2.53237e-10	1.05178e-09	0.00173939	0.00166634	0.0024776	3.13313e-11	2.94945e-11	6.70495e-11	3.16357e-11	0.00113921	0.00125343	0.00178312	0.00150888	0.00354104	4.60358e-11	0.00223992	0.00112827	0.00215786	0.00530879	0.00189132	0.00192678
ND001_176t_TumorTissue_C18neg_20240212	26.1	176	Tumor Tissue	late	late	Male	70-79	25-29	MSI	1_caecum_or_ascendens	11-15y	0.00170982	3.99381e-12	0.00322283	0.00150081	0.00292144	0.00352543	0.00192678	0.00300471	0.000298171	0.0019984	0.000340892	0.00192678	0.00192678	1.10825e-10	1.99987e-10	0.00469387	0.00151529	2.53237e-10	1.05178e-09	0.00307347	0.00110589	0.00242412	3.13313e-11	2.94945e-11	6.70495e-11	0.00487386	0.00348109	0.00248313	0.00142369	0.000961671	0.00230524	4.60358e-11	0.00442406	0.00256836	0.000990956	0.00171087	0.00220655	0.00192678
ND001_1787n_NormalTissue_C18neg_20240212	85.3	1787	Adjacent Tissue	Adjacent Tissue	early	Male	20-29	20-24	Not Determined	colon_unspecified	21-25y	0.00118369	3.99381e-12	0.00162442	0.000538287	0.00089257	0.00125661	0.00192678	0.00161086	0.000435407	0.000705342	0.000418431	0.00192678	0.00192678	1.10825e-10	1.99987e-10	0.00130848	0.0014542	2.53237e-10	1.05178e-09	0.00141406	0.0106651	0.00114382	3.13313e-11	2.94945e-11	6.70495e-11	3.16357e-11	0.0024294	0.00213072	0.00526494	0.000658183	0.000977986	4.60358e-11	7.42927e-11	0.00127908	2.59937e-11	0.000626232	0.00134217	0.00192678
ND001_1787t_TumorTissue_C18neg_20240212	47.6	1787	Tumor Tissue	early	early	Male	20-29	20-24	Not Determined	colon_unspecified	21-25y	0.00209687	0.0004774	0.00216101	0.000769394	0.00149273	0.00138944	0.00192678	0.00151358	9.43399e-12	0.000848611	0.000532187	0.00192678	0.00192678	1.10825e-10	1.99987e-10	0.00191894	0.00148929	2.53237e-10	1.05178e-09	0.00188222	0.00111443	0.00101984	3.13313e-11	2.94945e-11	6.70495e-11	0.00178093	0.00145453	0.00195494	0.00186571	0.00162926	0.000722051	4.60358e-11	7.42927e-11	0.00115802	2.59937e-11	1.52795e-11	0.000983634	0.00192678
ND001_180n_NormalTissue_C18neg_20240212	50.6	180	Adjacent Tissue	Adjacent Tissue	early	Female	50-59	20-24	MSI	4_sigmoideum	11-15y	0.000912697	0.000776809	0.00595406	0.00177414	0.00377412	0.00528495	0.00192678	0.00453881	0.000335859	0.00142766	0.000521316	0.00192678	0.00192678	1.10825e-10	0.015985	0.00132089	0.00331918	2.53237e-10	1.05178e-09	0.0047624	0.00439489	0.00320448	3.13313e-11	2.94945e-11	6.70495e-11	0.0131792	0.00933799	0.000787927	0.00349603	0.00297693	0.00102994	4.60358e-11	0.00997186	0.00357906	0.0025133	0.0125682	0.00222319	0.00192678
ND001_180t_TumorTissue_C18neg_20240212	94.8	180	Tumor Tissue	early	early	Female	50-59	20-24	MSI	4_sigmoideum	11-15y	0.00505284	3.99381e-12	0.00334518	0.00591332	0.00122414	0.00282325	0.00192678	0.00322922	0.00535981	0.00331559	0.000385392	0.00192678	0.00192678	1.10825e-10	1.99987e-10	0.00345433	0.0021694	2.53237e-10	1.05178e-09	0.00271858	0.000783414	0.00188136	0.00268221	0.0023688	0.00207485	0.00213459	0.00160964	0.00327626	0.00314648	0.00142093	0.00171866	0.00353481	0.00340283	0.00304651	0.00173214	0.000711675	0.000809375	0.00192678
ND001_181n_NormalTissue_C18neg_20240212	104.2	181	Adjacent Tissue	Adjacent Tissue	late	Male	80-92	25-29	Not Determined	1_caecum_or_ascendens	11-15y	0.0018915	0.00125962	0.00140949	0.00391303	0.00215643	0.0012302	0.00192678	0.0015319	0.00102155	0.00246382	0.000337948	0.00192678	0.00192678	0.00443843	1.99987e-10	2.11362e-11	0.00173931	0.0120503	1.05178e-09	0.00152152	0.00060391	0.00149822	0.00109312	0.000924153	0.00324178	0.00152082	0.00157661	0.000791581	0.00116368	0.00332318	0.00200621	0.00211254	0.00260374	0.000979467	0.00269338	0.000798586	0.000839004	0.00192678
ND001_181t_TumorTissue_C18neg_20240212	69.1	181	Tumor Tissue	late	late	Male	80-92	25-29	Not Determined	1_caecum_or_ascendens	11-15y	0.00262758	0.00285246	0.00253562	0.00211571	0.00405092	0.00234105	0.00192678	0.00209724	0.000453228	0.00174333	1.01504e-11	0.00192678	0.00192678	0.00698485	1.99987e-10	0.00188045	0.00175612	0.0170406	1.05178e-09	0.00192251	1.15996e-11	0.00152172	0.00382092	0.00359692	0.00577947	0.00272181	0.00103754	0.0019682	0.00129046	0.00348444	0.0024435	0.00432124	7.42927e-11	0.00185406	0.00100317	0.000570217	2.37409e-11	0.00192678
ND001_1855n_NormalTissue_C18neg_20240212	39.4	1855	Adjacent Tissue	Adjacent Tissue	late	Female	70-79	15-19	Not Determined	1_caecum_or_ascendens	21-25y	0.00154542	3.99381e-12	0.00283699	0.00212198	1.07852e-11	0.00179727	0.00192678	0.00155929	0.00364956	0.00235633	1.01504e-11	0.00192678	0.00192678	1.10825e-10	1.99987e-10	0.000900445	0.00221545	2.53237e-10	1.05178e-09	0.00226702	0.000661351	0.00228967	3.13313e-11	2.94945e-11	6.70495e-11	0.0047873	0.00333871	0.00112403	0.00107763	0.00188381	0.00216088	4.60358e-11	0.0043771	0.002005	2.59937e-11	0.000871622	0.000842613	0.00192678
ND001_1855t_TumorTissue_C18neg_20240212	10	1855	Tumor Tissue	late	late	Female	70-79	15-19	Not Determined	1_caecum_or_ascendens	21-25y	0.000333016	3.99381e-12	0.00339092	0.000610122	0.000354767	0.00350943	0.00192678	0.00323246	9.43399e-12	0.000818736	0.00185735	0.00192678	0.00192678	1.10825e-10	1.99987e-10	0.00378495	0.00104253	2.53237e-10	1.05178e-09	0.00243905	0.000411913	0.00104137	3.13313e-11	2.94945e-11	6.70495e-11	0.00112651	0.000804528	0.00309945	0.00198846	0.00208574	0.00122114	4.60358e-11	7.42927e-11	0.00207369	0.00112714	1.52795e-11	0.000735399	0.00192678
ND001_1862n_NormalTissue_C18neg_20240212	33.7	1862	Adjacent Tissue	Adjacent Tissue	late	Female	70-79	30-34	Not Determined	4_sigmoideum	21-25y	0.000989248	3.99381e-12	0.00216118	0.00137699	1.07852e-11	0.000955498	0.00192678	0.00204696	0.000378067	0.00173664	1.01504e-11	0.00192678	0.00192678	1.10825e-10	1.99987e-10	0.00150245	0.00190102	2.53237e-10	1.05178e-09	0.00270638	1.15996e-11	0.00233296	3.13313e-11	2.94945e-11	6.70495e-11	0.00239052	0.001664	0.00209178	0.00104534	0.00150181	0.0015429	4.60358e-11	0.00373016	0.002579	0.000951368	0.00119191	2.37409e-11	0.00192678
ND001_1862t_TumorTissue_C18neg_20240212	38.3	1862	Tumor Tissue	late	late	Female	70-79	30-34	Not Determined	4_sigmoideum	21-25y	0.000754335	0.00116058	0.00260852	0.00153684	0.00069327	0.00190039	0.00192678	0.00237952	9.43399e-12	0.00161886	0.000427891	0.00192678	0.00192678	1.10825e-10	0.013005	0.00210164	0.00115293	2.53237e-10	1.05178e-09	0.00283352	0.00367624	0.00139546	3.13313e-11	2.94945e-11	6.70495e-11	0.00700031	0.0049873	0.00273865	0.00265416	0.000637973	0.00189169	4.60358e-11	0.0105292	0.00174382	0.00126017	0.000744481	0.00199637	0.00192678
ND001_1976n_NormalTissue_C18neg_20240212	23.4	1976	Adjacent Tissue	Adjacent Tissue	early	Male	40-49	20-24	Not Determined	1_caecum_or_ascendens	21-25y	6.26561e-13	3.99381e-12	0.00391664	0.00121364	0.000798016	0.00350112	0.00192678	0.00377113	0.00134181	0.00108945	0.000393563	0.00192678	0.00192678	1.10825e-10	0.0095152	0.00467098	0.000941865	2.53237e-10	1.05178e-09	0.00393873	0.000865202	0.00103302	3.13313e-11	2.94945e-11	6.70495e-11	0.012575	0.00913403	0.00357626	0.00247032	0.00232325	0.000918101	4.60358e-11	0.00968554	0.00293128	2.59937e-11	0.000706786	0.00153397	0.00192678
ND001_1976t_TumorTissue_C18neg_20240212	29.3	1976	Tumor Tissue	early	early	Male	40-49	20-24	Not Determined	1_caecum_or_ascendens	21-25y	0.00149904	3.99381e-12	0.00237487	0.000788732	1.07852e-11	0.00262757	0.00192678	0.00204962	9.43399e-12	0.00082397	1.01504e-11	0.00192678	0.00192678	1.10825e-10	1.99987e-10	0.00223196	2.97109e-11	2.53237e-10	1.05178e-09	0.00214002	0.000586418	0.00104628	3.13313e-11	2.94945e-11	6.70495e-11	3.16357e-11	0.00145214	0.00192358	0.00206703	0.00109549	0.000972796	4.60358e-11	7.42927e-11	0.00171334	2.59937e-11	0.000641252	0.000758878	0.00192678
ND001_1981n_NormalTissue_C18neg_20240212	68	1981	Adjacent Tissue	Adjacent Tissue	late	Male	50-59	25-29	Not Determined	5_rectum	21-25y	0.00147497	3.99381e-12	0.00379033	0.00129875	0.000896873	0.00299579	0.00192678	0.00208148	0.00113448	0.00129556	1.01504e-11	0.00192678	0.00192678	1.10825e-10	1.99987e-10	0.00217978	0.00191876	2.53237e-10	1.05178e-09	0.0023873	1.15996e-11	0.00151652	3.13313e-11	2.94945e-11	6.70495e-11	0.00255869	0.00173092	0.00267559	0.00172456	0.00231929	0.00114324	4.60358e-11	7.42927e-11	0.0018823	2.59937e-11	0.00463123	0.00751039	0.00192678
ND001_1981t_TumorTissue_C18neg_20240212	25	1981	Tumor Tissue	late	late	Male	50-59	25-29	Not Determined	5_rectum	21-25y	0.00163751	3.99381e-12	0.00376971	0.000793065	0.000330598	0.0027566	0.00192678	0.00253704	9.43399e-12	0.00103097	0.00251497	0.00192678	0.00192678	1.10825e-10	1.99987e-10	0.00310994	0.000989967	2.53237e-10	1.05178e-09	0.00282987	0.000422249	0.00113365	3.13313e-11	2.94945e-11	6.70495e-11	0.00485203	0.0035229	0.00269952	0.00271059	0.00262654	0.00100186	4.60358e-11	0.00467881	0.00171774	0.0020443	0.00328417	0.00212063	0.00192678
ND001_199n_NormalTissue_C18neg_20240212	100	199	Adjacent Tissue	Adjacent Tissue	late	Male	80-92	25-29	MSS	4_sigmoideum	11-15y	0.00220212	0.000744263	0.00172649	0.00218677	0.00117763	0.001535	0.00192678	0.00137085	0.00252812	0.00127357	1.01504e-11	0.00192678	0.00192678	1.10825e-10	1.99987e-10	0.0019658	0.0015223	2.53237e-10	1.05178e-09	0.00171157	0.000909269	0.000934761	0.00178563	0.00177516	6.70495e-11	3.16357e-11	0.0013234	0.00151627	0.00126333	0.00252203	0.00153204	0.00170894	7.42927e-11	0.00095929	2.59937e-11	0.00057257	0.000819536	0.00192678
ND001_199t_TumorTissue_C18neg_20240212	50.8	199	Tumor Tissue	late	late	Male	80-92	25-29	MSS	4_sigmoideum	11-15y	0.00193725	0.00172601	0.00296352	0.00114731	0.00232323	0.00282634	0.00192678	0.00270802	9.43399e-12	0.00120523	0.000417142	0.00192678	0.00192678	0.00409365	1.99987e-10	0.00360969	0.00245361	2.53237e-10	1.05178e-09	0.0020748	0.00290474	0.000911958	0.00418997	0.00394979	0.00222316	0.00202016	0.00155452	0.00336649	0.00245706	0.00259576	0.00121832	0.00512295	7.42927e-11	0.00257459	0.000866888	1.52795e-11	2.37409e-11	0.00192678
ND001_206n_NormalTissue_C18neg_20240212	61.6	206	Adjacent Tissue	Adjacent Tissue	late	Female	80-92	20-24	MSS	4_sigmoideum	11-15y	0.000721778	3.99381e-12	0.00239397	0.00624041	0.00156691	0.00253362	0.00192678	0.00228381	0.00305466	0.00234132	0.00464098	0.00192678	0.00192678	1.10825e-10	1.99987e-10	0.00326918	0.00207789	2.53237e-10	1.05178e-09	0.00157725	0.000559913	0.00110631	3.13313e-11	2.94945e-11	6.70495e-11	3.16357e-11	2.24999e-11	0.00249721	0.00150964	0.00607146	0.00407429	4.60358e-11	7.42927e-11	0.00182024	0.00285738	0.00169178	0.00263726	0.00192678
ND001_206t_TumorTissue_C18neg_20240212	54	206	Tumor Tissue	late	late	Female	80-92	20-24	MSS	4_sigmoideum	11-15y	0.00230678	0.00298561	0.00449143	0.00346019	0.00187989	0.00340493	0.00192678	0.00423018	0.00070837	0.00358115	0.000846932	0.00192678	0.00192678	1.10825e-10	1.99987e-10	0.00503359	0.00334565	2.53237e-10	1.05178e-09	0.00286257	0.000526888	0.0024122	0.00101178	2.94945e-11	6.70495e-11	3.16357e-11	0.0010228	0.00238499	0.00284329	0.00215015	0.00477074	4.60358e-11	7.42927e-11	0.00201089	0.00805621	0.00233928	0.00138421	0.00192678
ND001_208n_NormalTissue_C18neg_20240212	25.3	208	Adjacent Tissue	Adjacent Tissue	late	Male	50-59	25-29	MSS	4_sigmoideum	11-15y	6.26561e-13	3.99381e-12	0.00157127	0.00108024	0.000605231	0.00171372	0.00192678	0.00147829	0.00119516	0.000825862	0.00034884	0.00192678	0.00192678	1.10825e-10	1.99987e-10	2.11362e-11	0.00196119	2.53237e-10	1.05178e-09	0.00102811	1.15996e-11	0.00122639	3.13313e-11	2.94945e-11	6.70495e-11	3.16357e-11	0.00258481	0.00125409	0.0013114	0.0026643	0.00116728	4.60358e-11	0.00263174	0.00170598	0.00217621	0.00129878	0.000907473	0.00192678
ND001_208t_TumorTissue_C18neg_20240212	42	208	Tumor Tissue	late	late	Male	50-59	25-29	MSS	4_sigmoideum	11-15y	0.000804294	3.99381e-12	0.000924455	0.00251224	1.07852e-11	0.000850645	0.00192678	0.000956933	0.00358588	0.0021941	0.00387839	0.00192678	0.00192678	1.10825e-10	1.99987e-10	2.11362e-11	2.97109e-11	2.53237e-10	1.05178e-09	0.000443186	1.15996e-11	0.00126246	3.13313e-11	2.94945e-11	6.70495e-11	3.16357e-11	2.24999e-11	0.000986775	1.82435e-11	0.00121128	0.000859418	4.60358e-11	7.42927e-11	1.36145e-11	0.000952485	0.00108764	0.00174078	0.00192678
ND001_2090n_NormalTissue_C18neg_20240212	52.9	2090	Adjacent Tissue	Adjacent Tissue	early	Female	40-49	20-24	Not Determined	5_rectum	21-25y	0.000650913	3.99381e-12	0.0024265	0.00167285	1.07852e-11	0.001482	0.00192678	0.00130656	9.43399e-12	0.00264764	0.00032525	0.00192678	0.00192678	1.10825e-10	1.99987e-10	0.00125522	0.00258393	2.53237e-10	1.05178e-09	0.00201731	0.00055337	0.00200133	3.13313e-11	2.94945e-11	6.70495e-11	3.16357e-11	0.00112211	0.00252734	0.00221566	0.00160779	0.00215042	4.60358e-11	0.00264527	0.00206965	0.00158364	0.000525876	0.000908992	0.00192678
ND001_2090t_TumorTissue_C18neg_20240212	45	2090	Tumor Tissue	early	early	Female	40-49	20-24	Not Determined	5_rectum	21-25y	0.00109534	0.00108026	0.0034318	0.00191675	0.000515574	0.0034143	0.00192678	0.00326156	0.0043723	0.00265573	0.000339491	0.00192678	0.00192678	0.00548262	1.99987e-10	0.00482639	0.00296328	2.53237e-10	1.05178e-09	0.00322398	0.000507946	0.00166951	0.0071218	0.00668107	0.00318358	0.00237511	0.00296818	0.00373776	0.00292218	0.00140578	0.0033607	0.0041852	0.00353938	0.00321661	0.00169515	0.000629089	2.37409e-11	0.00192678
ND001_2099n_NormalTissue_C18neg_20240212	29.8	2099	Adjacent Tissue	Adjacent Tissue	early	Male	30-39	20-24	MSS	5_rectum	21-25y	0.00070773	3.99381e-12	0.00238521	0.0004834	0.000371376	0.0016092	0.00192678	0.00191063	9.43399e-12	0.000661943	1.01504e-11	0.00192678	0.00192678	1.10825e-10	1.99987e-10	0.00230302	0.00229098	2.53237e-10	1.05178e-09	0.00189938	1.15996e-11	0.000869025	3.13313e-11	2.94945e-11	6.70495e-11	3.16357e-11	0.00157983	0.00224954	0.00164002	0.00161828	0.00102975	4.60358e-11	0.00302282	0.00122385	0.00113696	0.000553792	2.37409e-11	0.00192678
ND001_2099t_TumorTissue_C18neg_20240212	45.1	2099	Tumor Tissue	early	early	Male	30-39	20-24	MSS	5_rectum	21-25y	0.00256774	0.00210465	0.00230864	0.00087751	0.000469856	0.00309635	0.00192678	0.00212543	0.00120389	0.000761234	0.001707	0.00192678	0.00192678	1.10825e-10	1.99987e-10	0.00276422	2.97109e-11	2.53237e-10	1.05178e-09	0.00165912	0.000388552	0.000353364	3.13313e-11	2.94945e-11	6.70495e-11	3.16357e-11	2.24999e-11	0.00227035	0.00107756	0.00157802	0.000917175	4.60358e-11	7.42927e-11	0.00160296	0.0034054	1.52795e-11	2.37409e-11	0.00192678
ND001_210n_NormalTissue_C18neg_20240212	41.4	210	Adjacent Tissue	Adjacent Tissue	late	Male	60-69	25-29	MSS	3_descendens	11-15y	0.00171305	0.00214067	0.00195791	0.00198081	0.0012904	0.00188043	0.00192678	0.00194313	0.00233365	0.00162837	1.01504e-11	0.00192678	0.00192678	1.10825e-10	1.99987e-10	0.00191779	0.00147595	2.53237e-10	1.05178e-09	0.00188247	0.00276765	0.00168647	3.13313e-11	2.94945e-11	6.70495e-11	3.16357e-11	0.00161666	0.00181984	0.00079779	0.000993736	0.00139925	4.60358e-11	0.0038049	0.00128835	0.00150137	0.00132515	0.00110602	0.00192678
ND001_210t_TumorTissue_C18neg_20240212	100	210	Tumor Tissue	late	late	Male	60-69	25-29	MSS	3_descendens	11-15y	0.00278745	0.00462677	0.00514087	0.0034699	0.00127205	0.00487161	0.00192678	0.00437441	0.000316152	0.00289163	0.000397186	0.00192678	0.00192678	0.00817123	1.99987e-10	0.00492738	0.00160469	2.53237e-10	1.05178e-09	0.00365331	0.000365341	0.00149473	0.00599318	0.00565319	0.00689685	0.0022243	0.00174473	0.00366517	0.00257427	0.00172165	0.00232102	0.008936	0.00284927	0.00292638	2.59937e-11	1.52795e-11	0.0010428	0.00192678
ND001_2110n_NormalTissue_C18neg_20240212	35.3	2110	Adjacent Tissue	Adjacent Tissue	early	Female	30-39	20-24	Not Determined	5_rectum	21-25y	0.000481084	3.99381e-12	0.00558744	0.00112115	1.07852e-11	0.00531742	0.00192678	0.00323565	9.43399e-12	0.00114507	0.000393106	0.00192678	0.00192678	1.10825e-10	1.99987e-10	0.0033856	0.00257819	2.53237e-10	1.05178e-09	0.00355713	0.000386185	0.00074782	3.13313e-11	2.94945e-11	0.00251704	0.0011876	0.00191445	0.00363458	0.00341543	0.00134131	0.00133835	4.60358e-11	0.0024472	0.00283673	2.59937e-11	0.00087619	0.000930858	0.00192678
ND001_2110t_TumorTissue_C18neg_20240212	17.9	2110	Tumor Tissue	early	early	Female	30-39	20-24	Not Determined	5_rectum	21-25y	0.00129805	3.99381e-12	0.00398674	0.00230023	0.00447922	0.00417892	0.00192678	0.00256352	0.00590789	0.00374699	0.00708853	0.00192678	0.00192678	1.10825e-10	1.99987e-10	0.00264346	0.00350214	2.53237e-10	1.05178e-09	0.00328758	0.00107606	0.00250505	3.13313e-11	2.94945e-11	6.70495e-11	3.16357e-11	0.00108922	0.00352078	0.00403739	0.00300001	0.00265879	4.60358e-11	0.00235062	0.00302013	0.0015564	0.00160539	0.000919818	0.00192678
ND001_2121n_NormalTissue_C18neg_20240212	39.7	2121	Adjacent Tissue	Adjacent Tissue	early	Male	40-49	20-24	Not Determined	5_rectum	21-25y	0.00182856	3.99381e-12	0.00314399	0.000931252	1.07852e-11	0.00280196	0.00192678	0.00193144	0.000431275	0.00128744	0.0026347	0.00192678	0.00192678	1.10825e-10	1.99987e-10	0.00126587	0.00155504	2.53237e-10	1.05178e-09	0.0026291	0.000382137	0.00103561	3.13313e-11	2.94945e-11	0.00241325	0.0011175	0.0017333	0.00209709	0.00155856	0.000865267	0.00106666	4.60358e-11	0.00237202	0.00259725	0.00145167	1.52795e-11	0.000812628	0.00192678
ND001_2121t_TumorTissue_C18neg_20240212	38.3	2121	Tumor Tissue	early	early	Male	40-49	20-24	Not Determined	5_rectum	21-25y	0.00226663	3.99381e-12	0.00390085	0.000889945	0.00110847	0.0042353	0.00192678	0.00286004	9.43399e-12	0.000993823	0.000326225	0.00192678	0.00192678	1.10825e-10	1.99987e-10	0.0042659	0.00139938	2.53237e-10	1.05178e-09	0.00299347	0.000849415	0.000817974	3.13313e-11	2.94945e-11	0.00224871	0.00104281	0.0034104	0.00393662	0.00199789	0.0012995	0.00161931	4.60358e-11	0.0041546	0.00301057	0.000913859	1.52795e-11	0.000858424	0.00192678
ND001_212n_NormalTissue_C18neg_20240212	78	212	Adjacent Tissue	Adjacent Tissue	late	Female	70-79	25-29	MSI	1_caecum_or_ascendens	11-15y	0.00232102	0.000557748	0.00181086	0.0012246	0.00182356	0.00154358	0.00192678	0.00125153	0.00600733	0.00111562	0.00210689	0.00192678	0.00192678	1.10825e-10	1.99987e-10	0.00199384	0.00387442	2.53237e-10	1.05178e-09	0.00156619	0.00184994	0.00137504	3.13313e-11	2.94945e-11	6.70495e-11	3.16357e-11	0.00115964	0.00146481	0.000795966	0.00155401	0.00168153	4.60358e-11	7.42927e-11	0.00111432	0.000864939	0.00195436	0.000982304	0.00192678
ND001_212t_TumorTissue_C18neg_20240212	81.8	212	Tumor Tissue	late	late	Female	70-79	25-29	MSI	1_caecum_or_ascendens	11-15y	0.00654579	0.00918488	0.002469	0.00361184	0.00701737	0.00278318	0.00192678	0.0026705	0.000314548	0.00378778	0.00722813	0.00192678	0.00192678	0.00716029	1.99987e-10	0.00388695	0.0017661	2.53237e-10	1.05178e-09	0.00206831	0.00260071	0.00198634	0.00785044	0.00731179	0.00236819	0.00198182	0.00101958	0.00186786	0.00104052	0.00229787	0.00342163	0.00999119	0.00350439	0.00248472	0.00163331	0.000496035	0.000815999	0.00192678
ND001_2155n_NormalTissue_C18neg_20240212	29.2	2155	Adjacent Tissue	Adjacent Tissue	early	Male	40-49	Not Determined	Not Determined	5_rectum	21-25y	0.00110206	3.99381e-12	0.00519559	0.0010599	0.000988741	0.00457818	0.00192678	0.00325285	0.000831653	0.00142851	0.00310765	0.00192678	0.00192678	1.10825e-10	0.0108427	0.00394956	0.00121616	2.53237e-10	1.05178e-09	0.00346091	0.00326967	0.00181746	3.13313e-11	0.00090156	6.70495e-11	3.16357e-11	0.00785243	0.0041789	0.00481548	0.00107274	0.00191165	4.60358e-11	0.00712883	0.00250078	0.00130025	0.000516235	0.00110889	0.00192678
ND001_2155t_TumorTissue_C18neg_20240212	50.3	2155	Tumor Tissue	early	early	Male	40-49	Not Determined	Not Determined	5_rectum	21-25y	0.00360375	0.00365639	0.0042785	0.00202008	0.000518766	0.00412881	0.00192678	0.00394314	0.000307114	0.00216416	1.01504e-11	0.00192678	0.00192678	1.10825e-10	1.99987e-10	0.00469742	0.00324098	2.53237e-10	1.05178e-09	0.00332164	0.000354658	0.00206623	3.13313e-11	0.000981519	0.00293683	0.00255044	0.00319449	0.00474505	0.00297726	0.00322919	0.00222896	4.60358e-11	0.00282632	0.00325411	0.00330369	0.00199271	0.00306303	0.00192678
ND001_2169n_NormalTissue_C18neg_20240212	31.1	2169	Adjacent Tissue	Adjacent Tissue	late	Female	60-69	30-34	Not Determined	2_transversum	21-25y	0.00026635	3.99381e-12	0.00266934	0.00117371	0.000534588	0.00231105	0.00192678	0.00214402	0.000346322	0.00124258	1.01504e-11	0.00192678	0.00192678	1.10825e-10	1.99987e-10	0.00169331	0.00101397	2.53237e-10	1.05178e-09	0.00170003	0.00166973	0.00110723	3.13313e-11	2.94945e-11	6.70495e-11	3.16357e-11	0.00276487	0.00257582	0.0018407	0.00320796	0.00135645	4.60358e-11	0.00371478	0.00152151	2.59937e-11	1.52795e-11	0.00113655	0.00192678
ND001_2169t_TumorTissue_C18neg_20240212	95.4	2169	Tumor Tissue	late	late	Female	60-69	30-34	Not Determined	2_transversum	21-25y	0.00277786	0.0159914	0.00263278	0.00359459	0.000396484	0.0032273	0.00192678	0.0016816	9.43399e-12	0.00203019	0.000478836	0.00192678	0.00192678	0.00447611	1.99987e-10	0.00102555	0.00231546	2.53237e-10	1.05178e-09	0.00172129	0.000541005	0.00088818	0.00443012	0.00423058	0.00442258	0.00207536	0.00107795	0.00202361	0.000733865	0.00119171	0.00220111	4.60358e-11	7.42927e-11	0.00134967	0.000947053	0.000573503	2.37409e-11	0.00192678
ND001_216n_NormalTissue_C18neg_20240212	106.8	216	Adjacent Tissue	Adjacent Tissue	late	Male	70-79	25-29	MSS	4_sigmoideum	11-15y	0.00286841	0.00239611	0.00397973	0.00480824	0.000644371	0.00310543	0.00192678	0.00304902	0.00260821	0.00255621	1.01504e-11	0.00192678	0.00192678	0.00477201	1.99987e-10	0.00166866	0.00195459	2.53237e-10	1.05178e-09	0.0024784	0.000545204	0.00180833	0.00371054	0.00349301	6.70495e-11	3.16357e-11	0.000686966	0.00226534	0.00120013	0.000709639	0.00153661	4.60358e-11	7.42927e-11	0.00210025	0.0020698	0.00141959	0.000798027	0.00192678
ND001_216t_TumorTissue_C18neg_20240212	85.5	216	Tumor Tissue	late	late	Male	70-79	25-29	MSS	4_sigmoideum	11-15y	0.0034791	0.0041604	0.00129631	0.0041317	0.0078284	0.00135088	0.00192678	0.00132554	0.0043961	0.00271557	1.01504e-11	0.00192678	0.00192678	0.00687913	1.99987e-10	0.00118223	0.00155251	0.0124284	1.05178e-09	0.00136082	1.15996e-11	0.00135663	0.00505897	0.00475266	6.70495e-11	0.0016828	0.00150848	0.00181894	0.000556209	0.00112181	0.00193323	0.00350862	7.42927e-11	0.000806985	2.59937e-11	1.52795e-11	2.37409e-11	0.00192678
ND001_2214n_NormalTissue_C18neg_20240212	52.8	2214	Adjacent Tissue	Adjacent Tissue	early	Male	40-49	20-24	Not Determined	5_rectum	21-25y	0.00194303	3.99381e-12	0.00257215	0.00179328	0.000537748	0.00255032	0.00192678	0.00145799	0.00068619	0.00258162	0.000682292	0.00192678	0.00192678	0.00368925	1.99987e-10	0.0009982	0.00250103	2.53237e-10	1.05178e-09	0.00151679	1.15996e-11	0.00122	0.00242514	0.0022146	0.00247285	0.00117865	0.00190167	0.0018619	0.00201307	0.00396811	0.00207875	4.60358e-11	0.00260849	0.00105228	2.59937e-11	0.0020828	2.37409e-11	0.00192678
ND001_2214t_TumorTissue_C18neg_20240212	20.8	2214	Tumor Tissue	early	early	Male	40-49	20-24	Not Determined	5_rectum	21-25y	0.00114908	0.00219401	0.002974	0.000627009	0.000391361	0.00280064	0.00192678	0.00282438	9.43399e-12	0.00097096	1.01504e-11	0.00192678	0.00192678	1.10825e-10	1.99987e-10	0.00314401	0.00103192	2.53237e-10	1.05178e-09	0.00257996	0.000651097	0.00115329	3.13313e-11	2.94945e-11	6.70495e-11	3.16357e-11	0.000828265	0.00318594	0.00187398	0.00183023	0.00124791	4.60358e-11	7.42927e-11	0.00210022	2.59937e-11	1.52795e-11	2.37409e-11	0.00192678
ND001_221n_NormalTissue_C18neg_20240212	57.7	221	Adjacent Tissue	Adjacent Tissue	late	Female	60-69	35-39	MSI	1_caecum_or_ascendens	11-15y	0.0015224	0.00204923	0.00404544	0.00120238	0.000718368	0.00399739	0.00192678	0.00370027	0.000798049	0.000919723	0.00212713	0.00192678	0.00192678	1.10825e-10	1.99987e-10	0.00527332	0.0012729	2.53237e-10	1.05178e-09	0.00380383	0.00178014	0.00140376	3.13313e-11	2.94945e-11	6.70495e-11	3.16357e-11	0.00129975	0.00365672	0.00261981	0.00275075	0.0016687	4.60358e-11	7.42927e-11	0.0025872	2.59937e-11	0.00149932	0.000994958	0.00192678
ND001_221t_TumorTissue_C18neg_20240212	91.7	221	Tumor Tissue	late	late	Female	60-69	35-39	MSI	1_caecum_or_ascendens	11-15y	0.0032319	0.00447214	0.00208777	0.00186844	0.000685117	0.00150835	0.00192678	0.00155591	9.43399e-12	0.00153626	0.000360452	0.00192678	0.00192678	0.00435664	1.99987e-10	0.00245174	0.00262543	2.53237e-10	1.05178e-09	0.00189903	0.000440344	0.00241875	0.00701837	0.00660693	0.00459859	0.00333478	0.00174505	0.00155485	0.000785239	0.00284176	0.00185363	0.00227348	7.42927e-11	0.00134549	0.00105994	0.00303325	0.00137567	0.00192678
ND001_2232n_NormalTissue_C18neg_20240212	97.1	2232	Adjacent Tissue	Adjacent Tissue	late	Male	60-69	Not Determined	Not Determined	5_rectum	21-25y	0.00309977	0.00705191	0.00650101	0.00127812	0.000618314	0.0141418	0.00192678	0.00168185	0.000704323	0.00165241	0.000999564	0.00192678	0.00192678	1.10825e-10	1.99987e-10	0.000732835	0.00165573	2.53237e-10	1.05178e-09	0.00157395	0.000503399	0.00124221	3.13313e-11	2.94945e-11	6.70495e-11	3.16357e-11	0.00214246	0.00188285	0.00170322	0.00263046	0.00217049	4.60358e-11	7.42927e-11	0.00133097	0.00176006	0.00100122	0.000911366	0.00192678
ND001_2232t_TumorTissue_C18neg_20240212	65.1	2232	Tumor Tissue	late	late	Male	60-69	Not Determined	Not Determined	5_rectum	21-25y	0.00609178	0.00352145	0.00252292	0.00135721	1.07852e-11	0.00280426	0.00192678	0.00128643	0.000433124	0.00165849	0.0029999	0.00192678	0.00192678	1.10825e-10	1.99987e-10	0.00149477	0.00147838	2.53237e-10	1.05178e-09	0.00191506	0.00051776	0.00123939	3.13313e-11	2.94945e-11	6.70495e-11	3.16357e-11	0.00164863	0.00201301	0.00148887	0.00234373	0.00154823	4.60358e-11	0.00224186	0.00106665	0.00108214	0.00070211	2.37409e-11	0.00192678
ND001_2244n_NormalTissue_C18neg_20240212	33.9	2244	Adjacent Tissue	Adjacent Tissue	early	Female	40-49	15-19	Not Determined	5_rectum	21-25y	0.00094833	3.99381e-12	0.00291202	0.00070538	0.000604228	0.00284368	0.00192678	0.00282348	0.000671153	0.000942014	0.000450842	0.00192678	0.00192678	1.10825e-10	1.99987e-10	0.00372682	0.00135927	2.53237e-10	1.05178e-09	0.00242408	0.00257729	0.000878374	3.13313e-11	2.94945e-11	6.70495e-11	3.16357e-11	0.00114736	0.00264353	0.00246366	0.0018956	0.001357	4.60358e-11	7.42927e-11	0.00180267	2.59937e-11	0.0007237	0.000932757	0.00192678
ND001_2244t_TumorTissue_C18neg_20240212	48.5	2244	Tumor Tissue	early	early	Female	40-49	15-19	Not Determined	5_rectum	21-25y	0.0012957	0.00193054	0.00227416	0.000720142	0.000418594	0.00232741	0.00192678	0.00182189	9.43399e-12	0.000966809	0.000341389	0.00192678	0.00192678	1.10825e-10	1.99987e-10	0.00250525	0.00251078	2.53237e-10	1.05178e-09	0.0014963	0.000940379	0.00109516	3.13313e-11	0.00317562	0.00376738	0.00291788	0.00241374	0.0023833	0.00186531	0.00223546	0.000879399	0.00442132	0.00443416	0.00154492	2.59937e-11	1.52795e-11	2.37409e-11	0.00192678
ND001_2246n_NormalTissue_C18neg_20240212	53.1	2246	Adjacent Tissue	Adjacent Tissue	early	Female	30-39	Not Determined	MSS	4_sigmoideum	21-25y	0.00153819	0.000855603	0.00268861	0.00102462	0.00197962	0.00188496	0.00192678	0.00211838	0.000585303	0.0013876	0.00309412	0.00192678	0.00192678	0.00371286	1.99987e-10	0.00173575	0.00094754	2.53237e-10	1.05178e-09	0.00240592	1.15996e-11	0.000690885	0.00337131	0.00317367	0.0025753	0.00109861	0.00199776	0.00278345	0.00245848	0.00159046	0.00230548	4.60358e-11	7.42927e-11	0.00215468	0.00413549	1.52795e-11	0.000822362	0.00192678
ND001_2246t_TumorTissue_C18neg_20240212	50.7	2246	Tumor Tissue	early	early	Female	30-39	Not Determined	MSS	4_sigmoideum	21-25y	0.00228425	0.00179753	0.00223415	0.000934436	0.000443238	0.00116374	0.00192678	0.00225053	0.000283265	0.00121215	0.000457896	0.00192678	0.00192678	1.10825e-10	1.99987e-10	0.00274175	0.00120677	2.53237e-10	1.05178e-09	0.00183129	0.000503307	0.000758197	0.00597767	0.00562723	0.00343582	0.00313266	0.00185453	0.00248248	0.00167974	0.00220441	0.00164551	0.0022593	0.00288248	0.00210899	0.00408389	0.002264	2.37409e-11	0.00192678
ND001_228n_NormalTissue_C18neg_20240212	36.2	228	Adjacent Tissue	Adjacent Tissue	late	Male	50-59	20-24	MSS	4_sigmoideum	11-15y	6.26561e-13	3.99381e-12	2.41467e-11	5.63456e-12	1.07852e-11	1.73885e-11	0.00192678	0.000511664	9.43399e-12	5.73304e-12	0.000350119	0.00192678	0.00192678	1.10825e-10	1.99987e-10	2.11362e-11	2.97109e-11	2.53237e-10	1.05178e-09	9.34578e-12	0.000374667	4.35252e-12	3.13313e-11	2.94945e-11	0.00221082	3.16357e-11	2.24999e-11	1.73152e-11	1.82435e-11	1.30135e-11	8.57951e-12	4.60358e-11	7.42927e-11	1.36145e-11	2.59937e-11	0.00077941	0.000778109	0.00192678
ND001_228t_TumorTissue_C18neg_20240212	45.1	228	Tumor Tissue	late	late	Male	50-59	20-24	MSS	4_sigmoideum	11-15y	0.00291119	0.00160529	2.41467e-11	0.000832873	0.000531504	1.73885e-11	0.00192678	0.000494876	9.43399e-12	0.000753093	0.0003259	0.00192678	0.00192678	0.00884095	1.99987e-10	2.11362e-11	0.0026249	0.0110505	1.05178e-09	0.000349074	1.15996e-11	0.00036294	0.00632983	0.00601535	6.70495e-11	3.16357e-11	2.24999e-11	1.73152e-11	1.82435e-11	1.30135e-11	0.000438301	0.00882386	7.42927e-11	1.36145e-11	0.000930131	1.52795e-11	2.37409e-11	0.00192678
ND001_232n_NormalTissue_C18neg_20240212	101	232	Adjacent Tissue	Adjacent Tissue	late	Male	70-79	Not Determined	MSS	1_caecum_or_ascendens	11-15y	0.00136711	0.0011337	0.00466084	0.00367423	0.00717728	0.00376664	0.00192678	0.00432696	9.43399e-12	0.00197683	1.01504e-11	0.00192678	0.00192678	1.10825e-10	1.99987e-10	0.00254049	0.000997395	2.53237e-10	1.05178e-09	0.00372715	0.00452269	0.000836847	3.13313e-11	2.94945e-11	6.70495e-11	3.16357e-11	0.000709939	0.00275779	0.00165458	0.000756461	0.00158724	0.0019678	7.42927e-11	0.00253903	2.59937e-11	1.52795e-11	2.37409e-11	0.00192678
ND001_232t_TumorTissue_C18neg_20240212	55	232	Tumor Tissue	late	late	Male	70-79	Not Determined	MSS	1_caecum_or_ascendens	11-15y	0.00107803	0.00105445	0.00268393	0.0018259	0.000601758	0.00313674	0.00192678	0.00357216	0.0025974	0.00159408	1.01504e-11	0.00192678	0.00192678	0.00692124	1.99987e-10	0.00408191	2.97109e-11	2.53237e-10	1.05178e-09	0.00309909	0.00375979	0.000902818	0.00544144	0.00521711	0.00405039	0.00187694	0.000979555	0.0029983	0.0018075	0.00322852	0.00208218	0.00569656	7.42927e-11	0.00268712	0.00485094	1.52795e-11	2.37409e-11	0.00192678
ND001_236n_NormalTissue_C18neg_20240212	51.3	236	Adjacent Tissue	Adjacent Tissue	late	Female	70-79	20-24	Not Determined	1_caecum_or_ascendens	11-15y	0.00151764	0.00160594	0.00371658	0.00197174	0.00208443	0.00355243	0.00192678	0.00337369	0.00259863	0.00114699	1.01504e-11	0.00192678	0.00192678	1.10825e-10	1.99987e-10	0.0053995	0.0014326	2.53237e-10	1.05178e-09	0.00361276	0.000461188	0.00116661	3.13313e-11	2.94945e-11	6.70495e-11	3.16357e-11	0.00099382	0.00362067	0.00117301	0.00160165	0.00134057	4.60358e-11	7.42927e-11	0.00248886	0.00105199	0.00165242	2.37409e-11	0.00192678
ND001_236t_TumorTissue_C18neg_20240212	86.7	236	Tumor Tissue	late	late	Female	70-79	20-24	Not Determined	1_caecum_or_ascendens	11-15y	0.00740045	3.99381e-12	0.00131186	0.00157071	0.00169645	0.001639	0.00192678	0.00149304	0.00110083	0.00101734	0.000346465	0.00192678	0.00192678	1.10825e-10	1.99987e-10	0.00146241	0.00240652	2.53237e-10	1.05178e-09	0.000962494	0.000511125	0.000658084	3.13313e-11	0.0014301	0.00265677	0.00124989	0.00107637	0.00378541	0.00386294	0.00047999	0.000831131	4.60358e-11	7.42927e-11	0.00071732	0.00182933	0.000475744	0.000781242	0.00192678
ND001_239n_NormalTissue_C18neg_20240212	60.5	239	Adjacent Tissue	Adjacent Tissue	late	Female	70-79	25-29	MSS	5_rectum	11-15y	6.26561e-13	3.99381e-12	0.0019333	0.000899676	0.0010154	0.00121972	0.00192678	0.0024274	0.00186809	0.00115378	0.00265707	0.00192678	0.00192678	1.10825e-10	1.99987e-10	0.00155123	0.00215998	2.53237e-10	1.05178e-09	0.00142953	0.000754983	0.000728774	3.13313e-11	2.94945e-11	6.70495e-11	3.16357e-11	2.24999e-11	0.000914795	0.00105913	0.00144775	0.000990221	4.60358e-11	7.42927e-11	0.00102724	0.000926024	1.52795e-11	2.37409e-11	0.00192678
ND001_239t_TumorTissue_C18neg_20240212	92	239	Tumor Tissue	late	late	Female	70-79	25-29	MSS	5_rectum	11-15y	0.0037833	0.0026102	0.00139358	0.00423853	0.000784491	0.00151744	0.00192678	0.00182946	0.00586995	0.00386815	0.00692028	0.00192678	0.00192678	0.00862362	1.99987e-10	0.00204034	0.00210793	0.00992588	1.05178e-09	0.00138747	0.000586719	0.00179915	0.00628679	0.0060982	6.70495e-11	0.00179532	0.000852295	0.00110114	0.000895411	0.00181162	0.00288804	0.00595325	7.42927e-11	0.00117681	0.00145349	0.000715633	0.0010856	0.00192678
ND001_2443n_NormalTissue_C18neg_20240212	94.4	2443	Adjacent Tissue	Adjacent Tissue	early	Female	40-49	20-24	Not Determined	4_sigmoideum	21-25y	0.00124429	0.00944454	0.0015811	0.00289573	0.000880986	0.00156194	0.00192678	0.00113115	0.00307591	0.00295762	0.000338497	0.00192678	0.00192678	0.0040245	1.99987e-10	0.000739112	0.00213042	2.53237e-10	1.05178e-09	0.00151902	0.000348092	0.0013148	0.00205994	0.00193918	6.70495e-11	0.00111133	0.00129642	0.00064035	0.00151161	0.00153516	0.00303857	4.60358e-11	7.42927e-11	0.00126886	0.00114853	0.000729629	0.00118363	0.00192678
ND001_2443t_TumorTissue_C18neg_20240212	53.6	2443	Tumor Tissue	early	early	Female	40-49	20-24	Not Determined	4_sigmoideum	21-25y	0.00237843	0.00180179	0.0019788	0.00138287	0.000617246	0.00216205	0.00192678	0.00219479	0.000328473	0.00189892	0.00377683	0.00192678	0.00192678	0.011128	1.99987e-10	0.00299604	0.00097012	2.53237e-10	1.05178e-09	0.00220053	0.00180602	0.000648535	0.00369565	0.00364494	6.70495e-11	3.16357e-11	2.24999e-11	0.00226311	0.00209465	0.00111388	0.00144729	0.00492919	7.42927e-11	0.00165877	2.59937e-11	1.52795e-11	2.37409e-11	0.00192678
ND001_245n_NormalTissue_C18neg_20240212	30.6	245	Adjacent Tissue	Adjacent Tissue	late	Male	70-79	30-34	MSS	5_rectum	11-15y	0.0013166	3.99381e-12	0.00285715	0.00071431	0.000801176	0.00307465	0.00192678	0.00268326	9.43399e-12	0.000918491	0.000447177	0.00192678	0.00192678	1.10825e-10	1.99987e-10	0.00256376	0.00187185	2.53237e-10	1.05178e-09	0.00303063	0.00372052	0.00132734	3.13313e-11	2.94945e-11	6.70495e-11	3.16357e-11	0.000869283	0.00191388	0.00137784	0.000808112	0.00111286	4.60358e-11	7.42927e-11	0.00270751	0.00166978	0.00104041	0.00115222	0.00192678
ND001_245t_TumorTissue_C18neg_20240212	56.3	245	Tumor Tissue	late	late	Male	70-79	30-34	MSS	5_rectum	11-15y	0.00186859	0.00251479	0.00192741	0.00156836	0.000804789	0.00224929	0.00192678	0.0022721	0.00347973	0.00207449	0.000328742	0.00192678	0.00192678	1.10825e-10	1.99987e-10	0.00284115	0.00102402	2.53237e-10	1.05178e-09	0.00217826	0.000747513	0.00183003	0.00143642	0.00135221	0.00382926	0.00304332	0.0012336	0.00185664	0.000976176	0.00123791	0.00141561	4.60358e-11	7.42927e-11	0.00261642	2.59937e-11	0.00054852	0.000986293	0.00192678
ND001_2468n_NormalTissue_C18neg_20240212	54.1	2468	Adjacent Tissue	Adjacent Tissue	early	Female	40-49	20-24	Not Determined	colon_unspecified	21-25y	0.00111175	0.00150609	0.0030066	0.00246158	0.00472733	0.00249134	0.00192678	0.00263917	0.000399331	0.00262852	0.00052766	0.00192678	0.00192678	1.10825e-10	1.99987e-10	0.00370063	0.00200878	2.53237e-10	1.05178e-09	0.00272884	1.15996e-11	0.00158797	3.13313e-11	0.00276671	6.70495e-11	0.00137482	0.00127365	0.00278655	0.00270814	0.00162955	0.00247896	0.00268568	7.42927e-11	0.00245366	2.59937e-11	1.52795e-11	0.000896077	0.00192678
ND001_2468t_TumorTissue_C18neg_20240212	38.1	2468	Tumor Tissue	early	early	Female	40-49	20-24	Not Determined	colon_unspecified	21-25y	0.00200244	0.015596	0.00164789	0.00183095	0.00356313	0.00162339	0.00192678	0.00193138	9.43399e-12	0.00261031	0.000411641	0.00192678	0.00192678	1.10825e-10	1.99987e-10	0.00228003	0.00281808	2.53237e-10	1.05178e-09	0.0019668	0.000397414	0.00136433	0.00435436	0.00409909	0.00315629	0.00249514	0.00144499	0.00176087	0.00140904	0.00152238	0.00188157	4.60358e-11	7.42927e-11	0.00173447	0.00153061	1.52795e-11	0.000780198	0.00192678
ND001_247n_NormalTissue_C18neg_20240212	93.7	247	Adjacent Tissue	Adjacent Tissue	late	Male	70-79	Over 40	MSS	1_caecum_or_ascendens	11-15y	0.000905631	3.99381e-12	0.00136955	0.00290194	0.0055959	0.00134135	0.00192678	0.00175629	9.43399e-12	0.00181324	0.000312217	0.00192678	0.00192678	0.00678016	1.99987e-10	0.00120001	0.0015195	2.53237e-10	1.05178e-09	0.00137984	0.000591661	0.000792904	0.00136874	0.00130794	6.70495e-11	3.16357e-11	2.24999e-11	1.73152e-11	0.000715694	0.000740494	0.00185346	0.00740513	7.42927e-11	0.00144846	2.59937e-11	1.52795e-11	2.37409e-11	0.00192678
ND001_247t_TumorTissue_C18neg_20240212	27.9	247	Tumor Tissue	late	late	Male	70-79	Over 40	MSS	1_caecum_or_ascendens	11-15y	0.00273087	3.99381e-12	0.00158202	0.00210636	0.00407262	0.00196952	0.00192678	0.00190905	0.00392901	0.00231351	0.000332376	0.00192678	0.00192678	1.10825e-10	1.99987e-10	0.00282122	0.0013232	2.53237e-10	1.05178e-09	0.00220361	0.000360794	0.00203747	0.00145875	0.00137324	6.70495e-11	3.16357e-11	0.000906857	0.00206475	0.00129243	0.00172757	0.00264518	4.60358e-11	7.42927e-11	0.002507	2.59937e-11	0.000462848	0.00100842	0.00192678
ND001_2518n_NormalTissue_C18neg_20240212	60.3	2518	Adjacent Tissue	Adjacent Tissue	late	Female	70-79	20-24	Not Determined	3_descendens	21-25y	0.000293756	3.99381e-12	0.00263935	0.000881426	0.000484987	0.00223566	0.00192678	0.00139755	0.00174149	0.000981675	0.000549138	0.00192678	0.00192678	1.10825e-10	0.00689676	0.00156195	0.00214584	2.53237e-10	1.05178e-09	0.00186752	0.0026417	0.00124184	3.13313e-11	2.94945e-11	6.70495e-11	3.16357e-11	0.00271956	0.00174632	0.0034722	0.00145083	0.00108061	4.60358e-11	7.42927e-11	0.0020697	0.00212217	0.00229772	0.00161894	0.00192678
ND001_2518t_TumorTissue_C18neg_20240212	100	2518	Tumor Tissue	late	late	Female	70-79	20-24	Not Determined	3_descendens	21-25y	0.00134375	0.00311011	0.00109983	0.00172046	0.000652546	0.000592235	0.00192678	0.00051537	0.000904276	0.00151425	0.000490185	0.00192678	0.00192678	0.00638008	1.99987e-10	0.000779821	0.00112025	2.53237e-10	1.05178e-09	0.000848915	1.15996e-11	0.00132441	0.00592857	0.00558102	6.70495e-11	0.00118634	0.00107003	0.00169761	0.000725874	0.000561389	0.00152083	4.60358e-11	7.42927e-11	0.000593428	0.00101968	0.000642184	0.00111839	0.00192678
ND001_251n_NormalTissue_C18neg_20240212	90.8	251	Adjacent Tissue	Adjacent Tissue	late	Male	80-92	20-24	MSI	1_caecum_or_ascendens	11-15y	0.000709309	3.99381e-12	2.41467e-11	0.00260882	0.00257053	0.000712215	0.00192678	0.00082505	0.00185727	0.00148642	1.01504e-11	0.00192678	0.00192678	1.10825e-10	1.99987e-10	0.000806537	0.00270919	2.53237e-10	1.05178e-09	0.000661644	1.15996e-11	0.000957181	0.00259157	0.00243964	6.70495e-11	3.16357e-11	2.24999e-11	0.000919038	0.000744993	0.00159376	0.00109467	4.60358e-11	7.42927e-11	0.000694801	2.59937e-11	0.000941694	2.37409e-11	0.00192678
ND001_251t_TumorTissue_C18neg_20240212	59.3	251	Tumor Tissue	late	late	Male	80-92	20-24	MSI	1_caecum_or_ascendens	11-15y	0.00216573	0.0019971	0.0017786	0.0022767	0.00240603	0.00202183	0.00192678	0.00210171	9.43399e-12	0.00224122	0.000428237	0.00192678	0.00192678	0.00608795	1.99987e-10	0.0033451	0.00172181	2.53237e-10	1.05178e-09	0.00202522	0.0010626	0.00171081	0.0067346	0.0064056	0.00377207	0.00355917	0.00139103	0.00238736	0.00101799	0.00313988	0.00202804	0.00461384	7.42927e-11	0.00226929	0.00106405	0.000761808	0.00127565	0.00192678
ND001_2547n_NormalTissue_C18neg_20240212	73.1	2547	Adjacent Tissue	Adjacent Tissue	early	Male	40-49	35-39	Not Determined	4_sigmoideum	21-25y	0.00200059	0.00437407	0.00152621	0.00109259	0.00117751	0.00112537	0.00192678	0.00110245	0.00198728	0.00110926	0.000464331	0.00192678	0.00192678	1.10825e-10	1.99987e-10	0.00203637	0.00205186	2.53237e-10	1.05178e-09	0.00170981	0.000472846	0.0016158	3.13313e-11	2.94945e-11	6.70495e-11	3.16357e-11	0.00155708	0.00147797	0.00124104	0.00242279	0.00174084	4.60358e-11	7.42927e-11	0.0018811	2.59937e-11	0.00202014	0.00110713	0.00192678
ND001_2547t_TumorTissue_C18neg_20240212	86	2547	Tumor Tissue	early	early	Male	40-49	35-39	Not Determined	4_sigmoideum	21-25y	0.00255285	0.00895958	0.00229698	0.00209918	0.00109143	0.00374496	0.00192678	0.00165787	0.000543945	0.00254851	0.0057231	0.00192678	0.00192678	1.10825e-10	1.99987e-10	0.0017751	0.00194526	2.53237e-10	1.05178e-09	0.00167335	1.15996e-11	0.00223898	0.00402376	0.00378787	6.70495e-11	0.00196793	0.00230489	0.0014747	0.00117089	0.00144839	0.00273775	0.00207281	7.42927e-11	0.00148889	2.59937e-11	0.000810412	0.00114559	0.00192678
ND001_256n_NormalTissue_C18neg_20240212	58	256	Adjacent Tissue	Adjacent Tissue	late	Male	70-79	20-24	Not Determined	3_descendens	11-15y	0.000622834	3.99381e-12	0.00098417	0.00096533	0.000507129	0.000988605	0.00192678	0.00150906	0.000286765	0.000691686	0.0012658	0.00192678	0.00192678	1.10825e-10	1.99987e-10	0.0008066	0.000994216	2.53237e-10	1.05178e-09	0.00090584	1.15996e-11	0.000672896	3.13313e-11	2.94945e-11	6.70495e-11	3.16357e-11	2.24999e-11	1.73152e-11	1.82435e-11	0.00115102	0.000789237	4.60358e-11	7.42927e-11	1.36145e-11	2.59937e-11	0.00088545	0.00168508	0.00192678
ND001_256t_TumorTissue_C18neg_20240212	88.6	256	Tumor Tissue	late	late	Male	70-79	20-24	Not Determined	3_descendens	11-15y	0.0142329	0.0107327	0.00139278	0.0043556	0.00834624	0.00200479	0.00192678	0.00184905	0.000375105	0.00337644	0.000503532	0.00192678	0.00192678	0.0227395	1.99987e-10	0.0023732	0.0016289	2.53237e-10	1.05178e-09	0.00170434	0.000349658	0.00267442	0.0224037	0.0210688	0.00245166	0.00185781	0.00186103	0.00245929	0.000577317	0.00160947	0.00323774	0.0127374	0.0042667	0.00245099	2.59937e-11	0.00141154	0.00134155	0.00192678
ND001_258n_NormalTissue_C18neg_20240212	95	258	Adjacent Tissue	Adjacent Tissue	late	Female	70-79	25-29	MSS	3_descendens	11-15y	0.00256789	0.00209506	0.00168215	0.00361945	0.00223208	0.00123427	0.00192678	0.00144221	0.0013834	0.00339599	0.00589784	0.00192678	0.00192678	0.00932969	1.99987e-10	0.00130641	0.00252409	2.53237e-10	1.05178e-09	0.00148722	0.000478588	0.00199836	0.00276975	0.0026694	6.70495e-11	3.16357e-11	0.00108773	0.00120375	0.00118506	0.00178336	0.00387566	0.0131681	0.00275782	0.00187801	2.59937e-11	0.000914985	0.00102297	0.00192678
ND001_258t_TumorTissue_C18neg_20240212	29.2	258	Tumor Tissue	late	late	Female	70-79	25-29	MSS	3_descendens	11-15y	0.0023709	3.99381e-12	0.00253716	0.00134543	0.000997078	0.00263707	0.00192678	0.00225455	9.43399e-12	0.00190929	0.000558071	0.00192678	0.00192678	0.0069147	1.99987e-10	0.00133006	0.00250914	2.53237e-10	1.05178e-09	0.00284344	0.00380423	0.0015646	3.13313e-11	0.000937986	0.00204092	0.00209147	0.00157191	0.00108435	0.0014836	0.00132134	0.00239179	0.00989769	7.42927e-11	0.00298943	0.00102389	0.000940991	0.00319838	0.00192678
ND001_2591n_NormalTissue_C18neg_20240212	0	2591	Adjacent Tissue	Adjacent Tissue	early	Female	40-49	20-24	Not Determined	5_rectum	21-25y	6.26561e-13	3.99381e-12	0.00128813	0.000219663	0.000380673	0.00113291	0.00192678	0.00157767	0.000477567	0.000295974	1.01504e-11	0.00192678	0.00192678	1.10825e-10	1.99987e-10	0.00162772	0.00130229	2.53237e-10	1.05178e-09	0.0013318	0.000562047	0.000258623	3.13313e-11	2.94945e-11	6.70495e-11	3.16357e-11	2.24999e-11	0.00111418	0.000840006	0.000586518	0.00032458	4.60358e-11	7.42927e-11	0.00128903	0.00201667	1.52795e-11	2.37409e-11	0.00192678
ND001_2591t_TumorTissue_C18neg_20240212	0	2591	Tumor Tissue	early	early	Female	40-49	20-24	Not Determined	5_rectum	21-25y	6.26561e-13	3.99381e-12	0.000752893	0.000258987	0.0006037	0.000886222	0.00192678	0.000962808	9.43399e-12	0.000334775	1.01504e-11	0.00192678	0.00192678	1.10825e-10	1.99987e-10	0.00119305	2.97109e-11	2.53237e-10	1.05178e-09	0.000897288	1.15996e-11	0.000162684	0.00155657	0.00146532	6.70495e-11	3.16357e-11	2.24999e-11	0.000605564	0.000820175	0.000499718	0.000264137	0.00180612	7.42927e-11	0.00096238	0.000784644	1.52795e-11	0.0016985	0.00192678
ND001_259n_NormalTissue_C18neg_20240212	30.1	259	Adjacent Tissue	Adjacent Tissue	late	Male	70-79	30-34	Not Determined	4_sigmoideum	11-15y	0.000760944	0.00142267	0.00240535	0.00190916	0.00368137	0.00272278	0.00192678	0.00209924	0.00285863	0.00174153	0.00332852	0.00192678	0.00192678	1.10825e-10	1.99987e-10	0.00104741	0.001604	2.53237e-10	1.05178e-09	0.00213619	1.15996e-11	0.000722745	3.13313e-11	2.94945e-11	6.70495e-11	0.00159605	0.00107084	0.000582015	0.00125669	0.000552384	0.00138855	4.60358e-11	7.42927e-11	0.00167944	0.00137987	0.00124501	0.00190279	0.00192678
ND001_259t_TumorTissue_C18neg_20240212	38.8	259	Tumor Tissue	late	late	Male	70-79	30-34	Not Determined	4_sigmoideum	11-15y	0.000852962	0.000521864	0.000930926	0.00121998	0.00234331	0.00103239	0.00192678	0.00111523	9.43399e-12	0.00102159	1.01504e-11	0.00192678	0.00192678	1.10825e-10	1.99987e-10	0.000870263	2.97109e-11	2.53237e-10	1.05178e-09	0.000868092	0.00304129	0.00115513	3.13313e-11	2.94945e-11	0.00472008	0.00222706	0.00166686	0.000701576	0.000698454	0.000566191	0.00112506	4.60358e-11	7.42927e-11	0.00114351	2.59937e-11	0.000512323	2.37409e-11	0.00192678
ND001_2603n_NormalTissue_C18neg_20240212	0	2603	Adjacent Tissue	Adjacent Tissue	early	Male	40-49	20-24	Not Determined	colon_unspecified	21-25y	6.26561e-13	3.99381e-12	2.41467e-11	0.000296203	0.000375712	0.000679038	0.00192678	0.000696036	0.000669577	0.000465414	1.01504e-11	0.00192678	0.00192678	1.10825e-10	1.99987e-10	0.000768724	0.000974101	2.53237e-10	1.05178e-09	0.000499467	0.000524429	0.000199794	3.13313e-11	2.94945e-11	6.70495e-11	3.16357e-11	2.24999e-11	1.73152e-11	1.82435e-11	0.000481434	8.57951e-12	4.60358e-11	7.42927e-11	1.36145e-11	2.59937e-11	0.000782802	2.37409e-11	0.00192678
ND001_2603t_TumorTissue_C18neg_20240212	0	2603	Tumor Tissue	early	early	Male	40-49	20-24	Not Determined	colon_unspecified	21-25y	6.26561e-13	3.99381e-12	2.41467e-11	0.00018598	1.07852e-11	1.73885e-11	0.00192678	1.37264e-11	9.43399e-12	0.000230508	0.000641761	0.00192678	0.00192678	1.10825e-10	1.99987e-10	2.11362e-11	0.000915571	2.53237e-10	1.05178e-09	0.000337532	1.15996e-11	0.000161487	3.13313e-11	2.94945e-11	6.70495e-11	3.16357e-11	2.24999e-11	1.73152e-11	1.82435e-11	1.30135e-11	8.57951e-12	4.60358e-11	7.42927e-11	1.36145e-11	2.59937e-11	1.52795e-11	0.000940948	0.00192678
ND001_260n_NormalTissue_C18neg_20240212	33.8	260	Adjacent Tissue	Adjacent Tissue	late	Female	70-79	30-34	MSS	1_caecum_or_ascendens	11-15y	0.00143926	3.99381e-12	0.0029309	0.00138406	0.00107764	0.00294097	0.00192678	0.00348479	9.43399e-12	0.00100515	0.000571439	0.00192678	0.00192678	1.10825e-10	1.99987e-10	0.00130017	0.00176162	2.53237e-10	1.05178e-09	0.00341422	0.00197891	0.000794192	3.13313e-11	2.94945e-11	6.70495e-11	3.16357e-11	0.00129869	0.00126596	0.00163781	0.00207733	0.00131412	0.00277029	7.42927e-11	0.00369362	0.00163139	0.000879674	0.000786347	0.00192678
ND001_260t_TumorTissue_C18neg_20240212	32.2	260	Tumor Tissue	late	late	Female	70-79	30-34	MSS	1_caecum_or_ascendens	11-15y	0.00103345	3.99381e-12	0.0021555	0.00125535	0.00097911	0.00226643	0.00192678	0.00261712	9.43399e-12	0.0008664	0.000372917	0.00192678	0.00192678	1.10825e-10	1.99987e-10	0.0025462	0.00113712	2.53237e-10	1.05178e-09	0.00309501	1.15996e-11	0.000969385	3.13313e-11	2.94945e-11	6.70495e-11	3.16357e-11	0.000773928	0.000938673	0.000982524	0.000640745	0.00111725	4.60358e-11	7.42927e-11	0.00298145	0.00226446	0.000797409	0.00127069	0.00192678
ND001_264n_NormalTissue_C18neg_20240212	77.3	264	Adjacent Tissue	Adjacent Tissue	late	Female	70-79	20-24	Not Determined	1_caecum_or_ascendens	11-15y	0.00119587	0.00061821	0.00191435	0.00286627	0.000994457	0.00225176	0.00192678	0.00248587	0.000359227	0.00190182	0.000416736	0.00192678	0.00192678	1.10825e-10	1.99987e-10	0.000661373	0.00319939	0.00926392	1.05178e-09	0.00262156	1.15996e-11	0.000225591	3.13313e-11	2.94945e-11	6.70495e-11	3.16357e-11	0.00151123	0.00153638	0.00222834	0.00126228	0.0027598	0.00191785	7.42927e-11	0.00237434	2.59937e-11	1.52795e-11	0.00126245	0.00192678
ND001_264t_TumorTissue_C18neg_20240212	42	264	Tumor Tissue	late	late	Female	70-79	20-24	Not Determined	1_caecum_or_ascendens	11-15y	0.00107535	3.99381e-12	0.00330631	0.00290775	0.00095672	0.00377596	0.00192678	0.00387907	0.00405885	0.00253015	0.000480471	0.00192678	0.00192678	0.00421711	1.99987e-10	0.0021191	0.00212463	2.53237e-10	1.05178e-09	0.00368033	1.15996e-11	0.000994965	3.13313e-11	2.94945e-11	6.70495e-11	3.16357e-11	0.00095674	0.00158344	0.0017314	0.00111772	0.00215141	0.00482515	7.42927e-11	0.00287585	0.000965118	0.00050369	0.00101412	0.00192678
ND001_2656n_NormalTissue_C18neg_20240212	102	2656	Adjacent Tissue	Adjacent Tissue	early	Female	40-49	25-29	Not Determined	colon_unspecified	21-25y	0.00143745	0.0102523	0.00278165	0.00170713	0.00328333	0.00242778	0.00192678	0.00116995	0.000915068	0.00206173	0.00061338	0.00192678	0.00192678	0.00452997	1.99987e-10	0.000976853	0.00217543	2.53237e-10	1.05178e-09	0.0019791	1.15996e-11	0.000642541	3.13313e-11	0.00225642	6.70495e-11	3.16357e-11	2.24999e-11	0.00155454	0.00193976	0.00344219	0.00232109	4.60358e-11	7.42927e-11	0.00140883	0.00145133	0.000988984	0.000833306	0.00192678
ND001_2656t_TumorTissue_C18neg_20240212	87.7	2656	Tumor Tissue	early	early	Female	40-49	25-29	Not Determined	colon_unspecified	21-25y	0.00531012	0.0142244	0.00196035	0.00539113	0.0103081	0.00155766	0.00192678	0.00179228	0.00722337	0.00455383	0.000539769	0.00192678	0.00192678	0.0093575	1.99987e-10	0.00164911	0.00211562	2.53237e-10	1.05178e-09	0.00208787	0.000527909	0.00183811	0.00958904	0.00904046	6.70495e-11	0.00139763	0.00123461	0.0025165	0.00298017	0.00375175	0.00432551	0.00294164	0.00316227	0.00170418	0.00144951	0.000507541	0.000915972	0.00192678
ND001_266n_NormalTissue_C18neg_20240212	106.2	266	Adjacent Tissue	Adjacent Tissue	late	Male	70-79	25-29	Not Determined	3_descendens	11-15y	0.00128268	0.00114942	0.00156753	0.00405876	0.00172481	0.0018807	0.00192678	0.00189185	0.00118877	0.00369335	0.000432165	0.00192678	0.00192678	0.0113438	0.00615661	0.00103792	0.00315755	0.00956806	0.0420732	0.00145471	1.15996e-11	0.00179412	3.13313e-11	0.00179681	0.00222464	0.00106055	0.0055914	0.000777971	0.00134428	0.00459057	0.00301367	0.00538305	7.42927e-11	0.00217022	0.00228055	0.00143744	0.00185136	0.00192678
ND001_266t_TumorTissue_C18neg_20240212	92	266	Tumor Tissue	late	late	Male	70-79	25-29	Not Determined	3_descendens	11-15y	0.00233318	0.00428267	0.00181919	0.00371614	0.00712849	0.00202332	0.00192678	0.00212484	0.000311274	0.00354226	0.0005594	0.00192678	0.00192678	0.00836584	1.99987e-10	0.00281296	0.00246401	2.53237e-10	1.05178e-09	0.00221734	0.000431795	0.00204402	0.00778947	0.00733282	0.00330655	0.00156679	0.00135962	0.00126986	0.00124675	0.00185749	0.00458726	0.0154416	7.42927e-11	0.00257789	0.000888567	0.000460694	0.00130869	0.00192678
ND001_267n_NormalTissue_C18neg_20240212	76.9	267	Adjacent Tissue	Adjacent Tissue	late	Male	80-92	20-24	Not Determined	2_transversum	11-15y	0.000834711	0.000899642	0.00088937	0.00144925	0.00107387	0.000631637	0.00192678	0.000871871	0.000289897	0.00131694	0.00269003	0.00192678	0.00192678	0.00505406	1.99987e-10	0.00102039	0.00142547	0.0110806	1.05178e-09	0.000799821	1.15996e-11	0.000599582	0.00310825	0.00292604	6.70495e-11	3.16357e-11	2.24999e-11	0.000778663	0.000588519	0.00258307	0.00172036	0.00391879	7.42927e-11	0.00079834	0.00138005	1.52795e-11	2.37409e-11	0.00192678
ND001_267t_TumorTissue_C18neg_20240212	51.2	267	Tumor Tissue	late	late	Male	80-92	20-24	Not Determined	2_transversum	11-15y	0.00394866	0.000492621	0.00116503	0.00180657	0.000602103	0.00112634	0.00192678	0.00129518	0.0031101	0.00189341	1.01504e-11	0.00192678	0.00192678	1.10825e-10	1.99987e-10	0.00156165	0.00121512	2.53237e-10	1.05178e-09	0.00130047	1.15996e-11	0.00137089	0.00351979	0.00331345	6.70495e-11	0.00177834	0.00124933	0.00123371	0.000955342	0.000885099	0.00182406	0.00191352	7.42927e-11	0.000802778	2.59937e-11	0.000593565	2.37409e-11	0.00192678
ND001_268n_NormalTissue_C18neg_20240212	76.1	268	Adjacent Tissue	Adjacent Tissue	late	Female	80-92	25-29	Not Determined	5_rectum	11-15y	0.00310448	0.00367626	0.00150707	0.00274226	0.000936918	0.00150245	0.00192678	0.00193993	0.000656832	0.00252052	1.01504e-11	0.00192678	0.00192678	0.00435232	1.99987e-10	0.00185696	0.00200397	2.53237e-10	1.05178e-09	0.00183536	0.00521975	0.00197065	3.13313e-11	0.0029125	6.70495e-11	3.16357e-11	0.00122897	0.00125864	0.000583757	0.00132924	0.00310283	0.00453954	0.00233101	0.00166674	2.59937e-11	0.000645775	0.00128754	0.00192678
ND001_268t_TumorTissue_C18neg_20240212	73.3	268	Tumor Tissue	late	late	Female	80-92	25-29	Not Determined	5_rectum	11-15y	0.00148105	0.00743177	0.00177094	0.00475326	0.000811907	0.00201715	0.00192678	0.00266812	0.00956089	0.00581082	0.0108154	0.00192678	0.00192678	1.10825e-10	1.99987e-10	0.00310364	0.00290201	2.53237e-10	1.05178e-09	0.0019852	0.000629058	0.00454311	0.00384789	0.00362231	0.0042447	0.00317008	0.00156046	0.00173027	0.00126074	0.00301847	0.00462556	0.0045284	0.00269185	0.00213286	2.59937e-11	1.52795e-11	0.000778916	0.00192678
ND001_269n_NormalTissue_C18neg_20240212	101.5	269	Adjacent Tissue	Adjacent Tissue	late	Female	70-79	20-24	MSI	1_caecum_or_ascendens	6-10y	0.00298136	0.00233833	0.00180779	0.0040341	0.0095115	0.00170529	0.00192678	0.00161147	0.00348868	0.00354247	0.00627431	0.00192678	0.00192678	0.00857652	1.99987e-10	0.000810363	0.00124224	0.0442593	0.0495534	0.00182416	0.000504988	0.00166368	0.00114109	0.00112118	6.70495e-11	3.16357e-11	2.24999e-11	0.00462634	0.00471333	0.0022242	0.0031746	0.0106315	7.42927e-11	0.00146297	0.000863665	0.000585482	0.000833829	0.00192678
ND001_269t_TumorTissue_C18neg_20240212	73.7	269	Tumor Tissue	late	late	Female	70-79	20-24	MSI	1_caecum_or_ascendens	6-10y	0.00981523	0.00273879	0.00144045	0.00203871	0.00192624	0.00152401	0.00192678	0.00179421	0.000346624	0.00172692	0.000366887	0.00192678	0.00192678	0.00524701	1.99987e-10	0.000869016	0.00150013	0.00762978	1.05178e-09	0.00151356	0.000383935	0.00146464	0.00202363	0.00190499	0.00487611	0.00420543	0.00105954	0.00145681	0.00158181	0.000939522	0.0019477	0.00512208	7.42927e-11	0.00129783	2.59937e-11	1.52795e-11	2.37409e-11	0.00192678
ND001_2718n_NormalTissue_C18neg_20240212	78.3	2718	Adjacent Tissue	Adjacent Tissue	early	Male	50-59	20-24	Not Determined	1_caecum_or_ascendens	16-20y	0.000749141	3.99381e-12	0.00332191	0.0029561	0.000689215	0.00419711	0.00192678	0.00295866	0.00128544	0.00200033	0.00373803	0.00192678	0.00192678	0.00572322	1.99987e-10	0.00300847	0.00149306	2.53237e-10	1.05178e-09	0.00281253	0.000382508	0.000930021	0.00631548	0.00594524	6.70495e-11	3.16357e-11	0.00179974	0.00321854	0.00251059	0.00157656	0.00275678	0.0026686	0.00266139	0.00226851	2.59937e-11	1.52795e-11	0.000791688	0.00192678
ND001_2718t_TumorTissue_C18neg_20240212	41.1	2718	Tumor Tissue	early	early	Male	50-59	20-24	Not Determined	1_caecum_or_ascendens	16-20y	0.000834874	0.0043421	0.00173332	0.00153969	0.000482431	0.00120972	0.00192678	0.00142603	9.43399e-12	0.00171124	0.00309345	0.00192678	0.00192678	0.00435287	1.99987e-10	0.0014901	2.97109e-11	2.53237e-10	1.05178e-09	0.00144177	1.15996e-11	0.000603425	0.00639253	0.00601777	0.00324687	0.00153196	0.000707914	0.000757851	0.00109386	0.00105072	0.00143395	0.00329957	7.42927e-11	0.0014119	2.59937e-11	0.00123696	2.37409e-11	0.00192678
ND001_271n_NormalTissue_C18neg_20240212	58.5	271	Adjacent Tissue	Adjacent Tissue	late	Female	70-79	25-29	Not Determined	1_caecum_or_ascendens	6-10y	0.000348802	3.99381e-12	0.0015103	0.00118997	0.00192802	0.00182045	0.00192678	0.00182939	0.00201709	0.000908808	0.000360756	0.00192678	0.00192678	1.10825e-10	1.99987e-10	0.00284016	0.00312229	0.00801622	1.05178e-09	0.00208095	1.15996e-11	0.000787019	0.00326648	0.00307498	6.70495e-11	3.16357e-11	0.00210228	0.00195151	0.000876566	0.000605114	0.00106201	0.00213772	7.42927e-11	0.00182178	0.00239194	0.00168495	0.000967988	0.00192678
ND001_271t_TumorTissue_C18neg_20240212	98.3	271	Tumor Tissue	late	late	Female	70-79	25-29	Not Determined	1_caecum_or_ascendens	6-10y	0.00364993	0.0119075	0.00193968	0.00442646	0.0085392	0.00230462	0.00192678	0.00243248	0.000559313	0.0061745	0.0109585	0.00192678	0.00192678	0.0114306	1.99987e-10	0.0035851	0.00299563	2.53237e-10	0.0320613	0.00201741	0.00996168	0.00387066	0.0132264	0.0123989	0.00263417	0.00230194	0.0020537	0.0020457	0.00122732	0.00256584	0.00374761	0.0119217	7.42927e-11	0.00192531	0.002317	0.000946812	0.00100391	0.00192678
ND001_272n_NormalTissue_C18neg_20240212	80.3	272	Adjacent Tissue	Adjacent Tissue	late	Female	70-79	35-39	Not Determined	1_caecum_or_ascendens	6-10y	0.00148608	0.0078459	0.00108935	0.00330905	0.00636825	0.000686011	0.00192678	0.000791187	0.00113101	0.00151184	1.01504e-11	0.00192678	0.00192678	1.10825e-10	1.99987e-10	2.11362e-11	0.00299046	0.0135117	1.05178e-09	0.000794055	1.15996e-11	0.000902069	3.13313e-11	2.94945e-11	6.70495e-11	3.16357e-11	2.24999e-11	1.73152e-11	0.00111824	1.30135e-11	0.00138492	4.60358e-11	7.42927e-11	0.000693467	2.59937e-11	0.00127794	2.37409e-11	0.00192678
ND001_272t_TumorTissue_C18neg_20240212	82.1	272	Tumor Tissue	late	late	Female	70-79	35-39	Not Determined	1_caecum_or_ascendens	6-10y	0.0030818	0.0120682	0.00138945	0.00273594	0.00529235	0.00206431	0.00192678	0.00206195	0.000328897	0.00328167	0.0059064	0.00192678	0.00192678	0.00999585	1.99987e-10	0.00143684	0.00146008	0.0112934	1.05178e-09	0.00188292	0.000575688	0.00290668	0.00590611	0.0055617	0.00266267	0.00212044	0.00116876	0.00125774	0.000893496	0.00199263	0.00293858	0.00849498	7.42927e-11	0.00134342	0.00100439	1.52795e-11	2.37409e-11	0.00192678
ND001_274n_NormalTissue_C18neg_20240212	83.8	274	Adjacent Tissue	Adjacent Tissue	late	Male	60-69	30-34	MSS	4_sigmoideum	6-10y	0.00227247	0.00306845	0.00109252	0.00171981	0.00339871	0.00120238	0.00192678	0.00137971	0.000695275	0.001358	0.000389919	0.00192678	0.00192678	0.00466085	1.99987e-10	2.11362e-11	0.00437392	2.53237e-10	1.05178e-09	0.00115862	0.000364552	0.00204476	3.13313e-11	2.94945e-11	6.70495e-11	0.00110551	0.000980455	0.0010512	0.000974151	0.000715885	0.00168487	0.00320575	7.42927e-11	0.000690445	0.00259989	0.00154658	0.000785302	0.00192678
ND001_274t_TumorTissue_C18neg_20240212	108	274	Tumor Tissue	late	late	Male	60-69	30-34	MSS	4_sigmoideum	6-10y	0.00421107	0.00865891	0.00190771	0.00357552	0.00695166	0.00145159	0.00192678	0.00195952	0.000359576	0.00317859	0.00559154	0.00192678	0.00192678	0.0178266	1.99987e-10	0.00189509	0.002983	2.53237e-10	1.05178e-09	0.00162098	0.000562685	0.00382425	0.0115191	0.0108547	0.00284089	0.00220001	0.0012386	0.00172502	0.000659869	0.00191279	0.00274268	0.0159952	0.00275188	0.00101047	2.59937e-11	0.000577246	0.000947595	0.00192678
ND001_2762n_NormalTissue_C18neg_20240212	33.5	2762	Adjacent Tissue	Adjacent Tissue	early	Female	40-49	15-19	MSI	colon_unspecified	16-20y	0.000547108	3.99381e-12	0.000831346	0.00072576	0.000510181	1.73885e-11	0.00192678	0.00146173	0.000876785	0.000544588	1.01504e-11	0.00192678	0.00192678	1.10825e-10	1.99987e-10	0.00148752	2.97109e-11	2.53237e-10	1.05178e-09	0.00140809	1.15996e-11	0.000377756	0.00109061	0.000971521	6.70495e-11	3.16357e-11	2.24999e-11	0.00103637	0.00163603	1.30135e-11	0.00051139	4.60358e-11	7.42927e-11	0.000780613	0.00145349	1.52795e-11	0.0011652	0.00192678
ND001_2762t_TumorTissue_C18neg_20240212	33.5	2762	Tumor Tissue	early	early	Female	40-49	15-19	MSI	colon_unspecified	16-20y	0.000840527	0.00104384	0.000845013	0.0008859	0.00046964	1.73885e-11	0.00192678	0.0012066	0.000328812	0.000811082	1.01504e-11	0.00192678	0.00192678	1.10825e-10	1.99987e-10	0.00158048	0.00162994	2.53237e-10	1.05178e-09	0.00131096	0.00099122	0.000350261	0.00197102	0.00185547	6.70495e-11	3.16357e-11	2.24999e-11	0.0012499	0.00120924	0.00140939	0.00103274	4.60358e-11	7.42927e-11	0.00121983	0.00227697	0.00106612	0.00119547	0.00192678
ND001_277n_NormalTissue_C18neg_20240212	93.2	277	Adjacent Tissue	Adjacent Tissue	late	Male	70-79	25-29	MSS	1_caecum_or_ascendens	6-10y	0.00213253	0.00129383	0.00282557	0.00386701	0.00162812	0.00294458	0.00192678	0.00284611	0.00433322	0.00257155	0.000445837	0.00192678	0.00192678	0.00939685	1.99987e-10	0.00157334	0.00239185	0.0373403	1.05178e-09	0.00330028	0.000356896	0.00164911	0.00111314	0.00121046	6.70495e-11	0.0012076	0.00256987	0.000593443	0.00104459	0.00121668	0.00292064	0.00772498	0.00281042	0.00304998	0.00127036	0.00158412	0.00135269	0.00192678
ND001_277t_TumorTissue_C18neg_20240212	83.3	277	Tumor Tissue	late	late	Male	70-79	25-29	MSS	1_caecum_or_ascendens	6-10y	0.00265977	0.00650777	0.00129243	0.00410191	0.0017328	0.00132695	0.00192678	0.0014511	0.00626465	0.0038585	0.000367263	0.00192678	0.00192678	0.0199472	1.99987e-10	0.00175877	0.00238359	2.53237e-10	1.05178e-09	0.00199934	0.00685593	0.0026661	0.0304512	0.0285815	0.00432704	0.00360802	0.00310969	0.00120569	0.00316761	0.0019857	0.00428811	0.0226532	0.00399984	0.00134839	2.59937e-11	0.000484484	0.00106647	0.00192678
ND001_279n_NormalTissue_C18neg_20240212	108	279	Adjacent Tissue	Adjacent Tissue	late	Female	80-92	15-19	Not Determined	4_sigmoideum	6-10y	0.00253039	0.00307195	0.00123061	0.00450596	0.000925669	0.00134474	0.00192678	0.00136397	0.00565475	0.00343193	0.000474563	0.00192678	0.00192678	0.0080091	1.99987e-10	2.11362e-11	0.00162456	0.0125963	0.039531	0.00130862	0.00506673	0.0019684	3.13313e-11	2.94945e-11	6.70495e-11	3.16357e-11	0.00195942	1.73152e-11	0.00104873	0.000983247	0.00249633	0.00346723	7.42927e-11	0.00117837	0.00159944	0.00213344	0.00326628	0.00192678
ND001_279t_TumorTissue_C18neg_20240212	68	279	Tumor Tissue	late	late	Female	80-92	15-19	Not Determined	4_sigmoideum	6-10y	0.0148883	0.00783915	0.0015931	0.00269909	0.005332	0.00139857	0.00192678	0.00155845	9.43399e-12	0.00235593	0.00473781	0.00192678	0.00192678	0.00546733	1.99987e-10	0.00179586	0.00172442	2.53237e-10	1.05178e-09	0.00137228	1.15996e-11	0.00147166	0.00458459	0.00439675	0.0025869	0.00240668	0.00177079	0.00129093	0.000958954	0.000951299	0.00216725	0.00443969	7.42927e-11	0.000923062	2.59937e-11	1.52795e-11	0.00123006	0.00192678
ND001_2806n_NormalTissue_C18neg_20240212	49.1	2806	Adjacent Tissue	Adjacent Tissue	early	Female	40-49	Over 40	Not Determined	5_rectum	16-20y	0.00035986	3.99381e-12	2.41467e-11	0.00037169	1.07852e-11	1.73885e-11	0.00192678	0.0004915	0.000656851	0.000303433	1.01504e-11	0.00192678	0.00192678	1.10825e-10	1.99987e-10	2.11362e-11	2.97109e-11	2.53237e-10	1.05178e-09	0.000539924	0.000766571	0.000330548	0.0015259	0.00143644	6.70495e-11	3.16357e-11	2.24999e-11	1.73152e-11	0.00091745	1.30135e-11	0.000384448	4.60358e-11	7.42927e-11	1.36145e-11	2.59937e-11	1.52795e-11	2.37409e-11	0.00192678
ND001_2806t_TumorTissue_C18neg_20240212	91.9	2806	Tumor Tissue	early	early	Female	40-49	Over 40	Not Determined	5_rectum	16-20y	0.00612941	0.00907467	0.00219409	0.00194139	0.000691696	0.00129202	0.00192678	0.0013258	0.00115135	0.0018117	0.0032011	0.00192678	0.00192678	1.10825e-10	1.99987e-10	0.00162343	0.00108751	2.53237e-10	1.05178e-09	0.00144326	1.15996e-11	0.000686437	0.00294489	0.00277225	6.70495e-11	3.16357e-11	0.00090364	0.00173917	0.00144066	0.00124626	0.00124557	4.60358e-11	7.42927e-11	0.00138582	0.00162364	1.52795e-11	0.000854483	0.00192678
ND001_281n_NormalTissue_C18neg_20240212	55	281	Adjacent Tissue	Adjacent Tissue	late	Male	70-79	20-24	Not Determined	5_rectum	6-10y	0.00239738	0.00541505	0.00128419	0.0029486	0.00148488	0.00135736	0.00192678	0.00167608	0.00231862	0.00218842	0.000376256	0.00192678	0.00192678	1.10825e-10	1.99987e-10	0.00179318	0.00237949	2.53237e-10	1.05178e-09	0.0015277	0.000466095	0.0016956	0.00311649	0.00293379	6.70495e-11	0.00118004	0.00203174	0.00172743	0.000849492	0.00403235	0.00277712	0.00141321	7.42927e-11	0.00147347	2.59937e-11	0.00115518	0.000980215	0.00192678
ND001_281t_TumorTissue_C18neg_20240212	32.4	281	Tumor Tissue	late	late	Male	70-79	20-24	Not Determined	5_rectum	6-10y	0.00279441	0.00180162	0.0019051	0.00202135	0.000751165	0.00217387	0.00192678	0.00224313	0.000515615	0.00205262	0.00381199	0.00192678	0.00192678	1.10825e-10	1.99987e-10	0.00277789	0.00265808	2.53237e-10	1.05178e-09	0.00216223	0.0107528	0.0040521	0.00275603	0.00259446	0.00657521	0.00310235	0.00108926	0.00183269	0.000970867	0.0025243	0.00160943	0.0022837	7.42927e-11	0.00228422	0.00235399	0.00149668	0.000877915	0.00192678
ND001_282n_NormalTissue_C18neg_20240212	52.2	282	Adjacent Tissue	Adjacent Tissue	late	Female	80-92	25-29	Not Determined	5_rectum	6-10y	0.00163282	0.0024231	0.00152667	0.00173157	0.00155667	0.00169336	0.00192678	0.00160973	9.43399e-12	0.00154829	0.00275348	0.00192678	0.00192678	1.10825e-10	1.99987e-10	0.000647318	0.00199191	2.53237e-10	1.05178e-09	0.00158763	0.00356473	0.00160212	3.13313e-11	2.94945e-11	6.70495e-11	3.16357e-11	0.00120156	1.73152e-11	0.000760865	0.00073806	0.00151095	0.00140009	7.42927e-11	0.00157529	0.00128637	0.000766285	2.37409e-11	0.00192678
ND001_282t_TumorTissue_C18neg_20240212	75.5	282	Tumor Tissue	late	late	Female	80-92	25-29	Not Determined	5_rectum	6-10y	0.00465384	0.00441927	0.00258975	0.00398241	0.00164936	0.00337497	0.00192678	0.00317075	0.00689708	0.00422384	0.00805403	0.00192678	0.00192678	0.00503334	1.99987e-10	0.00188436	0.00363718	2.53237e-10	1.05178e-09	0.00311269	0.00564322	0.00213185	3.13313e-11	0.00103703	0.00228907	0.0022704	0.00159031	0.00126061	0.00107573	0.00199463	0.00380744	0.00625037	0.00235411	0.00259333	0.00110434	0.00170992	0.0012243	0.00192678
ND001_2835n_NormalTissue_C18neg_20240212	11.4	2835	Adjacent Tissue	Adjacent Tissue	early	Female	40-49	20-24	Not Determined	4_sigmoideum	16-20y	9.66352e-05	3.99381e-12	0.00196385	0.000245954	0.000393044	0.00171064	0.00192678	0.00194423	9.43399e-12	0.000293377	0.000529416	0.00192678	0.00192678	1.10825e-10	1.99987e-10	0.00247213	0.00130603	2.53237e-10	1.05178e-09	0.00112415	1.15996e-11	0.000261169	3.13313e-11	2.94945e-11	6.70495e-11	3.16357e-11	2.24999e-11	0.00103609	0.000854163	0.000649868	0.000467017	4.60358e-11	7.42927e-11	0.000714025	2.59937e-11	0.000538069	0.000839954	0.00192678
ND001_2835t_TumorTissue_C18neg_20240212	14	2835	Tumor Tissue	early	early	Female	40-49	20-24	Not Determined	4_sigmoideum	16-20y	0.000293442	3.99381e-12	0.00184075	0.000363469	0.000734373	0.0014643	0.00192678	0.00165127	0.000301152	0.000325052	1.01504e-11	0.00192678	0.00192678	1.10825e-10	1.99987e-10	0.00192813	2.97109e-11	2.53237e-10	1.05178e-09	0.00112247	1.15996e-11	0.000235437	3.13313e-11	2.94945e-11	6.70495e-11	3.16357e-11	2.24999e-11	0.00093992	1.82435e-11	0.000843326	0.000295976	4.60358e-11	7.42927e-11	0.000793207	0.00164514	0.000887421	0.00139402	0.00192678
ND001_283n_NormalTissue_C18neg_20240212	31.1	283	Adjacent Tissue	Adjacent Tissue	early	Female	40-49	35-39	MSS	4_sigmoideum	6-10y	0.000950892	3.99381e-12	0.00272845	0.00146863	0.00114176	0.00337283	0.00192678	0.00227664	0.00158848	0.00138083	1.01504e-11	0.00192678	0.00192678	1.10825e-10	0.0141003	0.00435896	0.00188115	2.53237e-10	1.05178e-09	0.00220533	0.00141114	0.00340781	3.13313e-11	2.94945e-11	6.70495e-11	0.0110622	0.00772394	0.00219335	0.00247957	0.000821372	0.00162589	4.60358e-11	0.00957276	0.0016635	0.00211775	0.0132221	0.00217972	0.00192678
ND001_283t_TumorTissue_C18neg_20240212	29.6	283	Tumor Tissue	early	early	Female	40-49	35-39	MSS	4_sigmoideum	6-10y	0.00236166	3.99381e-12	0.00250208	0.00203988	0.00108174	0.00284836	0.00192678	0.00258773	0.000455388	0.00505557	0.000497605	0.00192678	0.00192678	1.10825e-10	0.113251	0.00461385	0.00291333	2.53237e-10	1.05178e-09	0.00307696	0.00278857	0.00991419	3.13313e-11	2.94945e-11	0.127333	0.0628481	0.0439892	0.00233017	0.00488821	0.013595	0.00895959	4.60358e-11	0.0645054	0.00413027	0.00516328	0.0061889	0.00419858	0.00192678
ND001_285n_NormalTissue_C18neg_20240212	91.3	285	Adjacent Tissue	Adjacent Tissue	early	Female	30-39	25-29	MSI	3_descendens	6-10y	0.0016092	3.99381e-12	0.00162333	0.00189017	0.00187933	0.00193337	0.00192678	0.00220297	0.000849012	0.00128224	0.00241096	0.00192678	0.00192678	1.10825e-10	0.00964159	0.00234371	0.000910104	2.53237e-10	1.05178e-09	0.0019921	0.00207491	0.0021708	3.13313e-11	2.94945e-11	6.70495e-11	3.16357e-11	0.0022681	0.00172334	0.00234368	0.000780575	0.00171149	4.60358e-11	0.00416277	0.00141035	0.00129454	0.000964567	0.00122983	0.00192678
ND001_285t_TumorTissue_C18neg_20240212	82	285	Tumor Tissue	early	early	Female	30-39	25-29	MSI	3_descendens	6-10y	0.00820658	0.00526335	0.00170145	0.00811311	0.00171771	0.00151309	0.00192678	0.00160299	0.0127206	0.00776466	0.0137099	0.00192678	0.00192678	1.10825e-10	0.00609182	0.00199754	0.00314882	2.53237e-10	1.05178e-09	0.00208952	0.00157813	0.00752084	0.00113507	0.00106853	0.00231757	0.00216859	0.00213839	0.000930621	0.000927794	0.00326251	0.00784095	4.60358e-11	0.0039026	0.00113801	0.00112326	0.00211865	0.00341057	0.00192678
ND001_286n_NormalTissue_C18neg_20240212	108.8	286	Adjacent Tissue	Adjacent Tissue	late	Female	40-49	30-34	Not Determined	5_rectum	6-10y	0.00165399	0.00526713	0.00205527	0.00285556	0.000490423	0.00165827	0.00192678	0.00132097	9.43399e-12	0.0026439	0.000393197	0.00192678	0.00192678	0.00491065	1.99987e-10	2.11362e-11	0.00286003	2.53237e-10	1.05178e-09	0.00168431	0.000589144	0.00228622	3.13313e-11	2.94945e-11	6.70495e-11	3.16357e-11	0.00088159	1.73152e-11	0.00105473	0.0013019	0.00368573	4.60358e-11	7.42927e-11	0.00185813	2.59937e-11	0.00105438	0.00119246	0.00192678
ND001_286t_TumorTissue_C18neg_20240212	63.3	286	Tumor Tissue	late	late	Female	40-49	30-34	Not Determined	5_rectum	6-10y	0.00324901	0.00529721	0.00222567	0.00403909	0.000847412	0.00190851	0.00192678	0.00207656	0.0084259	0.00510544	0.0004757	0.00192678	0.00192678	0.00502148	1.99987e-10	0.000693479	0.0023274	2.53237e-10	1.05178e-09	0.00236572	0.000655748	0.00353207	3.13313e-11	2.94945e-11	6.70495e-11	0.00214961	0.00162856	1.73152e-11	0.0011585	0.00264007	0.00390069	0.0062419	0.0022501	0.00198473	2.59937e-11	0.00135887	0.00098964	0.00192678
ND001_287n_NormalTissue_C18neg_20240212	52.1	287	Adjacent Tissue	Adjacent Tissue	late	Male	70-79	30-34	MSS	5_rectum	6-10y	0.00101349	3.99381e-12	0.00187301	0.00209562	0.00131079	0.0018176	0.00192678	0.00194343	0.000872436	0.00251033	0.000508993	0.00192678	0.00192678	0.0047064	1.99987e-10	0.00256095	0.00179353	2.53237e-10	1.05178e-09	0.00238765	0.00443883	0.00191731	0.00670509	0.00633702	6.70495e-11	3.16357e-11	0.00114241	0.00244618	1.82435e-11	0.0019249	0.00250763	0.00517322	7.42927e-11	0.00269772	0.00116665	0.000732807	0.00265001	0.00192678
ND001_287t_TumorTissue_C18neg_20240212	39.7	287	Tumor Tissue	late	late	Male	70-79	30-34	MSS	5_rectum	6-10y	0.00185238	3.99381e-12	0.00189269	0.00110929	0.00225151	0.00210641	0.00192678	0.00202845	0.000479841	0.0016692	1.01504e-11	0.00192678	0.00192678	1.10825e-10	1.99987e-10	0.00311605	0.00157676	2.53237e-10	1.05178e-09	0.00179913	0.000473403	0.00191095	0.00180425	0.00169847	0.00209235	0.00184347	0.00100824	0.00222763	0.000887092	0.00126266	0.00157147	4.60358e-11	7.42927e-11	0.00245104	2.59937e-11	0.000608141	0.00100557	0.00192678
ND001_288n_NormalTissue_C18neg_20240212	78	288	Adjacent Tissue	Adjacent Tissue	late	Female	80-92	20-24	Not Determined	4_sigmoideum	6-10y	0.00245026	0.00479731	0.00101602	0.00280886	0.00544032	0.000893994	0.00192678	0.00106028	0.0033989	0.00210572	0.00032318	0.00192678	0.00192678	0.0086685	1.99987e-10	2.11362e-11	0.00172617	0.0128498	1.05178e-09	0.0012291	1.15996e-11	0.00114336	3.13313e-11	2.94945e-11	6.70495e-11	0.00101658	2.24999e-11	1.73152e-11	1.82435e-11	0.000703314	0.00177905	0.00357302	7.42927e-11	0.00109447	0.000904059	0.000856434	0.000841093	0.00192678
ND001_288t_TumorTissue_C18neg_20240212	28.7	288	Tumor Tissue	late	late	Female	80-92	20-24	Not Determined	4_sigmoideum	6-10y	0.000964655	0.00064302	2.41467e-11	0.000767963	0.000389247	1.73885e-11	0.00192678	1.37264e-11	0.00130441	0.000779402	0.00148488	0.00192678	0.00192678	1.10825e-10	1.99987e-10	2.11362e-11	0.000936458	2.53237e-10	1.05178e-09	0.000282794	1.15996e-11	0.000351153	3.13313e-11	2.94945e-11	6.70495e-11	3.16357e-11	2.24999e-11	1.73152e-11	1.82435e-11	0.000833137	0.000407432	4.60358e-11	7.42927e-11	1.36145e-11	0.00133288	0.000889377	0.00138189	0.00192678
ND001_2902n_NormalTissue_C18neg_20240212	0	2902	Adjacent Tissue	Adjacent Tissue	early	Female	40-49	20-24	Not Determined	5_rectum	16-20y	6.26561e-13	3.99381e-12	2.41467e-11	5.63456e-12	1.07852e-11	1.73885e-11	0.00192678	0.000521972	0.000590586	0.000375577	0.000661534	0.00192678	0.00192678	1.10825e-10	1.99987e-10	2.11362e-11	0.000928049	2.53237e-10	1.05178e-09	0.000368869	1.15996e-11	0.000277225	3.13313e-11	2.94945e-11	6.70495e-11	3.16357e-11	2.24999e-11	0.000766699	0.000794233	0.000533111	0.000532238	4.60358e-11	7.42927e-11	1.36145e-11	2.59937e-11	0.000826211	0.00129597	0.00192678
ND001_2902t_TumorTissue_LOC_C18neg_20240212	0	2902	Tumor Tissue	early	early	Female	40-49	20-24	Not Determined	5_rectum	16-20y	6.26561e-13	3.99381e-12	0.000912792	0.000302694	0.00051511	0.000911296	0.00192678	0.00077451	0.000549992	0.000405349	0.000338821	0.00192678	0.00192678	1.10825e-10	1.99987e-10	0.000786352	0.00126726	2.53237e-10	1.05178e-09	0.00064613	1.15996e-11	0.000343257	3.13313e-11	2.94945e-11	6.70495e-11	3.16357e-11	0.00099193	1.73152e-11	0.000569034	1.30135e-11	8.57951e-12	4.60358e-11	7.42927e-11	0.000445017	0.00402805	0.00234495	0.00388579	0.00192678
ND001_290n_NormalTissue_C18neg_20240212	64.7	290	Adjacent Tissue	Adjacent Tissue	late	Male	80-92	25-29	Not Determined	1_caecum_or_ascendens	6-10y	0.00186362	0.000430098	0.00110213	0.00236237	0.00206795	0.000860209	0.00192678	0.00119165	0.00315336	0.00232091	0.000486084	0.00192678	0.00192678	1.10825e-10	1.99987e-10	0.00157059	0.00215463	0.0175931	1.05178e-09	0.00205011	0.000834858	0.00133918	0.00163878	0.00154271	6.70495e-11	0.00101149	0.00310955	0.00177558	0.00347665	0.000848414	0.00220172	4.60358e-11	7.42927e-11	0.00153913	0.00170261	0.00133236	0.00393769	0.00192678
ND001_290t_TumorTissue_C18neg_20240212	52.5	290	Tumor Tissue	late	late	Male	80-92	25-29	Not Determined	1_caecum_or_ascendens	6-10y	0.00230686	0.00183	0.00193135	0.00157045	0.000831644	0.00256166	0.00192678	0.00255109	0.000328114	0.00184094	0.000382631	0.00192678	0.00192678	0.0208195	1.99987e-10	0.00346355	0.00143141	0.0170272	1.05178e-09	0.00273733	0.000550981	0.00129987	0.0176542	0.0164371	0.00394117	0.00319232	0.00145594	0.00261482	0.00202336	0.000900351	0.00182703	0.0168435	7.42927e-11	0.0021482	2.59937e-11	1.52795e-11	0.000941066	0.00192678
ND001_291n_NormalTissue_C18neg_20240212	51	291	Adjacent Tissue	Adjacent Tissue	late	Male	60-69	35-39	Not Determined	1_caecum_or_ascendens	6-10y	0.00188692	0.00370453	0.00247074	0.00210413	0.00337918	0.00253853	0.00192678	0.00243776	0.00148703	0.00129315	0.000378977	0.00192678	0.00192678	1.10825e-10	1.99987e-10	0.00231604	0.00117878	2.53237e-10	1.05178e-09	0.00278974	0.000667638	0.000904224	0.00146512	0.00137922	6.70495e-11	3.16357e-11	2.24999e-11	0.00185549	0.00145237	0.00152263	0.00103894	0.00322071	7.42927e-11	0.00279639	0.00106324	1.52795e-11	0.00166125	0.00192678
ND001_291t_TumorTissue_C18neg_20240212	42.7	291	Tumor Tissue	late	late	Male	60-69	35-39	Not Determined	1_caecum_or_ascendens	6-10y	0.00445827	0.010219	0.00171847	0.00150192	0.000996657	0.00192847	0.00192678	0.00180635	0.000375275	0.00148798	1.01504e-11	0.00192678	0.00192678	1.10825e-10	1.99987e-10	0.00123459	0.0019572	2.53237e-10	1.05178e-09	0.00184417	0.000832364	0.00107092	3.13313e-11	2.94945e-11	0.00311378	0.00273228	0.00133445	0.00087007	0.000779565	0.00138939	0.000870906	0.0014138	7.42927e-11	0.00162132	2.59937e-11	0.000883005	0.000745797	0.00192678
ND001_293n_NormalTissue_C18neg_20240212	88.1	293	Adjacent Tissue	Adjacent Tissue	late	Female	80-92	20-24	Not Determined	1_caecum_or_ascendens	6-10y	0.00185991	0.00103419	0.00131896	0.0028529	0.00171451	0.000964731	0.00192678	0.00133139	0.00300285	0.00185742	0.000421141	0.00192678	0.00192678	0.00599729	1.99987e-10	2.11362e-11	0.0020822	0.00837328	0.0317868	0.0011632	0.000416576	0.00121412	3.13313e-11	2.94945e-11	0.00310841	0.00147859	0.00172358	1.73152e-11	0.000937408	0.00211566	0.00132557	0.00431065	7.42927e-11	0.000875166	2.59937e-11	1.52795e-11	0.00105614	0.00192678
ND001_293t_TumorTissue_C18neg_20240212	31.6	293	Tumor Tissue	late	late	Female	80-92	20-24	Not Determined	1_caecum_or_ascendens	6-10y	0.00153466	0.00113731	0.00153293	0.00162319	0.000871042	0.00162144	0.00192678	0.0018695	9.43399e-12	0.00125736	0.000402992	0.00192678	0.00192678	1.10825e-10	1.99987e-10	0.000865338	0.00144223	2.53237e-10	1.05178e-09	0.00182463	0.00166329	0.000873552	3.13313e-11	2.94945e-11	6.70495e-11	0.00168409	0.000871555	0.000789278	0.000718486	0.00131665	0.000927179	0.00151541	7.42927e-11	0.0013598	2.59937e-11	1.52795e-11	2.37409e-11	0.00192678
ND001_294n_NormalTissue_C18neg_20240212	16.5	294	Adjacent Tissue	Adjacent Tissue	late	Male	70-79	25-29	Not Determined	1_caecum_or_ascendens	6-10y	0.000595917	3.99381e-12	0.002077	0.000929083	0.000759944	0.00203071	0.00192678	0.00234129	0.000593501	0.000791149	1.01504e-11	0.00192678	0.00192678	1.10825e-10	1.99987e-10	0.00284062	0.00146181	2.53237e-10	1.05178e-09	0.00196471	0.000475711	0.00109237	3.13313e-11	2.94945e-11	6.70495e-11	3.16357e-11	0.00100372	0.00187449	0.00123472	0.000497076	0.000738326	4.60358e-11	7.42927e-11	0.00139557	0.00180438	0.00165409	0.00104776	0.00192678
ND001_294t_TumorTissue_C18neg_20240212	61.8	294	Tumor Tissue	late	late	Male	70-79	25-29	Not Determined	1_caecum_or_ascendens	6-10y	0.000995859	0.00500722	0.00205672	0.00207463	0.00122772	0.00193386	0.00192678	0.00249448	0.000548747	0.00139138	0.000341958	0.00192678	0.00192678	0.00424205	1.99987e-10	0.00378222	0.00159051	0.00887596	1.05178e-09	0.00207821	1.15996e-11	0.00116296	0.0060122	0.00556603	6.70495e-11	0.00150649	0.00199023	0.00180854	0.00150301	0.000431475	0.00150913	0.00315584	7.42927e-11	0.0017663	2.59937e-11	0.00147263	0.00141714	0.00192678
ND001_2963n_NormalTissue_C18neg_20240212	21.3	2963	Adjacent Tissue	Adjacent Tissue	early	Female	40-49	20-24	MSI	4_sigmoideum	16-20y	0.000276767	0.000447547	0.00109211	0.000435625	0.000325011	0.00083696	0.00192678	0.00149933	0.000685087	0.000598318	1.01504e-11	0.00192678	0.00192678	1.10825e-10	1.99987e-10	0.00115389	0.00112794	2.53237e-10	1.05178e-09	0.00157181	1.15996e-11	0.000727372	0.000973119	0.000916071	6.70495e-11	3.16357e-11	0.000964412	0.00139418	0.00147408	0.00106828	0.000794634	4.60358e-11	7.42927e-11	0.00135091	2.59937e-11	0.00112662	0.00101321	0.00192678
ND001_2963t_TumorTissue_C18neg_20240212	15.1	2963	Tumor Tissue	early	early	Female	40-49	20-24	MSI	4_sigmoideum	16-20y	0.000626221	3.99381e-12	0.00196655	0.000587448	1.07852e-11	0.00181496	0.00192678	0.00160911	9.43399e-12	0.00111008	1.01504e-11	0.00192678	0.00192678	1.10825e-10	1.99987e-10	0.00106055	0.00187559	2.53237e-10	1.05178e-09	0.00196292	1.15996e-11	0.00119217	3.13313e-11	2.94945e-11	6.70495e-11	3.16357e-11	0.000866425	0.00169678	0.00107894	0.000513773	0.00118109	4.60358e-11	7.42927e-11	0.00168539	0.000941594	0.00286444	0.000871909	0.00192678
ND001_2969n_NormalTissue_C18neg_20240212	107.8	2969	Adjacent Tissue	Adjacent Tissue	late	Male	50-59	Not Determined	Not Determined	4_sigmoideum	16-20y	0.000830157	3.99381e-12	0.00141881	0.00231105	0.000745686	0.00120344	0.00192678	0.00108283	0.000742738	0.00155595	1.01504e-11	0.00192678	0.00192678	0.00394459	1.99987e-10	0.000732645	0.00175193	2.53237e-10	1.05178e-09	0.0011142	1.15996e-11	0.000685849	0.00272639	0.00256656	6.70495e-11	3.16357e-11	2.24999e-11	0.000595123	0.000816837	0.000561688	0.00138226	4.60358e-11	7.42927e-11	0.000904532	0.00082613	0.000674348	2.37409e-11	0.00192678
ND001_2969t_TumorTissue_C18neg_20240212	87.8	2969	Tumor Tissue	late	late	Male	50-59	Not Determined	Not Determined	4_sigmoideum	16-20y	0.00164997	0.00176164	0.00309804	0.00338623	0.00659424	0.00306976	0.00192678	0.00356994	0.000326916	0.00366171	0.000623216	0.00192678	0.00192678	0.0172679	1.99987e-10	0.00462188	0.00179555	2.53237e-10	0.0331909	0.00343842	0.00528149	0.00199373	0.0173354	0.0163988	6.70495e-11	0.00137758	0.000740426	0.00262839	0.00302682	0.00570108	0.00367425	0.0181712	0.00226236	0.00318554	2.59937e-11	0.000722585	0.000932876	0.00192678
ND001_296n_NormalTissue_C18neg_20240212	62.2	296	Adjacent Tissue	Adjacent Tissue	late	Female	80-92	25-29	MSS	1_caecum_or_ascendens	6-10y	0.000402482	0.000421954	0.00207594	0.00216579	0.00243853	0.00208272	0.00192678	0.00210072	0.00200325	0.0018782	0.000465753	0.00192678	0.00192678	1.10825e-10	1.99987e-10	0.00299676	0.00194761	2.53237e-10	1.05178e-09	0.00263581	1.15996e-11	0.00155819	0.00201395	0.00189588	6.70495e-11	3.16357e-11	0.00130155	0.00202752	0.00148307	0.000870733	0.00153631	4.60358e-11	7.42927e-11	0.00204918	2.59937e-11	0.00330486	0.00161417	0.00192678
ND001_296t_TumorTissue_C18neg_20240212	52.1	296	Tumor Tissue	late	late	Female	80-92	25-29	MSS	1_caecum_or_ascendens	6-10y	0.00238368	0.00455994	0.0020366	0.00209786	0.00121353	0.00230484	0.00192678	0.0023758	0.00048086	0.00271361	0.00538795	0.00192678	0.00192678	0.00405287	1.99987e-10	0.00353713	0.0019296	2.53237e-10	1.05178e-09	0.00257778	0.000548626	0.0017058	0.0048707	0.00451974	0.00525091	0.00366053	0.00156894	0.00243264	0.00134389	0.0016457	0.00211637	0.00482984	7.42927e-11	0.00270119	2.59937e-11	0.00110224	0.00105108	0.00192678
ND001_2985n_NormalTissue_C18neg_20240212	65	2985	Adjacent Tissue	Adjacent Tissue	early	Male	30-39	25-29	Not Determined	4_sigmoideum	16-20y	0.000597681	3.99381e-12	0.00183194	0.000510429	0.000593853	0.00121043	0.00192678	0.00147908	0.000621709	0.000616016	1.01504e-11	0.00192678	0.00192678	0.00403835	1.99987e-10	0.00149596	2.97109e-11	2.53237e-10	0.0330973	0.0015721	1.15996e-11	0.000357434	0.00386334	0.00363685	6.70495e-11	3.16357e-11	2.24999e-11	0.00156645	0.00172947	0.00125235	0.000659	0.00138333	7.42927e-11	0.00160268	2.59937e-11	0.000510719	2.37409e-11	0.00192678
ND001_2985t_TumorTissue_C18neg_20240212	105	2985	Tumor Tissue	early	early	Male	30-39	25-29	Not Determined	4_sigmoideum	16-20y	0.00564868	0.00113674	0.00139831	0.00163095	0.000923027	0.00170543	0.00192678	0.00113989	0.000974946	0.00211788	0.000589192	0.00192678	0.00192678	0.0128524	1.99987e-10	0.000899727	0.00220868	2.53237e-10	0.0586775	0.000973737	1.15996e-11	0.0013088	0.0255457	0.0239538	0.00360203	0.00169067	0.00153913	0.0014635	0.00139419	0.000891047	0.00256316	0.00320335	0.00425601	0.00136289	0.0107043	0.00542279	0.000960771	0.00192678
ND001_2988n_NormalTissue_C18neg_20240212	0	2988	Adjacent Tissue	Adjacent Tissue	early	Male	40-49	Not Determined	MSS	5_rectum	16-20y	9.55343e-05	3.99381e-12	0.0013109	0.000446319	1.07852e-11	0.00110057	0.00192678	0.0012176	0.000292331	0.000501882	0.000305223	0.00192678	0.00192678	1.10825e-10	1.99987e-10	0.00137138	0.00149657	2.53237e-10	1.05178e-09	0.00105409	1.15996e-11	0.000371801	0.0031071	0.00292494	6.70495e-11	3.16357e-11	2.24999e-11	0.000902883	0.000664795	1.30135e-11	0.00052534	4.60358e-11	7.42927e-11	0.000683392	0.00198932	0.00109156	0.000793873	0.00192678
ND001_2988t_TumorTissue_C18neg_20240212	0	2988	Tumor Tissue	early	early	Male	40-49	Not Determined	MSS	5_rectum	16-20y	2.90417e-05	3.99381e-12	2.41467e-11	5.63456e-12	1.07852e-11	0.000614127	0.00192678	0.000466861	0.000367586	0.00025332	1.01504e-11	0.00192678	0.00192678	1.10825e-10	1.99987e-10	2.11362e-11	2.97109e-11	2.53237e-10	1.05178e-09	0.000304785	1.15996e-11	0.000184316	0.00192556	0.00181268	6.70495e-11	3.16357e-11	2.24999e-11	1.73152e-11	1.82435e-11	0.000468277	0.00031214	4.60358e-11	7.42927e-11	1.36145e-11	0.00078519	1.52795e-11	0.00151821	0.00192678
ND001_309n_NormalTissue_C18neg_20240212	31.3	309	Adjacent Tissue	Adjacent Tissue	late	Male	80-92	20-24	MSS	3_descendens	6-10y	0.000439777	0.00142917	0.00187424	0.00202613	0.00389996	0.00215869	0.00192678	0.00196792	0.0017595	0.00111884	0.00210302	0.00192678	0.00192678	1.10825e-10	1.99987e-10	0.000979896	0.0012073	2.53237e-10	1.05178e-09	0.00176652	0.000794642	0.000431109	3.13313e-11	2.94945e-11	6.70495e-11	3.16357e-11	2.24999e-11	1.73152e-11	0.00113451	0.00145181	0.00105536	4.60358e-11	7.42927e-11	0.00141544	0.00126493	0.000776996	0.00147735	0.00192678
ND001_309t_TumorTissue_C18neg_20240212	56	309	Tumor Tissue	late	late	Male	80-92	20-24	MSS	3_descendens	6-10y	0.00160018	0.000964482	0.00227831	0.00271967	0.00121068	0.00219733	0.00192678	0.00212819	0.000299982	0.00239149	0.000533151	0.00192678	0.00192678	0.00337617	1.99987e-10	0.00284299	0.0012319	2.53237e-10	1.05178e-09	0.00215201	0.00166267	0.00153336	0.0034878	0.00328333	0.00218387	0.00194009	0.00273695	0.00130956	0.00115051	0.00132964	0.00218395	0.00375864	0.00459069	0.00215154	2.59937e-11	0.00135531	0.00150204	0.00192678
ND001_310n_NormalTissue_C18neg_20240212	72.4	310	Adjacent Tissue	Adjacent Tissue	late	Male	70-79	30-34	Not Determined	1_caecum_or_ascendens	6-10y	0.00280018	0.00211204	0.000766633	0.00342146	0.00144941	0.00129421	0.00192678	0.001365	9.43399e-12	0.00195325	0.000342902	0.00192678	0.00192678	1.10825e-10	1.99987e-10	2.11362e-11	0.00217011	2.53237e-10	1.05178e-09	0.00131019	1.15996e-11	0.000928655	3.13313e-11	2.94945e-11	6.70495e-11	0.000962199	0.00202629	0.00105687	0.00115659	0.000814957	0.00171721	0.00175451	7.42927e-11	0.000879291	2.59937e-11	0.00103352	0.00104918	0.00192678
ND001_310t_TumorTissue_C18neg_20240212	99.8	310	Tumor Tissue	late	late	Male	70-79	30-34	Not Determined	1_caecum_or_ascendens	6-10y	0.0132576	0.00534386	0.00124493	0.00550901	0.0106957	0.00163892	0.00192678	0.00180782	0.00675866	0.00401482	0.000584675	0.00192678	0.00192678	0.00618747	1.99987e-10	0.000767435	0.00341259	2.53237e-10	1.05178e-09	0.00154847	0.0105582	0.00401742	3.13313e-11	2.94945e-11	6.70495e-11	0.00153151	0.00135596	1.73152e-11	0.00157035	0.00164807	0.00532121	0.00411937	7.42927e-11	0.00117543	0.000917134	0.00453674	0.00247297	0.00192678
ND001_311n_NormalTissue_C18neg_20240212	79.5	311	Adjacent Tissue	Adjacent Tissue	late	Male	80-92	25-29	Not Determined	4_sigmoideum	6-10y	0.0024358	0.00305631	0.0011403	0.00210266	0.0040965	0.00145862	0.00192678	0.00111518	0.00339629	0.00207322	1.01504e-11	0.00192678	0.00192678	1.10825e-10	1.99987e-10	2.11362e-11	0.00184466	2.53237e-10	1.05178e-09	0.00104368	1.15996e-11	0.00184903	3.13313e-11	2.94945e-11	6.70495e-11	3.16357e-11	0.0008248	0.00112045	0.000769768	0.000938364	0.0020109	4.60358e-11	7.42927e-11	0.000918977	2.59937e-11	0.00110272	0.000988952	0.00192678
ND001_311t_TumorTissue_C18neg_20240212	93.4	311	Tumor Tissue	late	late	Male	80-92	25-29	Not Determined	4_sigmoideum	6-10y	0.00335833	0.0130343	0.00199577	0.00190763	0.00093612	0.00206481	0.00192678	0.00246293	0.00343318	0.00212436	0.00382972	0.00192678	0.00192678	0.0188676	1.99987e-10	0.00116002	0.00162629	0.0123258	1.05178e-09	0.00217839	0.00126815	0.00127581	3.13313e-11	0.00434186	0.00561519	0.00391121	0.00144415	0.000701455	0.000830647	0.00121767	0.00187431	0.0269435	0.00235463	0.00137007	2.59937e-11	0.000483796	0.00125663	0.00192678
ND001_3134n_NormalTissue_C18neg_20240212	44.8	3134	Adjacent Tissue	Adjacent Tissue	late	Female	50-59	25-29	Not Determined	4_sigmoideum	16-20y	0.000859358	3.99381e-12	0.00232566	0.00133145	0.000440941	0.0019409	0.00192678	0.00108015	0.00122542	0.00142221	0.000810725	0.00192678	0.00192678	1.10825e-10	1.99987e-10	0.00115569	0.00179216	2.53237e-10	1.05178e-09	0.0015704	0.0013282	0.00105098	0.00119977	0.00112943	0.00216865	0.00102322	0.00243548	0.00132466	0.00228163	0.00227628	0.00162855	4.60358e-11	0.00229609	0.00112618	0.00311136	0.00108275	0.00109082	0.00192678
ND001_3134t_TumorTissue_C18neg_20240212	57.6	3134	Tumor Tissue	late	late	Female	50-59	25-29	Not Determined	4_sigmoideum	16-20y	0.00324032	0.00067662	0.00326625	0.00867931	0.0166461	0.00212543	0.00192678	0.00233514	0.0128363	0.00789457	0.0136324	0.00192678	0.00192678	1.10825e-10	1.99987e-10	0.00217885	0.00252341	2.53237e-10	1.05178e-09	0.00184151	0.0119263	0.00457953	0.00184285	0.00173481	6.70495e-11	0.00183452	0.00090589	0.00218907	0.00168468	0.00322591	0.00375453	4.60358e-11	7.42927e-11	0.0010126	0.001529	0.00105048	0.00162806	0.00192678
ND001_314n_NormalTissue_C18neg_20240212	74	314	Adjacent Tissue	Adjacent Tissue	late	Female	70-79	25-29	MSS	4_sigmoideum	6-10y	0.00132079	3.99381e-12	0.00122375	0.00169982	0.00116334	0.00125529	0.00192678	0.00113763	9.43399e-12	0.00224986	0.000317901	0.00192678	0.00192678	1.10825e-10	1.99987e-10	2.11362e-11	0.00153837	2.53237e-10	1.05178e-09	0.00136747	0.000728687	0.00186715	3.13313e-11	2.94945e-11	0.00233956	0.0010405	0.00139992	1.73152e-11	0.00102215	0.00118684	0.00225332	4.60358e-11	7.42927e-11	0.000696054	0.00160214	1.52795e-11	0.000738081	0.00192678
ND001_314t_TumorTissue_C18neg_20240212	89.5	314	Tumor Tissue	late	late	Female	70-79	25-29	MSS	4_sigmoideum	6-10y	0.000853961	0.000993569	0.00167839	0.0025212	0.00103394	0.00161883	0.00192678	0.00179712	0.00374661	0.00228493	0.000387107	0.00192678	0.00192678	0.00657325	1.99987e-10	0.00163757	0.000914858	2.53237e-10	1.05178e-09	0.00181787	1.15996e-11	0.00123473	0.00432585	0.00407225	6.70495e-11	3.16357e-11	2.24999e-11	0.00140068	0.00119413	0.00114757	0.0023594	0.00767867	7.42927e-11	0.00112624	2.59937e-11	0.000653033	0.000742663	0.00192678
ND001_315n_NormalTissue_C18neg_20240212	69.4	315	Adjacent Tissue	Adjacent Tissue	early	Female	40-49	20-24	MSI	3_descendens	6-10y	0.00282224	0.00279787	0.00262506	0.00118408	0.00107803	0.00317281	0.00192678	0.0027368	0.00168366	0.00132266	0.00260359	0.00192678	0.00192678	1.10825e-10	1.99987e-10	0.00434998	0.00360378	2.53237e-10	1.05178e-09	0.00244673	0.00131944	0.00409447	3.13313e-11	2.94945e-11	6.70495e-11	3.16357e-11	0.00217576	0.00240181	0.00211328	0.000741222	0.00155748	4.60358e-11	0.002996	0.00299611	0.0018763	0.0107532	0.0167075	0.00192678
ND001_315t_TumorTissue_C18neg_20240212	35.1	315	Tumor Tissue	early	early	Female	40-49	20-24	MSI	3_descendens	6-10y	0.00352862	0.00132647	0.00299279	0.00401831	0.00772032	0.00302567	0.00192678	0.00286136	0.00577168	0.00348818	0.000317252	0.00192678	0.00192678	1.10825e-10	1.99987e-10	0.00418626	0.0189258	0.00808789	1.05178e-09	0.00299239	0.00110175	0.00558437	3.13313e-11	0.00289725	6.70495e-11	0.00168352	0.00134401	0.00271668	0.00301712	0.00151331	0.00428645	0.00261368	7.42927e-11	0.00254244	0.00161613	0.00989412	0.00389425	0.00192678
ND001_315Tu2n_NormalTissue_C18neg_20240212	75.5	315u	Adjacent Tissue	Adjacent Tissue	early	Female	50-59	25-29	MSI	1_caecum_or_ascendens	0-5y	6.26561e-13	3.99381e-12	2.41467e-11	0.000480392	1.07852e-11	0.000850662	0.00192678	0.00107757	9.43399e-12	0.000627097	0.00114872	0.00192678	0.00192678	1.10825e-10	1.99987e-10	0.00116403	0.00207385	2.53237e-10	1.05178e-09	0.000640251	1.15996e-11	0.000481894	3.13313e-11	2.94945e-11	6.70495e-11	3.16357e-11	2.24999e-11	0.000561756	0.000918873	0.000823533	0.00043257	4.60358e-11	7.42927e-11	0.000544389	2.59937e-11	0.00122194	2.37409e-11	0.00192678
ND001_315Tu2t_TumorTissue_C18neg_20240212	103	315u	Tumor Tissue	early	early	Female	50-59	25-29	MSI	1_caecum_or_ascendens	0-5y	0.00185844	0.00134568	0.00580452	0.00202941	0.00395879	0.00584457	0.00192678	0.00553975	9.43399e-12	0.00235818	0.00431805	0.00192678	0.00192678	1.10825e-10	1.99987e-10	0.00777261	0.00393972	2.53237e-10	1.05178e-09	0.00457795	0.0119642	0.00460985	3.13313e-11	2.94945e-11	6.70495e-11	0.00155958	0.0011306	0.00495609	0.00486342	0.00168762	0.0024094	4.60358e-11	7.42927e-11	0.00564126	0.0034563	0.00342624	0.002594	0.00192678
ND001_3166n_NormalTissue_C18neg_20240212	88.8	3166	Adjacent Tissue	Adjacent Tissue	late	Female	50-59	25-29	Not Determined	5_rectum	16-20y	0.000843427	3.99381e-12	0.00215627	0.00237448	0.00453652	0.00247012	0.00192678	0.00105829	0.000805068	0.00288486	0.000607036	0.00192678	0.00192678	0.00589677	1.99987e-10	0.000746531	0.00246788	2.53237e-10	1.05178e-09	0.00213345	1.15996e-11	0.00121923	3.13313e-11	0.00193455	6.70495e-11	3.16357e-11	0.00141166	0.00165098	0.000981065	0.00101158	0.00225235	4.60358e-11	7.42927e-11	0.00212093	0.0016703	0.00101335	0.000777776	0.00192678
ND001_3166t_TumorTissue_C18neg_20240212	46.5	3166	Tumor Tissue	late	late	Female	50-59	25-29	Not Determined	5_rectum	16-20y	0.000808016	3.99381e-12	0.00130597	0.00154275	0.00298481	0.000681333	0.00192678	0.00105937	9.43399e-12	0.00100919	0.00178613	0.00192678	0.00192678	1.10825e-10	1.99987e-10	0.000741437	0.00097214	2.53237e-10	1.05178e-09	0.000915111	0.00156291	0.000602102	0.00209469	0.00197189	6.70495e-11	3.16357e-11	2.24999e-11	0.000787027	0.000818332	0.000592895	0.000702979	4.60358e-11	7.42927e-11	0.000618247	0.000815343	1.52795e-11	2.37409e-11	0.00192678
ND001_3169n_NormalTissue_C18neg_20240212	92.5	3169	Adjacent Tissue	Adjacent Tissue	late	Female	70-79	30-34	Not Determined	4_sigmoideum	16-20y	0.00267504	0.00590073	0.00257865	0.00227951	1.07852e-11	0.00292337	0.00192678	0.00209553	0.000471775	0.00227385	0.000667269	0.00192678	0.00192678	0.00464523	1.99987e-10	0.0021902	0.00206684	2.53237e-10	1.05178e-09	0.00291188	1.15996e-11	0.00196772	0.00399408	0.00375994	0.00213707	0.00100832	0.0012129	0.00259523	0.00262784	0.0045288	0.00274608	4.60358e-11	7.42927e-11	0.0024722	0.00169934	0.00104317	0.00128089	0.00192678
ND001_3169t_TumorTissue_C18neg_20240212	42.4	3169	Tumor Tissue	late	late	Female	70-79	30-34	Not Determined	4_sigmoideum	16-20y	0.00107397	0.00324253	0.00307979	0.00689923	0.013197	0.00251319	0.00192678	0.00241632	0.0124399	0.00756906	0.000678587	0.00192678	0.00192678	1.10825e-10	1.99987e-10	0.00355651	0.00282028	2.53237e-10	1.05178e-09	0.00340517	0.0147138	0.00567965	3.13313e-11	2.94945e-11	6.70495e-11	3.16357e-11	0.00105986	0.00310194	0.00271105	0.0038766	0.00475308	4.60358e-11	7.42927e-11	0.00247206	0.00121383	0.00379967	0.00585477	0.00192678
ND001_319n_NormalTissue_C18neg_20240212	42.1	319	Adjacent Tissue	Adjacent Tissue	late	Male	60-69	30-34	MSS	1_caecum_or_ascendens	6-10y	0.000565134	3.99381e-12	2.41467e-11	0.00113574	0.000427901	0.000947255	0.00192678	0.000948368	9.43399e-12	0.00112211	1.01504e-11	0.00192678	0.00192678	1.10825e-10	1.99987e-10	0.000968969	2.97109e-11	2.53237e-10	1.05178e-09	0.000667784	1.15996e-11	0.000818187	0.0015065	0.00141819	6.70495e-11	3.16357e-11	2.24999e-11	1.73152e-11	1.82435e-11	0.00152332	0.000982679	0.00239589	7.42927e-11	0.000480455	0.000887111	0.000983483	2.37409e-11	0.00192678
ND001_319t_TumorTissue_C18neg_20240212	34.5	319	Tumor Tissue	late	late	Male	60-69	30-34	MSS	1_caecum_or_ascendens	6-10y	0.000464957	0.000805664	0.000873795	0.000936092	0.000572962	0.000686845	0.00192678	0.00106871	9.43399e-12	0.000877001	1.01504e-11	0.00192678	0.00192678	1.10825e-10	1.99987e-10	0.00123835	2.97109e-11	2.53237e-10	1.05178e-09	0.00102777	0.000355632	0.000477585	3.13313e-11	2.94945e-11	6.70495e-11	3.16357e-11	2.24999e-11	0.000986809	0.000896907	0.000548128	0.00072248	4.60358e-11	7.42927e-11	0.000607138	0.0013963	1.52795e-11	2.37409e-11	0.00192678
ND001_321n_NormalTissue_C18neg_20240212	85	321	Adjacent Tissue	Adjacent Tissue	late	Male	60-69	25-29	Not Determined	3_descendens	6-10y	0.0022548	0.00220187	0.00110712	0.0022301	0.00202111	0.00147141	0.00192678	0.00170807	9.43399e-12	0.00235837	0.0046391	0.00192678	0.00192678	0.00571125	1.99987e-10	0.0007426	0.00134852	2.53237e-10	1.05178e-09	0.00132363	1.15996e-11	0.00169024	3.13313e-11	2.94945e-11	0.00259937	0.00122645	0.000929042	1.73152e-11	0.000700826	0.00120187	0.00254717	0.005361	7.42927e-11	0.00139238	0.0013288	0.00060177	0.00105246	0.00192678
ND001_321t_TumorTissue_C18neg_20240212	47.2	321	Tumor Tissue	late	late	Male	60-69	25-29	Not Determined	3_descendens	6-10y	0.00249298	0.000479202	0.00161075	0.00142581	0.0028421	0.00173777	0.00192678	0.00203696	0.00190487	0.00118212	0.00216988	0.00192678	0.00192678	0.0039406	1.99987e-10	0.00267282	2.97109e-11	2.53237e-10	1.05178e-09	0.00134324	1.15996e-11	0.000647107	0.00311834	0.00293553	0.00286764	0.00135303	2.24999e-11	0.00134785	0.00065965	0.000592895	0.00114398	0.00477013	7.42927e-11	0.000918882	2.59937e-11	1.52795e-11	2.37409e-11	0.00192678
ND001_3230n_NormalTissue_C18neg_20240212	76.6	3230	Adjacent Tissue	Adjacent Tissue	early	Male	40-49	25-29	Not Determined	colon_unspecified	16-20y	0.00204384	0.00097741	0.00322092	0.00118155	0.000893519	0.00256289	0.00192678	0.00212443	0.000350812	0.00155707	0.00358509	0.00192678	0.00192678	0.00871394	1.99987e-10	0.00268671	0.00128405	0.00917453	1.05178e-09	0.00224055	0.00354224	0.000888254	0.0101353	0.00981758	6.70495e-11	3.16357e-11	0.00116322	0.00219556	0.000796039	0.000869874	0.00182126	0.00961908	7.42927e-11	0.00190339	2.59937e-11	0.00135346	0.00213763	0.00192678
ND001_3230t_TumorTissue_C18neg_20240212	26	3230	Tumor Tissue	early	early	Male	40-49	25-29	Not Determined	colon_unspecified	16-20y	0.00304203	0.00909027	0.00212232	0.000760739	0.000654465	0.00226459	0.00192678	0.00254822	0.00149141	0.000916914	0.000405926	0.00192678	0.00192678	1.10825e-10	1.99987e-10	0.00351168	0.00098245	2.53237e-10	1.05178e-09	0.00196798	1.15996e-11	0.000838601	0.00271417	0.00255505	0.00245482	0.00210159	0.000989297	0.00245921	0.00208838	0.000784206	0.000871275	0.00184599	7.42927e-11	0.00250737	2.59937e-11	1.52795e-11	0.00073896	0.00192678
ND001_3253n_NormalTissue_C18neg_20240212	38.9	3253	Adjacent Tissue	Adjacent Tissue	late	Male	70-79	25-29	Not Determined	4_sigmoideum	16-20y	0.000588398	3.99381e-12	0.0024787	0.000994089	0.000787921	0.00303518	0.00192678	0.00256828	0.00275122	0.000824566	1.01504e-11	0.00192678	0.00192678	1.10825e-10	1.99987e-10	0.00245506	0.000993592	2.53237e-10	1.05178e-09	0.00207417	0.00039833	0.000696835	3.13313e-11	2.94945e-11	6.70495e-11	3.16357e-11	0.000969992	0.00164456	0.00108967	0.00127563	0.000852485	4.60358e-11	7.42927e-11	0.00127456	2.59937e-11	0.00146135	0.00111454	0.00192678
ND001_3253t_TumorTissue_C18neg_20240212	30.5	3253	Tumor Tissue	late	late	Male	70-79	25-29	Not Determined	4_sigmoideum	16-20y	0.00219194	0.00313351	0.00235213	0.0010744	0.000666124	0.00286489	0.00192678	0.00232036	0.000497954	0.00181267	0.00388875	0.00192678	0.00192678	1.10825e-10	1.99987e-10	0.00260851	0.00196888	2.53237e-10	1.05178e-09	0.00314154	0.0072297	0.00283568	3.13313e-11	2.94945e-11	6.70495e-11	3.16357e-11	0.00215171	0.0021093	0.00172693	0.0012871	0.00238492	4.60358e-11	7.42927e-11	0.00248351	0.0012773	0.00436547	0.00314683	0.00192678
ND001_3255n_NormalTissue_C18neg_20240212	56.2	3255	Adjacent Tissue	Adjacent Tissue	late	Male	60-69	25-29	Not Determined	3_descendens	16-20y	0.00100445	0.0118402	0.00173342	0.00138394	0.00075837	0.00255367	0.00192678	0.00123941	0.00198584	0.00121726	0.000435332	0.00192678	0.00192678	1.10825e-10	1.99987e-10	0.0014197	0.00226445	2.53237e-10	1.05178e-09	0.00152299	1.15996e-11	0.00104728	3.13313e-11	0.00158058	0.00300013	3.16357e-11	0.00208556	0.00135252	0.00110337	0.00200975	0.00129792	4.60358e-11	7.42927e-11	0.00154259	0.00187341	0.0012302	0.00352648	0.00192678
ND001_3255t_TumorTissue_C18neg_20240212	13	3255	Tumor Tissue	late	late	Male	60-69	25-29	Not Determined	3_descendens	16-20y	0.000731561	0.00207857	0.00216692	0.000778764	0.000377955	0.00237323	0.00192678	0.0021082	0.000527313	0.0013735	1.01504e-11	0.00192678	0.00192678	1.10825e-10	1.99987e-10	0.00258807	0.00520761	2.53237e-10	1.05178e-09	0.00203279	0.000468786	0.00114578	3.13313e-11	2.94945e-11	6.70495e-11	3.16357e-11	2.24999e-11	0.00138774	0.00104424	1.30135e-11	0.00103648	4.60358e-11	7.42927e-11	0.00251108	0.0268095	0.016004	0.0248639	0.00192678
ND001_3392n_NormalTissue_C18neg_20240212	43.6	3392	Adjacent Tissue	Adjacent Tissue	late	Male	60-69	20-24	Not Determined	2_transversum	16-20y	0.00067897	3.99381e-12	0.00284441	0.000822928	0.00059643	0.00250328	0.00192678	0.00197849	0.000635615	0.000799616	0.00160021	0.00192678	0.00192678	1.10825e-10	1.99987e-10	0.00285032	0.00168511	2.53237e-10	1.05178e-09	0.00240288	1.15996e-11	0.000888176	3.13313e-11	2.94945e-11	6.70495e-11	3.16357e-11	0.00120507	0.00204297	0.00149478	0.00139969	0.000971818	4.60358e-11	7.42927e-11	0.00191249	2.59937e-11	0.00525864	0.000950444	0.00192678
ND001_3392t_TumorTissue_C18neg_20240212	40	3392	Tumor Tissue	late	late	Male	60-69	20-24	Not Determined	2_transversum	16-20y	0.00231012	0.0111969	0.00378214	0.00168911	0.000538892	0.00380493	0.00192678	0.00280439	0.000478199	0.00175674	0.00319139	0.00192678	0.00192678	1.10825e-10	1.99987e-10	0.00448191	0.00232737	2.53237e-10	1.05178e-09	0.00369646	0.00393603	0.00152426	3.13313e-11	0.00362553	0.00405475	0.0032965	0.00181803	0.00334446	0.00217005	1.30135e-11	0.00132134	4.60358e-11	7.42927e-11	0.00320938	0.00142445	0.00232439	0.00125618	0.00192678
ND001_3434n_NormalTissue_C18neg_20240212	73	3434	Adjacent Tissue	Adjacent Tissue	early	Male	40-49	Not Determined	Not Determined	colon_unspecified	16-20y	0.000635066	3.99381e-12	0.00145612	0.000974841	0.0019503	0.00184454	0.00192678	0.00109302	0.000885342	0.000720357	1.01504e-11	0.00192678	0.00192678	1.10825e-10	1.99987e-10	0.000967595	0.00103299	2.53237e-10	1.05178e-09	0.00112215	0.000711461	0.000346191	0.00139631	0.00131445	6.70495e-11	3.16357e-11	2.24999e-11	0.00112007	1.82435e-11	0.000804923	0.000597451	4.60358e-11	7.42927e-11	0.000936663	0.00175847	0.00101064	2.37409e-11	0.00192678
ND001_3434t_TumorTissue_C18neg_20240212	65.9	3434	Tumor Tissue	early	early	Male	40-49	Not Determined	Not Determined	colon_unspecified	16-20y	0.00379312	0.00914547	0.00125167	0.00203365	0.000593594	0.0011695	0.00192678	0.00115786	0.000427473	0.00161593	0.000345186	0.00192678	0.00192678	0.00754363	1.99987e-10	0.00142494	0.00160198	2.53237e-10	1.05178e-09	0.00125289	1.15996e-11	0.00103715	0.00756927	0.00712553	0.00222323	0.00218169	0.00115033	0.00112516	0.000964427	0.000631805	0.0013794	0.00410027	7.42927e-11	0.00110897	2.59937e-11	0.000522148	0.000867493	0.00192678
ND001_3458n_NormalTissue_C18neg_20240212	35.2	3458	Adjacent Tissue	Adjacent Tissue	early	Female	40-49	20-24	Not Determined	colon_unspecified	16-20y	0.00234367	3.99381e-12	0.000891954	0.000462429	0.000596927	0.000537739	0.00192678	0.000980474	0.000473029	0.000346488	1.01504e-11	0.00192678	0.00192678	1.10825e-10	1.99987e-10	0.00117052	0.00124916	2.53237e-10	1.05178e-09	0.000746606	1.15996e-11	0.000222205	3.13313e-11	2.94945e-11	6.70495e-11	3.16357e-11	2.24999e-11	0.000724986	1.82435e-11	1.30135e-11	0.000344313	4.60358e-11	7.42927e-11	1.36145e-11	2.59937e-11	1.52795e-11	0.00108824	0.00192678
ND001_3458t_TumorTissue_C18neg_20240212	12.2	3458	Tumor Tissue	early	early	Female	40-49	20-24	Not Determined	colon_unspecified	16-20y	0.00294803	3.99381e-12	0.00231653	0.000752197	0.000542753	0.00159611	0.00192678	0.00230559	9.43399e-12	0.0010551	1.01504e-11	0.00192678	0.00192678	1.10825e-10	1.99987e-10	0.00341339	0.00154006	2.53237e-10	1.05178e-09	0.00232033	1.15996e-11	0.00134513	3.13313e-11	2.94945e-11	6.70495e-11	3.16357e-11	2.24999e-11	0.00163022	0.00121818	0.00063321	0.000646663	4.60358e-11	7.42927e-11	0.00262655	0.00237	0.00106046	2.37409e-11	0.00192678
ND001_3470n_NormalTissue_C18neg_20240212	20	3470	Adjacent Tissue	Adjacent Tissue	early	Female	40-49	Not Determined	Not Determined	colon_unspecified	16-20y	0.00133137	0.00214203	0.00164808	0.00083094	0.00046002	0.00121509	0.00192678	0.00127736	0.000617992	0.00101261	0.000458343	0.00192678	0.00192678	1.10825e-10	1.99987e-10	0.00159352	0.00135274	2.53237e-10	1.05178e-09	0.0014014	1.15996e-11	0.000605192	3.13313e-11	2.94945e-11	6.70495e-11	3.16357e-11	0.00109349	0.00182247	0.00113623	0.00146786	0.00103298	4.60358e-11	7.42927e-11	0.000920162	0.000986797	1.52795e-11	0.000762629	0.00192678
ND001_3470t_TumorTissue_C18neg_20240212	17.8	3470	Tumor Tissue	early	early	Female	40-49	Not Determined	Not Determined	colon_unspecified	16-20y	0.00168368	0.00137035	0.00220358	0.000474842	0.000438298	0.00179381	0.00192678	0.0021927	0.000302567	0.000787267	0.000471041	0.00192678	0.00192678	1.10825e-10	1.99987e-10	0.00263228	2.97109e-11	2.53237e-10	1.05178e-09	0.00200048	1.15996e-11	0.000635225	3.13313e-11	2.94945e-11	0.00214317	0.00193092	0.00096502	0.00224857	0.00149652	0.00115704	0.000699882	4.60358e-11	7.42927e-11	0.00177634	0.00151124	0.000945789	0.00151151	0.00192678
ND001_347n_NormalTissue_C18neg_20240212	58	347	Adjacent Tissue	Adjacent Tissue	late	Male	80-92	20-24	Not Determined	1_caecum_or_ascendens	6-10y	0.000558297	3.99381e-12	0.00101365	0.00176409	0.00340668	0.00115632	0.00192678	0.00112965	9.43399e-12	0.000878984	1.01504e-11	0.00192678	0.00192678	1.10825e-10	1.99987e-10	2.11362e-11	2.97109e-11	0.00873263	1.05178e-09	0.000915634	0.00048477	0.000808094	3.13313e-11	2.94945e-11	6.70495e-11	3.16357e-11	2.24999e-11	0.000597477	0.00103497	0.00154553	0.00102437	4.60358e-11	7.42927e-11	1.36145e-11	2.59937e-11	1.52795e-11	2.37409e-11	0.00192678
ND001_347t_TumorTissue_C18neg_20240212	56.8	347	Tumor Tissue	late	late	Male	80-92	20-24	Not Determined	1_caecum_or_ascendens	6-10y	0.00292896	0.00908958	0.00222987	0.00213114	0.00418343	0.00231599	0.00192678	0.00276513	0.00312435	0.00187706	0.000339715	0.00192678	0.00192678	1.10825e-10	1.99987e-10	0.00192521	0.00236974	2.53237e-10	1.05178e-09	0.002402	0.00149738	0.00153705	3.13313e-11	2.94945e-11	6.70495e-11	0.00117783	0.000910097	0.00144293	0.00188009	0.00112941	0.00200794	4.60358e-11	7.42927e-11	0.00266788	2.59937e-11	0.00111784	0.00105616	0.00192678
ND001_348n_NormalTissue_C18neg_20240212	49.4	348	Adjacent Tissue	Adjacent Tissue	late	Male	70-79	25-29	MSS	4_sigmoideum	6-10y	0.00256849	3.99381e-12	0.000905838	0.00137743	0.000870978	0.00108139	0.00192678	0.00150718	9.43399e-12	0.00140968	0.00303293	0.00192678	0.00192678	1.10825e-10	1.99987e-10	2.11362e-11	0.00330694	2.53237e-10	1.05178e-09	0.00131012	0.000510289	0.00140838	3.13313e-11	2.94945e-11	6.70495e-11	3.16357e-11	2.24999e-11	0.000629822	0.000669994	0.000749304	0.00205695	4.60358e-11	7.42927e-11	0.00138429	2.59937e-11	1.52795e-11	2.37409e-11	0.00192678
ND001_348t_TumorTissue_C18neg_20240212	18.6	348	Tumor Tissue	late	late	Male	70-79	25-29	MSS	4_sigmoideum	6-10y	8.81503e-05	3.99381e-12	2.41467e-11	5.63456e-12	1.07852e-11	1.73885e-11	0.00192678	0.000666634	9.43399e-12	0.000202726	1.01504e-11	0.00192678	0.00192678	1.10825e-10	1.99987e-10	0.000664375	2.97109e-11	2.53237e-10	1.05178e-09	0.000348037	0.000435286	0.000197718	3.13313e-11	2.94945e-11	6.70495e-11	3.16357e-11	2.24999e-11	1.73152e-11	1.82435e-11	0.00106246	0.000349486	4.60358e-11	7.42927e-11	1.36145e-11	2.59937e-11	0.0011702	0.00118733	0.00192678
ND001_3511n_NormalTissue_C18neg_20240212	101.5	3511	Adjacent Tissue	Adjacent Tissue	late	Male	80-92	25-29	Not Determined	5_rectum	16-20y	0.00226643	3.99381e-12	0.00261856	0.00339315	0.00658933	0.00191513	0.00192678	0.0014906	0.000704945	0.00103799	1.01504e-11	0.00192678	0.00192678	1.10825e-10	1.99987e-10	2.11362e-11	0.00172549	2.53237e-10	1.05178e-09	0.00137254	0.000848963	0.000266697	3.13313e-11	2.94945e-11	6.70495e-11	3.16357e-11	2.24999e-11	0.0015138	0.00106232	1.30135e-11	0.000560096	4.60358e-11	7.42927e-11	0.000794459	0.0011673	0.000813804	0.00132538	0.00192678
ND001_3511t_TumorTissue_C18neg_20240212	80	3511	Tumor Tissue	late	late	Male	80-92	25-29	Not Determined	5_rectum	16-20y	0.00408189	3.99381e-12	0.00173419	0.00209327	0.000729714	0.00148253	0.00192678	0.00170061	0.000536247	0.00205993	0.00403264	0.00192678	0.00192678	0.00660217	1.99987e-10	0.00187136	0.00158558	2.53237e-10	1.05178e-09	0.00136158	0.000399096	0.00135107	0.00698272	0.00665748	0.00202174	0.000953911	0.000939347	0.00132918	0.00128172	0.00342821	0.00222361	0.00576994	7.42927e-11	0.00120656	2.59937e-11	0.000703745	2.37409e-11	0.00192678
ND001_3514n_NormalTissue_C18neg_20240212	55.9	3514	Adjacent Tissue	Adjacent Tissue	early	Female	40-49	25-29	Not Determined	colon_unspecified	16-20y	0.000621925	3.99381e-12	0.00137928	0.000959318	0.000546031	0.0011555	0.00192678	0.00133279	0.000645388	0.000784263	0.000356605	0.00192678	0.00192678	1.10825e-10	1.99987e-10	0.00161899	0.00124346	2.53237e-10	1.05178e-09	0.00146937	0.000350389	0.000386926	3.13313e-11	0.00150573	6.70495e-11	3.16357e-11	2.24999e-11	0.00169595	0.00129878	0.000574025	0.000518623	4.60358e-11	7.42927e-11	0.00149062	0.00307541	1.52795e-11	2.37409e-11	0.00192678
ND001_3514t_TumorTissue_C18neg_20240212	36.2	3514	Tumor Tissue	early	early	Female	40-49	25-29	Not Determined	colon_unspecified	16-20y	0.00024087	0.00465598	0.00163495	0.00106236	0.00216487	0.00126317	0.00192678	0.00172484	9.43399e-12	0.000902037	0.000619075	0.00192678	0.00192678	0.00394659	1.99987e-10	0.00250001	0.000954849	2.53237e-10	1.05178e-09	0.00163554	0.00152605	0.00048992	3.13313e-11	0.00205553	6.70495e-11	3.16357e-11	2.24999e-11	0.00183039	0.00180699	0.0014703	0.000993472	0.00273991	7.42927e-11	0.00168238	2.59937e-11	0.000579538	0.000965875	0.00192678
ND001_352n_NormalTissue_C18neg_20240212	53.1	352	Adjacent Tissue	Adjacent Tissue	late	Female	60-69	20-24	Not Determined	1_caecum_or_ascendens	6-10y	0.00215863	3.99381e-12	0.000905259	0.00201509	0.00142613	0.0011808	0.00192678	0.00149372	0.00119997	0.00155623	0.00500847	0.00192678	0.00192678	1.10825e-10	1.99987e-10	0.00161918	0.00171337	0.0101662	1.05178e-09	0.00159059	0.00047817	0.00105617	3.13313e-11	0.00184409	6.70495e-11	0.00107188	0.00126879	0.0012278	0.00103092	0.000686331	0.00156887	0.00180511	7.42927e-11	0.00109203	0.00133969	0.000583954	0.00134694	0.00192678
ND001_352t_TumorTissue_C18neg_20240212	66.9	352	Tumor Tissue	late	late	Female	60-69	20-24	Not Determined	1_caecum_or_ascendens	6-10y	0.00226561	3.99381e-12	0.00108539	0.000893591	0.000552578	0.00114769	0.00192678	0.00135247	9.43399e-12	0.00121349	1.01504e-11	0.00192678	0.00192678	0.00758198	1.99987e-10	0.00145713	0.001309	0.0112949	1.05178e-09	0.000871971	1.15996e-11	0.000976141	0.00886607	0.00838456	0.00441367	0.0020641	0.000964165	1.73152e-11	1.82435e-11	0.000785846	0.00095592	0.0126485	7.42927e-11	0.00102966	0.00182925	0.00116711	2.37409e-11	0.00192678
ND001_3549n_NormalTissue_C18neg_20240212	64	3549	Adjacent Tissue	Adjacent Tissue	late	Male	60-69	25-29	Not Determined	4_sigmoideum	16-20y	0.00178221	0.000742989	0.000896035	0.00157205	0.00219138	0.000738072	0.00192678	0.000856401	0.00389961	0.00114469	0.00244642	0.00192678	0.00192678	1.10825e-10	1.99987e-10	0.00126382	0.00210329	2.53237e-10	1.05178e-09	0.00141513	0.000375757	0.00238532	0.00129743	0.00122137	6.70495e-11	3.16357e-11	0.00184656	0.00122408	0.00106635	0.00167727	0.00106546	4.60358e-11	7.42927e-11	0.000926956	0.00094045	0.00995884	0.00157837	0.00192678
ND001_3549t_TumorTissue_C18neg_20240212	53.5	3549	Tumor Tissue	late	late	Male	60-69	25-29	Not Determined	4_sigmoideum	16-20y	0.00110156	0.0129369	0.00244058	0.00161941	0.000890121	0.00223555	0.00192678	0.00224237	0.000726738	0.00165693	0.00360634	0.00192678	0.00192678	0.00701865	1.99987e-10	0.00316646	0.00139255	2.53237e-10	1.05178e-09	0.00228989	1.15996e-11	0.000996471	0.00814696	0.00772477	0.00276673	0.00231921	0.00134021	0.00220154	0.00159102	0.000949451	0.00148041	0.00717767	7.42927e-11	0.00172592	2.59937e-11	0.00115128	0.00101155	0.00192678
ND001_354n_NormalTissue_C18neg_20240212	110	354	Adjacent Tissue	Adjacent Tissue	late	Female	60-69	25-29	Not Determined	2_transversum	6-10y	0.00270258	0.00100061	0.00140449	0.00361795	0.00699522	0.00176093	0.00192678	0.00148746	0.00553958	0.00213609	0.00373701	0.00192678	0.00192678	0.00466174	1.99987e-10	2.11362e-11	0.00111642	2.53237e-10	1.05178e-09	0.00142174	1.15996e-11	0.000863806	3.13313e-11	2.94945e-11	6.70495e-11	3.16357e-11	2.24999e-11	0.000710632	1.82435e-11	0.00320319	0.0021492	0.00379022	7.42927e-11	0.000956091	0.00149856	1.52795e-11	2.37409e-11	0.00192678
ND001_354t_TumorTissue_C18neg_20240212	110	354	Tumor Tissue	late	late	Female	60-69	25-29	Not Determined	2_transversum	6-10y	0.00341794	0.000881634	0.000767888	0.00393483	0.00103961	0.0011001	0.00192678	0.000969616	0.000452011	0.00352868	0.00625635	0.00192678	0.00192678	0.00686062	1.99987e-10	2.11362e-11	0.00175606	2.53237e-10	1.05178e-09	0.00113779	0.000441283	0.0022758	0.00117978	0.00111062	6.70495e-11	0.00128703	0.00132029	1.73152e-11	0.00179936	0.0064194	0.00418997	0.00507788	7.42927e-11	0.000437107	0.0151127	0.00865362	0.00245593	0.00192678
ND001_355n_NormalTissue_C18neg_20240212	64.6	355	Adjacent Tissue	Adjacent Tissue	late	Female	60-69	25-29	MSS	1_caecum_or_ascendens	6-10y	0.00275572	0.00238713	0.00146351	0.00298207	0.00148607	0.0013748	0.00192678	0.0012043	0.000748219	0.00184817	0.00334253	0.00192678	0.00192678	1.10825e-10	1.99987e-10	0.00159441	0.00188376	2.53237e-10	1.05178e-09	0.00121309	0.000417806	0.00151401	3.13313e-11	0.00120524	6.70495e-11	3.16357e-11	0.00150011	0.000916492	0.000632668	0.00129063	0.00301724	4.60358e-11	7.42927e-11	0.00112243	2.59937e-11	0.00210946	0.00144805	0.00192678
ND001_355t_TumorTissue_C18neg_20240212	59.7	355	Tumor Tissue	late	late	Female	60-69	25-29	MSS	1_caecum_or_ascendens	6-10y	0.00346072	0.00573223	0.00185611	0.00337456	0.000854972	0.0019321	0.00192678	0.0022835	0.000453199	0.00355755	0.00682588	0.00192678	0.00192678	1.10825e-10	1.99987e-10	0.0024235	0.00201366	2.53237e-10	1.05178e-09	0.0018535	0.0010232	0.00299378	0.00165266	0.00155578	0.00596848	0.00371381	0.00153105	0.00182154	0.00143582	0.0022898	0.00310086	4.60358e-11	0.00237209	0.00106004	0.00128583	0.00100958	0.00104814	0.00192678
ND001_3568n_NormalTissue_C18neg_20240212	13.9	3568	Adjacent Tissue	Adjacent Tissue	late	Male	70-79	25-29	Not Determined	4_sigmoideum	16-20y	0.000398811	3.99381e-12	0.00256145	0.000417893	0.000398005	0.00220775	0.00192678	0.00285543	0.000369369	0.000677399	0.000443909	0.00192678	0.00192678	1.10825e-10	1.99987e-10	0.00360628	2.97109e-11	2.53237e-10	1.05178e-09	0.00249726	0.000484306	0.000359397	3.13313e-11	2.94945e-11	6.70495e-11	3.16357e-11	2.24999e-11	0.00250734	0.00105497	0.000542194	0.000808207	4.60358e-11	7.42927e-11	0.00176852	2.59937e-11	0.000792458	0.00125775	0.00192678
ND001_3568t_TumorTissue_C18neg_20240212	13.6	3568	Tumor Tissue	late	late	Male	70-79	25-29	Not Determined	4_sigmoideum	16-20y	0.00118937	3.99381e-12	0.00352706	0.000817355	0.00157346	0.00410353	0.00192678	0.00335254	9.43399e-12	0.000888427	0.000438529	0.00192678	0.00192678	1.10825e-10	1.99987e-10	0.00382147	0.00273655	2.53237e-10	1.05178e-09	0.00309508	0.000380815	0.000911118	3.13313e-11	2.94945e-11	6.70495e-11	3.16357e-11	2.24999e-11	0.00301906	0.00181439	0.000739023	0.00114174	4.60358e-11	7.42927e-11	0.00362413	0.00116363	1.52795e-11	0.0021562	0.00192678
ND001_356n_NormalTissue_C18neg_20240212	100	356	Adjacent Tissue	Adjacent Tissue	early	Male	40-49	20-24	Not Determined	4_sigmoideum	6-10y	0.00380604	3.99381e-12	0.00186011	0.00334034	0.0064202	0.00185387	0.00192678	0.0023597	0.00296824	0.00185571	0.00309657	0.00192678	0.00192678	1.10825e-10	1.99987e-10	0.00241346	0.000912124	2.53237e-10	1.05178e-09	0.00160054	0.00111628	0.00084913	3.13313e-11	2.94945e-11	6.70495e-11	3.16357e-11	2.24999e-11	0.00141661	0.0022211	0.000451516	0.000828051	4.60358e-11	7.42927e-11	0.00106411	2.59937e-11	1.52795e-11	2.37409e-11	0.00192678
ND001_356t_TumorTissue_C18neg_20240212	81	356	Tumor Tissue	early	early	Male	40-49	20-24	Not Determined	4_sigmoideum	6-10y	0.00229216	3.99381e-12	0.00184756	0.00833816	0.00107119	0.0022527	0.00192678	0.00234973	0.0155199	0.00940268	0.0163538	0.00192678	0.00192678	1.10825e-10	0.00865085	0.0030207	0.00225648	2.53237e-10	1.05178e-09	0.00212453	0.00226484	0.00587404	3.13313e-11	2.94945e-11	6.70495e-11	3.16357e-11	0.00145603	0.00157947	0.00344369	0.00389468	0.00676219	4.60358e-11	0.00286398	0.00195326	2.59937e-11	0.00192846	0.00239441	0.00192678
ND001_3575n_NormalTissue_C18neg_20240212	54.4	3575	Adjacent Tissue	Adjacent Tissue	late	Male	70-79	25-29	Not Determined	4_sigmoideum	16-20y	0.000625694	3.99381e-12	0.00121513	0.00122635	1.07852e-11	0.00143784	0.00192678	0.000705549	0.000496784	0.0024768	0.000486754	0.00192678	0.00192678	1.10825e-10	1.99987e-10	2.11362e-11	0.00237776	2.53237e-10	1.05178e-09	0.0012768	0.00101363	0.00118969	3.13313e-11	2.94945e-11	6.70495e-11	3.16357e-11	0.000891153	0.000663431	0.00142185	0.00158686	0.00234068	4.60358e-11	7.42927e-11	0.00121888	0.000987083	0.000707168	2.37409e-11	0.00192678
ND001_3575t_TumorTissue_C18neg_20240212	11	3575	Tumor Tissue	late	late	Male	70-79	25-29	Not Determined	4_sigmoideum	16-20y	0.000346785	3.99381e-12	0.00317476	0.000823863	0.000404314	0.00284032	0.00192678	0.00306865	0.000441029	0.00189644	0.000555218	0.00192678	0.00192678	1.10825e-10	1.99987e-10	0.00336453	0.000980192	2.53237e-10	1.05178e-09	0.00329138	0.000817354	0.00201134	3.13313e-11	2.94945e-11	6.70495e-11	3.16357e-11	0.000920897	0.00264325	0.00195994	0.00154154	0.00202869	4.60358e-11	7.42927e-11	0.00324722	0.00118471	0.0010141	0.00324536	0.00192678
ND001_357n_NormalTissue_C18neg_20240212	83.6	357	Adjacent Tissue	Adjacent Tissue	early	Female	40-49	20-24	MSS	2_transversum	6-10y	0.00278359	3.99381e-12	0.00167643	0.0032327	0.00106102	0.00171802	0.00192678	0.0020092	9.43399e-12	0.0012914	0.00236773	0.00192678	0.00192678	1.10825e-10	1.99987e-10	0.00253235	2.97109e-11	2.53237e-10	1.05178e-09	0.00109779	0.000607912	0.00147973	3.13313e-11	2.94945e-11	6.70495e-11	3.16357e-11	0.0017104	0.00121063	0.00124678	0.00076423	0.00246681	4.60358e-11	0.00275633	0.00107786	0.00139926	0.000462038	0.0013326	0.00192678
ND001_357t_TumorTissue_C18neg_20240212	64.3	357	Tumor Tissue	early	early	Female	40-49	20-24	MSS	2_transversum	6-10y	0.00661405	0.0016782	0.00208434	0.00421321	0.00149843	0.00209646	0.00192678	0.00224058	0.000283123	0.00302216	0.000328478	0.00192678	0.00192678	1.10825e-10	1.99987e-10	0.00313928	0.00580557	2.53237e-10	1.05178e-09	0.00247688	0.00152351	0.00565705	3.13313e-11	2.94945e-11	0.0023405	0.00110431	0.00119634	0.00156534	0.00106856	0.00135094	0.00392797	4.60358e-11	0.00303902	0.00282597	0.00112423	0.00694871	0.00340433	0.00192678
ND001_3585n_NormalTissue_C18neg_20240212	15.9	3585	Adjacent Tissue	Adjacent Tissue	late	Female	80-92	25-29	Not Determined	5_rectum	16-20y	2.52404e-05	3.99381e-12	0.00281108	0.000569125	0.000407733	0.00287366	0.00192678	0.00284473	0.000379812	0.00107187	0.000538044	0.00192678	0.00192678	1.10825e-10	1.99987e-10	0.00383227	0.00166372	2.53237e-10	1.05178e-09	0.00320339	0.000544311	0.00217521	3.13313e-11	2.94945e-11	6.70495e-11	3.16357e-11	0.00207015	0.00242984	0.00155143	0.00301986	0.00190969	4.60358e-11	0.00313285	0.00297442	0.0014075	0.00281733	0.00194296	0.00192678
ND001_3585t_TumorTissue_C18neg_20240212	15.8	3585	Tumor Tissue	late	late	Female	80-92	25-29	Not Determined	5_rectum	16-20y	0.000423433	3.99381e-12	2.41467e-11	0.000367531	1.07852e-11	0.000664779	0.00192678	0.000822278	0.000783917	0.00048431	1.01504e-11	0.00192678	0.00192678	1.10825e-10	1.99987e-10	2.11362e-11	0.000975646	2.53237e-10	1.05178e-09	0.000510392	1.15996e-11	0.000908359	3.13313e-11	2.94945e-11	6.70495e-11	3.16357e-11	2.24999e-11	1.73152e-11	0.000742749	0.000677313	0.000456867	4.60358e-11	7.42927e-11	0.000626661	0.000828028	0.000850291	2.37409e-11	0.00192678
ND001_3587n_NormalTissue_C18neg_20240212	10.5	3587	Adjacent Tissue	Adjacent Tissue	late	Male	60-69	35-39	Not Determined	1_caecum_or_ascendens	16-20y	6.26561e-13	3.99381e-12	0.00204208	0.000375842	0.000379012	0.00232701	0.00192678	0.00214093	9.43399e-12	0.0005712	1.01504e-11	0.00192678	0.00192678	1.10825e-10	1.99987e-10	0.00269297	2.97109e-11	2.53237e-10	1.05178e-09	0.00191344	0.000538906	0.00087837	3.13313e-11	2.94945e-11	6.70495e-11	0.000990481	0.000704449	0.00197151	0.00201354	0.00129777	0.000895572	4.60358e-11	7.42927e-11	0.00202008	0.00126035	0.00134509	2.37409e-11	0.00192678
ND001_3587t_TumorTissue_C18neg_20240212	20	3587	Tumor Tissue	late	late	Male	60-69	35-39	Not Determined	1_caecum_or_ascendens	16-20y	0.000317759	0.000777208	0.00226894	0.000523862	1.07852e-11	0.0021465	0.00192678	0.00209526	9.43399e-12	0.000538046	1.01504e-11	0.00192678	0.00192678	1.10825e-10	1.99987e-10	0.00129396	0.000954997	2.53237e-10	1.05178e-09	0.00229388	0.00105654	0.00033225	3.13313e-11	2.94945e-11	6.70495e-11	3.16357e-11	2.24999e-11	0.00176492	0.00180084	0.000742211	0.000785505	4.60358e-11	7.42927e-11	0.00172286	2.59937e-11	0.000627011	0.00110761	0.00192678
ND001_358n_NormalTissue_C18neg_20240212	86.7	358	Adjacent Tissue	Adjacent Tissue	late	Male	70-79	25-29	Not Determined	1_caecum_or_ascendens	6-10y	0.00189141	0.00249614	0.00161348	0.0044469	0.00247716	0.00164798	0.00192678	0.00150658	0.00115342	0.00205547	0.000393877	0.00192678	0.00192678	0.00437681	1.99987e-10	2.11362e-11	0.00185221	0.00977242	1.05178e-09	0.00108807	0.00043241	0.00139309	3.13313e-11	2.94945e-11	6.70495e-11	3.16357e-11	0.00144604	0.000569236	0.00155794	0.00345545	0.00230957	0.00267753	7.42927e-11	0.00143121	2.59937e-11	0.000981283	0.00103878	0.00192678
ND001_358t_TumorTissue_C18neg_20240212	107.5	358	Tumor Tissue	late	late	Male	70-79	25-29	Not Determined	1_caecum_or_ascendens	6-10y	0.00370444	0.000589699	0.00125877	0.00548174	0.00308236	0.0013145	0.00192678	0.00137958	0.00171465	0.00331819	0.00576093	0.00192678	0.00192678	0.00975381	1.99987e-10	2.11362e-11	0.00286377	0.011617	0.0399296	0.00108935	0.000601485	0.00200413	0.00243259	0.00228999	6.70495e-11	0.00148681	0.000913697	0.000660141	0.000706864	0.00139874	0.00258727	0.00679387	7.42927e-11	0.000935546	2.59937e-11	0.00119385	0.00150116	0.00192678
ND001_3592n_NormalTissue_C18neg_20240212	19.5	3592	Adjacent Tissue	Adjacent Tissue	late	Male	60-69	30-34	Not Determined	4_sigmoideum	16-20y	8.61422e-05	3.99381e-12	0.00115225	0.000188465	1.07852e-11	0.000909157	0.00192678	0.0011587	0.000397793	0.000555142	0.00116747	0.00192678	0.00192678	1.10825e-10	1.99987e-10	0.000933714	2.97109e-11	2.53237e-10	1.05178e-09	0.000854401	1.15996e-11	0.000488136	3.13313e-11	2.94945e-11	6.70495e-11	3.16357e-11	2.24999e-11	0.000582292	0.000647737	0.000749473	0.000516718	4.60358e-11	7.42927e-11	0.000495553	0.000834916	1.52795e-11	2.37409e-11	0.00192678
ND001_3592t_TumorTissue_C18neg_20240212	14.5	3592	Tumor Tissue	late	late	Male	60-69	30-34	Not Determined	4_sigmoideum	16-20y	0.000389354	3.99381e-12	0.00210832	0.00054782	1.07852e-11	0.00200921	0.00192678	0.0020666	9.43399e-12	0.000492973	1.01504e-11	0.00192678	0.00192678	1.10825e-10	1.99987e-10	0.00259868	2.97109e-11	2.53237e-10	1.05178e-09	0.00143218	1.15996e-11	0.000373264	3.13313e-11	2.94945e-11	6.70495e-11	3.16357e-11	2.24999e-11	0.00138416	0.000779145	0.000883759	0.000532058	4.60358e-11	7.42927e-11	0.00101816	0.00130161	1.52795e-11	2.37409e-11	0.00192678
ND001_3608n_NormalTissue_C18neg_20240212	36.8	3608	Adjacent Tissue	Adjacent Tissue	late	Male	70-79	25-29	Not Determined	4_sigmoideum	16-20y	0.000578281	3.99381e-12	0.00268668	0.00460178	0.00877565	0.00246421	0.00192678	0.00174281	0.000346859	0.0032144	0.00570526	0.00192678	0.00192678	1.10825e-10	1.99987e-10	0.00100634	0.00175725	2.53237e-10	1.05178e-09	0.00212031	0.00035678	0.00107855	0.000950561	0.000894835	6.70495e-11	3.16357e-11	0.00105698	0.00131391	0.00110275	0.00732492	0.00473825	4.60358e-11	7.42927e-11	0.00160098	0.00171912	0.000878788	0.00071681	0.00192678
ND001_3608t_TumorTissue_C18neg_20240212	30	3608	Tumor Tissue	late	late	Male	70-79	25-29	Not Determined	4_sigmoideum	16-20y	0.00156061	0.0172473	0.00167911	0.0032122	0.00615455	0.00141494	0.00192678	0.00158345	0.000382293	0.00336352	0.000642279	0.00192678	0.00192678	1.10825e-10	1.99987e-10	0.00176629	0.00161015	2.53237e-10	1.05178e-09	0.00212194	0.00050797	0.00179771	0.00291272	0.00274196	0.00211032	0.00171351	0.00121295	0.00142987	0.0017258	0.00111751	0.00316275	4.60358e-11	7.42927e-11	0.00254594	0.00262058	0.000714747	0.000965187	0.00192678
ND001_360n_NormalTissue_C18neg_20240212	89.5	360	Adjacent Tissue	Adjacent Tissue	late	Female	80-92	20-24	Not Determined	1_caecum_or_ascendens	6-10y	0.000632435	3.99381e-12	2.41467e-11	0.00154319	0.000788406	0.000534574	0.00192678	0.000521451	0.00368411	0.00111407	0.00194752	0.00192678	0.00192678	1.10825e-10	1.99987e-10	2.11362e-11	0.00101059	2.53237e-10	1.05178e-09	0.000740943	1.15996e-11	0.000891275	0.00216769	0.00204061	6.70495e-11	3.16357e-11	0.00219536	0.00163985	0.00287934	0.0021468	0.0014895	0.00141786	7.42927e-11	1.36145e-11	0.00555432	0.00373226	0.0057594	0.00192678
ND001_360t_TumorTissue_C18neg_20240212	81.6	360	Tumor Tissue	late	late	Female	80-92	20-24	Not Determined	1_caecum_or_ascendens	6-10y	0.00291665	0.0100124	0.00135494	0.00180136	0.00120677	0.00129857	0.00192678	0.00132532	0.000326171	0.00147178	0.00272228	0.00192678	0.00192678	0.00419362	1.99987e-10	0.00161377	0.00163342	2.53237e-10	1.05178e-09	0.00134243	1.15996e-11	0.00122942	0.00450604	0.00424188	6.70495e-11	0.00230472	0.00139769	0.00127076	0.00100279	0.000871891	0.00178805	0.00350162	7.42927e-11	0.00104211	2.59937e-11	0.00127949	0.00211947	0.00192678
ND001_362n_NormalTissue_C18neg_20240212	89.4	362	Adjacent Tissue	Adjacent Tissue	late	Male	70-79	15-19	MSS	4_sigmoideum	6-10y	0.00101286	3.99381e-12	0.000861915	0.00247279	0.016603	0.00141165	0.00192678	0.000938869	0.010618	0.00196115	0.00349193	0.00192678	0.00192678	1.10825e-10	1.99987e-10	0.00125634	0.0014635	2.53237e-10	1.05178e-09	0.000784289	1.15996e-11	0.00161189	0.00461654	0.00440241	6.70495e-11	3.16357e-11	0.0011015	0.00058882	0.000650766	0.00106725	0.00241045	0.00489093	7.42927e-11	0.000828822	0.000945805	0.0012714	0.00193154	0.00192678
ND001_362t_TumorTissue_C18neg_20240212	73.3	362	Tumor Tissue	late	late	Male	70-79	15-19	MSS	4_sigmoideum	6-10y	0.0108603	0.00381585	0.00211291	0.00633774	0.00372237	0.00140031	0.00192678	0.00208066	0.000993946	0.0056418	0.00058572	0.00192678	0.00192678	0.00585289	1.99987e-10	0.00219719	0.00252884	2.53237e-10	1.05178e-09	0.00204534	0.00128593	0.00443955	0.0080304	0.00755963	6.70495e-11	0.00148884	0.00168839	0.00260877	0.00168501	0.0045156	0.0060944	0.0090731	0.00494953	0.0013149	0.0010393	0.000756017	0.00129637	0.00192678
ND001_3648n_NormalTissue_C18neg_20240212	70	3648	Adjacent Tissue	Adjacent Tissue	early	Female	40-49	25-29	MSI	colon_unspecified	16-20y	0.00270709	0.00547345	0.00121607	0.00155124	0.00301411	0.00112199	0.00192678	0.00196762	0.00189963	0.00193976	0.000455653	0.00192678	0.00192678	0.00355537	1.99987e-10	0.00206649	0.00142704	0.0225381	1.05178e-09	0.00169067	1.15996e-11	0.000714371	0.00486472	0.00462345	6.70495e-11	3.16357e-11	0.000818433	0.00229464	0.00127269	0.00116629	0.00252171	0.00430015	7.42927e-11	0.00193119	2.59937e-11	1.52795e-11	2.37409e-11	0.00192678
ND001_3648t_TumorTissue_C18neg_20240212	80.7	3648	Tumor Tissue	early	early	Female	40-49	25-29	MSI	colon_unspecified	16-20y	0.00435179	0.00385487	0.00129808	0.00215993	0.000840758	0.00100907	0.00192678	0.00109487	0.00101369	0.00236989	0.00100367	0.00192678	0.00192678	0.00396388	1.99987e-10	0.00130643	0.00211476	2.53237e-10	1.05178e-09	0.00101156	0.000427178	0.00163539	0.00490103	0.00461371	0.00226071	0.000966185	0.00103292	0.00110734	0.000832599	0.00157118	0.0023451	0.00388132	7.42927e-11	0.000961237	0.00112755	0.000640274	0.000885394	0.00192678
ND001_364n_NormalTissue_C18neg_20240212	80	364	Adjacent Tissue	Adjacent Tissue	late	Male	70-79	25-29	MSS	1_caecum_or_ascendens	6-10y	0.00202242	0.00540709	0.00276467	0.00227681	0.00125538	0.00273888	0.00192678	0.0025746	0.000574152	0.00146579	0.000516931	0.00192678	0.00192678	1.10825e-10	1.99987e-10	0.00349494	0.00111348	2.53237e-10	1.05178e-09	0.00230944	0.00104476	0.00139409	0.00112981	0.00106357	6.70495e-11	3.16357e-11	0.000773613	0.00239812	0.00161893	0.000884267	0.00247753	4.60358e-11	7.42927e-11	0.00184552	0.00116901	0.000790411	0.00110965	0.00192678
ND001_364t_TumorTissue_C18neg_20240212	96.8	364	Tumor Tissue	late	late	Male	70-79	25-29	MSS	1_caecum_or_ascendens	6-10y	0.00802602	0.0104428	0.00165383	0.00256383	0.00114084	0.00162403	0.00192678	0.00184655	0.000423935	0.0021904	0.000482988	0.00192678	0.00192678	0.0162827	1.99987e-10	0.00290676	0.00596125	0.0695959	0.0586323	0.00164899	0.000648313	0.00178495	0.0165081	0.0155729	0.00267796	0.00236157	0.000760226	0.00192609	0.000941294	0.00115439	0.0016818	0.0144751	7.42927e-11	0.00141921	2.59937e-11	0.00214323	0.00145959	0.00192678
ND001_3655n_NormalTissue_C18neg_20240212	87.9	3655	Adjacent Tissue	Adjacent Tissue	late	Male	80-92	20-24	Not Determined	4_sigmoideum	16-20y	0.000388422	3.99381e-12	0.000957971	0.00185938	0.000574084	0.000713398	0.00192678	0.000911499	0.00157435	0.00157111	0.00283688	0.00192678	0.00192678	1.10825e-10	1.99987e-10	2.11362e-11	0.00145955	2.53237e-10	1.05178e-09	0.000921531	0.000907112	0.000716034	0.00281349	0.00264855	6.70495e-11	3.16357e-11	0.000783423	0.000854123	0.000751871	0.000621967	0.00168641	4.60358e-11	7.42927e-11	0.00104227	0.000859636	0.000690941	2.37409e-11	0.00192678
ND001_3655t_TumorTissue_C18neg_20240212	87	3655	Tumor Tissue	late	late	Male	80-92	20-24	Not Determined	4_sigmoideum	16-20y	0.00249363	3.99381e-12	0.00204488	0.00295804	0.00567011	0.00170021	0.00192678	0.00174739	0.00047885	0.00253873	0.000497716	0.00192678	0.00192678	0.00477334	1.99987e-10	0.00115034	0.00336238	2.53237e-10	1.05178e-09	0.00219883	0.000418919	0.000870849	0.00420704	0.00405562	0.00345801	0.00152424	2.24999e-11	0.00186389	0.00164418	0.0010716	0.00123565	4.60358e-11	7.42927e-11	0.00222621	2.59937e-11	1.52795e-11	2.37409e-11	0.00192678
ND001_3663n_NormalTissue_C18neg_20240212	73.5	3663	Adjacent Tissue	Adjacent Tissue	early	Male	40-49	25-29	MSS	5_rectum	16-20y	0.00216612	0.000356707	0.000870874	0.000721472	1.07852e-11	0.000837412	0.00192678	0.000653334	0.000607124	0.00106207	0.00104078	0.00192678	0.00192678	1.10825e-10	1.99987e-10	2.11362e-11	0.00191089	2.53237e-10	1.05178e-09	0.00131173	0.000540564	0.000859528	3.13313e-11	2.94945e-11	6.70495e-11	3.16357e-11	0.00178453	0.000854435	0.00108564	0.00184004	0.00124584	4.60358e-11	7.42927e-11	0.0009249	0.00185665	0.0017371	0.00267674	0.00192678
ND001_3663t_TumorTissue_C18neg_20240212	31	3663	Tumor Tissue	early	early	Male	40-49	25-29	MSS	5_rectum	16-20y	0.000539182	3.99381e-12	0.00209818	0.000682244	1.07852e-11	0.00126529	0.00192678	0.00195102	0.000411775	0.000489613	0.000306655	0.00192678	0.00192678	1.10825e-10	1.99987e-10	0.00245744	2.97109e-11	2.53237e-10	1.05178e-09	0.00106911	0.000359448	0.000381647	3.13313e-11	0.00132389	6.70495e-11	3.16357e-11	2.24999e-11	0.00134234	0.00112329	0.000819433	0.000556484	4.60358e-11	7.42927e-11	0.000733194	2.59937e-11	1.52795e-11	0.00160769	0.00192678
ND001_366n_NormalTissue_C18neg_20240212	68	366	Adjacent Tissue	Adjacent Tissue	late	Male	70-79	25-29	Not Determined	3_descendens	6-10y	0.00219863	0.00024764	0.000963404	0.00266155	0.00102531	0.000906427	0.00192678	0.00110724	0.00259866	0.00156454	0.000359264	0.00192678	0.00192678	1.10825e-10	1.99987e-10	2.11362e-11	0.00150141	2.53237e-10	1.05178e-09	0.00118397	1.15996e-11	0.000972528	3.13313e-11	2.94945e-11	6.70495e-11	3.16357e-11	0.000868495	1.73152e-11	0.00125043	0.000693007	0.00139132	4.60358e-11	7.42927e-11	0.000947745	2.59937e-11	0.00118461	2.37409e-11	0.00192678
ND001_366t_TumorTissue_C18neg_20240212	45.9	366	Tumor Tissue	late	late	Male	70-79	25-29	Not Determined	3_descendens	6-10y	0.00378364	0.00229012	0.00146986	0.0027982	0.000751823	0.00133152	0.00192678	0.00179877	0.0059906	0.0036596	0.000457287	0.00192678	0.00192678	1.10825e-10	1.99987e-10	0.00138104	0.00187511	2.53237e-10	1.05178e-09	0.00158241	0.000616507	0.00318077	3.13313e-11	2.94945e-11	6.70495e-11	0.00110636	0.00125673	0.00186095	0.00072799	0.00199484	0.00233684	4.60358e-11	7.42927e-11	0.00197189	0.00231055	0.00120886	0.00111276	0.00192678
ND001_3670n_NormalTissue_C18neg_20240212	50.3	3670	Adjacent Tissue	Adjacent Tissue	early	Male	40-49	30-34	Not Determined	colon_unspecified	16-20y	6.26561e-13	3.99381e-12	0.00246726	0.00100994	0.00197521	0.0018598	0.00192678	0.00259797	0.000759983	0.00104396	0.00187204	0.00192678	0.00192678	1.10825e-10	1.99987e-10	0.00320894	0.00125044	2.53237e-10	1.05178e-09	0.00264992	1.15996e-11	0.00114585	3.13313e-11	2.94945e-11	6.70495e-11	3.16357e-11	0.000723596	0.00169886	0.00224412	0.000772624	0.00107065	4.60358e-11	7.42927e-11	0.00230273	2.59937e-11	0.000630938	0.00200599	0.00192678
ND001_3670t_TumorTissue_C18neg_20240212	24	3670	Tumor Tissue	early	early	Male	40-49	30-34	Not Determined	colon_unspecified	16-20y	0.00124473	0.0133709	0.00170123	0.000580061	0.00114489	0.00187281	0.00192678	0.00198097	0.000338652	0.00070486	0.000375434	0.00192678	0.00192678	0.00388441	1.99987e-10	0.00245704	2.97109e-11	2.53237e-10	1.05178e-09	0.00209729	0.00147258	0.000561698	0.00480729	0.00452547	6.70495e-11	0.00173658	2.24999e-11	0.00199833	0.00184583	0.000475604	0.000606031	0.00332641	7.42927e-11	0.00227694	2.59937e-11	1.52795e-11	2.37409e-11	0.00192678
ND001_367n_NormalTissue_C18neg_20240212	77.5	367	Adjacent Tissue	Adjacent Tissue	late	Male	60-69	25-29	Not Determined	3_descendens	6-10y	0.00315722	0.00510556	0.000953383	0.00361707	0.00497288	0.00114049	0.00192678	0.00100978	0.00178595	0.00253106	0.00460468	0.00192678	0.00192678	0.00376927	1.99987e-10	2.11362e-11	0.00238855	2.53237e-10	1.05178e-09	0.00139031	0.00068107	0.00136341	3.13313e-11	2.94945e-11	6.70495e-11	3.16357e-11	0.00198206	0.0010454	0.00251267	0.00203519	0.00220369	0.00362559	0.00264645	0.00111801	0.000869176	1.52795e-11	2.37409e-11	0.00192678
ND001_367t_TumorTissue_C18neg_20240212	82.2	367	Tumor Tissue	late	late	Male	60-69	25-29	Not Determined	3_descendens	6-10y	0.00497196	0.00597513	0.00128694	0.00441817	0.00118199	0.00098238	0.00192678	0.00088266	0.00128118	0.00393354	0.000485363	0.00192678	0.00192678	0.0136228	1.99987e-10	0.000928937	0.00210314	2.53237e-10	1.05178e-09	0.00133881	0.00102105	0.0026538	0.00631404	0.00588631	0.00603499	0.0038418	0.00322826	0.0023522	0.00243526	0.00304051	0.00373807	0.0179033	0.00462026	0.000951611	2.59937e-11	1.52795e-11	0.00192767	0.00192678
ND001_368n_NormalTissue_C18neg_20240212	98.7	368	Adjacent Tissue	Adjacent Tissue	late	Female	80-92	30-34	Not Determined	1_caecum_or_ascendens	6-10y	0.00111333	3.99381e-12	0.00127045	0.00202322	0.00155489	0.00145058	0.00192678	0.00138012	0.00257128	0.00117992	1.01504e-11	0.00192678	0.00192678	0.00403469	1.99987e-10	0.00194066	0.00191742	2.53237e-10	1.05178e-09	0.00158545	1.15996e-11	0.000780421	0.0035489	0.00345703	6.70495e-11	3.16357e-11	0.000746613	0.00139489	0.00102687	0.00201412	0.001396	0.00430582	7.42927e-11	0.000750457	2.59937e-11	0.00108969	0.00156455	0.00192678
ND001_368t_TumorTissue_C18neg_20240212	108	368	Tumor Tissue	late	late	Female	80-92	30-34	Not Determined	1_caecum_or_ascendens	6-10y	0.00761668	0.00158191	0.00177051	0.00672404	0.00148218	0.00131749	0.00192678	0.00172496	0.0109492	0.00666036	0.011787	0.00192678	0.00192678	0.010739	1.99987e-10	0.00189218	0.00267859	2.53237e-10	0.0520398	0.00135969	0.000535542	0.00367283	0.0115644	0.0108853	0.00208993	0.00102841	0.000848718	0.00191953	0.000700516	0.00392371	0.00450349	0.0130878	0.00223903	0.00088422	2.59937e-11	0.000688894	0.00145178	0.00192678
ND001_3699n_NormalTissue_C18neg_20240212	26.5	3699	Adjacent Tissue	Adjacent Tissue	late	Female	70-79	15-19	Not Determined	3_descendens	16-20y	0.00207974	3.99381e-12	0.00187407	0.000818415	0.000808305	0.00148479	0.00192678	0.00194325	0.00041486	0.00206976	0.00377535	0.00192678	0.00192678	1.10825e-10	1.99987e-10	0.00267549	0.00175027	2.53237e-10	1.05178e-09	0.00252136	0.000477381	0.00212031	3.13313e-11	0.000908992	6.70495e-11	3.16357e-11	0.0011715	0.00246095	0.00196561	0.0016891	0.00211934	4.60358e-11	0.00239847	0.00217094	0.000978791	0.00142577	0.00134924	0.00192678
ND001_3699t_TumorTissue_C18neg_20240212	36.9	3699	Tumor Tissue	late	late	Female	70-79	15-19	Not Determined	3_descendens	16-20y	6.26561e-13	3.99381e-12	2.41467e-11	5.63456e-12	1.07852e-11	1.73885e-11	0.00192678	0.000466326	0.000419378	0.000255338	1.01504e-11	0.00192678	0.00192678	1.10825e-10	1.99987e-10	2.11362e-11	0.0013932	2.53237e-10	1.05178e-09	0.000334299	0.000477579	0.000143951	3.13313e-11	2.94945e-11	6.70495e-11	3.16357e-11	2.24999e-11	1.73152e-11	1.82435e-11	1.30135e-11	8.57951e-12	4.60358e-11	7.42927e-11	1.36145e-11	2.59937e-11	1.52795e-11	0.000986269	0.00192678
ND001_3706n_NormalTissue_C18neg_20240212	28.6	3706	Adjacent Tissue	Adjacent Tissue	late	Male	70-79	25-29	Not Determined	1_caecum_or_ascendens	16-20y	6.26561e-13	3.99381e-12	2.41467e-11	5.63456e-12	1.07852e-11	1.73885e-11	0.00192678	0.000455441	0.000363982	0.000180367	1.01504e-11	0.00192678	0.00192678	1.10825e-10	1.99987e-10	2.11362e-11	2.97109e-11	2.53237e-10	1.05178e-09	0.000306878	1.15996e-11	0.000163241	3.13313e-11	2.94945e-11	6.70495e-11	3.16357e-11	2.24999e-11	1.73152e-11	1.82435e-11	1.30135e-11	0.000270486	4.60358e-11	7.42927e-11	1.36145e-11	2.59937e-11	1.52795e-11	0.000765217	0.00192678
ND001_3706t_TumorTissue_C18neg_20240212	47	3706	Tumor Tissue	late	late	Male	70-79	25-29	Not Determined	1_caecum_or_ascendens	16-20y	0.00322332	0.00489712	0.00168904	0.0014014	0.000369532	0.00126553	0.00192678	0.00155586	0.000491633	0.00202696	0.000539282	0.00192678	0.00192678	1.10825e-10	1.99987e-10	0.001758	0.00227386	2.53237e-10	1.05178e-09	0.00172626	0.00112777	0.00304633	3.13313e-11	2.94945e-11	0.00323997	0.00290273	0.00124427	0.00165614	0.000978237	0.00119202	0.00301171	4.60358e-11	7.42927e-11	0.00114564	2.59937e-11	0.00171851	0.00134879	0.00192678
ND001_370n_NormalTissue_C18neg_20240212	58.2	370	Adjacent Tissue	Adjacent Tissue	late	Female	70-79	25-29	MSI	1_caecum_or_ascendens	6-10y	0.00162028	0.00386836	0.00132582	0.0025149	0.00107538	0.00126943	0.00192678	0.00141156	0.00046286	0.00308814	0.00567197	0.00192678	0.00192678	1.10825e-10	1.99987e-10	0.002133	0.00317562	0.0199075	1.05178e-09	0.00201547	0.00341233	0.00264435	3.13313e-11	2.94945e-11	6.70495e-11	3.16357e-11	0.00128801	0.00169905	0.00215281	0.00236882	0.0051588	4.60358e-11	7.42927e-11	0.00139316	0.00111739	0.00948334	0.0164633	0.00192678
ND001_370t_TumorTissue_C18neg_20240212	47.8	370	Tumor Tissue	late	late	Female	70-79	25-29	MSI	1_caecum_or_ascendens	6-10y	0.00300713	0.00511171	0.00251698	0.00217303	0.00420973	0.00296145	0.00192678	0.00311387	0.000283255	0.00260751	0.00470319	0.00192678	0.00192678	1.10825e-10	1.99987e-10	0.00454771	0.00330641	0.0106349	1.05178e-09	0.00284067	0.000677764	0.00379178	3.13313e-11	0.00134079	0.00235853	0.00230121	0.00125736	0.00238028	0.00151502	0.00138725	0.00333901	4.60358e-11	7.42927e-11	0.00274787	0.00109735	0.00812725	0.000998044	0.00192678
ND001_3711n_NormalTissue_C18neg_20240212	50.3	3711	Adjacent Tissue	Adjacent Tissue	early	Male	40-49	15-19	MSI	colon_unspecified	16-20y	0.00111201	0.00318994	0.000988951	0.00060793	0.00121371	0.000795732	0.00192678	0.000996465	0.0016019	0.000326566	0.00065116	0.00192678	0.00192678	1.10825e-10	1.99987e-10	0.000832408	0.0023176	2.53237e-10	1.05178e-09	0.0012503	1.15996e-11	0.000901299	0.00160955	0.00151519	6.70495e-11	0.0015212	0.00108751	0.00101512	0.00110561	0.00150794	0.00105162	4.60358e-11	7.42927e-11	0.00131069	0.00201737	0.00143357	2.37409e-11	0.00192678
ND001_3711t_TumorTissue_C18neg_20240212	52.3	3711	Tumor Tissue	early	early	Male	40-49	15-19	MSI	colon_unspecified	16-20y	0.00527013	0.00969584	0.00118118	0.00158398	0.000718314	0.000985458	0.00192678	0.00119716	0.000795002	0.00196821	0.00356488	0.00192678	0.00192678	1.10825e-10	1.99987e-10	0.00126963	0.00221961	2.53237e-10	1.05178e-09	0.00156183	0.000389039	0.00152193	0.00795477	0.00750778	0.00400795	0.00367167	0.00170392	0.000963451	0.000941422	0.00216699	0.00142583	4.60358e-11	7.42927e-11	0.00118803	0.00156861	0.00118571	0.00113066	0.00192678
ND001_371n_NormalTissue_C18neg_20240212	20.3	371	Adjacent Tissue	Adjacent Tissue	late	Female	70-79	30-34	Not Determined	4_sigmoideum	6-10y	0.000793433	3.99381e-12	0.00443516	0.000552458	0.00136202	0.00428136	0.00192678	0.00370481	9.43399e-12	0.00127209	0.00227676	0.00192678	0.00192678	1.10825e-10	1.99987e-10	0.00176536	0.00139341	2.53237e-10	1.05178e-09	0.00421798	0.000523525	0.0016476	3.13313e-11	2.94945e-11	6.70495e-11	3.16357e-11	0.000828265	0.00151587	0.00119431	0.00227288	0.00154501	4.60358e-11	7.42927e-11	0.0033962	0.00161096	0.00127827	0.00141285	0.00192678
ND001_371t_TumorTissue_C18neg_20240212	31	371	Tumor Tissue	late	late	Female	70-79	30-34	Not Determined	4_sigmoideum	6-10y	0.00231514	0.000422194	0.00139319	0.00524576	0.0100449	0.00151226	0.00192678	0.00127913	0.0107838	0.00655126	0.0115751	0.00192678	0.00192678	1.10825e-10	1.99987e-10	0.00164461	0.00201404	2.53237e-10	1.05178e-09	0.00173049	0.00138658	0.00475666	3.13313e-11	2.94945e-11	6.70495e-11	3.16357e-11	0.0011191	0.000943348	0.00104163	0.00352088	0.00291891	4.60358e-11	0.00232826	0.00155092	2.59937e-11	0.000975324	0.00221624	0.00192678
ND001_3721n_NormalTissue_C18neg_20240212	73	3721	Adjacent Tissue	Adjacent Tissue	late	Male	70-79	25-29	Not Determined	4_sigmoideum	16-20y	0.000222466	3.99381e-12	0.00256558	0.00182371	1.07852e-11	0.0038129	0.00192678	0.00251011	0.00176099	0.00283428	0.005542	0.00192678	0.00192678	1.10825e-10	0.006299	0.00165653	0.00292756	2.53237e-10	1.05178e-09	0.00276416	0.00104377	0.00186206	0.00172523	0.00162409	0.00319873	0.00150924	0.00215407	0.00217269	0.00168392	0.00205758	0.00216239	4.60358e-11	0.00250998	0.00282905	0.00170635	0.00126551	0.00195402	0.00192678
ND001_3721t_TumorTissue_C18neg_20240212	88.8	3721	Tumor Tissue	late	late	Male	70-79	25-29	Not Determined	4_sigmoideum	16-20y	0.000163238	3.99381e-12	0.00138694	0.00230909	0.000655544	0.00226229	0.00192678	0.00185092	0.000561888	0.0028636	0.00104088	0.00192678	0.00192678	0.00389572	0.00733134	0.00201181	0.00298642	2.53237e-10	0.071729	0.00285723	0.00117623	0.00249949	0.0107003	0.0101257	0.00490239	0.00341308	0.00299613	0.00187913	0.00180757	0.00227991	0.00189919	0.00309752	0.0103194	0.00131877	0.00163063	0.00100046	0.00102615	0.00192678
ND001_3732n_NormalTissue_C18neg_20240212	43.5	3732	Adjacent Tissue	Adjacent Tissue	late	Female	70-79	20-24	Not Determined	3_descendens	16-20y	0.000111554	3.99381e-12	2.41467e-11	0.000430903	0.000831558	0.000579454	0.00192678	0.000986143	0.000305501	0.000565978	1.01504e-11	0.00192678	0.00192678	1.10825e-10	1.99987e-10	0.001282	2.97109e-11	2.53237e-10	1.05178e-09	0.000753588	0.000445552	0.000474765	0.00127296	0.00119833	0.00201826	3.16357e-11	2.24999e-11	0.000574743	0.000660964	0.00110707	0.000784287	4.60358e-11	7.42927e-11	0.00058481	0.00123548	1.52795e-11	0.00161391	0.00192678
ND001_3732t_TumorTissue_C18neg_20240212	13.8	3732	Tumor Tissue	late	late	Female	70-79	20-24	Not Determined	3_descendens	16-20y	6.26561e-13	3.99381e-12	0.00161532	0.000293544	0.00114053	0.00179223	0.00192678	0.00193437	0.000592492	0.000417446	1.01504e-11	0.00192678	0.00192678	1.10825e-10	0.00980778	0.00258576	2.97109e-11	2.53237e-10	1.05178e-09	0.00210256	0.00424726	0.000484867	3.13313e-11	2.94945e-11	6.70495e-11	0.0104132	0.00720772	0.00180473	0.00289919	0.000482137	0.000658734	4.60358e-11	0.00711063	0.00157506	2.59937e-11	1.52795e-11	2.37409e-11	0.00192678
ND001_3745n_NormalTissue_C18neg_20240212	34.2	3745	Adjacent Tissue	Adjacent Tissue	late	Male	70-79	20-24	Not Determined	4_sigmoideum	16-20y	0.00214503	0.000546969	0.00150412	0.000549528	0.00108381	0.00163961	0.00192678	0.00187008	0.000580351	0.00049107	0.000314623	0.00192678	0.00192678	1.10825e-10	1.99987e-10	0.00243489	2.97109e-11	2.53237e-10	1.05178e-09	0.00464946	0.00141503	0.000351636	3.13313e-11	2.94945e-11	0.00558797	0.00274294	0.0018422	0.0760058	0.0799493	0.0569372	0.000526344	4.60358e-11	0.00286458	0.00096042	0.000921215	0.000671842	0.00134336	0.00192678
ND001_3745t_TumorTissue_C18neg_20240212	15.7	3745	Tumor Tissue	late	late	Male	70-79	20-24	Not Determined	4_sigmoideum	16-20y	0.00118363	3.99381e-12	0.00307218	0.000734961	0.000735915	0.00291523	0.00192678	0.00359657	0.000340822	0.000804507	0.000523681	0.00192678	0.00192678	1.10825e-10	1.99987e-10	0.00470894	2.97109e-11	2.53237e-10	1.05178e-09	0.00684072	0.00102435	0.000834048	3.13313e-11	2.94945e-11	6.70495e-11	0.00394861	0.00275639	0.0641326	0.067736	0.0482431	0.000906837	4.60358e-11	0.00373729	0.00402195	0.0019948	0.00218307	0.00193291	0.00192678
ND001_374n_NormalTissue_C18neg_20240212	107	374	Adjacent Tissue	Adjacent Tissue	late	Male	60-69	30-34	Not Determined	4_sigmoideum	6-10y	0.002842	0.00714465	0.0015805	0.00280905	0.00546717	0.00146016	0.00192678	0.00147705	0.0028843	0.00176346	0.00037721	0.00192678	0.00192678	1.10825e-10	1.99987e-10	2.11362e-11	0.00168042	2.53237e-10	1.05178e-09	0.00154955	1.15996e-11	0.000959692	3.13313e-11	2.94945e-11	6.70495e-11	3.16357e-11	0.00161747	0.000590067	0.000837397	0.00299266	0.0020033	4.60358e-11	0.00259816	0.00208464	0.00195672	0.00121758	0.00110068	0.00192678
ND001_374t_TumorTissue_C18neg_20240212	90	374	Tumor Tissue	late	late	Male	60-69	30-34	Not Determined	4_sigmoideum	6-10y	0.00637025	0.00502669	0.00154437	0.00493846	0.00975719	0.00163547	0.00192678	0.00178703	0.00788168	0.00476684	0.000503197	0.00192678	0.00192678	0.00604583	1.99987e-10	0.00193722	0.0022235	2.53237e-10	1.05178e-09	0.00187251	0.00047643	0.00304413	0.00603432	0.00568056	0.00269284	0.0014287	0.00183745	0.00108724	0.00114144	0.00219003	0.00467669	0.00945496	0.00607484	0.00174204	0.00135336	0.000807356	0.00170199	0.00192678
ND001_3755n_NormalTissue_C18neg_20240212	22	3755	Adjacent Tissue	Adjacent Tissue	late	Male	70-79	30-34	Not Determined	4_sigmoideum	16-20y	0.000358206	3.99381e-12	0.00241165	0.000721309	0.00145576	0.00263978	0.00192678	0.0026947	0.00158639	0.0013204	0.000638208	0.00192678	0.00192678	1.10825e-10	1.99987e-10	0.00371127	0.00146195	2.53237e-10	1.05178e-09	0.00237154	0.00303516	0.00123145	3.13313e-11	2.94945e-11	6.70495e-11	0.00116277	0.000756243	0.0029747	0.00248205	0.00239322	0.00154583	4.60358e-11	7.42927e-11	0.00333315	0.0103936	0.00623772	0.0101515	0.00192678
ND001_3755t_TumorTissue_C18neg_20240212	20.9	3755	Tumor Tissue	late	late	Male	70-79	30-34	Not Determined	4_sigmoideum	16-20y	6.26561e-13	3.99381e-12	2.41467e-11	5.63456e-12	1.07852e-11	1.73885e-11	0.00192678	0.000587214	0.000425454	0.000235061	1.01504e-11	0.00192678	0.00192678	1.10825e-10	1.99987e-10	2.11362e-11	2.97109e-11	2.53237e-10	1.05178e-09	0.000500345	0.000363543	0.000136308	3.13313e-11	2.94945e-11	6.70495e-11	3.16357e-11	2.24999e-11	1.73152e-11	1.82435e-11	1.30135e-11	8.57951e-12	4.60358e-11	7.42927e-11	1.36145e-11	2.59937e-11	0.00085978	0.00128775	0.00192678
ND001_375n_NormalTissue_C18neg_20240212	74.4	375	Adjacent Tissue	Adjacent Tissue	late	Male	80-92	25-29	Not Determined	1_caecum_or_ascendens	6-10y	0.00570524	0.00146951	0.00197556	0.00248951	0.00508694	0.00210095	0.00192678	0.0021531	0.00373754	0.0016174	1.01504e-11	0.00192678	0.00192678	1.10825e-10	1.99987e-10	0.0030809	0.000981232	0.0115866	1.05178e-09	0.00222911	1.15996e-11	0.000885935	0.00212251	0.00199808	6.70495e-11	3.16357e-11	2.24999e-11	0.00271653	0.00123921	0.000765961	0.00183804	0.00317716	7.42927e-11	0.00117362	2.59937e-11	0.000898743	0.00086132	0.00192678
ND001_375t_TumorTissue_C18neg_20240212	71.7	375	Tumor Tissue	late	late	Male	80-92	25-29	Not Determined	1_caecum_or_ascendens	6-10y	0.0142421	0.00835659	0.00122071	0.00154178	0.00111089	0.000902271	0.00192678	0.00145499	0.00064419	0.000962544	0.00191345	0.00192678	0.00192678	1.10825e-10	1.99987e-10	0.00189962	0.00168737	0.0103103	1.05178e-09	0.00153577	0.000495059	0.000730915	3.13313e-11	0.00152357	0.00458404	0.00277217	0.00104827	0.00154767	0.000803063	0.000560036	0.000780924	0.00165761	7.42927e-11	0.00131406	2.59937e-11	0.00108097	2.37409e-11	0.00192678
ND001_3776n_NormalTissue_C18neg_20240212	83.4	3776	Adjacent Tissue	Adjacent Tissue	late	Male	60-69	25-29	Not Determined	1_caecum_or_ascendens	16-20y	0.00191581	0.00146795	0.000867493	0.00133533	0.000489754	0.000913122	0.00192678	0.000799066	0.000969804	0.00173088	0.000916909	0.00192678	0.00192678	1.10825e-10	1.99987e-10	2.11362e-11	0.00155257	2.53237e-10	1.05178e-09	0.000835447	0.000406125	0.00119703	3.13313e-11	0.00113277	6.70495e-11	3.16357e-11	0.000948077	0.00074386	0.00086666	0.0035154	0.00230876	4.60358e-11	7.42927e-11	0.000768483	2.59937e-11	0.000458692	0.00110877	0.00192678
ND001_3776t_TumorTissue_C18neg_20240212	71.6	3776	Tumor Tissue	late	late	Male	60-69	25-29	Not Determined	1_caecum_or_ascendens	16-20y	0.000612011	0.00259963	0.00116486	0.00071382	1.07852e-11	0.000738559	0.00192678	0.00127765	9.43399e-12	0.00086902	0.00158277	0.00192678	0.00192678	1.10825e-10	1.99987e-10	0.00104155	0.00165941	2.53237e-10	1.05178e-09	0.000908868	1.15996e-11	0.000569737	0.00414748	0.00395601	0.00212352	0.000980769	2.24999e-11	0.00107676	0.000702577	0.000604685	0.00071934	0.00218822	7.42927e-11	0.000737456	2.59937e-11	1.52795e-11	2.37409e-11	0.00192678
ND001_377n_NormalTissue_C18neg_20240212	76.5	377	Adjacent Tissue	Adjacent Tissue	late	Male	70-79	20-24	Not Determined	1_caecum_or_ascendens	6-10y	0.00201749	0.00172675	0.00157996	0.00185134	0.00329556	0.00155983	0.00192678	0.0013342	0.00886842	0.00148027	0.00262646	0.00192678	0.00192678	1.10825e-10	1.99987e-10	0.0016657	0.00310066	0.0364702	1.05178e-09	0.00121868	0.000443963	0.00152304	0.00172047	0.0016196	0.00211943	0.001	0.00171143	0.00132598	0.00187976	0.000767536	0.00189537	4.60358e-11	7.42927e-11	0.0016686	0.00155393	0.00514931	0.0012162	0.00192678
ND001_377t_TumorTissue_C18neg_20240212	90	377	Tumor Tissue	late	late	Male	70-79	20-24	Not Determined	1_caecum_or_ascendens	6-10y	0.000849344	3.99381e-12	0.00120719	0.00190597	0.000955404	0.00122074	0.00192678	0.00136097	0.000422727	0.00117175	0.00239074	0.00192678	0.00192678	1.10825e-10	1.99987e-10	0.00195677	0.00110994	2.53237e-10	1.05178e-09	0.00121633	1.15996e-11	0.000592231	0.0023313	0.00219463	0.00228619	0.00107868	2.24999e-11	0.00118666	1.82435e-11	0.0022005	0.00137563	0.00271408	7.42927e-11	0.000783731	0.000969927	0.000593076	0.00126511	0.00192678
ND001_378n_NormalTissue_C18neg_20240212	96.6	378	Adjacent Tissue	Adjacent Tissue	late	Male	70-79	25-29	Not Determined	3_descendens	6-10y	0.0032032	0.00158019	0.000995664	0.00222449	0.000376618	0.00112672	0.00192678	0.00109623	0.00352978	0.00217101	0.000408078	0.00192678	0.00192678	0.00562226	1.99987e-10	2.11362e-11	0.00142523	0.0102594	1.05178e-09	0.00120162	1.15996e-11	0.00161379	3.13313e-11	2.94945e-11	6.70495e-11	3.16357e-11	0.000966032	0.00204165	0.00215111	0.000943309	0.0030489	0.00313057	7.42927e-11	0.000807134	2.59937e-11	0.000998885	0.0010178	0.00192678
ND001_378t_TumorTissue_C18neg_20240212	100	378	Tumor Tissue	late	late	Male	70-79	25-29	Not Determined	3_descendens	6-10y	0.00372105	0.000588608	2.41467e-11	0.00214673	0.000712899	0.000939709	0.00192678	0.00114102	9.43399e-12	0.00235931	0.00436877	0.00192678	0.00192678	0.0205922	1.99987e-10	0.0010507	0.00175511	0.0107621	1.05178e-09	0.00108052	0.00780981	0.00296168	0.0359977	0.033745	0.00771337	0.00365911	0.0027446	0.00123703	0.000850478	0.00222277	0.00354654	0.0327533	0.00962038	0.000437951	0.00316117	0.00049084	0.00144283	0.00192678
ND001_382n_NormalTissue_C18neg_20240212	35.7	382	Adjacent Tissue	Adjacent Tissue	late	Male	70-79	30-34	Not Determined	1_caecum_or_ascendens	6-10y	0.00237503	0.00405727	0.00270882	0.00129908	0.000946894	0.00268339	0.00192678	0.00238726	0.000623586	0.00151102	0.000515551	0.00192678	0.00192678	1.10825e-10	1.99987e-10	0.00362771	0.00247079	2.53237e-10	1.05178e-09	0.0027093	0.000421982	0.00208731	0.00354201	0.00333436	6.70495e-11	0.00122294	0.00141886	0.0017654	0.00133107	0.00132011	0.00225125	0.00191472	0.00365446	0.00241573	0.00093546	0.00301494	0.00121905	0.00192678
ND001_382t_TumorTissue_C18neg_20240212	38.3	382	Tumor Tissue	late	late	Male	70-79	30-34	Not Determined	1_caecum_or_ascendens	6-10y	0.00190053	0.000929852	0.00156004	0.00176351	0.00350524	0.00167839	0.00192678	0.0017851	9.43399e-12	0.00176619	1.01504e-11	0.00192678	0.00192678	1.10825e-10	1.99987e-10	0.00202012	0.0024223	2.53237e-10	1.05178e-09	0.00193939	0.000829325	0.00290069	0.0010798	0.00109522	6.70495e-11	3.16357e-11	0.00147921	0.00166766	0.00118457	0.00300914	0.00191571	4.60358e-11	0.00314956	0.00116268	2.59937e-11	0.0030057	0.00635457	0.00192678
ND001_383n_NormalTissue_C18neg_20240212	49.6	383	Adjacent Tissue	Adjacent Tissue	late	Female	80-92	20-24	MSI	2_transversum	6-10y	0.000667565	3.99381e-12	0.00114788	0.000767473	0.000909006	0.00135726	0.00192678	0.00129282	0.00122796	0.000716246	1.01504e-11	0.00192678	0.00192678	1.10825e-10	1.99987e-10	0.00149695	2.97109e-11	2.53237e-10	1.05178e-09	0.000979653	1.15996e-11	0.000546603	3.13313e-11	2.94945e-11	6.70495e-11	3.16357e-11	2.24999e-11	0.0012669	0.000620281	1.30135e-11	0.000858268	0.0016438	7.42927e-11	0.0011547	0.00221513	0.000721836	0.00210466	0.00192678
ND001_383t_TumorTissue_C18neg_20240212	107	383	Tumor Tissue	late	late	Female	80-92	20-24	MSI	2_transversum	6-10y	6.26561e-13	3.99381e-12	2.41467e-11	5.63456e-12	1.07852e-11	1.73885e-11	0.00192678	0.000433959	9.43399e-12	0.000203552	0.000346059	0.00192678	0.00192678	1.10825e-10	1.99987e-10	2.11362e-11	2.97109e-11	2.53237e-10	1.05178e-09	0.000347588	1.15996e-11	0.000181209	3.13313e-11	2.94945e-11	6.70495e-11	3.16357e-11	2.24999e-11	1.73152e-11	1.82435e-11	1.30135e-11	8.57951e-12	4.60358e-11	7.42927e-11	1.36145e-11	2.59937e-11	1.52795e-11	0.00120692	0.00192678
ND001_385n_NormalTissue_C18neg_20240212	72	385	Adjacent Tissue	Adjacent Tissue	late	Male	70-79	20-24	MSS	4_sigmoideum	6-10y	0.00424866	0.00085978	0.0015166	0.00215246	0.00104906	0.00196253	0.00192678	0.00180953	9.43399e-12	0.00209951	1.01504e-11	0.00192678	0.00192678	1.10825e-10	1.99987e-10	0.00307044	0.00119399	2.53237e-10	1.05178e-09	0.00211686	1.15996e-11	0.00167723	3.13313e-11	0.00138766	6.70495e-11	3.16357e-11	0.00107923	0.00198929	0.00344679	0.0014998	0.00243746	0.00163183	7.42927e-11	0.00185198	0.00170175	0.000816004	0.00164021	0.00192678
ND001_385t_TumorTissue_C18neg_20240212	107	385	Tumor Tissue	late	late	Male	70-79	20-24	MSS	4_sigmoideum	6-10y	0.0103611	0.00876798	0.00112289	0.00104922	0.000880253	0.00107117	0.00192678	0.001172	9.43399e-12	0.00104378	0.00206947	0.00192678	0.00192678	0.00736964	1.99987e-10	0.00124545	0.0010818	0.00842165	1.05178e-09	0.00107234	0.000444415	0.00155638	0.00938661	0.00883633	0.00311163	0.0027362	0.0013013	0.000783027	0.000877679	0.00187178	0.00122795	0.0122634	7.42927e-11	0.00081578	2.59937e-11	0.000727123	0.00128588	0.00192678
ND001_386n_NormalTissue_C18neg_20240212	14.6	386	Adjacent Tissue	Adjacent Tissue	late	Male	80-92	25-29	MSI	1_caecum_or_ascendens	0-5y	0.000766622	3.99381e-12	0.00335216	0.000344075	0.000761088	0.0036732	0.00192678	0.00356051	0.000456605	0.000621428	1.01504e-11	0.00192678	0.00192678	1.10825e-10	1.99987e-10	0.00356111	0.000958622	2.53237e-10	1.05178e-09	0.00348883	1.15996e-11	0.000739603	3.13313e-11	2.94945e-11	6.70495e-11	3.16357e-11	0.000725351	0.00282343	0.00179509	0.00165725	0.00109259	4.60358e-11	7.42927e-11	0.00321834	0.00112482	0.00151622	0.00166452	0.00192678
ND001_386t_TumorTissue_C18neg_20240212	9.8	386	Tumor Tissue	late	late	Male	80-92	25-29	MSI	1_caecum_or_ascendens	0-5y	0.000115847	3.99381e-12	0.0018137	0.000341967	0.000376898	0.00202336	0.00192678	0.00225223	0.000315557	0.000292104	1.01504e-11	0.00192678	0.00192678	1.10825e-10	1.99987e-10	0.00289845	2.97109e-11	2.53237e-10	1.05178e-09	0.00137141	0.000598725	0.000346026	3.13313e-11	2.94945e-11	6.70495e-11	3.16357e-11	2.24999e-11	0.0007645	0.000654469	1.30135e-11	8.57951e-12	4.60358e-11	7.42927e-11	0.000812812	2.59937e-11	0.000621496	0.000966065	0.00192678
ND001_390n_NormalTissue_C18neg_20240212	70.2	390	Adjacent Tissue	Adjacent Tissue	late	Male	70-79	25-29	Not Determined	1_caecum_or_ascendens	6-10y	0.00117089	3.99381e-12	0.00126232	0.00164146	0.00236856	0.00105326	0.00192678	0.00156313	0.000443077	0.00105588	0.00189065	0.00192678	0.00192678	1.10825e-10	1.99987e-10	0.000713009	0.00107657	2.53237e-10	1.05178e-09	0.00158398	0.000475514	0.000542198	3.13313e-11	2.94945e-11	6.70495e-11	3.16357e-11	2.24999e-11	0.000795182	0.000796221	0.000512263	0.000901311	0.00291719	7.42927e-11	0.00197896	2.59937e-11	1.52795e-11	2.37409e-11	0.00192678
ND001_390t_TumorTissue_C18neg_20240212	105.1	390	Tumor Tissue	late	late	Male	70-79	25-29	Not Determined	1_caecum_or_ascendens	6-10y	0.00548585	0.00788824	0.0011665	0.0037894	0.00128475	0.00106491	0.00192678	0.00131979	0.00535026	0.00329902	0.000322591	0.00192678	0.00192678	0.00994366	1.99987e-10	0.00194462	0.00201767	2.53237e-10	1.05178e-09	0.00125963	0.000793528	0.00206726	0.0080201	0.00754993	6.70495e-11	0.00163389	0.00156086	0.00111821	0.00112588	0.00541917	0.0035466	0.0137762	0.00308359	0.00124577	0.00186853	1.52795e-11	0.0017909	0.00192678
ND001_392n_NormalTissue_C18neg_20240212	73.8	392	Adjacent Tissue	Adjacent Tissue	early	Male	40-49	25-29	Not Determined	1_caecum_or_ascendens	6-10y	0.000855663	3.99381e-12	0.00145346	0.00214596	0.00645911	0.00147218	0.00192678	0.00139863	0.0133636	0.00238319	0.00464905	0.00192678	0.00192678	1.10825e-10	0.0078983	0.00101891	0.00294132	2.53237e-10	1.05178e-09	0.00283384	0.0241267	0.00248723	3.13313e-11	2.94945e-11	6.70495e-11	3.16357e-11	0.00284952	0.00107612	0.0122541	0.00129119	0.00357541	4.60358e-11	0.00346568	0.0018759	0.000887839	0.00205947	0.00388223	0.00192678
ND001_392t_TumorTissue_C18neg_20240212	93.5	392	Tumor Tissue	early	early	Male	40-49	25-29	Not Determined	1_caecum_or_ascendens	6-10y	0.00372672	0.000516724	0.00137001	0.00180258	0.00139183	0.00169858	0.00192678	0.00170539	0.000596388	0.00242864	0.00498325	0.00192678	0.00192678	1.10825e-10	1.99987e-10	0.000915177	0.00258063	2.53237e-10	1.05178e-09	0.00192677	0.00599859	0.00390003	3.13313e-11	2.94945e-11	0.0074197	0.00350805	0.0033649	0.00115324	0.00312897	0.0015943	0.0024098	0.00172114	0.00457754	0.0012807	0.00187838	0.000955797	0.00146467	0.00192678
ND001_393n_NormalTissue_C18neg_20240212	64.4	393	Adjacent Tissue	Adjacent Tissue	late	Male	60-69	35-39	Not Determined	4_sigmoideum	6-10y	0.000623858	3.99381e-12	0.000859187	0.00066858	0.000612101	0.00101603	0.00192678	0.0013836	9.43399e-12	0.000584283	0.00110104	0.00192678	0.00192678	1.10825e-10	1.99987e-10	0.000982898	2.97109e-11	2.53237e-10	1.05178e-09	0.00108966	0.00191319	0.000574416	3.13313e-11	2.94945e-11	6.70495e-11	3.16357e-11	2.24999e-11	0.000981632	0.00116788	0.00111278	0.000604615	4.60358e-11	7.42927e-11	0.000754378	0.00106202	0.000845906	0.00130675	0.00192678
ND001_393t_TumorTissue_C18neg_20240212	71.5	393	Tumor Tissue	late	late	Male	60-69	35-39	Not Determined	4_sigmoideum	6-10y	0.00406755	0.000504726	0.00188221	0.0015808	0.000987684	0.00219185	0.00192678	0.00214772	9.43399e-12	0.00114767	1.01504e-11	0.00192678	0.00192678	1.10825e-10	1.99987e-10	0.00260665	2.97109e-11	2.53237e-10	1.05178e-09	0.0016532	0.00104485	0.00128007	0.0053068	0.00498838	6.70495e-11	3.16357e-11	2.24999e-11	0.00170172	0.00145678	0.000875456	0.00132938	0.0038984	7.42927e-11	0.00121718	0.00131824	0.00177191	0.000884159	0.00192678
ND001_394n_NormalTissue_C18neg_20240212	43.6	394	Adjacent Tissue	Adjacent Tissue	early	Male	40-49	25-29	MSS	4_sigmoideum	6-10y	6.26561e-13	3.99381e-12	2.41467e-11	5.63456e-12	1.07852e-11	1.73885e-11	0.00192678	0.000526969	0.000344114	0.000242502	1.01504e-11	0.00192678	0.00192678	1.10825e-10	1.99987e-10	2.11362e-11	2.97109e-11	2.53237e-10	1.05178e-09	0.000470925	0.000467649	0.000307763	3.13313e-11	2.94945e-11	6.70495e-11	3.16357e-11	2.24999e-11	1.73152e-11	0.000591821	1.30135e-11	0.000269079	4.60358e-11	7.42927e-11	1.36145e-11	2.59937e-11	0.000992223	0.00154983	0.00192678
ND001_394t_TumorTissue_C18neg_20240212	62.6	394	Tumor Tissue	early	early	Male	40-49	25-29	MSS	4_sigmoideum	6-10y	0.00310732	0.000592326	0.00237562	0.00102704	0.000878829	0.00289671	0.00192678	0.00295729	9.43399e-12	0.0010949	1.01504e-11	0.00192678	0.00192678	1.10825e-10	1.99987e-10	0.00428192	0.00153201	0.0430151	1.05178e-09	0.00279086	0.00669008	0.00244899	3.13313e-11	2.94945e-11	6.70495e-11	3.16357e-11	0.00160516	0.00190418	0.00154714	0.00236783	0.00131593	4.60358e-11	0.00308077	0.0032195	2.59937e-11	0.00156762	0.00288595	0.00192678
ND001_3978n_NormalTissue_C18neg_20240212	18	3978	Adjacent Tissue	Adjacent Tissue	early	Female	30-39	15-19	Not Determined	5_rectum	16-20y	6.26561e-13	3.99381e-12	0.00168112	0.000461938	0.000583208	0.00149327	0.00192678	0.00178249	0.000505605	0.00054046	0.000474309	0.00192678	0.00192678	1.10825e-10	1.99987e-10	0.00270937	0.00160828	2.53237e-10	1.05178e-09	0.00192224	0.00396727	0.00104175	3.13313e-11	2.94945e-11	0.00228444	0.00112326	0.000773051	0.00172229	0.00143265	0.00125079	0.000756438	4.60358e-11	7.42927e-11	0.0025721	0.00106189	0.000954147	0.00169012	0.00192678
ND001_3978t_TumorTissue_C18neg_20240212	31.4	3978	Tumor Tissue	early	early	Female	30-39	15-19	Not Determined	5_rectum	16-20y	0.000467358	3.99381e-12	0.00112738	0.00045574	1.07852e-11	0.000892812	0.00192678	0.0013021	0.000792323	0.000599802	0.0005047	0.00192678	0.00192678	1.10825e-10	1.99987e-10	0.00164243	0.00103459	2.53237e-10	1.05178e-09	0.00102564	1.15996e-11	0.000357556	0.0024785	0.0023332	6.70495e-11	3.16357e-11	2.24999e-11	0.000805589	0.00134024	0.000783061	0.000671887	0.00195196	7.42927e-11	0.000811845	2.59937e-11	1.52795e-11	2.37409e-11	0.00192678
ND001_3991n_NormalTissue_C18neg_20240212	29.2	3991	Adjacent Tissue	Adjacent Tissue	late	Female	70-79	25-29	Not Determined	5_rectum	16-20y	0.000104031	3.99381e-12	0.00116314	0.000375358	0.000379961	0.000872694	0.00192678	0.00113418	0.000886417	0.00073094	0.000430003	0.00192678	0.00192678	1.10825e-10	1.99987e-10	0.0012433	0.00110774	2.53237e-10	1.05178e-09	0.000893186	1.15996e-11	0.000567761	3.13313e-11	2.94945e-11	6.70495e-11	3.16357e-11	0.000893785	0.000950742	0.000948336	0.00129821	0.000834563	4.60358e-11	7.42927e-11	0.000683556	0.00166508	0.000923358	0.0014109	0.00192678
ND001_3991t_TumorTissue_C18neg_20240212	60	3991	Tumor Tissue	late	late	Female	70-79	25-29	Not Determined	5_rectum	16-20y	0.000888083	0.00789086	0.00177483	0.00113771	0.000517321	0.00146601	0.00192678	0.00125894	0.00304328	0.00126981	0.000933819	0.00192678	0.00192678	1.10825e-10	1.99987e-10	0.00195878	0.00438809	2.53237e-10	1.05178e-09	0.00161787	0.000408631	0.000965002	0.00321237	0.00302405	0.00277833	0.00205461	0.000886315	0.00172482	0.00138341	0.00178208	0.00115349	4.60358e-11	7.42927e-11	0.00197542	0.00170563	0.000990206	0.00154342	0.00192678
ND001_4006n_NormalTissue_C18neg_20240212	35.9	4006	Adjacent Tissue	Adjacent Tissue	early	Male	40-49	25-29	Not Determined	5_rectum	16-20y	0.00104134	0.00181212	0.00156101	0.000855839	0.00173238	0.0014397	0.00192678	0.00174177	0.00506964	0.00106273	0.00559619	0.00192678	0.00192678	1.10825e-10	1.99987e-10	0.00176105	0.00183108	2.53237e-10	1.05178e-09	0.00186862	1.15996e-11	0.000738375	0.00213645	0.001979	0.00271215	0.00127966	0.00144139	0.00103773	0.00137768	0.00173597	0.000973705	4.60358e-11	7.42927e-11	0.0018924	2.59937e-11	0.000528688	0.000876016	0.00192678
ND001_4006t_TumorTissue_C18neg_20240212	60	4006	Tumor Tissue	early	early	Male	40-49	25-29	Not Determined	5_rectum	16-20y	0.000810569	3.99381e-12	0.00133292	0.000447012	0.000395686	0.000656589	0.00192678	0.0008617	0.00147667	0.000445423	0.000945076	0.00192678	0.00192678	1.10825e-10	1.99987e-10	0.000914057	0.00156992	2.53237e-10	1.05178e-09	0.00087784	1.15996e-11	0.000362234	0.00163907	0.00154298	6.70495e-11	3.16357e-11	0.000752576	0.00080358	0.000741418	0.000951351	0.000634154	4.60358e-11	7.42927e-11	0.000664155	0.00100494	0.000694012	0.00083701	0.00192678
ND001_4010n_NormalTissue_C18neg_20240212	86.7	4010	Adjacent Tissue	Adjacent Tissue	late	Female	60-69	Not Determined	Not Determined	1_caecum_or_ascendens	16-20y	0.000935298	0.00114337	0.00262624	0.00255181	0.00732284	0.00233797	0.00192678	0.00291319	0.00934517	0.00188227	0.000566496	0.00192678	0.00192678	1.10825e-10	1.99987e-10	0.00378972	0.00181444	2.53237e-10	1.05178e-09	0.00250763	0.00063241	0.000565832	3.13313e-11	0.00108127	6.70495e-11	3.16357e-11	2.24999e-11	0.00288725	0.00167401	0.0014743	0.00095447	4.60358e-11	7.42927e-11	0.00216065	0.0014474	0.000580745	2.37409e-11	0.00192678
ND001_4010t_TumorTissue_C18neg_20240212	61.1	4010	Tumor Tissue	late	late	Female	60-69	Not Determined	Not Determined	1_caecum_or_ascendens	16-20y	0.0019487	0.00642195	0.0016753	0.00149118	0.00302579	0.00157461	0.00192678	0.00181372	0.000827276	0.00184656	0.000460951	0.00192678	0.00192678	0.0127654	1.99987e-10	0.00263296	0.001481	0.0352628	1.05178e-09	0.0022282	0.000390361	0.00122423	0.0113828	0.0107155	0.00360753	0.00278619	0.00142451	0.00214675	0.00238523	0.0011697	0.00136494	0.01083	7.42927e-11	0.00210818	2.59937e-11	1.52795e-11	2.37409e-11	0.00192678
ND001_408n_NormalTissue_C18neg_20240212	21.8	408	Adjacent Tissue	Adjacent Tissue	late	Male	60-69	30-34	MSS	5_rectum	0-5y	4.12628e-05	3.99381e-12	0.00193642	0.000644228	0.00110669	0.00213025	0.00192678	0.00251567	0.0022733	0.00116191	1.01504e-11	0.00192678	0.00192678	1.10825e-10	1.99987e-10	0.00328011	0.00216806	2.53237e-10	1.05178e-09	0.00222672	0.000995895	0.0020013	0.00143303	0.00134902	6.70495e-11	0.00117998	0.000998027	0.00184859	0.00119679	0.00249958	0.00111671	4.60358e-11	7.42927e-11	0.00257152	0.00122155	0.00202575	0.0031358	0.00192678
ND001_408t_TumorTissue_C18neg_20240212	45.5	408	Tumor Tissue	late	late	Male	60-69	30-34	MSS	5_rectum	0-5y	0.00081741	3.99381e-12	0.00123254	0.0010221	0.000518691	0.00114216	0.00192678	0.00131508	0.000520784	0.00104169	0.00206198	0.00192678	0.00192678	1.10825e-10	1.99987e-10	0.00125021	0.00143114	2.53237e-10	1.05178e-09	0.00122945	0.00522607	0.00209233	3.13313e-11	2.94945e-11	6.70495e-11	3.16357e-11	0.00104368	0.000929479	0.000708397	0.000422262	0.000753555	4.60358e-11	7.42927e-11	0.00072282	0.00160638	0.00180866	0.0013077	0.00192678
ND001_4127n_NormalTissue_C18neg_20240212	35.9	4127	Adjacent Tissue	Adjacent Tissue	early	Female	40-49	20-24	Not Determined	0_liver_met	16-20y	0.00195018	0.00325734	0.00134352	0.00102657	1.07852e-11	0.00128454	0.00192678	0.00143598	0.000446246	0.00162098	0.000562141	0.00192678	0.00192678	0.00517342	1.99987e-10	0.000644443	0.00204019	2.53237e-10	1.05178e-09	0.00194419	1.15996e-11	0.00111772	0.00317013	0.00298429	6.70495e-11	3.16357e-11	0.00111338	0.00133637	0.0018891	0.000830117	0.00154644	4.60358e-11	7.42927e-11	0.00166527	2.59937e-11	0.00120974	2.37409e-11	0.00192678
ND001_4127t_TumorTissue_C18neg_20240212	23.6	4127	Tumor Tissue	early	early	Female	40-49	20-24	Not Determined	0_liver_met	16-20y	0.00241654	0.0123406	0.00270298	0.00107065	0.000336195	0.00245741	0.00192678	0.00275952	0.00209436	0.00122702	0.00051482	0.00192678	0.00192678	0.00379941	1.99987e-10	0.00329744	0.00135948	2.53237e-10	1.05178e-09	0.00334757	0.00200995	0.000875502	0.00523095	0.00492429	6.70495e-11	0.00127381	0.000763241	0.00326341	0.00323115	0.000796699	0.000980921	0.00309802	7.42927e-11	0.0028589	2.59937e-11	0.000536908	0.000767947	0.00192678
ND001_419n_NormalTissue_C18neg_20240212	18.3	419	Adjacent Tissue	Adjacent Tissue	late	Female	80-92	35-39	MSI	1_caecum_or_ascendens	0-5y	0.00029425	3.99381e-12	0.000743572	0.000410224	0.000571085	0.00109022	0.00192678	0.00111414	0.0012444	0.000436715	1.01504e-11	0.00192678	0.00192678	1.10825e-10	1.99987e-10	0.00118674	2.97109e-11	2.53237e-10	1.05178e-09	0.00095483	1.15996e-11	0.000218475	3.13313e-11	2.94945e-11	6.70495e-11	3.16357e-11	2.24999e-11	0.000717506	0.000668444	1.30135e-11	8.57951e-12	4.60358e-11	7.42927e-11	1.36145e-11	2.59937e-11	0.000862912	0.00134996	0.00192678
ND001_419t_TumorTissue_C18neg_20240212	36.7	419	Tumor Tissue	late	late	Female	80-92	35-39	MSI	1_caecum_or_ascendens	0-5y	0.000694412	3.99381e-12	0.000868531	0.00119609	0.000476672	0.000782239	0.00192678	0.00108784	9.43399e-12	0.000920801	1.01504e-11	0.00192678	0.00192678	1.10825e-10	1.99987e-10	0.00126035	2.97109e-11	2.53237e-10	1.05178e-09	0.000855737	1.15996e-11	0.000571095	3.13313e-11	2.94945e-11	6.70495e-11	3.16357e-11	2.24999e-11	0.000806991	1.82435e-11	1.30135e-11	0.000523599	4.60358e-11	7.42927e-11	0.000503994	0.00166497	1.52795e-11	2.37409e-11	0.00192678
ND001_420n_NormalTissue_C18neg_20240212	24.3	420	Adjacent Tissue	Adjacent Tissue	late	Male	60-69	30-34	MSS	4_sigmoideum	0-5y	0.000547323	3.99381e-12	0.00127816	0.000390317	0.00233572	0.00157126	0.00192678	0.00180212	0.0067442	0.000955303	0.000475517	0.00192678	0.00192678	1.10825e-10	1.99987e-10	0.00252489	0.00140241	2.53237e-10	1.05178e-09	0.00222499	0.000595117	0.00096391	3.13313e-11	2.94945e-11	6.70495e-11	3.16357e-11	2.24999e-11	0.00128922	0.00186807	0.000697705	0.00140614	4.60358e-11	7.42927e-11	0.002116	0.00115991	0.00244474	0.00122351	0.00192678
ND001_420t_TumorTissue_C18neg_20240212	7.8	420	Tumor Tissue	late	late	Male	60-69	30-34	MSS	4_sigmoideum	0-5y	0.000422552	3.99381e-12	0.00221311	0.000242726	0.000449105	0.00231538	0.00192678	0.00246573	9.43399e-12	0.000358292	1.01504e-11	0.00192678	0.00192678	1.10825e-10	1.99987e-10	0.00314921	2.97109e-11	2.53237e-10	1.05178e-09	0.00191772	0.000404316	0.000226645	3.13313e-11	2.94945e-11	6.70495e-11	3.16357e-11	2.24999e-11	0.00180019	0.000869871	0.000614861	8.57951e-12	4.60358e-11	7.42927e-11	0.00118799	2.59937e-11	0.000824041	0.00129946	0.00192678
ND001_4263n_NormalTissue_C18neg_20240212	29.3	4263	Adjacent Tissue	Adjacent Tissue	early	Female	40-49	15-19	Not Determined	5_rectum	16-20y	0.000787018	0.00191257	0.00182319	0.000847585	1.07852e-11	0.00223755	0.00192678	0.00173739	9.43399e-12	0.000872242	0.00198775	0.00192678	0.00192678	1.10825e-10	1.99987e-10	0.000970554	0.00165056	2.53237e-10	1.05178e-09	0.0024865	1.15996e-11	0.000986413	3.13313e-11	2.94945e-11	6.70495e-11	3.16357e-11	0.000793503	0.000922778	0.00172655	0.00195369	0.0011941	4.60358e-11	7.42927e-11	0.00207833	2.59937e-11	0.00102454	0.000862365	0.00192678
ND001_4263t_TumorTissue_C18neg_20240212	24	4263	Tumor Tissue	early	early	Female	40-49	15-19	Not Determined	5_rectum	16-20y	0.000285756	3.99381e-12	0.0013362	0.000416969	0.000363277	0.000992031	0.00192678	0.00131253	9.43399e-12	0.000509496	0.000401267	0.00192678	0.00192678	1.10825e-10	1.99987e-10	0.000895246	2.97109e-11	2.53237e-10	1.05178e-09	0.00161318	0.00049601	0.000543626	3.13313e-11	2.94945e-11	6.70495e-11	3.16357e-11	2.24999e-11	0.00142859	0.00158277	1.30135e-11	0.000636299	4.60358e-11	7.42927e-11	0.00174092	0.00107965	0.000548902	2.37409e-11	0.00192678
ND001_429n_NormalTissue_C18neg_20240212	32	429	Adjacent Tissue	Adjacent Tissue	early	Female	40-49	20-24	MSS	4_sigmoideum	0-5y	0.00189661	0.00132895	0.00357426	0.000897315	0.00238613	0.00415839	0.00192678	0.00428795	0.00329841	0.00108632	0.00218216	0.00192678	0.00192678	1.10825e-10	1.99987e-10	0.00585439	0.0024852	2.53237e-10	1.05178e-09	0.00537303	0.000951677	0.00320331	3.13313e-11	2.94945e-11	6.70495e-11	0.0020386	0.00149779	0.00319655	0.0040717	0.000567518	0.000766673	4.60358e-11	7.42927e-11	0.00289561	0.00309311	0.0100869	0.00222877	0.00192678
ND001_429t_TumorTissue_C18neg_20240212	7.5	429	Tumor Tissue	early	early	Female	40-49	20-24	MSS	4_sigmoideum	0-5y	0.000193379	3.99381e-12	0.00230591	0.000587696	0.00115206	0.00246019	0.00192678	0.00243915	9.43399e-12	0.000721721	1.01504e-11	0.00192678	0.00192678	1.10825e-10	1.99987e-10	0.00352738	0.000940944	2.53237e-10	1.05178e-09	0.00250453	0.000559449	0.00087548	3.13313e-11	2.94945e-11	6.70495e-11	0.00210633	0.00145012	0.0021924	0.00246769	0.000694283	0.0005007	4.60358e-11	7.42927e-11	0.00241175	0.00201898	0.00143516	0.000839954	0.00192678
ND001_439n_NormalTissue_C18neg_20240212	11.4	439	Adjacent Tissue	Adjacent Tissue	late	Male	70-79	20-24	MSS	2_transversum	0-5y	0.000404626	3.99381e-12	0.00159815	0.000285841	0.000375755	0.00195528	0.00192678	0.0019247	0.000333991	0.000301828	1.01504e-11	0.00192678	0.00192678	1.10825e-10	1.99987e-10	0.00224327	2.97109e-11	2.53237e-10	1.05178e-09	0.00141636	1.15996e-11	0.000264999	3.13313e-11	2.94945e-11	6.70495e-11	3.16357e-11	2.24999e-11	0.00123081	0.000854145	1.30135e-11	8.57951e-12	4.60358e-11	7.42927e-11	0.00107177	2.59937e-11	0.000615964	0.00100878	0.00192678
ND001_439t_TumorTissue_C18neg_20240212	30.3	439	Tumor Tissue	late	late	Male	70-79	20-24	MSS	2_transversum	0-5y	0.000444186	3.99381e-12	0.00141512	0.000649755	1.07852e-11	0.00131643	0.00192678	0.00144437	9.43399e-12	0.000552602	1.01504e-11	0.00192678	0.00192678	1.10825e-10	1.99987e-10	0.00171683	2.97109e-11	2.53237e-10	1.05178e-09	0.00142871	1.15996e-11	0.000329369	3.13313e-11	2.94945e-11	6.70495e-11	3.16357e-11	2.24999e-11	0.000964663	0.00101288	0.000762382	0.000297185	4.60358e-11	7.42927e-11	0.0008481	2.59937e-11	1.52795e-11	0.00111191	0.00192678
ND001_4472n_NormalTissue_C18neg_20240212	0	4472	Adjacent Tissue	Adjacent Tissue	early	Male	40-49	35-39	Not Determined	5_rectum	11-15y	6.26561e-13	3.99381e-12	2.41467e-11	0.00174316	1.07852e-11	0.000944717	0.00192678	0.000657369	9.43399e-12	0.00123154	0.00217716	0.00192678	0.00192678	1.10825e-10	1.99987e-10	2.11362e-11	0.00197441	2.53237e-10	1.05178e-09	0.000867373	1.15996e-11	0.000473807	3.13313e-11	2.94945e-11	6.70495e-11	3.16357e-11	0.000775143	0.00124455	0.0014521	0.00120302	0.000789967	4.60358e-11	7.42927e-11	0.000717592	2.59937e-11	0.00118471	0.0007943	0.00192678
ND001_4472t_TumorTissue_C18neg_20240212	0	4472	Tumor Tissue	early	early	Male	40-49	35-39	Not Determined	5_rectum	11-15y	8.6384e-05	3.99381e-12	2.41467e-11	0.00051332	1.07852e-11	1.73885e-11	0.00192678	0.000561394	9.43399e-12	0.000625928	1.01504e-11	0.00192678	0.00192678	1.10825e-10	1.99987e-10	2.11362e-11	2.97109e-11	2.53237e-10	1.05178e-09	0.000566952	1.15996e-11	0.000531526	3.13313e-11	2.94945e-11	6.70495e-11	3.16357e-11	0.00107338	1.73152e-11	0.000571552	0.000798586	0.000521462	4.60358e-11	7.42927e-11	1.36145e-11	2.59937e-11	0.00083547	0.00164489	0.00192678
ND001_4558n_NormalTissue_C18neg_20240212	0	4558	Adjacent Tissue	Adjacent Tissue	early	Female	40-49	25-29	Not Determined	5_rectum	11-15y	6.26561e-13	3.99381e-12	2.41467e-11	5.63456e-12	1.07852e-11	1.73885e-11	0.00192678	0.000711629	9.43399e-12	0.000399633	0.000414909	0.00192678	0.00192678	1.10825e-10	1.99987e-10	2.11362e-11	0.000962276	2.53237e-10	1.05178e-09	0.00063884	1.15996e-11	0.000375484	3.13313e-11	2.94945e-11	6.70495e-11	3.16357e-11	2.24999e-11	1.73152e-11	1.82435e-11	0.00062185	0.000404361	4.60358e-11	7.42927e-11	0.000935927	2.59937e-11	0.00103258	0.00159294	0.00192678
ND001_4558t_TumorTissue_C18neg_20240212	0	4558	Tumor Tissue	early	early	Female	40-49	25-29	Not Determined	5_rectum	11-15y	6.26561e-13	3.99381e-12	2.41467e-11	0.000294767	0.000391653	0.000710355	0.00192678	0.000728815	0.000394378	0.000300744	1.01504e-11	0.00192678	0.00192678	1.10825e-10	1.99987e-10	2.11362e-11	0.0013544	2.53237e-10	1.05178e-09	0.000719793	1.15996e-11	0.000164016	3.13313e-11	2.94945e-11	6.70495e-11	3.16357e-11	2.24999e-11	0.000591296	0.000754571	1.30135e-11	8.57951e-12	4.60358e-11	7.42927e-11	0.000433117	0.000832057	1.52795e-11	0.00179835	0.00192678
ND001_461n_NormalTissue_C18neg_20240212	35.6	461	Adjacent Tissue	Adjacent Tissue	early	Male	40-49	30-34	MSS	4_sigmoideum	0-5y	0.00107409	3.99381e-12	0.00214739	0.00107574	0.00205437	0.00273138	0.00192678	0.00270313	0.00513163	0.00120228	0.00259221	0.00192678	0.00192678	1.10825e-10	0.0133768	0.00342409	0.00127195	2.53237e-10	1.05178e-09	0.00231242	0.00606157	0.00176598	3.13313e-11	2.94945e-11	6.70495e-11	0.00628734	0.00427162	0.00229689	0.00669401	0.00116334	0.00164503	4.60358e-11	0.0071711	0.00212504	0.000934784	0.000522255	0.00214822	0.00192678
ND001_461t_TumorTissue_C18neg_20240212	26.4	461	Tumor Tissue	early	early	Male	40-49	30-34	MSS	4_sigmoideum	0-5y	0.00422092	0.00352654	0.00439443	0.00325577	0.00623882	0.00425076	0.00192678	0.00475662	0.000636502	0.00516239	0.00920276	0.00192678	0.00192678	1.10825e-10	0.00712355	0.00641273	2.97109e-11	2.53237e-10	1.05178e-09	0.00515964	0.00220117	0.00427109	3.13313e-11	2.94945e-11	6.70495e-11	0.00472109	0.00319804	0.00412084	0.0051139	0.00263601	0.00378813	4.60358e-11	0.00561898	0.00368213	0.00653982	0.0016956	0.00304689	0.00192678
ND001_463n_NormalTissue_C18neg_20240212	30.9	463	Adjacent Tissue	Adjacent Tissue	early	Male	30-39	25-29	MSS	1_caecum_or_ascendens	0-5y	0.0021688	3.99381e-12	0.00356859	0.00124904	0.0026216	0.00323673	0.00192678	0.00323075	0.00439825	0.00197273	0.000560882	0.00192678	0.00192678	1.10825e-10	0.0657165	0.00450354	2.97109e-11	2.53237e-10	1.05178e-09	0.00466552	0.00801345	0.00293674	3.13313e-11	2.94945e-11	0.0997983	0.0505275	0.0353229	0.00405459	0.00787176	0.00157311	0.0030399	4.60358e-11	0.0466617	0.00342498	0.00446145	0.00188094	0.00562344	0.00192678
ND001_463t_TumorTissue_C18neg_20240212	20.5	463	Tumor Tissue	early	early	Male	30-39	25-29	MSS	1_caecum_or_ascendens	0-5y	0.000795675	3.99381e-12	0.00236323	0.00112824	0.000623059	0.00270944	0.00192678	0.00244475	0.002383	0.00138028	0.0026369	0.00192678	0.00192678	1.10825e-10	0.0405898	0.0040728	2.97109e-11	2.53237e-10	1.05178e-09	0.00289427	0.00215863	0.00107073	3.13313e-11	2.94945e-11	6.70495e-11	0.0331955	0.0230646	0.00220505	0.00328504	0.000821451	0.00160996	4.60358e-11	0.0169187	0.00273991	0.00237481	1.52795e-11	0.00148799	0.00192678
ND001_486n_NormalTissue_C18neg_20240212	31.9	486	Adjacent Tissue	Adjacent Tissue	early	Female	30-39	Not Determined	Not Determined	4_sigmoideum	26-30y	0.000446828	3.99381e-12	0.000756056	0.00143225	0.000452341	1.73885e-11	0.00192678	0.00148647	9.43399e-12	0.0012116	0.00227484	0.00192678	0.00192678	1.10825e-10	0.0153128	0.00209618	0.00321314	2.53237e-10	1.05178e-09	0.00214299	0.00142175	0.00286313	3.13313e-11	2.94945e-11	0.021099	0.0105782	0.00777402	0.00112008	0.00105176	0.000904164	0.00176679	4.60358e-11	0.0093854	0.00231205	0.00489206	0.000795056	0.00176604	0.00192678
ND001_486t_TumorTissue_C18neg_20240212	9	486	Tumor Tissue	early	early	Female	30-39	Not Determined	Not Determined	4_sigmoideum	26-30y	6.26561e-13	3.99381e-12	0.00227128	0.000606014	0.000559944	0.00214337	0.00192678	0.0029598	9.43399e-12	0.000659403	0.000326529	0.00192678	0.00192678	1.10825e-10	0.006275	0.00272319	2.97109e-11	2.53237e-10	1.05178e-09	0.00216656	0.000874842	0.00137034	3.13313e-11	2.94945e-11	6.70495e-11	0.00313788	0.00211715	0.00189461	0.000642009	0.00207017	0.00149744	4.60358e-11	0.00327155	0.00197213	0.00331481	0.000652605	0.00196596	0.00192678
ND001_4876n_NormalTissue_C18neg_20240212	13.4	4876	Adjacent Tissue	Adjacent Tissue	early	Male	40-49	20-24	Not Determined	5_rectum	11-15y	0.000174438	3.99381e-12	0.00270822	0.000436211	1.07852e-11	0.00267939	0.00192678	0.00285208	0.000502181	0.000582947	0.000474218	0.00192678	0.00192678	1.10825e-10	0.0172361	0.0019699	0.00160252	2.53237e-10	1.05178e-09	0.00314834	0.000408561	0.000658741	3.13313e-11	2.94945e-11	0.0161487	0.00812202	0.00560472	0.00207495	0.00320171	0.000498833	0.000567037	4.60358e-11	7.42927e-11	0.00349492	2.59937e-11	0.00109368	0.00341311	0.00192678
ND001_4876t_TumorTissue_C18neg_20240212	55.8	4876	Tumor Tissue	early	early	Male	40-49	20-24	Not Determined	5_rectum	11-15y	0.0024145	0.00816129	0.00174588	0.00221828	1.07852e-11	0.00145571	0.00192678	0.00197712	0.00028518	0.00221783	0.00400556	0.00192678	0.00192678	0.00447888	0.00652399	0.00192346	0.00150628	2.53237e-10	1.05178e-09	0.00223211	1.15996e-11	0.00125802	0.00443075	0.00416622	0.00305504	0.00289862	0.0035721	0.00175152	0.00209892	0.0028699	0.00186797	0.00174365	7.42927e-11	0.00200349	2.59937e-11	0.00110528	0.00201551	0.00192678
ND001_4891n_NormalTissue_C18neg_20240212	65	4891	Adjacent Tissue	Adjacent Tissue	early	Female	30-39	25-29	Not Determined	4_sigmoideum	11-15y	0.00166224	0.00225999	0.00144013	0.00108617	0.0019389	0.00121874	0.00192678	0.00163595	0.00435634	0.00136231	0.000659951	0.00192678	0.00192678	1.10825e-10	1.99987e-10	0.000754711	0.00174133	2.53237e-10	1.05178e-09	0.00198028	1.15996e-11	0.000842649	3.13313e-11	2.94945e-11	6.70495e-11	3.16357e-11	0.00136516	0.00192917	0.00193657	0.000602772	0.00112019	4.60358e-11	7.42927e-11	0.00141239	2.59937e-11	1.52795e-11	0.0010337	0.00192678
ND001_4891t_TumorTissue_C18neg_20240212	12.4	4891	Tumor Tissue	early	early	Female	30-39	25-29	Not Determined	4_sigmoideum	11-15y	2.80486e-05	3.99381e-12	0.00146128	0.000428914	0.000751888	0.00121855	0.00192678	0.00138518	0.000286586	0.00062172	0.000468331	0.00192678	0.00192678	1.10825e-10	1.99987e-10	0.00163482	2.97109e-11	2.53237e-10	1.05178e-09	0.00141638	1.15996e-11	0.000546969	3.13313e-11	2.94945e-11	6.70495e-11	3.16357e-11	2.24999e-11	0.00131699	0.000990296	0.000967306	0.000605473	4.60358e-11	7.42927e-11	0.00140369	2.59937e-11	0.000669473	0.000798668	0.00192678
ND001_494n_NormalTissue_C18neg_20240212	80.3	494	Adjacent Tissue	Adjacent Tissue	early	Female	40-49	25-29	Not Determined	4_sigmoideum	26-30y	0.000967149	3.99381e-12	0.00120803	0.000983192	0.00062499	0.00165603	0.00192678	0.00157292	0.00052453	0.000763464	1.01504e-11	0.00192678	0.00192678	1.10825e-10	1.99987e-10	0.0016474	0.000957523	2.53237e-10	1.05178e-09	0.00133613	1.15996e-11	0.000633623	3.13313e-11	2.94945e-11	6.70495e-11	3.16357e-11	2.24999e-11	0.0012006	0.000754188	0.000803557	0.000845931	4.60358e-11	7.42927e-11	0.000900938	2.59937e-11	0.000786759	2.37409e-11	0.00192678
ND001_494t_TumorTissue_C18neg_20240212	96.9	494	Tumor Tissue	early	early	Female	40-49	25-29	Not Determined	4_sigmoideum	26-30y	0.00400508	0.000616189	0.000933027	0.00226535	0.0044893	0.00129257	0.00192678	0.00134155	0.00201568	0.00122678	1.01504e-11	0.00192678	0.00192678	0.00842602	1.99987e-10	0.00161572	0.00115679	0.0209921	1.05178e-09	0.00162011	0.000423107	0.00064517	0.0104335	0.0098218	0.00255988	0.00120598	2.24999e-11	0.00139839	0.000764605	1.30135e-11	0.00125434	0.0102703	7.42927e-11	0.000952088	0.000950458	0.00120207	2.37409e-11	0.00192678
ND001_4966n_NormalTissue_C18neg_20240212	44.2	4966	Adjacent Tissue	Adjacent Tissue	early	Male	40-49	15-19	Not Determined	5_rectum	11-15y	0.00128991	0.00386652	0.0018613	0.00121525	0.000681407	0.00121815	0.00192678	0.00150321	0.00120641	0.00174026	0.000530736	0.00192678	0.00192678	1.10825e-10	1.99987e-10	0.0019339	0.00126958	2.53237e-10	1.05178e-09	0.00230755	0.000571327	0.00121953	3.13313e-11	2.94945e-11	6.70495e-11	3.16357e-11	0.000998184	0.0020915	0.00181428	0.00320648	0.00143177	4.60358e-11	7.42927e-11	0.00189067	0.00125133	0.00141415	0.00103313	0.00192678
ND001_4966t_TumorTissue_C18neg_20240212	87.1	4966	Tumor Tissue	early	early	Male	40-49	15-19	Not Determined	5_rectum	11-15y	0.00260733	0.00204689	0.000799569	0.00202778	0.000986918	0.00079768	0.00192678	0.00107265	9.43399e-12	0.00172725	0.00313217	0.00192678	0.00192678	1.10825e-10	1.99987e-10	0.00140087	0.00192134	2.53237e-10	1.05178e-09	0.00119838	0.0004583	0.00122671	3.13313e-11	2.94945e-11	6.70495e-11	3.16357e-11	2.24999e-11	0.00103631	0.00136159	0.00109714	0.00143617	4.60358e-11	7.42927e-11	0.0010049	2.59937e-11	0.000665333	0.00127401	0.00192678
ND001_5141n_NormalTissue_C18neg_20240212	85	5141	Adjacent Tissue	Adjacent Tissue	early	Male	40-49	25-29	Not Determined	4_sigmoideum	11-15y	0.0023716	0.000970261	0.00379127	0.00137474	0.00183925	0.00104799	0.00192678	0.0019604	0.00414329	0.00153271	0.00288254	0.00192678	0.00192678	1.10825e-10	1.99987e-10	0.00305397	0.0016221	2.53237e-10	1.05178e-09	0.00239958	0.000615115	0.00151592	3.13313e-11	2.94945e-11	0.00209456	0.000988267	0.00141587	0.00239637	0.00274956	0.000938832	0.00232686	4.60358e-11	7.42927e-11	0.00241125	0.000816954	0.00110995	0.00124372	0.00192678
ND001_5141t_TumorTissue_C18neg_20240212	39	5141	Tumor Tissue	early	early	Male	40-49	25-29	Not Determined	4_sigmoideum	11-15y	0.000840666	3.99381e-12	0.00163161	0.00109619	0.000390401	0.00116736	0.00192678	0.00109196	0.000536341	0.000894114	1.01504e-11	0.00192678	0.00192678	1.10825e-10	1.99987e-10	0.00133746	2.97109e-11	2.53237e-10	1.05178e-09	0.000925017	1.15996e-11	0.000513607	3.13313e-11	2.94945e-11	6.70495e-11	3.16357e-11	2.24999e-11	0.000857465	0.000742841	1.30135e-11	0.00083307	4.60358e-11	7.42927e-11	0.000599364	0.00105181	0.00113707	0.00176979	0.00192678
ND001_5216n_NormalTissue_C18neg_20240212	52.5	5216	Adjacent Tissue	Adjacent Tissue	early	Female	40-49	20-24	Not Determined	colon_unspecified	11-15y	0.00100348	0.00443751	0.0016411	0.00101846	0.000896366	0.00103743	0.00192678	0.00139878	0.00095188	0.000971974	0.000377342	0.00192678	0.00192678	1.10825e-10	1.99987e-10	0.0022679	0.000913877	2.53237e-10	1.05178e-09	0.00188306	0.000714303	0.000819724	3.13313e-11	2.94945e-11	6.70495e-11	3.16357e-11	0.000958045	0.00162042	0.00255348	0.00051091	0.00100947	4.60358e-11	7.42927e-11	0.00182953	2.59937e-11	1.52795e-11	0.000920863	0.00192678
ND001_5216t_TumorTissue_C18neg_20240212	48.6	5216	Tumor Tissue	early	early	Female	40-49	20-24	Not Determined	colon_unspecified	11-15y	0.0022308	3.99381e-12	0.00136569	0.00743524	0.00106625	0.00140303	0.00192678	0.001571	0.00643116	0.00400683	0.00750616	0.00192678	0.00192678	0.00934997	1.99987e-10	0.00150344	0.00127151	2.53237e-10	1.05178e-09	0.00112728	1.15996e-11	0.00130387	0.00922218	0.00868154	0.0022235	0.00103322	0.000816115	0.00124361	0.00117955	0.00301471	0.00212317	0.00270552	0.00267149	0.000857372	2.59937e-11	1.52795e-11	0.00081004	0.00192678
ND001_5240n_NormalTissue_C18neg_20240212	50	5240	Adjacent Tissue	Adjacent Tissue	early	Male	40-49	25-29	Not Determined	4_sigmoideum	11-15y	0.00128501	0.00249174	0.00195904	0.00347894	0.00263344	0.00137079	0.00192678	0.0301367	0.0205315	0.00346891	0.00609518	0.00192678	0.00192678	0.00500408	1.99987e-10	0.000890913	0.00263289	2.53237e-10	1.05178e-09	0.00215306	0.00165532	0.00126618	0.00289467	0.00272497	6.70495e-11	0.00148893	0.00144706	0.00161665	0.00176025	0.000658964	0.00186712	4.60358e-11	7.42927e-11	0.00161696	0.00120262	0.000736658	0.00108301	0.00192678
ND001_5240t_TumorTissue_C18neg_20240212	52.6	5240	Tumor Tissue	early	early	Male	40-49	25-29	Not Determined	4_sigmoideum	11-15y	0.00124796	0.00887456	0.00129911	0.00518992	0.00109217	0.00112338	0.00192678	0.0012122	0.00478814	0.00669072	0.0112977	0.00192678	0.00192678	0.00707063	1.99987e-10	2.11362e-11	0.00442368	2.53237e-10	1.05178e-09	0.00153927	0.0013721	0.00329967	0.00491137	0.00458083	0.0112158	0.00611518	0.00386552	0.00146	0.00221187	0.00433179	0.00376347	4.60358e-11	0.00390683	0.00111466	2.59937e-11	0.000563876	0.00137745	0.00192678
ND001_5538n_NormalTissue_C18neg_20240212	23.9	5538	Adjacent Tissue	Adjacent Tissue	early	Female	40-49	20-24	Not Determined	colon_unspecified	11-15y	3.49615e-05	3.99381e-12	0.0020663	0.000683861	0.000861023	0.00188535	0.00192678	0.00197736	0.00122958	0.00114297	1.01504e-11	0.00192678	0.00192678	1.10825e-10	1.99987e-10	0.00298143	0.00145114	2.53237e-10	1.05178e-09	0.00212701	0.000569958	0.00105217	3.13313e-11	2.94945e-11	6.70495e-11	0.000964224	2.24999e-11	0.00181783	0.00209361	0.0009209	0.000870494	4.60358e-11	7.42927e-11	0.00212119	0.0010188	1.52795e-11	2.37409e-11	0.00192678
ND001_5538t_TumorTissue_C18neg_20240212	62.5	5538	Tumor Tissue	early	early	Female	40-49	20-24	Not Determined	colon_unspecified	11-15y	0.00231095	0.000602563	0.000819272	0.00241577	0.00464536	0.000946143	0.00192678	0.00132636	9.43399e-12	0.00152404	0.00277364	0.00192678	0.00192678	1.10825e-10	1.99987e-10	0.00148125	2.97109e-11	2.53237e-10	1.05178e-09	0.000934354	0.000422098	0.000892193	3.13313e-11	2.94945e-11	0.00201879	3.16357e-11	2.24999e-11	0.000909099	0.000870308	0.00201453	0.00139291	4.60358e-11	7.42927e-11	0.000610596	2.59937e-11	1.52795e-11	2.37409e-11	0.00192678
ND001_5595n_NormalTissue_C18neg_20240212	48	5595	Adjacent Tissue	Adjacent Tissue	early	Male	40-49	Not Determined	Not Determined	5_rectum	11-15y	0.00109465	0.00227432	0.00145339	0.000868686	0.000697897	0.00134417	0.00192678	0.00153857	9.43399e-12	0.00102095	1.01504e-11	0.00192678	0.00192678	1.10825e-10	0.00772011	0.00168931	0.000985005	2.53237e-10	1.05178e-09	0.00181959	1.15996e-11	0.000827863	3.13313e-11	0.00109599	6.70495e-11	3.16357e-11	0.000948212	0.00176804	0.00182912	0.000650961	0.00136301	4.60358e-11	7.42927e-11	0.00194511	2.59937e-11	0.000475668	2.37409e-11	0.00192678
ND001_5595t_TumorTissue_C18neg_20240212	83	5595	Tumor Tissue	early	early	Male	40-49	Not Determined	Not Determined	5_rectum	11-15y	0.00212117	0.000514092	2.41467e-11	0.00154492	0.000370417	0.000838595	0.00192678	0.000895865	0.000283831	0.00145084	1.01504e-11	0.00192678	0.00192678	0.0066987	1.99987e-10	0.000698721	0.00306557	2.53237e-10	1.05178e-09	0.00082769	1.15996e-11	0.00105267	0.00405891	0.00392257	6.70495e-11	0.00095236	2.24999e-11	0.000988541	0.00130166	0.00228771	0.00141202	0.00200449	7.42927e-11	0.000654285	0.00104461	1.52795e-11	2.37409e-11	0.00192678
ND001_5731n_NormalTissue_C18neg_20240212	53.8	5731	Adjacent Tissue	Adjacent Tissue	early	Male	40-49	20-24	Not Determined	5_rectum	11-15y	0.000250959	0.00309508	0.00127799	0.000768323	0.000485171	0.00102935	0.00192678	0.000652922	0.00153148	0.0011023	0.0023141	0.00192678	0.00192678	1.10825e-10	1.99987e-10	2.11362e-11	0.00149238	2.53237e-10	1.05178e-09	0.00129193	1.15996e-11	0.00114631	3.13313e-11	2.94945e-11	6.70495e-11	3.16357e-11	2.24999e-11	0.000609875	0.00114535	0.000471336	0.00120992	4.60358e-11	7.42927e-11	0.00163858	2.59937e-11	0.00356851	2.37409e-11	0.00192678
ND001_5731t_TumorTissue_C18neg_20240212	67.6	5731	Tumor Tissue	early	early	Male	40-49	20-24	Not Determined	5_rectum	11-15y	0.00517522	0.00777833	0.000914386	0.00272278	0.000730317	0.00122888	0.00192678	0.00126601	0.00467556	0.00288089	0.0056543	0.00192678	0.00192678	0.00417511	1.99987e-10	0.00119382	0.00139121	2.53237e-10	1.05178e-09	0.00127149	0.000768902	0.00253054	0.00417296	0.00392832	0.00396135	0.00313383	0.00217653	0.00133391	0.00118182	0.00555077	0.00371402	0.00487556	0.00871364	0.00107524	2.59937e-11	0.000820848	0.00168921	0.00192678
ND001_5783n_NormalTissue_C18neg_20240212	0	5783	Adjacent Tissue	Adjacent Tissue	early	Male	40-49	Not Determined	Not Determined	colon_unspecified	11-15y	6.26561e-13	3.99381e-12	2.41467e-11	5.63456e-12	1.07852e-11	1.73885e-11	0.00192678	0.000665248	9.43399e-12	0.000284256	1.01504e-11	0.00192678	0.00192678	1.10825e-10	1.99987e-10	2.11362e-11	2.97109e-11	2.53237e-10	1.05178e-09	0.000536924	1.15996e-11	0.000159237	3.13313e-11	2.94945e-11	6.70495e-11	3.16357e-11	2.24999e-11	1.73152e-11	0.0010212	0.000411304	8.57951e-12	4.60358e-11	7.42927e-11	1.36145e-11	2.59937e-11	0.000488258	2.37409e-11	0.00192678
ND001_5783t_TumorTissue_C18neg_20240212	0	5783	Tumor Tissue	early	early	Male	40-49	Not Determined	Not Determined	colon_unspecified	11-15y	6.26561e-13	3.99381e-12	2.41467e-11	0.000258091	1.07852e-11	1.73885e-11	0.00192678	0.000535506	0.000944672	0.000443474	1.01504e-11	0.00192678	0.00192678	1.10825e-10	1.99987e-10	2.11362e-11	0.00111315	2.53237e-10	1.05178e-09	0.000608251	1.15996e-11	0.000418939	3.13313e-11	2.94945e-11	6.70495e-11	3.16357e-11	0.000686584	1.73152e-11	0.00125459	0.000723459	0.000426067	4.60358e-11	7.42927e-11	0.000528228	0.00234964	0.000776996	0.0026624	0.00192678
ND001_589n_NormalTissue_C18neg_20240212	31	589	Adjacent Tissue	Adjacent Tissue	early	Male	40-49	25-29	MSS	4_sigmoideum	0-5y	6.26561e-13	3.99381e-12	2.41467e-11	5.63456e-12	1.07852e-11	1.73885e-11	0.00192678	0.000576795	9.43399e-12	5.73304e-12	1.01504e-11	0.00192678	0.00192678	1.10825e-10	1.99987e-10	2.11362e-11	2.97109e-11	2.53237e-10	1.05178e-09	0.000364205	1.15996e-11	0.000136208	3.13313e-11	2.94945e-11	6.70495e-11	3.16357e-11	2.24999e-11	1.73152e-11	1.82435e-11	1.30135e-11	8.57951e-12	4.60358e-11	7.42927e-11	1.36145e-11	2.59937e-11	1.52795e-11	2.37409e-11	0.00192678
ND001_589t_TumorTissue_C18neg_20240212	17.8	589	Tumor Tissue	early	early	Male	40-49	25-29	MSS	4_sigmoideum	0-5y	1.92317e-05	3.99381e-12	0.00248327	0.000832586	0.00169627	0.00285924	0.00192678	0.00280602	9.43399e-12	0.00107496	1.01504e-11	0.00192678	0.00192678	1.10825e-10	1.99987e-10	0.00325111	2.97109e-11	2.53237e-10	1.05178e-09	0.00189261	1.15996e-11	0.000954291	3.13313e-11	2.94945e-11	6.70495e-11	3.16357e-11	0.000688001	0.00153707	0.00127787	0.000463059	0.000761371	4.60358e-11	7.42927e-11	0.0012037	0.0018069	1.52795e-11	0.00482831	0.00192678
ND001_5907n_NormalTissue_C18neg_20240212	93.8	5907	Adjacent Tissue	Adjacent Tissue	early	Female	30-39	Not Determined	MSS	colon_unspecified	11-15y	0.00336624	3.99381e-12	0.000939088	0.00129099	0.000853161	0.00113498	0.00192678	0.00137283	9.43399e-12	0.000911485	0.000319282	0.00192678	0.00192678	1.10825e-10	0.00879005	0.00160458	0.00122251	2.53237e-10	1.05178e-09	0.00129332	0.00119046	0.00147167	0.0012578	0.00118406	6.70495e-11	3.16357e-11	0.00126654	0.0012256	0.00162649	0.000827879	0.00156511	0.00188438	0.00274378	0.00140706	0.000944739	1.52795e-11	0.000866401	0.00192678
ND001_5907t_TumorTissue_C18neg_20240212	89.5	5907	Tumor Tissue	early	early	Female	30-39	Not Determined	MSS	colon_unspecified	11-15y	0.00111737	0.00459873	0.00132495	0.000962575	0.000761918	0.00141085	0.00192678	0.0015976	9.43399e-12	0.000722375	1.01504e-11	0.00192678	0.00192678	1.10825e-10	1.99987e-10	0.00186035	0.000921305	2.53237e-10	1.05178e-09	0.00153807	0.00100129	0.000690763	0.00143062	0.00134675	0.00620536	0.0040668	0.00106125	0.00151042	0.00154933	0.00148125	0.00095477	4.60358e-11	7.42927e-11	0.00127937	2.59937e-11	1.52795e-11	0.00677421	0.00192678
ND001_614n_NormalTissue_C18neg_20240212	83.7	614	Adjacent Tissue	Adjacent Tissue	late	Female	70-79	25-29	Not Determined	1_caecum_or_ascendens	0-5y	6.26561e-13	0.000281636	0.00114921	0.00129768	0.00124983	0.00117586	0.00192678	0.0011911	0.000526445	0.00125276	1.01504e-11	0.00192678	0.00192678	1.10825e-10	1.99987e-10	0.0012686	0.00117483	2.53237e-10	1.05178e-09	0.000902793	0.000741284	0.00116683	3.13313e-11	2.94945e-11	6.70495e-11	3.16357e-11	2.24999e-11	0.000989285	0.000664102	0.000744957	0.00150312	4.60358e-11	7.42927e-11	0.000715046	2.59937e-11	0.000470625	0.000858685	0.00192678
ND001_614t_TumorTissue_C18neg_20240212	29.7	614	Tumor Tissue	late	late	Female	70-79	25-29	Not Determined	1_caecum_or_ascendens	0-5y	0.000200934	3.99381e-12	0.000864789	0.000740567	0.00150295	0.0010093	0.00192678	0.00121024	9.43399e-12	0.00104879	0.00205859	0.00192678	0.00192678	1.10825e-10	1.99987e-10	0.00113039	2.97109e-11	2.53237e-10	1.05178e-09	0.000721298	1.15996e-11	0.000334291	3.13313e-11	2.94945e-11	6.70495e-11	3.16357e-11	2.24999e-11	0.000540943	1.82435e-11	0.000966395	0.000593204	4.60358e-11	7.42927e-11	0.000422348	2.59937e-11	0.000631259	0.00176193	0.00192678
ND001_636n_NormalTissue_C18neg_20240212	49.7	636	Adjacent Tissue	Adjacent Tissue	early	Male	30-39	20-24	Not Determined	4_sigmoideum	0-5y	0.00101137	0.00118306	0.00222246	0.00114371	0.00177318	0.002394	0.00192678	0.00218292	0.00266043	0.00141459	1.01504e-11	0.00192678	0.00192678	1.10825e-10	1.99987e-10	0.00205271	0.00159396	2.53237e-10	1.05178e-09	0.00282467	0.000757999	0.00143715	3.13313e-11	2.94945e-11	6.70495e-11	0.00145239	0.00100403	0.00165587	0.00330239	0.0023046	0.00150721	4.60358e-11	7.42927e-11	0.00213131	0.000894546	0.00132329	0.000993557	0.00192678
ND001_636t_TumorTissue_C18neg_20240212	106.8	636	Tumor Tissue	early	early	Male	30-39	20-24	Not Determined	4_sigmoideum	0-5y	0.00123798	0.0023941	0.00154007	0.00286924	0.000655274	0.00145324	0.00192678	0.00145908	0.00617772	0.00373149	0.00662177	0.00192678	0.00192678	1.10825e-10	1.99987e-10	0.00136318	0.00164408	2.53237e-10	1.05178e-09	0.00192774	0.000681476	0.00260762	3.13313e-11	2.94945e-11	6.70495e-11	3.16357e-11	0.00119162	0.000743392	0.00165137	0.00169079	0.00378465	4.60358e-11	0.00401084	0.00154744	0.00157064	0.000746666	0.00209288	0.00192678
ND001_699n_NormalTissue_C18neg_20240212	103.2	699	Adjacent Tissue	Adjacent Tissue	late	Female	80-92	Not Determined	Not Determined	5_rectum	26-30y	0.00244028	0.00112367	2.41467e-11	0.00533546	0.000748156	0.000845967	0.00192678	0.000961312	0.00504297	0.0032991	0.00583386	0.00192678	0.00192678	0.00739136	1.99987e-10	2.11362e-11	0.00155765	2.53237e-10	1.05178e-09	0.000963354	1.15996e-11	0.00191905	0.008487	0.00791716	6.70495e-11	3.16357e-11	0.00156754	0.0023817	0.00225981	0.00170319	0.00323996	0.00423317	0.00328017	0.000562006	2.59937e-11	0.000652651	0.00235876	0.00192678
ND001_699t_TumorTissue_C18neg_20240212	107	699	Tumor Tissue	late	late	Female	80-92	Not Determined	Not Determined	5_rectum	26-30y	0.007317	0.0024671	0.00111405	0.00241869	0.000646668	0.000771319	0.00192678	0.00114987	0.00515899	0.00321145	0.00536741	0.00192678	0.00192678	0.0100184	1.99987e-10	0.000860054	0.00211726	0.0130455	0.0433532	0.001079	0.00040703	0.00156567	0.0152528	0.0143335	6.70495e-11	3.16357e-11	0.000922562	0.0010178	1.82435e-11	0.00183947	0.00261297	0.0143578	0.0045511	0.000688375	0.00280607	0.00169248	0.00260929	0.00192678
ND001_7021n_NormalTissue_C18neg_20240212	89.1	7021	Adjacent Tissue	Adjacent Tissue	late	Male	60-69	Not Determined	MSS	1_caecum_or_ascendens	6-10y	0.00148602	0.000704353	0.00132237	0.00101364	1.07852e-11	0.00118861	0.00192678	0.00100746	9.43399e-12	0.00126929	0.000323383	0.00192678	0.00192678	1.10825e-10	1.99987e-10	2.11362e-11	0.00136171	2.53237e-10	1.05178e-09	0.000881242	1.15996e-11	0.00123101	3.13313e-11	2.94945e-11	6.70495e-11	3.16357e-11	0.00154741	1.73152e-11	0.000577974	0.000873517	0.00210674	4.60358e-11	7.42927e-11	0.000921333	2.59937e-11	0.00223285	0.00127102	0.00192678
ND001_7021t_TumorTissue_C18neg_20240212	70	7021	Tumor Tissue	late	late	Male	60-69	Not Determined	MSS	1_caecum_or_ascendens	6-10y	6.26561e-13	3.99381e-12	2.41467e-11	5.63456e-12	0.000330954	0.000609188	0.00192678	0.00074379	0.000611747	0.000257769	1.01504e-11	0.00192678	0.00192678	1.10825e-10	1.99987e-10	2.11362e-11	2.97109e-11	2.53237e-10	1.05178e-09	0.00052928	0.00187222	0.000265682	3.13313e-11	2.94945e-11	6.70495e-11	0.00117596	0.000814001	0.000639086	0.00103133	0.000570433	0.000371982	4.60358e-11	7.42927e-11	1.36145e-11	2.59937e-11	1.52795e-11	0.00141921	0.00192678
ND001_7024n_NormalTissue_C18neg_20240212	99	7024	Adjacent Tissue	Adjacent Tissue	late	Female	60-69	Not Determined	Not Determined	5_rectum	6-10y	0.000362015	0.000583728	0.00105349	0.00169341	0.00258757	0.00138538	0.00192678	0.00118847	0.00600978	0.00146323	0.00230649	0.00192678	0.00192678	1.10825e-10	1.99987e-10	0.00118902	0.00147538	2.53237e-10	1.05178e-09	0.0013719	0.0017152	0.00233626	3.13313e-11	2.94945e-11	6.70495e-11	0.00216015	0.0014986	0.000971693	0.00139072	0.00129851	0.00298291	4.60358e-11	7.42927e-11	0.00114021	0.0018241	0.00485265	0.00163554	0.00192678
ND001_7024t_TumorTissue_C18neg_20240212	55	7024	Tumor Tissue	late	late	Female	60-69	Not Determined	Not Determined	5_rectum	6-10y	0.00299738	0.00248278	0.00179224	0.00221428	0.00423502	0.00205271	0.00192678	0.00170059	0.0047531	0.0034582	0.000394811	0.00192678	0.00192678	1.10825e-10	1.99987e-10	0.00135811	0.00143715	2.53237e-10	1.05178e-09	0.00231478	0.00137802	0.00352779	3.13313e-11	2.94945e-11	6.70495e-11	3.16357e-11	0.0019585	0.0017347	0.00168306	0.00222555	0.00363925	4.60358e-11	0.00279199	0.00196038	0.00163973	0.00526483	0.00157775	0.00192678
ND001_7027n_NormalTissue_C18neg_20240212	89	7027	Adjacent Tissue	Adjacent Tissue	late	Male	50-59	Not Determined	MSI	1_caecum_or_ascendens	6-10y	0.00365976	0.00215247	0.00138677	0.00224901	0.00220394	0.00196158	0.00192678	0.00194894	0.00222029	0.0020039	0.000349012	0.00192678	0.00192678	0.00383499	1.99987e-10	0.00267984	0.00448967	0.0137594	1.05178e-09	0.00210877	0.00071348	0.00444731	0.00351177	0.0033059	6.70495e-11	3.16357e-11	0.00140957	0.00188401	0.00112305	0.00402082	0.00262367	0.00471489	0.0024498	0.00172987	0.00125245	0.0133261	0.00125846	0.00192678
ND001_7027t_TumorTissue_C18neg_20240212	95	7027	Tumor Tissue	late	late	Male	50-59	Not Determined	MSI	1_caecum_or_ascendens	6-10y	0.0069088	0.00264202	0.00140517	0.00328802	0.00106832	0.00159899	0.00192678	0.00165618	0.00110311	0.0036458	0.000367273	0.00192678	0.00192678	1.10825e-10	1.99987e-10	0.00225388	0.00349133	2.53237e-10	1.05178e-09	0.00163247	0.00146586	0.00536247	0.0018843	0.00177383	6.70495e-11	0.00113733	0.00142627	0.00189085	0.00106949	0.00219467	0.0037688	0.00211668	0.00554892	0.00141248	0.00105805	0.00432914	0.00159347	0.00192678
ND001_7033n_NormalTissue_C18neg_20240212	89.5	7033	Adjacent Tissue	Adjacent Tissue	late	Male	60-69	Not Determined	Not Determined	1_caecum_or_ascendens	6-10y	0.000786883	0.000725504	0.00202827	0.00103122	0.00194403	0.00233797	0.00192678	0.00241433	9.43399e-12	0.000847114	0.00156566	0.00192678	0.00192678	1.10825e-10	1.99987e-10	0.00299316	2.97109e-11	2.53237e-10	1.05178e-09	0.00178989	0.000555597	0.00055792	3.13313e-11	2.94945e-11	6.70495e-11	3.16357e-11	2.24999e-11	0.00157372	0.00154131	0.000468056	0.000677146	4.60358e-11	7.42927e-11	0.00133874	0.00104255	0.00103151	0.00162231	0.00192678
ND001_7033t_TumorTissue_C18neg_20240212	111.6	7033	Tumor Tissue	late	late	Male	60-69	Not Determined	Not Determined	1_caecum_or_ascendens	6-10y	0.00117416	0.0019147	0.00108626	0.0023458	0.000642515	0.000768293	0.00192678	0.000978978	0.00466463	0.00286701	1.01504e-11	0.00192678	0.00192678	0.0045303	1.99987e-10	0.00117655	0.00115471	2.53237e-10	1.05178e-09	0.00111483	0.0018829	0.00149917	0.00523073	0.00492408	0.00301783	0.00142819	2.24999e-11	1.73152e-11	0.000925112	0.00141557	0.00203574	0.00516277	7.42927e-11	0.000884683	2.59937e-11	0.00105241	2.37409e-11	0.00192678
ND001_7183n_NormalTissue_C18neg_20240212	29.5	7183	Adjacent Tissue	Adjacent Tissue	late	Female	80-92	Not Determined	Not Determined	1_caecum_or_ascendens	6-10y	0.000221172	0.000680206	0.00151808	0.000811405	0.000602071	0.00189766	0.00192678	0.00180259	0.000542096	0.000865844	1.01504e-11	0.00192678	0.00192678	1.10825e-10	1.99987e-10	0.00266274	0.00126066	2.53237e-10	1.05178e-09	0.00217248	1.15996e-11	0.000995448	3.13313e-11	0.00129885	6.70495e-11	3.16357e-11	0.00129939	0.00219361	0.00203448	0.000819095	0.00120602	0.0020833	7.42927e-11	0.00187232	2.59937e-11	0.000927316	0.00140397	0.00192678
ND001_7183t_TumorTissue_C18neg_20240212	76.3	7183	Tumor Tissue	late	late	Female	80-92	Not Determined	Not Determined	1_caecum_or_ascendens	6-10y	0.00298422	0.00258126	0.00149441	0.00203827	0.00394113	0.00151313	0.00192678	0.00171074	0.00294548	0.00181752	0.00353461	0.00192678	0.00192678	0.0262768	1.99987e-10	0.00228015	0.000926534	0.00825173	1.05178e-09	0.00176238	0.000703632	0.000764194	0.0252318	0.0235201	0.00265	0.00221219	2.24999e-11	0.00156084	0.00162534	0.00109472	0.000663487	0.0275494	7.42927e-11	0.0013865	2.59937e-11	1.52795e-11	0.000721439	0.00192678
ND001_7187n_NormalTissue_C18neg_20240212	69.6	7187	Adjacent Tissue	Adjacent Tissue	early	Male	40-49	Not Determined	Not Determined	4_sigmoideum	6-10y	0.00122368	0.00599158	0.000727829	0.00147777	0.00562126	0.00121293	0.00192678	0.001073	0.0101466	0.00120544	0.00209091	0.00192678	0.00192678	1.10825e-10	0.00707815	0.000809581	0.00132522	2.53237e-10	1.05178e-09	0.00339669	0.000947501	0.00085941	0.00621228	0.00586372	0.00203824	0.00180883	0.00475886	0.00208572	0.0011591	0.00108971	0.000707886	4.60358e-11	0.00262194	0.00158234	0.00120748	0.000882577	2.37409e-11	0.00192678
ND001_7187t_TumorTissue_C18neg_20240212	86	7187	Tumor Tissue	early	early	Male	40-49	Not Determined	Not Determined	4_sigmoideum	6-10y	0.00225308	0.000476007	0.00092431	0.000597269	0.00119094	0.000927398	0.00192678	0.000824721	0.00517903	0.000718574	1.01504e-11	0.00192678	0.00192678	1.10825e-10	0.0165814	2.11362e-11	0.00116612	2.53237e-10	1.05178e-09	0.0024658	0.000908979	0.000794497	0.00373344	0.00351457	0.00352164	0.0016616	0.0222683	0.00116159	0.00110251	0.00114389	0.00103375	4.60358e-11	0.00414977	0.00227849	0.00290157	0.0014265	0.00154914	0.00192678
ND001_7198n_NormalTissue_C18neg_20240212	60	7198	Adjacent Tissue	Adjacent Tissue	late	Female	50-59	Not Determined	MSI	colon_unspecified	6-10y	0.000362874	0.00242644	0.00184879	0.00169513	0.00344244	0.00218991	0.00192678	0.00163565	0.00391456	0.00154111	1.01504e-11	0.00192678	0.00192678	1.10825e-10	0.010021	0.000870601	0.0038814	2.53237e-10	1.05178e-09	0.00216683	0.000973102	0.00312581	3.13313e-11	2.94945e-11	6.70495e-11	3.16357e-11	0.00338216	0.00166588	0.00204755	0.00246309	0.00150371	4.60358e-11	7.42927e-11	0.00211069	0.00252931	0.00612284	0.00179465	0.00192678
ND001_7198t_TumorTissue_C18neg_20240212	92.5	7198	Tumor Tissue	late	late	Female	50-59	Not Determined	MSI	colon_unspecified	6-10y	0.00334944	0.00341999	0.00177541	0.00228127	1.07852e-11	0.00199088	0.00192678	0.00127753	0.000714775	0.00559575	0.00987604	0.00192678	0.00192678	1.10825e-10	1.99987e-10	2.11362e-11	0.0859727	2.53237e-10	1.05178e-09	0.00171496	0.0872382	0.0328521	0.00113761	0.00107381	0.00848679	0.0039611	0.00178921	0.00150422	0.0020943	0.00190589	0.00305883	4.60358e-11	7.42927e-11	0.101233	0.197006	0.115577	0.179503	0.00192678
ND001_7199n_NormalTissue_C18neg_20240212	74	7199	Adjacent Tissue	Adjacent Tissue	late	Female	80-92	Not Determined	Not Determined	1_caecum_or_ascendens	6-10y	0.00232504	0.00212091	0.00117676	0.0030931	0.00107404	0.00156653	0.00192678	0.0015102	0.000320737	0.00321499	0.000342871	0.00192678	0.00192678	1.10825e-10	0.0104487	0.0020228	0.0109886	2.53237e-10	1.05178e-09	0.00161123	0.00121738	0.00846094	3.13313e-11	2.94945e-11	6.70495e-11	3.16357e-11	0.00274325	0.00153393	0.00176404	0.00228863	0.00520274	4.60358e-11	0.00691539	0.00148376	0.0333696	0.0195834	0.00264595	0.00192678
ND001_7199t_TumorTissue_C18neg_20240212	80.6	7199	Tumor Tissue	late	late	Female	80-92	Not Determined	Not Determined	1_caecum_or_ascendens	6-10y	0.00233432	0.00260302	0.000880388	0.00303973	0.000747682	0.00151435	0.00192678	0.00128889	0.00782723	0.00477057	0.00834049	0.00192678	0.00192678	1.10825e-10	1.99987e-10	0.0014439	0.00718513	2.53237e-10	1.05178e-09	0.00110943	0.0499835	0.0189509	3.13313e-11	2.94945e-11	0.00425758	0.00211693	0.00150094	0.00232938	0.00287489	0.00219704	0.00718986	4.60358e-11	0.00378581	0.0531232	0.103355	0.0606766	0.00889812	0.00192678
ND001_7205n_NormalTissue_C18neg_20240212	54.9	7205	Adjacent Tissue	Adjacent Tissue	early	Female	40-49	Not Determined	MSS	4_sigmoideum	6-10y	0.000473956	3.99381e-12	0.001233	0.000501876	0.000462349	0.00134916	0.00192678	0.00137386	9.43399e-12	0.00077513	1.01504e-11	0.00192678	0.00192678	1.10825e-10	1.99987e-10	0.0013528	0.00233278	2.53237e-10	1.05178e-09	0.00160212	0.046007	0.0168617	3.13313e-11	2.94945e-11	0.00213177	0.00100576	0.0010572	0.00100698	0.00119028	1.30135e-11	0.00140006	4.60358e-11	7.42927e-11	0.0011929	2.59937e-11	0.00499135	0.00132213	0.00192678
ND001_7205t_TumorTissue_C18neg_20240212	52.1	7205	Tumor Tissue	early	early	Female	40-49	Not Determined	MSS	4_sigmoideum	6-10y	0.00127421	0.00257216	0.00142456	0.000571407	1.07852e-11	0.00157783	0.00192678	0.00142215	9.43399e-12	0.000735974	0.00165461	0.00192678	0.00192678	1.10825e-10	1.99987e-10	0.000950158	0.0015953	2.53237e-10	1.05178e-09	0.00146252	0.0180536	0.0067058	0.00219836	0.00203268	0.00470828	0.00367894	0.00109028	0.00109927	0.00158323	0.00169119	0.00169142	4.60358e-11	7.42927e-11	0.00129301	2.59937e-11	0.00117468	2.37409e-11	0.00192678
ND001_7257n_NormalTissue_C18neg_20240212	105.2	7257	Adjacent Tissue	Adjacent Tissue	late	Female	60-69	Not Determined	Not Determined	5_rectum	6-10y	0.00192951	0.000563435	0.00145158	0.00157848	0.0008967	0.00205163	0.00192678	0.00176396	0.000544313	0.00118043	1.01504e-11	0.00192678	0.00192678	1.10825e-10	1.99987e-10	0.00272564	0.00152167	2.53237e-10	1.05178e-09	0.00159002	0.00481368	0.00470047	3.13313e-11	2.94945e-11	6.70495e-11	3.16357e-11	0.00202128	0.00121892	0.00269729	0.000658626	0.00226296	4.60358e-11	0.00355654	0.00144002	2.59937e-11	0.00106312	2.37409e-11	0.00192678
ND001_7257t_TumorTissue_C18neg_20240212	50	7257	Tumor Tissue	late	late	Female	60-69	Not Determined	Not Determined	5_rectum	6-10y	0.00207906	0.00216001	0.00129612	0.00442665	0.000468464	0.00157432	0.00192678	0.00147675	0.000804361	0.00782004	0.0138218	0.00192678	0.00192678	1.10825e-10	1.99987e-10	0.00158082	0.0028783	2.53237e-10	1.05178e-09	0.00142311	0.00465987	0.0162396	3.13313e-11	0.00134923	6.70495e-11	3.16357e-11	0.00117897	0.00116469	0.00132658	0.00644876	0.00865906	0.00188498	0.0052207	0.00134305	0.00163274	0.00455761	0.00109059	0.00192678
ND001_7266n_NormalTissue_C18neg_20240212	40.1	7266	Adjacent Tissue	Adjacent Tissue	late	Male	50-59	Not Determined	MSS	5_rectum	6-10y	0.00125024	3.99381e-12	0.00229318	0.00104346	0.000684491	0.00264531	0.00192678	0.00248941	0.000906559	0.00125746	1.01504e-11	0.00192678	0.00192678	1.10825e-10	0.00662938	0.00275145	0.00142113	2.53237e-10	1.05178e-09	0.00292262	0.0201014	0.00739854	3.13313e-11	2.94945e-11	6.70495e-11	0.00340435	0.00236915	0.00197393	0.00236779	0.00346016	0.0022807	4.60358e-11	0.00374688	0.00241859	0.00182873	0.00391133	0.00141619	0.00192678
ND001_7266t_TumorTissue_C18neg_20240212	79	7266	Tumor Tissue	late	late	Male	50-59	Not Determined	MSS	5_rectum	6-10y	0.00369634	0.00121681	0.0028241	0.00378805	0.000442882	0.002985	0.00192678	0.00288166	0.00053119	0.00495018	0.00865354	0.00192678	0.00192678	1.10825e-10	1.99987e-10	0.00294316	0.00185839	2.53237e-10	1.05178e-09	0.0027805	0.0015256	0.00582783	3.13313e-11	0.00186689	6.70495e-11	3.16357e-11	0.000783356	0.00219269	0.00231958	0.00465807	0.00499214	4.60358e-11	0.00496959	0.00298387	0.00143066	0.00263378	0.00152464	0.00192678
ND001_7376n_NormalTissue_C18neg_20240212	65.3	7376	Adjacent Tissue	Adjacent Tissue	late	Female	60-69	Not Determined	Not Determined	5_rectum	6-10y	6.26561e-13	3.99381e-12	2.41467e-11	5.63456e-12	1.07852e-11	1.73885e-11	0.00192678	1.37264e-11	0.000581784	0.000345662	0.000726517	0.00192678	0.00192678	1.10825e-10	1.99987e-10	2.11362e-11	2.97109e-11	2.53237e-10	1.05178e-09	0.000514831	1.15996e-11	0.000615503	3.13313e-11	2.94945e-11	6.70495e-11	3.16357e-11	2.24999e-11	1.73152e-11	1.82435e-11	1.30135e-11	0.000351185	4.60358e-11	7.42927e-11	1.36145e-11	2.59937e-11	1.52795e-11	2.37409e-11	0.00192678
ND001_7376t_TumorTissue_C18neg_20240212	68	7376	Tumor Tissue	late	late	Female	60-69	Not Determined	Not Determined	5_rectum	6-10y	0.00139167	0.00709872	0.0010179	0.0032317	0.00617995	0.00104898	0.00192678	0.00153432	0.00515537	0.00321184	0.00555025	0.00192678	0.00192678	1.10825e-10	1.99987e-10	0.00142564	0.00341369	2.53237e-10	1.05178e-09	0.00169546	0.0121312	0.00459282	3.13313e-11	2.94945e-11	6.70495e-11	3.16357e-11	0.0010354	0.00178255	0.00146618	0.00693994	0.00455009	4.60358e-11	0.00338507	0.00141563	0.0019477	0.00225158	0.00291	0.00192678
ND001_7407n_NormalTissue_C18neg_20240212	110	7407	Adjacent Tissue	Adjacent Tissue	late	Female	80-92	Not Determined	Not Determined	1_caecum_or_ascendens	6-10y	0.00178919	0.000642896	0.00149403	0.00185992	1.07852e-11	0.00160435	0.00192678	0.000956755	0.000470039	0.0016981	0.00301499	0.00192678	0.00192678	1.10825e-10	1.99987e-10	2.11362e-11	0.00105156	2.53237e-10	1.05178e-09	0.00136361	1.15996e-11	0.00254907	3.13313e-11	2.94945e-11	6.70495e-11	3.16357e-11	0.0011364	0.00214552	0.00294859	0.000727662	0.00306408	4.60358e-11	7.42927e-11	0.00113228	0.00118487	0.00223046	0.00154883	0.00192678
ND001_7407t_TumorTissue_C18neg_20240212	76	7407	Tumor Tissue	late	late	Female	80-92	Not Determined	Not Determined	1_caecum_or_ascendens	6-10y	0.00182128	0.000707987	0.0013624	0.00135102	0.00055467	0.0012253	0.00192678	0.00134185	9.43399e-12	0.0015229	1.01504e-11	0.00192678	0.00192678	1.10825e-10	1.99987e-10	0.00112284	0.0013656	2.53237e-10	1.05178e-09	0.00115937	0.00038564	0.00200867	0.00209892	0.00197587	0.00250758	0.00118314	0.000739886	0.00134769	0.000872206	0.00102985	0.00161012	0.00144511	7.42927e-11	0.000933096	2.59937e-11	0.00123749	0.00126819	0.00192678
ND001_7621n_NormalTissue_C18neg_20240212	68	7621	Adjacent Tissue	Adjacent Tissue	late	Female	80-92	Not Determined	Not Determined	3_descendens	6-10y	0.000271214	0.00281486	0.00162773	0.00136074	0.000328559	0.00155392	0.00192678	0.00130432	0.000687907	0.0013423	0.00240734	0.00192678	0.00192678	1.10825e-10	0.00865705	0.00107004	0.00281992	2.53237e-10	1.05178e-09	0.00153428	0.00171391	0.00354343	3.13313e-11	2.94945e-11	6.70495e-11	0.00213569	0.00151057	0.00126229	0.00130407	0.00119558	0.00231387	4.60358e-11	0.00358098	0.00124133	0.00185548	0.0050986	0.010212	0.00192678
ND001_7621t_TumorTissue_C18neg_20240212	86	7621	Tumor Tissue	late	late	Female	80-92	Not Determined	Not Determined	3_descendens	6-10y	0.00311287	0.00702819	0.00109703	0.001666	0.000600453	0.0015908	0.00192678	0.00134969	0.000317114	0.0022712	0.000319322	0.00192678	0.00192678	1.10825e-10	1.99987e-10	0.00144253	0.00584972	2.53237e-10	1.05178e-09	0.00141022	0.026537	0.00999783	3.13313e-11	2.94945e-11	6.70495e-11	3.16357e-11	0.00131876	0.000686633	0.000808226	0.004609	0.00303087	4.60358e-11	0.00277416	0.000801035	0.00175059	0.00999191	0.00314346	0.00192678
ND001_778n_NormalTissue_C18neg_20240212	110	778	Adjacent Tissue	Adjacent Tissue	late	Male	80-92	Not Determined	Not Determined	5_rectum	26-30y	0.0022449	0.00878426	0.000818813	0.00243953	0.00506714	0.000808026	0.00192678	0.000813218	0.00324383	0.0020666	0.000398262	0.00192678	0.00192678	1.10825e-10	1.99987e-10	2.11362e-11	0.00162352	2.53237e-10	1.05178e-09	0.00061142	0.00110567	0.00185537	0.0017987	0.00169325	6.70495e-11	3.16357e-11	0.00129856	0.000723688	0.00111844	0.0018358	0.00262506	4.60358e-11	0.00250478	0.000696939	0.00187999	0.00157204	0.00134027	0.00192678
ND001_778t_TumorTissue_C18neg_20240212	88.6	778	Tumor Tissue	late	late	Male	80-92	Not Determined	Not Determined	5_rectum	26-30y	0.00433493	0.00233148	0.000868749	0.00314574	0.00604976	0.000903593	0.00192678	0.000768566	0.00587856	0.00370794	0.000477882	0.00192678	0.00192678	1.10825e-10	1.99987e-10	2.11362e-11	0.00234888	2.53237e-10	1.05178e-09	0.000925672	0.00734984	0.00279949	3.13313e-11	2.94945e-11	0.00553138	0.00260324	0.00235688	1.73152e-11	1.82435e-11	0.00187739	0.00389957	4.60358e-11	0.00328916	0.000951557	0.00425885	0.0020487	0.003322	0.00192678
ND001_784n_NormalTissue_C18neg_20240212	105.8	784	Adjacent Tissue	Adjacent Tissue	late	Female	50-59	Not Determined	Not Determined	4_sigmoideum	26-30y	6.26561e-13	3.99381e-12	2.41467e-11	5.63456e-12	1.07852e-11	1.73885e-11	0.00192678	1.37264e-11	9.43399e-12	0.000414218	1.01504e-11	0.00192678	0.00192678	1.10825e-10	1.99987e-10	2.11362e-11	2.97109e-11	2.53237e-10	1.05178e-09	0.000409336	0.000760064	0.000321273	3.13313e-11	2.94945e-11	6.70495e-11	3.16357e-11	2.24999e-11	1.73152e-11	1.82435e-11	1.30135e-11	0.000289061	4.60358e-11	7.42927e-11	1.36145e-11	0.00100063	0.000968601	0.00157728	0.00192678
ND001_784t_TumorTissue_C18neg_20240212	110	784	Tumor Tissue	late	late	Female	50-59	Not Determined	Not Determined	4_sigmoideum	26-30y	0.00841483	0.0021279	0.000879977	0.00346186	0.00112034	0.00123324	0.00192678	0.00108074	0.0058625	0.00357408	0.0060717	0.00192678	0.00192678	0.00734736	1.99987e-10	0.00171742	0.00140081	2.53237e-10	1.05178e-09	0.00124151	0.000844891	0.00330659	0.0131175	0.0124137	0.00493109	0.00232661	0.00293182	0.000930899	0.00151781	0.00239395	0.00392001	0.0057802	0.0058845	0.00101047	0.00147205	0.000964399	0.00252995	0.00192678
ND001_789n_NormalTissue_C18neg_20240212	24.3	789	Adjacent Tissue	Adjacent Tissue	early	Male	20-29	25-29	Not Determined	4_sigmoideum	26-30y	0.000493925	3.99381e-12	0.00186678	0.00108631	0.000859793	0.00270817	0.00192678	0.00216996	9.43399e-12	0.00151047	0.000406545	0.00192678	0.00192678	1.10825e-10	0.0094972	0.00269833	0.00161422	2.53237e-10	1.05178e-09	0.00299176	0.000959391	0.00214027	3.13313e-11	2.94945e-11	6.70495e-11	3.16357e-11	0.00467205	0.00153587	0.000697378	0.00345612	0.0022237	4.60358e-11	0.0080907	0.00316874	0.00191812	0.0010837	0.00230394	0.00192678
ND001_789t_TumorTissue_C18neg_20240212	35.1	789	Tumor Tissue	early	early	Male	20-29	25-29	Not Determined	4_sigmoideum	26-30y	0.000755063	0.000629557	0.000832891	0.00180938	0.00039079	0.000961201	0.00192678	0.00105523	0.000297227	0.000694788	1.01504e-11	0.00192678	0.00192678	1.10825e-10	1.99987e-10	0.00119261	2.97109e-11	2.53237e-10	1.05178e-09	0.000659793	1.15996e-11	0.000747315	3.13313e-11	2.94945e-11	6.70495e-11	3.16357e-11	2.24999e-11	1.73152e-11	1.82435e-11	0.000661059	0.000394563	4.60358e-11	7.42927e-11	1.36145e-11	0.00138775	0.000630831	0.00168869	0.00192678
ND001_8189n_NormalTissue_C18neg_20240212	25.2	8189	Adjacent Tissue	Adjacent Tissue	early	Female	40-49	Not Determined	MSS	4_sigmoideum	0-5y	0.000591404	3.99381e-12	0.00190539	0.000491255	1.07852e-11	0.00203136	0.00192678	0.00142095	0.000738766	0.000840871	0.000443746	0.00192678	0.00192678	1.10825e-10	1.99987e-10	0.000916318	0.00196208	2.53237e-10	1.05178e-09	0.00182684	0.000767708	0.00235618	3.13313e-11	2.94945e-11	6.70495e-11	0.00374073	0.00259892	0.00148017	0.00147556	0.000636086	0.000877246	4.60358e-11	0.0037312	0.0015455	0.00210985	0.00154702	0.00222801	0.00192678
ND001_8189t_TumorTissue_C18neg_20240212	76	8189	Tumor Tissue	early	early	Female	40-49	Not Determined	MSS	4_sigmoideum	0-5y	0.00205149	0.00192289	0.00164943	0.00189718	1.07852e-11	0.00173994	0.00192678	0.00102352	0.000366888	0.002863	0.00512822	0.00192678	0.00192678	1.10825e-10	1.99987e-10	2.11362e-11	0.00330887	2.53237e-10	1.05178e-09	0.00181935	0.00107012	0.003228	3.13313e-11	2.94945e-11	0.00785237	0.00370495	0.00334283	0.00133213	0.00169877	0.00675572	0.00313341	4.60358e-11	0.00361672	0.00177806	2.59937e-11	0.00223743	0.00163808	0.00192678
ND001_8241n_NormalTissue_C18neg_20240212	33.3	8241	Adjacent Tissue	Adjacent Tissue	early	Female	30-39	Not Determined	MSS	4_sigmoideum	0-5y	0.000855348	0.00213215	0.00310352	0.000561332	1.07852e-11	0.00332871	0.00192678	0.00245172	9.43399e-12	0.00056072	1.01504e-11	0.00192678	0.00192678	1.10825e-10	1.99987e-10	0.00150317	0.00150759	2.53237e-10	1.05178e-09	0.00316146	0.000523478	0.00128448	3.13313e-11	2.94945e-11	6.70495e-11	0.00306711	0.00213366	0.00220265	0.00257075	0.00139401	0.000969767	4.60358e-11	0.00278278	0.00317811	0.00182457	0.00154973	0.00164969	0.00192678
ND001_8241t_TumorTissue_C18neg_20240212	27.4	8241	Tumor Tissue	early	early	Female	30-39	Not Determined	MSS	4_sigmoideum	0-5y	0.00163615	0.000917595	0.00174979	0.0004834	1.07852e-11	0.00199917	0.00192678	0.00156365	9.43399e-12	0.000624139	0.00114143	0.00192678	0.00192678	1.10825e-10	1.99987e-10	0.000938575	2.97109e-11	2.53237e-10	1.05178e-09	0.00152637	1.15996e-11	0.000845835	3.13313e-11	2.94945e-11	0.00231535	0.00117957	0.000900153	0.00162558	0.001939	0.000937648	0.000619689	4.60358e-11	7.42927e-11	0.00103975	2.59937e-11	0.000700094	0.00161118	0.00192678
ND001_8252n_NormalTissue_C18neg_20240212	15.7	8252	Adjacent Tissue	Adjacent Tissue	early	Female	40-49	Not Determined	MSS	4_sigmoideum	0-5y	6.26561e-13	3.99381e-12	0.00230195	0.000216378	0.00069271	0.00217276	0.00192678	0.00210748	0.0016129	0.000269436	1.01504e-11	0.00192678	0.00192678	1.10825e-10	1.99987e-10	0.0025831	2.97109e-11	2.53237e-10	1.05178e-09	0.00165315	1.15996e-11	0.000355301	3.13313e-11	2.94945e-11	6.70495e-11	3.16357e-11	2.24999e-11	0.00145951	0.00146514	1.30135e-11	8.57951e-12	4.60358e-11	7.42927e-11	0.00131491	0.00111565	0.00145441	0.00230035	0.00192678
ND001_8252t_TumorTissue_C18neg_20240212	19.4	8252	Tumor Tissue	early	early	Female	40-49	Not Determined	MSS	4_sigmoideum	0-5y	6.26561e-13	3.99381e-12	0.000876645	0.000192246	1.07852e-11	0.00102841	0.00192678	0.000923098	0.000485237	0.000267108	0.000529446	0.00192678	0.00192678	1.10825e-10	1.99987e-10	0.00107342	0.00132555	2.53237e-10	1.05178e-09	0.000946681	1.15996e-11	0.000394974	3.13313e-11	2.94945e-11	6.70495e-11	3.16357e-11	2.24999e-11	0.000527697	0.000745194	1.30135e-11	0.000389801	4.60358e-11	7.42927e-11	0.000635007	2.59937e-11	1.52795e-11	2.37409e-11	0.00192678
ND001_8280n_NormalTissue_C18neg_20240212	68.3	8280	Adjacent Tissue	Adjacent Tissue	early	Male	40-49	Not Determined	Not Determined	1_caecum_or_ascendens	0-5y	0.00119457	0.0022994	0.00263274	0.00179032	0.00128984	0.00271483	0.00192678	0.00243281	0.0015578	0.0013956	0.000495443	0.00192678	0.00192678	1.10825e-10	0.00747933	0.00237271	0.00137318	2.53237e-10	1.05178e-09	0.00311253	0.00217005	0.00213251	3.13313e-11	2.94945e-11	6.70495e-11	3.16357e-11	0.00196613	0.00192037	0.00520663	0.00109321	0.00172992	4.60358e-11	0.00337475	0.00293777	0.00155128	0.0013835	0.0025016	0.00192678
ND001_8280t_TumorTissue_C18neg_20240212	58.3	8280	Tumor Tissue	early	early	Male	40-49	Not Determined	Not Determined	1_caecum_or_ascendens	0-5y	0.000380243	0.00241162	0.00183273	0.000648645	0.00061126	0.00222924	0.00192678	0.00217029	0.00108284	0.000662081	1.01504e-11	0.00192678	0.00192678	1.10825e-10	1.99987e-10	0.00314469	0.000915422	2.53237e-10	1.05178e-09	0.00237064	0.000624708	0.0012056	3.13313e-11	2.94945e-11	6.70495e-11	0.00120671	0.000932867	0.00165971	0.00214924	0.00139714	0.000827965	4.60358e-11	7.42927e-11	0.00179555	0.00323384	0.000876144	0.00272287	0.00192678
ND001_8293n_NormalTissue_C18neg_20240212	25.8	8293	Adjacent Tissue	Adjacent Tissue	early	Male	40-49	Not Determined	MSS	5_rectum	0-5y	6.26561e-13	3.99381e-12	2.41467e-11	5.63456e-12	1.07852e-11	0.00077937	0.00192678	0.000895288	9.43399e-12	5.73304e-12	1.01504e-11	0.00192678	0.00192678	1.10825e-10	1.99987e-10	0.000788423	2.97109e-11	2.53237e-10	1.05178e-09	0.000513467	1.15996e-11	0.000214353	3.13313e-11	2.94945e-11	6.70495e-11	3.16357e-11	2.24999e-11	1.73152e-11	1.82435e-11	1.30135e-11	8.57951e-12	4.60358e-11	7.42927e-11	1.36145e-11	2.59937e-11	0.000591746	2.37409e-11	0.00192678
ND001_8293t_TumorTissue_C18neg_20240212	100	8293	Tumor Tissue	early	early	Male	40-49	Not Determined	MSS	5_rectum	0-5y	0.00368837	0.0020102	0.00154879	0.00365039	0.00699317	0.00135742	0.00192678	0.00139961	0.000496096	0.00376387	0.00635646	0.00192678	0.00192678	1.10825e-10	1.99987e-10	0.000651355	0.00258134	2.53237e-10	1.05178e-09	0.00169935	0.0105703	0.00393866	0.00266883	0.00252279	6.70495e-11	0.00180149	0.00229325	1.73152e-11	0.000851061	0.00219469	0.00282171	4.60358e-11	0.00359153	0.00152037	2.59937e-11	0.00238213	0.00132835	0.00192678
ND001_829n_NormalTissue_C18neg_20240212	82.1	829	Adjacent Tissue	Adjacent Tissue	early	Male	40-49	25-29	Not Determined	5_rectum	21-25y	0.00140663	3.99381e-12	0.00264334	0.00107921	0.000931019	0.00157474	0.00192678	0.00302453	9.43399e-12	0.000910189	1.01504e-11	0.00192678	0.00192678	1.10825e-10	1.99987e-10	0.00430204	0.00100185	2.53237e-10	1.05178e-09	0.00256328	0.000398852	0.00067952	3.13313e-11	2.94945e-11	6.70495e-11	3.16357e-11	2.24999e-11	0.00239405	0.00170969	1.30135e-11	0.000913649	4.60358e-11	7.42927e-11	0.00179548	0.0010857	0.000579752	2.37409e-11	0.00192678
ND001_829t_TumorTissue_C18neg_20240212	67.3	829	Tumor Tissue	early	early	Male	40-49	25-29	Not Determined	5_rectum	21-25y	0.0022142	0.00311354	0.00126999	0.00322986	0.000622962	0.00157248	0.00192678	0.00199005	0.007249	0.00441159	0.000435423	0.00192678	0.00192678	1.10825e-10	1.99987e-10	0.00188222	0.00480446	2.53237e-10	1.05178e-09	0.0020738	0.040452	0.0158938	3.13313e-11	2.94945e-11	6.70495e-11	0.00130371	0.0015596	0.00166854	0.00125994	0.00829489	0.00518847	4.60358e-11	0.00565367	0.00171134	0.00157948	0.0171976	0.0267682	0.00192678
ND001_82n_NormalTissue_C18neg_20240212	78.3	82	Adjacent Tissue	Adjacent Tissue	late	Male	60-69	35-39	MSS	2_transversum	11-15y	0.000651795	3.99381e-12	2.41467e-11	0.000416574	0.000383531	0.000669353	0.00192678	0.000650424	9.43399e-12	0.000609497	0.00114026	0.00192678	0.00192678	1.10825e-10	1.99987e-10	2.11362e-11	0.00100943	2.53237e-10	1.05178e-09	0.000473317	1.15996e-11	0.000938631	0.00137557	0.00129493	6.70495e-11	3.16357e-11	2.24999e-11	1.73152e-11	1.82435e-11	0.000475877	0.000801086	4.60358e-11	7.42927e-11	0.0005259	0.00145967	0.000822467	0.000746296	0.00192678
ND001_82t_TumorTissue_C18neg_20240212	63.3	82	Tumor Tissue	late	late	Male	60-69	35-39	MSS	2_transversum	11-15y	0.000251391	3.99381e-12	2.41467e-11	0.000785976	0.00157271	0.000642105	0.00192678	0.000587722	0.000529596	0.000742297	0.00158007	0.00192678	0.00192678	1.10825e-10	1.99987e-10	2.11362e-11	2.97109e-11	2.53237e-10	1.05178e-09	0.000461037	0.000742351	0.000729849	3.13313e-11	2.94945e-11	0.00282117	0.00139722	0.00094918	1.73152e-11	0.000729724	0.00157696	0.00101935	4.60358e-11	7.42927e-11	1.36145e-11	0.00091651	0.000501475	0.002366	0.00192678
ND001_8402n_NormalTissue_C18neg_20240212	50	8402	Adjacent Tissue	Adjacent Tissue	late	Male	70-79	Not Determined	Not Determined	5_rectum	0-5y	0.00151739	0.000944844	0.00233824	0.00188398	0.00356525	0.00204089	0.00192678	0.00123994	0.00376136	0.00229098	0.000347794	0.00192678	0.00192678	1.10825e-10	1.99987e-10	0.000698045	0.00122706	2.53237e-10	1.05178e-09	0.00189121	0.0026527	0.00243522	3.13313e-11	2.94945e-11	6.70495e-11	0.00549189	0.00397283	0.00175732	0.00296257	0.00111843	0.00205232	4.60358e-11	0.00335417	0.00145829	0.000898237	0.00284305	0.00218834	0.00192678
ND001_8402t_TumorTissue_C18neg_20240212	53.5	8402	Tumor Tissue	late	late	Male	70-79	Not Determined	Not Determined	5_rectum	0-5y	0.00294195	0.00278045	0.00280483	0.00464107	0.000868249	0.00185806	0.00192678	0.00224327	0.000836832	0.00543288	0.0102543	0.00192678	0.00192678	1.10825e-10	1.99987e-10	0.00269347	0.00200275	2.53237e-10	1.05178e-09	0.00257703	0.00125208	0.00671821	3.13313e-11	2.94945e-11	0.00372996	0.00175989	0.00229847	0.00327229	0.00175873	0.00377346	0.00625008	4.60358e-11	0.00460087	0.00228058	0.00204141	0.00283197	0.0022471	0.00192678
ND001_84n_NormalTissue_C18neg_20240212	88.4	84	Adjacent Tissue	Adjacent Tissue	late	Female	80-92	25-29	MSS	4_sigmoideum	11-15y	6.26561e-13	3.99381e-12	0.00120948	0.00140361	0.0014993	0.00155171	0.00192678	0.00136857	0.00152298	0.00127588	1.01504e-11	0.00192678	0.00192678	1.10825e-10	1.99987e-10	0.00156247	2.97109e-11	2.53237e-10	1.05178e-09	0.00145069	0.00038774	0.0013001	3.13313e-11	2.94945e-11	6.70495e-11	3.16357e-11	0.00100482	0.00128927	0.00106772	0.000714089	0.00156687	4.60358e-11	7.42927e-11	0.00163028	0.00115926	0.000621434	0.000759163	0.00192678
ND001_84t_TumorTissue_C18neg_20240212	110	84	Tumor Tissue	late	late	Female	80-92	25-29	MSS	4_sigmoideum	11-15y	0.000258114	3.99381e-12	0.000904655	0.00152841	0.000502298	0.000889004	0.00192678	0.00103516	9.43399e-12	0.00107743	0.00180799	0.00192678	0.00192678	0.00416813	1.99987e-10	0.00111236	0.00177778	2.53237e-10	0.0648262	0.000862896	1.15996e-11	0.000643133	0.00511114	0.0048115	6.70495e-11	0.0020275	0.00149667	0.000788689	0.000608295	0.00110517	0.000754739	0.00430411	7.42927e-11	0.000603081	2.59937e-11	0.00131847	0.00204029	0.00192678
ND001_8685n_NormalTissue_C18neg_20240212	102.7	8685	Adjacent Tissue	Adjacent Tissue	early	Male	40-49	Not Determined	MSS	4_sigmoideum	0-5y	0.0020951	3.99381e-12	0.00113021	0.000975788	0.00179797	0.00138713	0.00192678	0.00124758	0.00786279	0.00119204	0.00213522	0.00192678	0.00192678	1.10825e-10	1.99987e-10	0.000833929	0.00298369	2.53237e-10	1.05178e-09	0.00160617	1.15996e-11	0.00175192	0.00112301	0.00105717	6.70495e-11	3.16357e-11	0.00444629	0.000904908	0.00119353	0.000652522	0.00187228	4.60358e-11	0.00227521	0.00115903	0.00134431	0.00303757	0.0018536	0.00192678
ND001_8685t_TumorTissue_C18neg_20240212	50.9	8685	Tumor Tissue	early	early	Male	40-49	Not Determined	MSS	4_sigmoideum	0-5y	0.0024298	0.00428654	0.00238373	0.00149337	0.00123053	0.00252432	0.00192678	0.00226832	0.000811927	0.00150606	0.000434723	0.00192678	0.00192678	1.10825e-10	1.99987e-10	0.00265653	0.000991363	0.0097985	1.05178e-09	0.00240665	0.00054372	0.00219633	3.13313e-11	2.94945e-11	6.70495e-11	0.00119194	0.00286907	0.00211198	0.00217226	0.00272517	0.00157619	4.60358e-11	0.00310997	0.00277556	0.00121585	0.00178616	0.00165814	0.00192678
ND001_878n_NormalTissue_C18neg_20240212	84	878	Adjacent Tissue	Adjacent Tissue	early	Female	40-49	25-29	Not Determined	4_sigmoideum	21-25y	0.000400816	3.99381e-12	2.41467e-11	0.000466339	0.000971689	1.73885e-11	0.00192678	0.00051117	9.43399e-12	0.000410125	1.01504e-11	0.00192678	0.00192678	1.10825e-10	1.99987e-10	2.11362e-11	2.97109e-11	2.53237e-10	1.05178e-09	0.000459121	0.000801219	0.000355714	3.13313e-11	2.94945e-11	6.70495e-11	3.16357e-11	2.24999e-11	1.73152e-11	0.000554969	0.000618466	0.000604083	4.60358e-11	7.42927e-11	1.36145e-11	0.00102794	0.000871698	0.0013869	0.00192678
ND001_878t_TumorTissue_C18neg_20240212	24.6	878	Tumor Tissue	early	early	Female	40-49	25-29	Not Determined	4_sigmoideum	21-25y	6.26561e-13	3.99381e-12	2.41467e-11	5.63456e-12	1.07852e-11	1.73885e-11	0.00192678	0.000449319	9.43399e-12	5.73304e-12	1.01504e-11	0.00192678	0.00192678	1.10825e-10	1.99987e-10	2.11362e-11	2.97109e-11	2.53237e-10	1.05178e-09	0.000323831	1.15996e-11	0.000135651	3.13313e-11	2.94945e-11	6.70495e-11	3.16357e-11	2.24999e-11	1.73152e-11	1.82435e-11	1.30135e-11	8.57951e-12	4.60358e-11	7.42927e-11	1.36145e-11	2.59937e-11	0.000551775	0.000741239	0.00192678
ND001_8793n_NormalTissue_C18neg_20240212	27	8793	Adjacent Tissue	Adjacent Tissue	early	Female	20-29	Not Determined	MSI	1_caecum_or_ascendens	0-5y	0.000280326	0.000594523	0.0029293	0.00110126	0.00294569	0.00405785	0.00192678	0.0032087	0.00601705	0.00082819	0.0076351	0.00192678	0.00192678	1.10825e-10	0.009493	0.0040939	0.00369199	2.53237e-10	1.05178e-09	0.00267184	0.00117188	0.00203067	3.13313e-11	2.94945e-11	0.0113115	0.0056985	0.00393955	0.00322064	0.00410159	0.00103321	0.000642339	4.60358e-11	0.00297408	0.00161615	0.00123168	0.0102562	0.0012949	0.00192678
ND001_8793t_TumorTissue_C18neg_20240212	23.5	8793	Tumor Tissue	early	early	Female	20-29	Not Determined	MSI	1_caecum_or_ascendens	0-5y	0.000280171	3.99381e-12	0.00216675	0.000365987	0.000514539	0.00250123	0.00192678	0.00243043	0.000614134	0.000516478	1.01504e-11	0.00192678	0.00192678	1.10825e-10	1.99987e-10	0.00312687	0.00123098	2.53237e-10	1.05178e-09	0.00157217	0.000624499	0.000961938	3.13313e-11	2.94945e-11	6.70495e-11	0.00129361	0.00094657	0.00147875	0.00148751	0.000472949	0.000588417	4.60358e-11	7.42927e-11	0.000976117	0.000979337	0.00288979	0.000996834	0.00192678
ND001_8909n_NormalTissue_C18neg_20240212	37.7	8909	Adjacent Tissue	Adjacent Tissue	early	Female	50-59	Not Determined	Not Determined	colon_unspecified	0-5y	6.26561e-13	3.99381e-12	0.00408294	0.000388785	0.00154505	0.00419082	0.00192678	0.00392207	0.00043619	0.000630744	0.000346718	0.00192678	0.00192678	1.10825e-10	0.153818	0.00629868	0.00151802	2.53237e-10	1.05178e-09	0.00538416	0.0156585	0.00193134	3.13313e-11	2.94945e-11	0.173834	0.0850462	0.0597446	0.00424717	0.0108252	0.000502308	0.00191288	4.60358e-11	0.0645717	0.00460024	0.00303398	0.00307744	0.0023734	0.00192678
ND001_8909t_TumorTissue_C18neg_20240212	16.3	8909	Tumor Tissue	early	early	Female	50-59	Not Determined	Not Determined	colon_unspecified	0-5y	0.00236784	3.99381e-12	0.00661723	0.00087507	0.00170515	0.00700368	0.00192678	0.00621783	0.000351152	0.00099259	0.000621085	0.00192678	0.00192678	1.10825e-10	0.0173555	0.0108934	0.00101751	2.53237e-10	1.05178e-09	0.00693481	0.00267637	0.00164347	3.13313e-11	2.94945e-11	6.70495e-11	0.00890867	0.00637244	0.00652238	0.0051189	0.0014563	0.00139845	4.60358e-11	0.00754316	0.00618018	0.00423106	0.00137773	0.00265291	0.00192678
ND001_9068n_NormalTissue_C18neg_20240212	30.3	9068	Adjacent Tissue	Adjacent Tissue	early	Female	30-39	Not Determined	Not Determined	colon_unspecified	0-5y	0.000517136	3.99381e-12	0.00301964	0.00118861	0.00127256	0.00362679	0.00192678	0.0024341	0.00199894	0.000808823	1.01504e-11	0.00192678	0.00192678	1.10825e-10	0.0274123	0.00347957	2.97109e-11	2.53237e-10	1.05178e-09	0.0027688	0.00296446	0.00115664	3.13313e-11	2.94945e-11	0.0486769	0.024443	0.0175909	0.00187523	0.00389284	0.000737344	0.00129619	4.60358e-11	0.0162326	0.00153147	0.00183117	0.00133487	0.0011847	0.00192678
ND001_9068t_TumorTissue_C18neg_20240212	11.5	9068	Tumor Tissue	early	early	Female	30-39	Not Determined	Not Determined	colon_unspecified	0-5y	0.000555007	3.99381e-12	0.00283139	0.000351253	0.000509135	0.00265809	0.00192678	0.00270784	0.00048219	0.000564665	1.01504e-11	0.00192678	0.00192678	1.10825e-10	0.00701236	0.00351643	2.97109e-11	2.53237e-10	1.05178e-09	0.00201532	0.00185693	0.00166346	3.13313e-11	2.94945e-11	6.70495e-11	0.00428236	0.00292557	0.00220959	0.00330372	0.000533189	0.000972701	4.60358e-11	0.00280737	0.00179002	0.00339474	0.000937217	0.00136819	0.00192678
ND001_9150n_NormalTissue_C18neg_20240212	33	9150	Adjacent Tissue	Adjacent Tissue	early	Female	40-49	Not Determined	Not Determined	5_rectum	0-5y	0.000123362	3.99381e-12	0.00141031	0.000343263	1.07852e-11	0.00190009	0.00192678	0.0017228	9.43399e-12	0.000369214	1.01504e-11	0.00192678	0.00192678	1.10825e-10	1.99987e-10	0.001727	0.00187259	2.53237e-10	1.05178e-09	0.00151736	0.000642594	0.000432845	3.13313e-11	2.94945e-11	0.00395867	0.00196736	0.00135389	0.000996211	0.00203052	0.000749759	0.00046241	4.60358e-11	7.42927e-11	0.00104351	0.00097549	0.000846624	2.37409e-11	0.00192678
ND001_9150t_TumorTissue_C18neg_20240212	26.8	9150	Tumor Tissue	early	early	Female	40-49	Not Determined	Not Determined	5_rectum	0-5y	0.00259698	3.99381e-12	0.00164919	0.000365723	1.07852e-11	0.0018345	0.00192678	0.00189033	9.43399e-12	0.000492709	1.01504e-11	0.00192678	0.00192678	1.10825e-10	0.0078851	0.00290329	2.97109e-11	2.53237e-10	1.05178e-09	0.001564	0.000712981	0.000813073	3.13313e-11	2.94945e-11	6.70495e-11	0.00827687	0.00589904	0.00147627	0.00235413	0.00106587	0.000816572	4.60358e-11	0.00692111	0.00143179	0.00104835	0.000950938	0.00153573	0.00192678
ND001_933n_NormalTissue_C18neg_20240212	105	933	Adjacent Tissue	Adjacent Tissue	late	Male	70-79	Not Determined	Not Determined	5_rectum	21-25y	0.000809218	3.99381e-12	0.000981176	0.00166181	0.00321649	0.000927259	0.00192678	0.000711822	0.0025327	0.00153018	0.00269853	0.00192678	0.00192678	1.10825e-10	1.99987e-10	2.11362e-11	0.00127522	2.53237e-10	1.05178e-09	0.00123126	0.000446457	0.00136712	3.13313e-11	2.94945e-11	6.70495e-11	3.16357e-11	0.00271479	0.00063022	0.000893259	0.000824183	0.00193744	4.60358e-11	0.00371129	0.00149752	2.59937e-11	0.000494324	0.00103463	0.00192678
ND001_933t_TumorTissue_C18neg_20240212	100	933	Tumor Tissue	late	late	Male	70-79	Not Determined	Not Determined	5_rectum	21-25y	0.00433858	0.00154299	0.00214908	0.00199777	0.000716394	0.00137675	0.00192678	0.00198578	0.00365635	0.00202912	0.000393969	0.00192678	0.00192678	0.00482798	1.99987e-10	0.00280974	0.0017809	2.53237e-10	1.05178e-09	0.00197341	0.00342737	0.00138789	0.00714548	0.00672658	6.70495e-11	0.00117824	0.00214923	0.00224141	0.00123363	0.0037594	0.00259641	0.00238838	0.0042693	0.0022265	2.59937e-11	0.00112046	0.00104322	0.00192678
ND001_93n_NormalTissue_C18neg_20240212	109.4	93	Adjacent Tissue	Adjacent Tissue	late	Male	70-79	30-34	MSS	1_caecum_or_ascendens	11-15y	0.0037493	0.00159336	0.00107148	0.00499583	0.00193025	0.00103288	0.00192678	0.00148718	0.000541813	0.00267057	0.000341785	0.00192678	0.00192678	0.00483518	1.99987e-10	2.11362e-11	0.00263752	0.0113248	1.05178e-09	0.00118985	0.00487457	0.00215852	0.00143444	0.00135035	6.70495e-11	3.16357e-11	0.00197214	0.000628125	0.000688457	0.00125434	0.00313721	0.00517783	0.00367377	0.000767299	0.000782279	0.000897429	0.00104344	0.00192678
ND001_93t_TumorTissue_C18neg_20240212	19.1	93	Tumor Tissue	late	late	Male	70-79	30-34	MSS	1_caecum_or_ascendens	11-15y	2.97072e-05	3.99381e-12	2.41467e-11	5.63456e-12	1.07852e-11	1.73885e-11	0.00192678	1.37264e-11	0.000849719	0.000523043	0.000997189	0.00192678	0.00192678	1.10825e-10	1.99987e-10	2.11362e-11	0.00112506	2.53237e-10	1.05178e-09	0.00046942	1.15996e-11	0.000340437	3.13313e-11	2.94945e-11	6.70495e-11	3.16357e-11	2.24999e-11	1.73152e-11	1.82435e-11	0.00112049	0.000795337	4.60358e-11	7.42927e-11	1.36145e-11	0.00112961	0.000896405	2.37409e-11	0.00192678
ND001_9496n_NormalTissue_C18neg_20240212	90.8	9496	Adjacent Tissue	Adjacent Tissue	early	Female	40-49	Not Determined	MSI	colon_unspecified	0-5y	0.00103397	0.000724402	0.00154799	0.00172863	1.07852e-11	0.00172647	0.00192678	0.00127784	9.43399e-12	0.00139512	0.00248211	0.00192678	0.00192678	1.10825e-10	0.0094396	0.000712544	0.0021281	2.53237e-10	1.05178e-09	0.00164557	0.00035025	0.00229745	3.13313e-11	2.94945e-11	6.70495e-11	3.16357e-11	0.00315988	0.00148079	0.00289512	0.00125198	0.00246474	4.60358e-11	0.00390222	0.00148721	0.00144577	0.00416308	0.00220273	0.00192678
ND001_9496t_TumorTissue_C18neg_20240212	105	9496	Tumor Tissue	early	early	Female	40-49	Not Determined	MSI	colon_unspecified	0-5y	0.00804636	0.00431772	0.00205466	0.00396672	0.000531374	0.00206662	0.00192678	0.00166342	0.00627955	0.0038177	0.000435961	0.00192678	0.00192678	0.00505539	1.99987e-10	0.000991373	0.00260963	2.53237e-10	1.05178e-09	0.002597	0.00163394	0.00382404	0.00558547	0.00533114	0.00231415	0.00237192	0.00338065	0.00173335	0.00223657	0.00171695	0.00415874	4.60358e-11	0.00609274	0.001629	2.59937e-11	0.00219929	0.00188213	0.00192678
ND001_9500n_NormalTissue_C18neg_20240212	109.7	9500	Adjacent Tissue	Adjacent Tissue	early	Female	40-49	Not Determined	Not Determined	5_rectum	0-5y	0.0018269	0.00103183	0.0013604	0.00125995	0.00267076	0.0018223	0.00192678	0.00137404	0.000524332	0.00136457	0.000359944	0.00192678	0.00192678	0.00436706	1.99987e-10	0.0021534	0.00177817	2.53237e-10	1.05178e-09	0.002191	0.00058803	0.0017366	0.00523343	0.00492662	6.70495e-11	0.00123771	0.00213742	0.00190979	0.00238669	0.000889147	0.00171085	0.00429141	0.00313612	0.00138628	0.00098139	0.0010542	0.00145862	0.00192678
ND001_9500t_TumorTissue_C18neg_20240212	53.2	9500	Tumor Tissue	early	early	Female	40-49	Not Determined	Not Determined	5_rectum	0-5y	0.00144304	0.000966758	0.00351199	0.00105736	0.00222764	0.00477076	0.00192678	0.00328335	0.000435426	0.00113442	0.00211322	0.00192678	0.00192678	1.10825e-10	0.0202027	0.00439494	0.0011346	2.53237e-10	1.05178e-09	0.00371025	0.00651556	0.00191024	3.13313e-11	2.94945e-11	6.70495e-11	0.015815	0.0122047	0.00271384	0.0067068	0.000880154	0.00153075	4.60358e-11	0.0125785	0.00305817	0.00216525	0.00236581	0.00347771	0.00192678
ND001_9538n_NormalTissue_C18neg_20240212	22.8	9538	Adjacent Tissue	Adjacent Tissue	early	Male	40-49	Not Determined	MSS	5_rectum	0-5y	0.00158932	3.99381e-12	0.0030675	0.000569474	0.000463395	0.00324017	0.00192678	0.00207554	0.00207461	0.000906985	0.000347561	0.00192678	0.00192678	1.10825e-10	0.0108233	0.00112872	0.00126331	2.53237e-10	1.05178e-09	0.00364923	0.00184791	0.00233361	3.13313e-11	2.94945e-11	6.70495e-11	0.00758345	0.00496055	0.0025636	0.00520043	0.000531926	0.00120202	4.60358e-11	0.00559082	0.0037327	0.00238359	0.00257683	0.00158039	0.00192678
ND001_9538t_TumorTissue_C18neg_20240212	33.5	9538	Tumor Tissue	early	early	Male	40-49	Not Determined	MSS	5_rectum	0-5y	0.000869239	0.000810892	0.0027159	0.000729727	0.000953171	0.00309039	0.00192678	0.00276118	0.000503681	0.000771335	1.01504e-11	0.00192678	0.00192678	1.10825e-10	1.99987e-10	0.00274834	2.97109e-11	2.53237e-10	1.05178e-09	0.00255331	0.00127193	0.00177776	3.13313e-11	2.94945e-11	0.00519023	0.00257312	0.00172628	0.00263579	0.00234891	0.000613547	0.000857058	4.60358e-11	7.42927e-11	0.00214376	0.0018168	0.00126883	0.00163834	0.00192678
ND001_9744n_NormalTissue_C18neg_20240212	72.8	9744	Adjacent Tissue	Adjacent Tissue	late	Female	70-79	Not Determined	MSS	1_caecum_or_ascendens	0-5y	0.00185421	0.00514013	0.00148741	0.00352219	0.00687002	0.00142283	0.00192678	0.000925706	0.000719549	0.00208816	0.0040445	0.00192678	0.00192678	1.10825e-10	1.99987e-10	2.11362e-11	0.00302198	2.53237e-10	1.05178e-09	0.00190329	0.00120972	0.00240368	3.13313e-11	2.94945e-11	6.70495e-11	3.16357e-11	0.00341539	0.00107571	0.00196474	0.00231664	0.00150892	4.60358e-11	7.42927e-11	0.001423	0.00167202	0.00500411	0.00199782	0.00192678
ND001_9744t_TumorTissue_C18neg_20240212	73.3	9744	Tumor Tissue	late	late	Female	70-79	Not Determined	MSS	1_caecum_or_ascendens	0-5y	0.00265435	0.00620701	0.00108641	0.00434179	0.00832815	0.00146157	0.00192678	0.000867286	0.0008497	0.0020734	0.00363185	0.00192678	0.00192678	1.10825e-10	1.99987e-10	0.000652708	0.00206405	2.53237e-10	1.05178e-09	0.00158368	0.00103794	0.0025353	3.13313e-11	2.94945e-11	6.70495e-11	3.16357e-11	0.0012122	1.73152e-11	0.00122502	0.000498169	0.00110533	4.60358e-11	7.42927e-11	0.000999997	0.00128637	0.00210262	0.00148003	0.00192678
ND001_97n_NormalTissue_C18neg_20240212	39.8	97	Adjacent Tissue	Adjacent Tissue	late	Male	80-92	20-24	MSS	5_rectum	11-15y	0.0011839	0.00121793	0.00143752	0.00112706	0.000543432	0.0017428	0.00192678	0.00153185	9.43399e-12	0.00149612	1.01504e-11	0.00192678	0.00192678	1.10825e-10	0.00884404	0.000747694	0.00144674	2.53237e-10	1.05178e-09	0.00177638	0.00171515	0.00182548	3.13313e-11	2.94945e-11	0.00973478	0.00501865	0.00357208	1.73152e-11	0.00191762	0.00287559	0.00190299	4.60358e-11	0.00486855	0.00149441	0.00135086	0.000903755	0.0013613	0.00192678
ND001_97t_TumorTissue_C18neg_20240212	80.2	97	Tumor Tissue	late	late	Male	80-92	20-24	MSS	5_rectum	11-15y	0.00240697	0.000470727	0.000936818	0.00168564	0.00339555	0.001054	0.00192678	0.00115579	9.43399e-12	0.00164894	0.00300564	0.00192678	0.00192678	0.00792166	1.99987e-10	0.00117069	0.000939429	2.53237e-10	1.05178e-09	0.000789083	1.15996e-11	0.0014141	0.00647753	0.00609779	6.70495e-11	0.00258505	0.00148254	0.000544112	0.000649142	0.00103582	0.00148038	0.0120615	0.00238182	0.000981454	2.59937e-11	0.000534433	0.00114768	0.00192678
ND001_9805n_NormalTissue_C18neg_20240212	58.9	9805	Adjacent Tissue	Adjacent Tissue	early	Male	40-49	Not Determined	MSS	colon_unspecified	0-5y	0.0086325	0.0017391	0.00325937	0.00221931	0.00136948	0.00418737	0.00192678	0.00310173	0.00205851	0.00181037	1.01504e-11	0.00192678	0.00192678	1.10825e-10	1.99987e-10	0.00449124	0.00173827	2.53237e-10	1.05178e-09	0.00357321	0.00134766	0.00148459	3.13313e-11	2.94945e-11	6.70495e-11	3.16357e-11	0.00181711	0.00336174	0.00553849	0.00329983	0.00210357	4.60358e-11	0.00292921	0.00180529	0.000850902	0.00123023	0.00173107	0.00192678
ND001_9805t_TumorTissue_C18neg_20240212	82.6	9805	Tumor Tissue	early	early	Male	40-49	Not Determined	MSS	colon_unspecified	0-5y	0.0114213	0.00350241	0.00144866	0.00257404	0.00212451	0.0024166	0.00192678	0.00208479	0.000948616	0.00213102	1.01504e-11	0.00192678	0.00192678	1.10825e-10	1.99987e-10	0.00344182	0.00234716	2.53237e-10	1.05178e-09	0.00240676	0.0006087	0.00247327	3.13313e-11	0.00145983	6.70495e-11	0.00188694	0.00172745	0.00190562	0.00300017	0.00152315	0.00243679	0.00208473	0.00285752	0.00264234	2.59937e-11	0.00142275	0.00106359	0.00192678
ND001_995n_NormalTissue_C18neg_20240212	86	995	Adjacent Tissue	Adjacent Tissue	late	Female	60-69	20-24	Not Determined	5_rectum	21-25y	0.00119168	3.99381e-12	0.00115047	0.000479067	0.00133766	0.00132832	0.00192678	0.0016395	9.43399e-12	0.000783455	1.01504e-11	0.00192678	0.00192678	0.018658	1.99987e-10	0.00186322	0.0010124	0.0695966	1.05178e-09	0.00199306	0.00297762	0.00111742	0.0123602	0.0116356	6.70495e-11	0.00199441	0.00122642	0.00140774	0.00158504	0.00154607	0.00112678	0.01659	7.42927e-11	0.00183054	2.59937e-11	0.00100417	2.37409e-11	0.00192678
ND001_995t_TumorTissue_C18neg_20240212	178	995	Tumor Tissue	late	late	Female	60-69	20-24	Not Determined	5_rectum	21-25y	0.0017731	0.0021798	2.41467e-11	0.00125864	0.0012439	0.00100027	0.00192678	0.000978676	9.43399e-12	0.0010289	1.01504e-11	0.00192678	0.00192678	0.00622182	1.99987e-10	0.000969222	0.00254367	0.0151823	1.05178e-09	0.00110339	0.000458868	0.00125985	0.00736809	0.00713435	6.70495e-11	0.0013424	0.00101522	0.000982446	0.000570257	0.000642502	0.00110718	0.00376393	7.42927e-11	0.000640507	0.00139812	1.52795e-11	0.00143082	0.00192678
[truncated: 148 more columns]

## Sheet: 3d
	Proben-ID	MouseID	Phenotype	Tumor_No	Genotype	Mouse_Line	Status	FA10:0	FA12:0	FA14:0	FA15:0	FA16:0	FA16:1-c9 (n-7)	FA17:0	FA18:0	FA18:1-c9 (n-9)	FA18:1-c11 (n-7)	FA18:2-c9,c12 (n-6)	FA18:3-c6,c9,c12 (n-6)	FA18:3-c9,c12,c15 (n-3)	FA20:0	FA20:4-c5,c8,c11,c14 (n-6)	FA20:5-c5,c8,c11,c14,c17 (n-3)	FA22:0	FA22:4-c7,c10,c13,c16 (n-6)	FA24:1-c15 (n-9)	FA22:5-c7,c10,c13,c16,c19 (n-3)	FA22:6-c4,c7,c10,c13,c16,c19 (n-3)	SAFA	MUFA	PUFA	FA18:0/16:0	FA22:0/20:0	FA18:1-c9 (n-9)/FA16:1-c9 (n-7)	FA16:1-c9 (n-7)/FA16:0	FA18:1-c9 (n-9)/FA18:0
1	FAME AV871 1 A	AV871	NT	0	fl/fl	AV	AV_Ctrl	0.33	0.41	0.6	0.29	20.27	1.3	0.51	15.21	17.18	3.15	20.72	0.09	0.59	0.35	13.01	0.34	0.36	2.06	0.36	0.48	2.38	38.3389	21.9879	39.6732	0.75037	1.02857	13.2154	0.0641342	1.12952
2	FAME AV874 1 A	AV874	NT	0	fl/fl	AV	AV_Ctrl	0.14	0.22	0.49	0.2	16.66	1.27	0.46	11.36	24.24	2.87	27.57	0.08	0.88	0.28	9.16	0.27	0.25	1.4	0.24	0.34	1.61	30.061	28.6173	41.3217	0.681873	0.892857	19.0866	0.0762305	2.1338
3	FAME AV9 1 A	AV9	T	4	tg/tg	AV	AV_R	0.33	0.45	0.79	0.27	20.22	3.08	0.45	15.67	20.36	3.73	18.16	0.12	0.5	0.56	9.89	0.16	0.61	1.21	0.35	0.29	2.78	39.3629	27.5219	33.1152	0.774975	1.08929	6.61039	0.152324	1.2993
4	FAME AV30 1 A	AV30	T	3	tg/tg	AV	AV_R	0.38	0.54	0.8	0.48	20.86	2.58	0.66	14.67	21.85	4.29	15.9	0.12	0.47	0.4	10.46	0.21	0.51	1.61	0.35	0.31	2.56	39.2858	29.0659	31.6483	0.70326	1.275	8.46899	0.123682	1.48943
5	FAME 65 (AV31_1) A	AV31	T	3	tg/tg	AV	AV_R	0.24	0.53	1.2	0.51	24.76	2.76	0.49	15.29	17.65	3.47	15.62	0.1	0.38	0.47	10.66	0.16	0.52	1.61	0.39	0.31	2.89	44.0097	24.2624	31.7279	0.617528	1.10638	6.39493	0.11147	1.15435
6	FAME 66 (AV987_1) A	AV987	T	6	tg/tg	AV	AV_R	0.25	0.52	0.9	0.46	24.09	1.75	0.63	16.69	14.79	3.09	17.3	0.12	0.27	0.48	11.92	0.2	0.58	1.63	0.64	0.46	3.22	44.6153	20.2762	35.1085	0.692819	1.20833	8.45143	0.0726443	0.886159
7	FAME 67 (AV997_1) A	AV997	T	3	tg/tg	AV	AV_R	0.17	0.44	0.65	0.36	21.27	2.61	0.4	17.37	16.73	4.34	12.17	0.18	0.15	0.59	14.8	0.34	0.77	1.85	0.44	0.5	3.87	42.0198	24.1115	33.8688	0.816643	1.30508	6.40996	0.122708	0.963155
8	FAME 68 ( AV67) A	AV67	NT	0	tg/wt	AV	AV_het	0.38	0.71	0.93	0.38	23.59	2.12	0.43	14.12	20.66	3.05	15.25	0.08	0.56	0.33	11.65	0.25	0.36	1.89	0.36	0.37	2.55	41.2225	26.182	32.5955	0.598559	1.09091	9.74528	0.0898686	1.46317
9	FAME 69 (AV70) A	AV70	NT	0	tg/wt	AV	AV_het	0.21	0.42	1.26	0.41	25.82	2.76	0.38	12.51	20.05	2.32	17.08	0.06	0.67	0.32	10.33	0.21	0.39	1.84	0.35	0.41	2.21	41.7047	25.486	32.8093	0.484508	1.21875	7.26449	0.106894	1.60272
10	FAME 70 (AV87) A	AV87	NT	0	tg/wt	AV	AV_het	0.14	0.26	0.8	0.33	22.83	3.98	0.3	7.33	23.77	3.25	25.43	0.07	1.22	0.19	6.56	0.16	0.21	0.99	0.17	0.3	1.71	32.3937	31.1643	36.442	0.321069	1.10526	5.97236	0.174332	3.24284
11	FAME 71 (AV873_1) A	AV873	NT	0	fl/fl	AV	AV_Ctrl	0.1	0.23	0.76	0.28	21.68	2.18	0.42	8.67	24.41	2.5	28.64	0.08	1.01	0.22	6.02	0.19	0.19	0.92	0.18	0.25	1.07	32.5471	29.2757	38.1772	0.399908	0.863636	11.1972	0.100554	2.81546
12	FAME 72 (AV888_1) A	AV888	NT	0	fl/fl	AV	AV_Ctrl	0.12	0.28	0.95	0.37	23.62	2.2	0.48	8.78	22.82	2.23	27.55	0.1	1.29	0.23	5.88	0.18	0.22	1	0.2	0.29	1.22	35.045	27.4548	37.5002	0.371719	0.956522	10.3727	0.0931414	2.59909
13	FAME 73 (AV890_1) A	AV890	NT	0	fl/fl	AV	AV_Ctrl	0.06	0.14	0.74	0.27	21.13	2.9	0.38	6.19	25.98	2	32.58	0.09	1.64	0.19	3.71	0.1	0.13	0.62	0.12	0.19	0.85	29.2313	30.995	39.7736	0.292948	0.684211	8.95862	0.137246	4.19709
14	FAME 74 (AV891_1) A	AV891	NT	0	fl/fl	AV	AV_Ctrl	0.14	0.26	0.84	0.34	22.89	1.99	0.47	8.6	22.87	2.18	29.01	0.09	1.29	0.23	5.89	0.14	0.2	0.96	0.21	0.27	1.14	33.9684	27.248	38.7836	0.37571	0.869565	11.4925	0.0869375	2.6593

## Sheet: 3f
fl/fl	tg/tg
1.92	5.22
0.84	4.99
1.33	5.86
3.25	4.9
4.26	7.68
6.18	3.19
4.55	4.99
2.97	5.86
6.74	4.9
3.25	5.49
1.33	5.41
	5.11
