# Supplementary material for: ATF6 activation alters colonic lipid metabolism causing tumour-associated microbial adaptation
Source: Nat Metab. 2025 Sep 1;7(9):1830–50. doi: 10.1038/s42255-025-01350-6 (PMC12460170; doi:10.1038/s42255-025-01350-6)
Supplement: Supplementary file 6 — Statistical source data. [file 42255_2025_1350_MOESM6_ESM.xlsx]

## Sheet: 4a mucosal_mean_GUniFrac
	SampleID	Mean_Gunifrac_Dist	Genotype	Age
1	D29668_01-AV967	0.466346	tg/tg	5wk
2	D29669_02-AV968	0.458851	tg/tg	5wk
3	D29670_03-AV971	0.543544	tg/tg	5wk
4	D29671_04-AV972	0.456744	tg/tg	5wk
5	D29672_05-AV974	0.454285	tg/tg	5wk
6	D29673_06-AV996	0.505098	tg/tg	5wk
7	D29684_17-AV817	0.449353	tg/tg	5wk
8	D29675_08-AV583	0.510627	tg/wt	5wk
9	D29676_09-AV584	0.41139	tg/wt	5wk
10	D29677_10-AV587	0.424483	tg/wt	5wk
11	D29678_11-AV588	0.433461	tg/wt	5wk
12	D29679_12-AV596	0.453195	tg/wt	5wk
13	D29680_13-AV597	0.534319	tg/wt	5wk
14	D29683_16-AV816	0.326285	fl/fl	5wk
15	D29685_18-AV863	0.304967	fl/fl	5wk
16	D29686_19-AV864	0.30819	fl/fl	5wk
17	D29752_85-AV865	0.331327	fl/fl	5wk
18	D29753_86-AV866	0.284037	fl/fl	5wk
19	D29733_66-AV604T	0.596892	tg/tg	12wk
20	D29734_67-AV770T	0.468942	tg/tg	12wk
21	D29735_68-AV791T	0.505689	tg/tg	12wk
22	D29736_69-AV782.2T	0.472862	tg/tg	12wk
23	D29737_70-AV794T	0.492949	tg/tg	12wk
24	D29738_71-AV604TA	0.584345	tg/tg	12wk
25	D29739_72-AV770TA	0.47064	tg/tg	12wk
26	D29740_73-AV791TA	0.489041	tg/tg	12wk
27	D29741_74-AV782.2TA	0.45657	tg/tg	12wk
28	D29742_75-AV794TA	0.464245	tg/tg	12wk
29	D29743_76-AV833T	0.500113	tg/tg	12wk
30	D29746_79-AV567	0.404647	tg/wt	12wk
31	D29747_80-AV568	0.397738	tg/wt	12wk
32	D29748_81-AV570	0.491202	tg/wt	12wk
33	D29749_82-AV579	0.413412	tg/wt	12wk
34	D29750_83-AV814	0.447096	tg/wt	12wk
35	D29751_84-AV803	0.379859	tg/wt	12wk
36	D29691_24-AV580	0.353303	fl/fl	12wk
37	D29692_25-AV608	0.316027	fl/fl	12wk
38	D29758_91-AV609	0.280701	fl/fl	12wk
39	D29759_92-AV610	0.274714	fl/fl	12wk
40	D29760_93-AV611	0.269143	fl/fl	12wk
41	D29761_94-AV802	0.356565	fl/fl	12wk

## Sheet: 4a luminal_mean_GUniFrac
	SampleID	Mean_Gunifrac_Dist	Genotype	Age
1	D29624_12-AV967	0.403289	tg/tg	5wk
2	D29625_13-AV968	0.404852	tg/tg	5wk
3	D29626_14-AV971	0.424525	tg/tg	5wk
4	D29627_15-AV972	0.426493	tg/tg	5wk
5	D29628_16-AV974	0.424022	tg/tg	5wk
6	D29629_17-AV996	0.452861	tg/tg	5wk
7	D29662_50-AV817	0.421233	tg/tg	5wk
8	D29655_43-AV583	0.462212	tg/wt	5wk
9	D29656_44-AV584	0.37767	tg/wt	5wk
10	D29657_45-AV587	0.406044	tg/wt	5wk
11	D29658_46-AV588	0.432846	tg/wt	5wk
12	D29659_47-AV596	0.415449	tg/wt	5wk
13	D29660_48-AV597	0.437966	tg/wt	5wk
14	D29661_49-AV816	0.297404	fl/fl	5wk
15	D29663_51-AV863	0.263688	fl/fl	5wk
16	D29664_52-AV864	0.253935	fl/fl	5wk
17	D29665_53-AV865	0.299534	fl/fl	5wk
18	D29666_54-AV866	0.247519	fl/fl	5wk
19	D29614_02-AV604	0.432642	tg/tg	12wk
20	D29619_07-AV770	0.39579	tg/tg	12wk
21	D29620_08-AV782.2	0.465072	tg/tg	12wk
22	D29621_09-AV791	0.416526	tg/tg	12wk
23	D29622_10-AV794	0.430337	tg/tg	12wk
24	D29623_11-AV833	0.445516	tg/tg	12wk
25	D29648_36-AV567	0.340691	tg/wt	12wk
26	D29649_37-AV568	0.362756	tg/wt	12wk
27	D29650_38-AV570	0.374796	tg/wt	12wk
28	D29652_40-AV579	0.394176	tg/wt	12wk
29	D29653_41-AV803	0.315546	tg/wt	12wk
30	D29654_42-AV814	0.366942	tg/wt	12wk
31	D29632_20-AV580	0.278736	fl/fl	12wk
32	D29638_26-AV608	0.26708	fl/fl	12wk
33	D29639_27-AV609	0.230089	fl/fl	12wk
34	D29640_28-AV610	0.243683	fl/fl	12wk
35	D29641_29-AV611	0.253635	fl/fl	12wk
36	D29642_30-AV802	0.250616	fl/fl	12wk

## Sheet: 4b
	Feature	fl.fl	tg.tg	tg.wt	Contrib.fl.fl	Contrib.tg.tg	Contrib.tg.wt	Contrib	GroupContrib	color	importance	Variable	dataset	Type	Metabolite	Feature2
1	Zotu502; Lactobacillus	-1.14914	1.06511	0.363634	FALSE	TRUE	FALSE	FALSE	tg/tg	#F68B33	0.442667	Genotype	luminal	zOTU	NA	Zotu502; Lactobacillus
2	Zotu645; Limosilactobacillus	-0.857901	0.987179	-0.853303	FALSE	TRUE	FALSE	FALSE	tg/tg	#F68B33	0.41626	Genotype	luminal	zOTU	NA	Zotu645; Limosilactobacillus
3	Zotu69; Limosilactobacillus	-1.28491	0.902182	0.185036	FALSE	TRUE	FALSE	FALSE	tg/tg	#F68B33	0.376743	Genotype	luminal	zOTU	NA	Zotu69; Limosilactobacillus
4	Zotu597; Limosilactobacillus	-1.30891	1.03669	0.169139	FALSE	TRUE	FALSE	FALSE	tg/tg	#F68B33	0.338276	Genotype	mucosal	zOTU	NA	Zotu597; Limosilactobacillus
5	Zotu645; Limosilactobacillus	-1.02257	1.13295	-0.256989	FALSE	TRUE	FALSE	FALSE	tg/tg	#F68B33	0.330619	Genotype	mucosal	zOTU	NA	Zotu645; Limosilactobacillus.1
6	Zotu69; Limosilactobacillus	-1.56704	0.896555	0.244409	FALSE	TRUE	FALSE	FALSE	tg/tg	#F68B33	0.285257	Genotype	mucosal	zOTU	NA	Zotu69; Limosilactobacillus.1
7	Zotu502; Lactobacillus	-1.39544	0.86193	0.476076	FALSE	TRUE	FALSE	FALSE	tg/tg	#F68B33	0.244117	Genotype	mucosal	zOTU	NA	Zotu502; Lactobacillus.1
8	Zotu597; Limosilactobacillus	-1.00843	1.07261	0.236409	FALSE	TRUE	FALSE	FALSE	tg/tg	#F68B33	0.212865	Genotype	luminal	zOTU	NA	Zotu597; Limosilactobacillus.1
9	pos_1455	-0.718626	1.07574	-0.230678	FALSE	TRUE	FALSE	FALSE	tg/tg	#F68B33	0.191823	Genotype	NA	Metabolite	w/o MS2:DG O-8:0_24:5	DG O-8:0_24:5
10	pos_949	-1.1203	1.04888	0.254953	FALSE	TRUE	FALSE	FALSE	tg/tg	#F68B33	0.180306	Genotype	NA	Metabolite	C20 hydroxy fatty acid	C20 hydroxy fatty acid
11	neg_586	-0.563604	0.899736	-0.270237	FALSE	TRUE	FALSE	FALSE	tg/tg	#F68B33	0.160821	Genotype	NA	Metabolite	FA 24:1	FA 24:1
12	Zotu160; Desulfovibrio	-1.42684	1.06645	0.330562	FALSE	TRUE	FALSE	FALSE	tg/tg	#F68B33	0.155523	Genotype	mucosal	zOTU	NA	Zotu160; Desulfovibrio
13	neg_1104	-0.713415	1.0135	-0.253279	FALSE	TRUE	FALSE	FALSE	tg/tg	#F68B33	0.152455	Genotype	NA	Metabolite	w/o MS2:LPG O-16:3	LPG O-16:3
14	pos_1375	-1.26701	0.71922	0.313967	FALSE	TRUE	FALSE	FALSE	tg/tg	#F68B33	0.135557	Genotype	NA	Metabolite	LPC O-18:1	LPC O-18:1
15	neg_474	-0.919215	0.667916	-0.0587118	FALSE	TRUE	FALSE	FALSE	tg/tg	#F68B33	0.134837	Genotype	NA	Metabolite	FA 22:5	FA 22:5
16	pos_143	-0.640807	0.769124	-0.294373	FALSE	TRUE	FALSE	FALSE	tg/tg	#F68B33	0.131425	Genotype	NA	Metabolite	Pro	Pro
17	neg_1139	-0.662826	0.96452	-0.482925	FALSE	TRUE	FALSE	FALSE	tg/tg	#F68B33	0.128212	Genotype	NA	Metabolite	w/o MS2:LPG 15:1	LPG 15:1
18	pos_1330	-0.932387	0.58011	0.0735999	FALSE	TRUE	FALSE	FALSE	tg/tg	#F68B33	0.124958	Genotype	NA	Metabolite	LPC O-16:0	LPC O-16:0
19	pos_1378	-0.877365	0.451791	0.307846	FALSE	TRUE	FALSE	FALSE	tg/tg	#F68B33	0.12014	Genotype	NA	Metabolite	w/o MS2:LPC O-18:0	LPC O-18:0
20	Zotu955; Limosilactobacillus	-0.501779	1.55763	-0.523887	FALSE	TRUE	FALSE	FALSE	tg/tg	#F68B33	0.116112	Genotype	mucosal	zOTU	NA	Zotu955; Limosilactobacillus
21	neg_478	-0.938593	0.791253	0.0689567	FALSE	TRUE	FALSE	FALSE	tg/tg	#F68B33	0.113298	Genotype	NA	Metabolite	FA 22:4	FA 22:4
22	neg_1306	-0.970872	0.528547	0.318145	FALSE	TRUE	FALSE	FALSE	tg/tg	#F68B33	0.11178	Genotype	NA	Metabolite	w/o MS2:LPE O-20:1	LPE O-20:1
23	neg_1536	-0.822113	0.585078	0.184045	FALSE	TRUE	FALSE	FALSE	tg/tg	#F68B33	0.1089	Genotype	NA	Metabolite	w/o MS2:SL 10:1;O/19:2	SL 10:1;O/19:2
24	Zotu338; GOTU1477	-1.15511	0.943724	-0.218429	FALSE	TRUE	FALSE	FALSE	tg/tg	#F68B33	0.10628	Genotype	mucosal	zOTU	NA	Zotu338; GOTU1477
25	neg_507	-0.477377	0.955124	-0.0750834	FALSE	TRUE	FALSE	FALSE	tg/tg	#F68B33	0.105899	Genotype	NA	Metabolite	FA 22:0	FA 22:0
26	neg_762	-0.490955	0.879452	0.0527391	FALSE	TRUE	FALSE	FALSE	tg/tg	#F68B33	0.103804	Genotype	NA	Metabolite	w/o MS2:FAHFA 22:6/3:0	FAHFA 22:6/3:0
27	pos_1371	-0.955384	0.612213	0.155423	FALSE	TRUE	FALSE	FALSE	tg/tg	#F68B33	0.103046	Genotype	NA	Metabolite	w/o MS2:LPC O-18:3	LPC O-18:3
28	neg_477	-0.532664	0.853745	-0.0345729	FALSE	TRUE	FALSE	FALSE	tg/tg	#F68B33	0.100629	Genotype	NA	Metabolite	FA 22:4	FA 22:4.1
29	neg_1784	-0.357891	0.876546	-0.45817	FALSE	TRUE	FALSE	FALSE	tg/tg	#F68B33	0.0968952	Genotype	NA	Metabolite	w/o MS2:PG 3:0_18:1	PG 3:0_18:1
30	neg_1725	-0.564781	0.375742	0.142146	FALSE	TRUE	FALSE	FALSE	tg/tg	#F68B33	0.0964831	Genotype	NA	Metabolite	w/o MS2:LPC O-18:0	LPC O-18:0.1
31	pos_178	-0.500371	0.853318	-0.0459813	FALSE	TRUE	FALSE	FALSE	tg/tg	#F68B33	0.0958236	Genotype	NA	Metabolite	Leu/Ile	Leu/Ile
32	neg_1694	-0.89363	0.552348	0.307481	FALSE	TRUE	FALSE	FALSE	tg/tg	#F68B33	0.0945522	Genotype	NA	Metabolite	w/o MS2:LPC O-18:1	LPC O-18:1.1
33	pos_1286	-1.13148	0.500583	0.410551	FALSE	TRUE	FALSE	FALSE	tg/tg	#F68B33	0.0933831	Genotype	NA	Metabolite	w/o MS2:SL 10:0;O/13:0;O	SL 10:0;O/13:0;O
34	pos_1604	-0.467996	0.734626	-0.182779	FALSE	TRUE	FALSE	FALSE	tg/tg	#F68B33	0.0910125	Genotype	NA	Metabolite	DG 41:9	DG 41:9
35	pos_262	-0.649652	0.878152	-0.0455994	FALSE	TRUE	FALSE	FALSE	tg/tg	#F68B33	0.089886	Genotype	NA	Metabolite	Phe	Phe
36	pos_714	-0.664486	0.661952	-0.0265072	FALSE	TRUE	FALSE	FALSE	tg/tg	#F68B33	0.0886743	Genotype	NA	Metabolite	NAE 16:0	NAE 16:0
37	neg_813	-0.628721	0.845901	0.0401339	FALSE	TRUE	FALSE	FALSE	tg/tg	#F68B33	0.0872429	Genotype	NA	Metabolite	w/o MS2:FAHFA 3:0/22:2	FAHFA 3:0/22:2
38	neg_960	-0.720613	0.714513	-0.170733	FALSE	TRUE	FALSE	FALSE	tg/tg	#F68B33	0.0829983	Genotype	NA	Metabolite	w/o MS2:LPG O-14:1	LPG O-14:1
39	neg_487	-0.413106	0.860319	-0.233607	FALSE	TRUE	FALSE	FALSE	tg/tg	#F68B33	0.0826281	Genotype	NA	Metabolite	FA 22:3	FA 22:3
40	Zotu914; Parabacteroides	-0.499034	0.306101	-0.501727	FALSE	TRUE	FALSE	FALSE	tg/tg	#F68B33	0.0787082	Genotype	mucosal	zOTU	NA	Zotu914; Parabacteroides
41	neg_621	-0.482071	1.1052	-0.0858746	FALSE	TRUE	FALSE	FALSE	tg/tg	#F68B33	0.07731	Genotype	NA	Metabolite	w/o MS2:FAHFA 3:0/20:4	FAHFA 3:0/20:4
42	pos_1473	-0.534689	0.572251	-0.356165	FALSE	TRUE	FALSE	FALSE	tg/tg	#F68B33	0.0737458	Genotype	NA	Metabolite	w/o MS2:DG O-9:0_24:5	DG O-9:0_24:5
43	Zotu942; Limosilactobacillus	-0.480124	0.650966	-0.503322	FALSE	TRUE	FALSE	FALSE	tg/tg	#F68B33	0.0686867	Genotype	mucosal	zOTU	NA	Zotu942; Limosilactobacillus
44	Zotu1001; Limosilactobacillus	-0.47004	0.526714	-0.493315	FALSE	TRUE	FALSE	FALSE	tg/tg	#F68B33	0.0666967	Genotype	mucosal	zOTU	NA	Zotu1001; Limosilactobacillus
45	Zotu17; GOTU1377	-0.37181	0.912571	-0.0655827	FALSE	TRUE	FALSE	FALSE	tg/tg	#F68B33	0.052907	Genotype	mucosal	zOTU	NA	Zotu17; GOTU1377
46	Zotu820; Parabacteroides	-0.557085	0.426101	-0.553673	FALSE	TRUE	FALSE	FALSE	tg/tg	#F68B33	0.0508914	Genotype	mucosal	zOTU	NA	Zotu820; Parabacteroides
47	Zotu361; GOTU1477	-0.441028	1.01826	-0.27071	FALSE	TRUE	FALSE	FALSE	tg/tg	#F68B33	0.0407016	Genotype	luminal	zOTU	NA	Zotu361; GOTU1477
48	Zotu263; GOTU1477	-1.08669	0.851144	-0.197345	FALSE	TRUE	FALSE	FALSE	tg/tg	#F68B33	0.0405428	Genotype	mucosal	zOTU	NA	Zotu263; GOTU1477
49	Zotu701; ChristensenellaceaeR-7group	-0.818142	0.776161	0.0722734	FALSE	TRUE	FALSE	FALSE	tg/tg	#F68B33	0.0390524	Genotype	mucosal	zOTU	NA	Zotu701; ChristensenellaceaeR-7group
50	Zotu796; Anaerotruncus	-0.405891	-0.0733697	-0.436692	FALSE	TRUE	FALSE	FALSE	tg/tg	#F68B33	0.036091	Genotype	mucosal	zOTU	NA	Zotu796; Anaerotruncus
51	Zotu424; Bacteroides	-0.573327	0.171786	-0.552614	FALSE	TRUE	FALSE	FALSE	tg/tg	#F68B33	0.0223981	Genotype	mucosal	zOTU	NA	Zotu424; Bacteroides
52	Zotu974; GOTU3782	-0.405181	-0.312519	-0.420209	FALSE	TRUE	FALSE	FALSE	tg/tg	#F68B33	0.0220195	Genotype	mucosal	zOTU	NA	Zotu974; GOTU3782
53	Zotu282; GOTU2894	-0.654516	0.904753	0.0412982	FALSE	TRUE	FALSE	FALSE	tg/tg	#F68B33	0.021674	Genotype	mucosal	zOTU	NA	Zotu282; GOTU2894
54	Zotu138; GOTU1378	-0.69685	0.709433	0.383564	FALSE	TRUE	FALSE	FALSE	tg/tg	#F68B33	0.0204997	Genotype	mucosal	zOTU	NA	Zotu138; GOTU1378
55	Zotu64; Bacteroides	-0.793073	0.358668	0.0631438	FALSE	TRUE	FALSE	FALSE	tg/tg	#F68B33	0.0110124	Genotype	mucosal	zOTU	NA	Zotu64; Bacteroides
56	Zotu981; Romboutsia	-0.457388	-0.376279	-0.452754	FALSE	TRUE	FALSE	FALSE	tg/tg	#F68B33	0.0088198	Genotype	mucosal	zOTU	NA	Zotu981; Romboutsia
57	Zotu562; Colidextribacter	-0.0538337	1.01171	-1.01504	FALSE	TRUE	FALSE	FALSE	tg/tg	#F68B33	0.0074586	Genotype	mucosal	zOTU	NA	Zotu562; Colidextribacter
58	Zotu344; GOTU3244	-0.372835	0.738388	-0.144556	FALSE	TRUE	FALSE	FALSE	tg/tg	#F68B33	0.00560121	Genotype	mucosal	zOTU	NA	Zotu344; GOTU3244
59	Zotu361; GOTU1477	-0.314727	1.05629	-0.0851585	FALSE	TRUE	FALSE	FALSE	tg/tg	#F68B33	0.00459141	Genotype	mucosal	zOTU	NA	Zotu361; GOTU1477.1
60	Zotu894; Romboutsia	-0.521922	-0.350275	-0.507223	FALSE	TRUE	FALSE	FALSE	tg/tg	#F68B33	0.00377943	Genotype	mucosal	zOTU	NA	Zotu894; Romboutsia

## Sheet: 4c
OhyA NT
Tissue_Number	x	y	z	radius	K10254_ohyA, sph; oleate hydratase [EC:4.2.1.53]
1	145	130	0	50	2992.82
2	145	250	0	50	3350.95
3	145	370	0	50	3172.9
4	145	490	0	50	2493.23
5	145	610	0	50	2595.9
6	160	730	0	50	1940.68
7	155	850	0	50	1660.61
8	150	970	0	50	1711.28
9	160	1090	0	50	1249.07
10	165	1210	0	50	1046.02
11	190	1330	0	50	1396.66
12	205	1450	0	50	1526.91
13	220	1570	0	50	961.665
14	240	1690	0	50	862.835
15	250	1810	0	50	1131.43
OhyA T
Tissue_Number	x	y	z	radius	K10254_ohyA, sph; oleate hydratase [EC:4.2.1.53]
1	150	110	0	50	3619.86
2	150	230	0	50	4431.46
3	150	350	0	50	4520.31
4	160	470	0	50	4325.43
5	170	590	0	50	4410.89
6	180	710	0	50	5484.94
7	185	830	0	50	4116.47
8	170	950	0	50	3783.04
9	185	1070	0	50	3901.59
10	210	1190	0	50	2464.01
11	200	1310	0	50	2364.8
12	180	1430	0	50	2205.96
13	175	1550	0	50	2496.61
14	175	1670	0	50	3800.88
15	175	1790	0	50	4202.69
16	175	1910	0	50	5800.68
17	180	2030	0	40	1014.09

## Sheet: 4d and f
	K10254_ohyA, sph; oleate hydratase [EC:4.2.1.53]	K06994_K06994; putative drug exporter of the RND superfamily
002-AV-Spatial-organisation-AV34-1	0.0223491	0.00419745
003-AV-Spatial-organisation-AV34-2	0.0278449	0.0119118
004-AV-Spatial-organisation-AV34-3	0.0314915	0.0154258
005-AV-Spatial-organisation-AV34-4	0.0270343	0.00962401
006-AV-Spatial-organisation-AV34-5	0.0206142	0.00512807
007-AV-Spatial-organisation-AV34-6	0.0185484	0.00218815
008-AV-Spatial-organisation-AV34-7	0.0132056	0.00113929
009-AV-Spatial-organisation-AV34-8	0.0162021	0.000941932
010-AV-Spatial-organisation-AV34-9	0.0272002	0.0102877
011-AV-Spatial-organisation-AV34-10	0.0248405	0.005528
012-AV-Spatial-organisation-AV34-11	0.0292114	0.00770595
013-AV-Spatial-organisation-AV34-12	0.0327887	0.0119638
014-AV-Spatial-organisation-AV34-13	0.0354268	0.0165635
015-AV-Spatial-organisation-AV34-14	0.0442007	0.0249043
016-AV-Spatial-organisation-AV34-15	0.0393971	0.0213888
017-AV-Spatial-organisation-AV34-16	0.0289248	0.0092684
020-AV-Spatial-organisation-AV35-1	0.0134757	0.00208786
021-AV-Spatial-organisation-AV35-2	0.019204	0.00444039
022-AV-Spatial-organisation-AV35-3	0.02187	0.00619403
023-AV-Spatial-organisation-AV35-4	0.0216828	0.00651806
024-AV-Spatial-organisation-AV35-5	0.0279188	0.0132513
025-AV-Spatial-organisation-AV35-6	0.0194064	0.0055127
026-AV-Spatial-organisation-AV35-7	0.0221207	0.00748324
027-AV-Spatial-organisation-AV35-8	0.0230806	0.00751397
028-AV-Spatial-organisation-AV35-9	0.0298233	0.0150342
029-AV-Spatial-organisation-AV35-10	0.0262036	0.0108931
030-AV-Spatial-organisation-AV35-11	0.0255726	0.0100533
031-AV-Spatial-organisation-AV35-12	0.0211813	0.00631942
032-AV-Spatial-organisation-AV35-13	0.024098	0.00891845
033-AV-Spatial-organisation-AV35-14	0.0262325	0.0116067
034-AV-Spatial-organisation-AV35-15	0.0290652	0.0136365
035-AV-Spatial-organisation-AV35-16	0.0248049	0.00811775
038-AV-Spatial-organisation-AV951-1	0.0156188	0
039-AV-Spatial-organisation-AV951-2	0.014182	7.65881e-05
040-AV-Spatial-organisation-AV951-3	0.0125973	6.03989e-06
041-AV-Spatial-organisation-AV951-4	0.0168808	0
042-AV-Spatial-organisation-AV951-5	0.0215449	4.01705e-05
043-AV-Spatial-organisation-AV951-6	0.0126716	0.000108542
044-AV-Spatial-organisation-AV951-7	0.0160384	3.97788e-05
047-AV-Spatial-organisation-AV951-10	0.0124495	0
048-AV-Spatial-organisation-AV951-11	0.0125237	7.07535e-05
049-AV-Spatial-organisation-AV951-12	0.00980373	0
050-AV-Spatial-organisation-AV951-13	0.012227	0
051-AV-Spatial-organisation-AV951-14	0.0100032	0
056-AV-Spatial-organisation-AV954-1	0.0213882	3.24457e-05
057-AV-Spatial-organisation-AV954-2	0.0223627	3.21782e-05
058-AV-Spatial-organisation-AV954-3	0.0262091	1.50752e-05
059-AV-Spatial-organisation-AV954-4	0.0266788	4.90206e-05
060-AV-Spatial-organisation-AV954-5	0.0217967	5.47838e-06
061-AV-Spatial-organisation-AV954-6	0.0239953	9.00922e-05
062-AV-Spatial-organisation-AV954-7	0.0163451	6.88836e-05
063-AV-Spatial-organisation-AV954-8	0.0146821	7.13106e-05
064-AV-Spatial-organisation-AV954-9	0.0146055	4.75357e-05
065-AV-Spatial-organisation-AV954-10	0.0223568	0.000200638
066-AV-Spatial-organisation-AV954-11	0.0176323	1.46913e-05
067-AV-Spatial-organisation-AV954-12	0.022219	0
068-AV-Spatial-organisation-AV954-13	0.015572	0.000315058
069-AV-Spatial-organisation-AV954-14	0.0202279	0
070-AV-Spatial-organisation-AV954-15	0.0227958	0
073-AV-Spatial-organisation-AV953-1	0.0112644	0.000579522
074-AV-Spatial-organisation-AV953-2	0.0136054	0.000850084
075-AV-Spatial-organisation-AV953-3	0.0146676	0.000934626
076-AV-Spatial-organisation-AV953-4	0.0133655	0.000766968
077-AV-Spatial-organisation-AV953-5	0.0140047	0.00122682
078-AV-Spatial-organisation-AV953-6	0.0148648	0.00145262
080-AV-Spatial-organisation-AV953-8	0.017557	0.00269014
081-AV-Spatial-organisation-AV953-9	0.0178229	0.00350883
082-AV-Spatial-organisation-AV953-10	0.0150671	0.00190948
087-AV-Spatial-organisation-AV953-15	0.0141968	0.00163261
090-AV-Spatial-organisation-AV44-1	0.0212034	0.000811996
091-AV-Spatial-organisation-AV44-2	0.0206725	0.00258125
092-AV-Spatial-organisation-AV44-3	0.0228586	0.000623549
093-AV-Spatial-organisation-AV44-4	0.0244215	0.0017952
094-AV-Spatial-organisation-AV44-5	0.0201559	0.00133429
095-AV-Spatial-organisation-AV44-6	0.0247979	0.00296667
098-AV-Spatial-organisation-AV44-7	0.0216748	0.00405757
099-AV-Spatial-organisation-AV44-8	0.02547	0.00873458
100-AV-Spatial-organisation-AV44-9	0.0245334	0.00907629
101-AV-Spatial-organisation-AV44-10	0.0222547	0.00669741
102-AV-Spatial-organisation-AV44-11	0.0235165	0.00805226
103-AV-Spatial-organisation-AV44-12	0.024208	0.00927259
104-AV-Spatial-organisation-AV44-13	0.0282429	0.0108783
105-AV-Spatial-organisation-AV44-14	0.0255696	0.00946083
106-AV-Spatial-organisation-AV44-15	0.0242873	0.00804043
109-AV-Spatial-organisation-AV502-1	0.0190974	0.000876379
110-AV-Spatial-organisation-AV502-2	0.0167022	0.00107917
111-AV-Spatial-organisation-AV502-3	0.0183688	0.000602446
112-AV-Spatial-organisation-AV502-4	0.0185488	0.000527483
113-AV-Spatial-organisation-AV502-5	0.0151159	0.00119204
114-AV-Spatial-organisation-AV502-6	0.0144817	0.00206424
115-AV-Spatial-organisation-AV502-7	0.0162291	0.000914227
116-AV-Spatial-organisation-AV502-8	0.0182547	0.00161622
117-AV-Spatial-organisation-AV502-9	0.0170126	0.00111968
118-AV-Spatial-organisation-AV502-10	0.0160304	0.0019836
119-AV-Spatial-organisation-AV502-11	0.0178995	0.0018092
120-AV-Spatial-organisation-AV502-12	0.0178058	0.00197533
121-AV-Spatial-organisation-AV502-13	0.0169442	0.0017398
122-AV-Spatial-organisation-AV502-14	0.0152747	0.00143297
123-AV-Spatial-organisation-AV502-15	0.0170247	0.00123997
126-AV-Spatial-organisation-AV49-1	0.0139576	0.00113618
127-AV-Spatial-organisation-AV49-2	0.0135048	0.000755737
128-AV-Spatial-organisation-AV49-3	0.0105319	0.000263838
129-AV-Spatial-organisation-AV49-4	0.0112238	0.000129323
130-AV-Spatial-organisation-AV49-5	0.0127382	0.000507483
131-AV-Spatial-organisation-AV49-7	0.0116957	0.00029516
132-AV-Spatial-organisation-AV49-8	0.014429	0.000827837
133-AV-Spatial-organisation-AV49-9	0.0123638	0.000612017
134-AV-Spatial-organisation-AV49-10	0.0115422	0.000452233
135-AV-Spatial-organisation-AV49-11	0.0117423	0.000623262
136-AV-Spatial-organisation-AV49-12	0.0144823	0.000115964
137-AV-Spatial-organisation-AV49-13	0.0124736	0.000500947
138-AV-Spatial-organisation-AV49-14	0.0130342	0.00102223
139-AV-Spatial-organisation-AV49-15	0.0109812	0.000213501
141-AV-Spatial-organisation-AV49-17	0.0118416	0.000957523
144-AV-Spatial-organisation-AV504-1	0.0205969	0.000303754
145-AV-Spatial-organisation-AV504-2	0.0174272	0.000245323
146-AV-Spatial-organisation-AV504-3	0.0183395	0.000575609
147-AV-Spatial-organisation-AV504-4	0.0186546	0.000107744
148-AV-Spatial-organisation-AV504-5	0.0173708	0.000272879
149-AV-Spatial-organisation-AV504-6	0.016505	0.000580313
150-AV-Spatial-organisation-AV504-7	0.0176161	0.000930681
151-AV-Spatial-organisation-AV504-8	0.0179026	0.00192902
152-AV-Spatial-organisation-AV504-9	0.0184987	0.00101718
153-AV-Spatial-organisation-AV504-10	0.0190924	0.00119874
154-AV-Spatial-organisation-AV504-11	0.0179804	0.00129814
155-AV-Spatial-organisation-AV504-12	0.0188909	0.00178348
156-AV-Spatial-organisation-AV504-13	0.0199664	0.00112496
157-AV-Spatial-organisation-AV504-14	0.0176739	0.00115079
158-AV-Spatial-organisation-AV504-15	0.0195716	0.0013897
161-AV-Spatial-organisation-AV37-1	0.0332745	0.00260568
162-AV-Spatial-organisation-AV37-2	0.0292735	0.0012587
163-AV-Spatial-organisation-AV37-3	0.0273163	0.000654886
164-AV-Spatial-organisation-AV37-4	0.0278437	0.00152444
165-AV-Spatial-organisation-AV37-5	0.0301288	0.00096582
166-AV-Spatial-organisation-AV37-6	0.0307641	0.00269676
167-AV-Spatial-organisation-AV37-7	0.0357463	0.00738375
168-AV-Spatial-organisation-AV37-8	0.0388539	0.0108715
169-AV-Spatial-organisation-AV37-9	0.0323885	0.0028892
170-AV-Spatial-organisation-AV37-10	0.0305163	0.00344316
171-AV-Spatial-organisation-AV37-11	0.0323003	0.00427024
172-AV-Spatial-organisation-AV37-12	0.029994	0.00308558
173-AV-Spatial-organisation-AV37-13	0.0322289	0.00639651
174-AV-Spatial-organisation-AV37-14	0.0315218	0.00432445
175-AV-Spatial-organisation-AV37-15	0.0347312	0.00615607
176-AV-Spatial-organisation-AV37-16	0.0312757	0.00244859
179-AV-Spatial-organisation-AV43-1	0.0239296	0.00242895
180-AV-Spatial-organisation-AV43-2	0.0187681	0.0020456
181-AV-Spatial-organisation-AV43-3	0.019382	0.00225697
182-AV-Spatial-organisation-AV43-4	0.0198142	0.00291772
183-AV-Spatial-organisation-AV43-5	0.0212605	0.0047202
184-AV-Spatial-organisation-AV43-6	0.028955	0.0130979
185-AV-Spatial-organisation-AV43-7	0.0326752	0.0141805
186-AV-Spatial-organisation-AV43-8	0.0226002	0.00606598
187-AV-Spatial-organisation-AV43-9	0.0368187	0.0165435
188-AV-Spatial-organisation-AV43-10	0.0252997	0.00628155
189-AV-Spatial-organisation-AV43-11	0.0349142	0.0150036
190-AV-Spatial-organisation-AV43-12	0.026371	0.00857957
191-AV-Spatial-organisation-AV43-13	0.0322462	0.0142836
193-AV-Spatial-organisation-AV43-14	0.0350701	0.0160227
194-AV-Spatial-organisation-AV43-15	0.0288813	0.00976571

## Sheet: 4e
FarE NT
Tissue_Number	x	y	z	radius	K06994_K06994; putative drug exporter of the RND superfamily
1	145	130	0	50	62.8
2	145	250	0	50	86.2
3	145	370	0	50	64.2
4	145	490	0	50	42.4
5	145	610	0	50	74.8
6	160	730	0	50	103.4
7	155	850	0	50	48.75
8	150	970	0	50	147.25
9	160	1090	0	50	82.25
10	165	1210	0	50	61.4
11	190	1330	0	50	79
12	205	1450	0	50	90.75
13	220	1570	0	50	50.25
14	240	1690	0	50	39.75
15	250	1810	0	50	81.5
FarE T
Tissue_Number	x	y	z	radius	K06994_K06994; putative drug exporter of the RND superfamily
1	150	110	0	50	392.833
2	150	230	0	50	770.167
3	150	350	0	50	900.667
4	160	470	0	50	797.333
5	170	590	0	50	765.167
6	180	710	0	50	1249.2
7	185	830	0	50	1016.67
8	170	950	0	50	831.333
9	185	1070	0	50	1270.67
10	210	1190	0	50	565.5
11	200	1310	0	50	645.667
12	180	1430	0	50	515
13	175	1550	0	50	912.167
14	175	1670	0	50	1499.17
15	175	1790	0	50	1634.17
16	175	1910	0	50	1298
17	180	2030	0	40	82

## Sheet: 4h
	T	NT
fl/fl	0	100
tg/tg	73	27
fl/fl	0	100
tg/tg	25	75

## Sheet: 4i
Donor	Genotype	Colon_Tumor
1	fl/fl	0
1	fl/fl	0
1	fl/fl	0
1	fl/fl	0
1	fl/fl	0
1	fl/fl	0
1	tg/tg	0
1	tg/tg	1
1	tg/tg	0
1	tg/tg	1
1	tg/tg	2
2	fl/fl	0
2	fl/fl	0
2	fl/fl	0
2	tg/tg	3
2	tg/tg	2
2	tg/tg	0
2	tg/tg	5
2	tg/tg	1
2	tg/tg	9
3	fl/fl	0
3	fl/fl	0
3	fl/fl	0
3	fl/fl	0
3	fl/fl	0
3	fl/fl	0
3	tg/tg	0
3	tg/tg	0
3	tg/tg	0
3	tg/tg	0
3	tg/tg	1
3	tg/tg	3
4	tg/tg	0
4	tg/tg	2
4	tg/tg	0
4	tg/tg	0
4	tg/tg	0
4	tg/tg	0
