# Supplementary material for: ATF6 activation alters colonic lipid metabolism causing tumour-associated microbial adaptation
Source: Nat Metab. 2025 Sep 1;7(9):1830–50. doi: 10.1038/s42255-025-01350-6 (PMC12460170; doi:10.1038/s42255-025-01350-6)
Supplement: Supplementary file 7 — Statistical source data. [file 42255_2025_1350_MOESM7_ESM.xlsx]

## Sheet: 5c
sample_ID	biovolume fraction
DMF	0.529101
DMF	1.41844
DMF	0.171674
DMF	1.45631
DMF	0.909091
20:0_	6.9121
20:0_	3.82979
20:0_	9.55335
20:0_	5.84989
20:0_	6.22867
20:0_	4.12955
20:0_	7.08215
20:0_	5.41667
20:0_	3.37662
20:0_	5.10753
22:0_	8.79007
22:0_	6.54008
22:0_	4.0163
22:0_	3.69881
22:0_	5.82902
22:0_	5.11811
22:0_	8.29016
22:0_	6.78138
22:0_	3.80048
22:0_	6.34299
Ethanol	0
Ethanol	1.38889
Ethanol	0.850547
Ethanol	1.02443
Ethanol	1.22888
20:3_	4.74812
20:3_	4.7817
20:3_	4.12698
20:3_	7.22714
20:3_	9.5165
20:3_	6.71798
20:3_	6.26866
20:3_	4.97409
20:3_	3.93199
20:3_	4.7138
22:4_	4.64371
22:4_	8.69565
22:4_	7.66423
22:4_	7.02988
22:4_	5.65903
22:4_	5.51827
22:4_	8.413
22:4_	5.42477
22:4_	3.48837
22:4_	3.09917
22:5_	6.70141
22:5_	6.54397
22:5_	8.07947
22:5_	5.65032
22:5_	4.40848
22:5_	7.61024
22:5_	3.67505
22:5_	7.73286
22:5_	5.7754
22:5_	6.8895
22:6_	6.08273
22:6_	2.78293
22:6_	3.82831
22:6_	4.08163
22:6_	5.98291
22:6_	3.94366
22:6_	5.46624
22:6_	7.91367
22:6_	6.30252
22:6_	6.4
24:1_	4.47518
24:1_	5.33333
24:1_	4.27586
24:1_	5.6872
24:1_	5.5814
24:1_	5.04819
24:1_	7.16724
24:1_	5.90717
24:1_	9.50324
24:1_	5.23364

## Sheet: 5d
taxa	log2FoldChange	sample	category	padj
Zotu23_Lachnospiraceae	2.86496	22_6	Enriched	0.0214678
Zotu49_Lachnospiraceae	2.89918	22_6	Enriched	0.0303821
Zotu104_Muribaculaceae	4.73669	22_6	Enriched	0.00645265
Zotu163_Lachnospiraceae	2.96806	22_6	Enriched	0.0137127
Zotu165_Lachnospiraceae	2.95399	22_6	Enriched	0.0164609
Zotu188_Muribaculaceae	3.42472	22_6	Enriched	0.0248607
Zotu228_Muribaculaceae	3.84059	22_6	Enriched	0.0165939
Zotu237_Turicimonas muris	4.98544	22_6	Enriched	0.0165939
Zotu245_Muribaculaceae	6.63903	22_6	Enriched	0.00017195
Zotu259_Turicimonas muris	5.60062	22_6	Enriched	0.0158258
Zotu314_Turicimonas muris	6.02263	22_6	Enriched	0.0381911
Zotu401_Alistipes putredinis	17.309	22_6	Enriched	2.73895e-06
Zotu412_Turicimonas muris	5.27491	22_6	Enriched	0.0249093
Zotu704_Escherichia coli	18.9514	22_6	Enriched	7.25966e-07
Zotu1077_Phocaeicola dorei	17.2937	22_6	Enriched	2.73895e-06
Zotu1131_Ruminococcus gnavus	18.4198	22_6	Enriched	1.18604e-06
Zotu1151_Bacteroides ovatus	17.3252	22_6	Enriched	2.73895e-06
Zotu1183_Dubosiella muris	17.1954	22_6	Enriched	2.73895e-06
Zotu1350_Fusimonas intestini	17.2322	22_6	Enriched	2.73895e-06
Zotu1401_Mediterraneibacter faecis	17.3848	22_6	Enriched	2.73895e-06
Zotu1481_Clostridium innocuum	17.8308	22_6	Enriched	2.51801e-06
Zotu1519_Enterocloster bolteae	17.454	22_6	Enriched	2.73895e-06
Zotu1615_Thomasclavelia ramosa	17.3848	22_6	Enriched	2.73895e-06
Zotu1717_Coprococcus eutactus	17.1402	22_6	Enriched	2.73895e-06
Zotu1729_Clostridium scindens	17.7381	22_6	Enriched	2.51801e-06
Zotu2568_Clostridium paraputrificum	17.1402	22_6	Enriched	2.73895e-06
Zotu14_Lachnospiraceae	3.1243	24_1	Enriched	0.000159853
Zotu18_Parasutterella spp.	3.49733	24_1	Enriched	0.000254308
Zotu23_Lachnospiraceae	3.98134	24_1	Enriched	4.15744e-07
Zotu49_Lachnospiraceae	3.82012	24_1	Enriched	7.16646e-07
Zotu104_Muribaculaceae	5.38648	24_1	Enriched	7.39532e-07
Zotu123_Lachnospiraceae	4.96799	24_1	Enriched	9.20685e-05
Zotu160_Desulfovibrio fairfieldensis	5.8871	24_1	Enriched	3.05373e-06
Zotu163_Lachnospiraceae	4.00315	24_1	Enriched	3.07108e-07
Zotu165_Lachnospiraceae	3.70681	24_1	Enriched	1.93791e-06
Zotu188_Muribaculaceae	4.76165	24_1	Enriched	2.95473e-07
Zotu228_Muribaculaceae	4.54276	24_1	Enriched	7.42969e-06
Zotu237_Turicimonas muris	6.11431	24_1	Enriched	4.078e-06
Zotu245_Muribaculaceae	5.07478	24_1	Enriched	4.46625e-06
Zotu259_Turicimonas muris	6.99296	24_1	Enriched	1.2727e-05
Zotu412_Turicimonas muris	6.54067	24_1	Enriched	5.82674e-06
Zotu437_Lachnospiraceae	5.82475	24_1	Enriched	7.76557e-05
Zotu506_Kineothrix alysoides	6.55239	24_1	Enriched	1.68227e-05
Zotu23_Lachnospiraceae	3.85214	22_5	Enriched	0.00451189
Zotu49_Lachnospiraceae	3.42002	22_5	Enriched	0.00886352
Zotu104_Muribaculaceae	7.4916	22_5	Enriched	0.000293314
Zotu160_Desulfovibrio fairfieldensis	5.31052	22_5	Enriched	0.00454454
Zotu163_Lachnospiraceae	3.84905	22_5	Enriched	0.00454454
Zotu165_Lachnospiraceae	3.82694	22_5	Enriched	0.00454454
Zotu188_Muribaculaceae	3.75259	22_5	Enriched	0.0162603
Zotu228_Muribaculaceae	4.95785	22_5	Enriched	0.0241435
Zotu237_Turicimonas muris	5.19484	22_5	Enriched	0.0125288
Zotu245_Muribaculaceae	4.27515	22_5	Enriched	0.00454454
Zotu259_Turicimonas muris	6.28061	22_5	Enriched	0.0262979
Zotu314_Turicimonas muris	6.84751	22_5	Enriched	0.00874613
Zotu412_Turicimonas muris	7.45302	22_5	Enriched	0.00454454
Zotu23_Lachnospiraceae	3.45211	22_4	Enriched	0.00455148
Zotu53_Lachnospiraceae	4.17018	22_4	Enriched	0.0153797
Zotu104_Muribaculaceae	6.28388	22_4	Enriched	0.000968381
Zotu160_Desulfovibrio fairfieldensis	4.80961	22_4	Enriched	0.00878716
Zotu163_Lachnospiraceae	3.58842	22_4	Enriched	0.00344953
Zotu165_Lachnospiraceae	3.3254	22_4	Enriched	0.0107032
Zotu188_Muribaculaceae	4.21058	22_4	Enriched	0.0101424
Zotu228_Muribaculaceae	4.9241	22_4	Enriched	0.0206275
Zotu237_Turicimonas muris	4.69088	22_4	Enriched	0.0206275
Zotu245_Muribaculaceae	4.65588	22_4	Enriched	0.0153797
Zotu259_Turicimonas muris	6.91166	22_4	Enriched	0.00171205
Zotu314_Turicimonas muris	6.02104	22_4	Enriched	0.0377451
Zotu412_Turicimonas muris	6.83134	22_4	Enriched	0.0107032
Zotu506_Kineothrix alysoides	5.97467	22_4	Enriched	0.0191148
Zotu12_Bacteroides muris	4.4286	20_0	Enriched	0.00170841
Zotu14_Lachnospiraceae	5.06945	20_0	Enriched	7.9838e-06
Zotu18_Parasutterella spp.	4.82902	20_0	Enriched	6.28133e-06
Zotu23_Lachnospiraceae	5.11356	20_0	Enriched	5.47135e-05
Zotu35_Bilophila spp.	4.02062	20_0	Enriched	0.0175321
Zotu40_Muribaculaceae	3.74967	20_0	Enriched	0.0131619
Zotu47_Lachnospiraceae	4.51478	20_0	Enriched	0.00692665
Zotu49_Lachnospiraceae	4.21422	20_0	Enriched	3.98166e-06
Zotu53_Lachnospiraceae	4.05433	20_0	Enriched	0.00871148
Zotu59_Muribaculum spp.	4.38473	20_0	Enriched	0.00117897
Zotu81_Muribaculum spp.	3.85844	20_0	Enriched	0.00875251
Zotu82_Enterocloster spp.	4.57094	20_0	Enriched	0.0109001
Zotu104_Muribaculaceae	7.46156	20_0	Enriched	2.00256e-08
Zotu111_Parabacteroides distasonis	4.54213	20_0	Enriched	0.0147924
Zotu132_Anaerotignum spp.	5.35303	20_0	Enriched	0.00402833
Zotu135_Desulfovibrionaceae	6.48383	20_0	Enriched	0.00875251
Zotu160_Desulfovibrio fairfieldensis	6.77809	20_0	Enriched	3.51096e-05
Zotu163_Lachnospiraceae	5.23995	20_0	Enriched	3.61408e-05
Zotu165_Lachnospiraceae	5.00074	20_0	Enriched	6.29818e-05
Zotu180_Oscillibacter spp.	6.51266	20_0	Enriched	0.000282593
Zotu188_Muribaculaceae	5.90517	20_0	Enriched	1.44639e-06
Zotu199_Muribaculum spp.	3.94814	20_0	Enriched	0.0068171
Zotu202_Sporofaciens spp.	6.32425	20_0	Enriched	0.0011056
Zotu203_Lachnospiraceae	6.35665	20_0	Enriched	3.7358e-05
Zotu228_Muribaculaceae	8.53982	20_0	Enriched	4.31694e-08
Zotu229_Muribaculum spp.	4.79911	20_0	Enriched	0.0068171
Zotu237_Turicimonas muris	9.40412	20_0	Enriched	2.00256e-08
Zotu245_Muribaculaceae	7.21103	20_0	Enriched	1.02464e-06
Zotu259_Turicimonas muris	10.1966	20_0	Enriched	2.00256e-08
Zotu314_Turicimonas muris	9.22099	20_0	Enriched	6.28916e-06
Zotu412_Turicimonas muris	9.36989	20_0	Enriched	7.18365e-08
Zotu506_Kineothrix alysoides	6.745	20_0	Enriched	0.00964333
Zotu595_Sporofaciens spp.	18.6973	20_0	Enriched	3.08058e-07
Zotu12_Bacteroides muris	4.4286	22_0	Enriched	0.00170841
Zotu14_Lachnospiraceae	5.06945	22_0	Enriched	7.9838e-06
Zotu18_Parasutterella spp.	4.82902	22_0	Enriched	6.28133e-06
Zotu23_Lachnospiraceae	5.11356	22_0	Enriched	5.47135e-05
Zotu35_Bilophila spp.	4.02062	22_0	Enriched	0.0175321
Zotu40_Muribaculaceae	3.74967	22_0	Enriched	0.0131619
Zotu47_Lachnospiraceae	4.51478	22_0	Enriched	0.00692665
Zotu49_Lachnospiraceae	4.21422	22_0	Enriched	3.98166e-06
Zotu53_Lachnospiraceae	4.05433	22_0	Enriched	0.00871148
Zotu59_Muribaculum spp.	4.38473	22_0	Enriched	0.00117897
Zotu81_Muribaculum spp.	3.85844	22_0	Enriched	0.00875251
Zotu82_Enterocloster spp.	4.57094	22_0	Enriched	0.0109001
Zotu104_Muribaculaceae	7.46156	22_0	Enriched	2.00256e-08
Zotu111_Parabacteroides distasonis	4.54213	22_0	Enriched	0.0147924
Zotu132_Anaerotignum spp.	5.35303	22_0	Enriched	0.00402833
Zotu135_Desulfovibrionaceae	6.48383	22_0	Enriched	0.00875251
Zotu160_Desulfovibrio fairfieldensis	6.77809	22_0	Enriched	3.51096e-05
Zotu163_Lachnospiraceae	5.23995	22_0	Enriched	3.61408e-05
Zotu165_Lachnospiraceae	5.00074	22_0	Enriched	6.29818e-05
Zotu180_Oscillibacter spp.	6.51266	22_0	Enriched	0.000282593
Zotu188_Muribaculaceae	5.90517	22_0	Enriched	1.44639e-06
Zotu199_Muribaculum spp.	3.94814	22_0	Enriched	0.0068171
Zotu202_Sporofaciens spp.	6.32425	22_0	Enriched	0.0011056
Zotu203_Lachnospiraceae	6.35665	22_0	Enriched	3.7358e-05
Zotu228_Muribaculaceae	8.53982	22_0	Enriched	4.31694e-08
Zotu229_Muribaculum spp.	4.79911	22_0	Enriched	0.0068171
Zotu237_Turicimonas muris	9.40412	22_0	Enriched	2.00256e-08
Zotu245_Muribaculaceae	7.21103	22_0	Enriched	1.02464e-06
Zotu259_Turicimonas muris	10.1966	22_0	Enriched	2.00256e-08
Zotu314_Turicimonas muris	9.22099	22_0	Enriched	6.28916e-06
Zotu412_Turicimonas muris	9.36989	22_0	Enriched	7.18365e-08
Zotu506_Kineothrix alysoides	6.745	22_0	Enriched	0.00964333
Zotu595_Sporofaciens spp.	18.6973	22_0	Enriched	3.08058e-07
Zotu14_Lachnospiraceae	3.63181	20_3	Enriched	0.000367159
Zotu18_Parasutterella spp.	3.03426	20_3	Enriched	0.0218609
Zotu23_Lachnospiraceae	3.80181	20_3	Enriched	0.000974126
Zotu35_Bilophila spp.	4.02364	20_3	Enriched	0.000941957
Zotu49_Lachnospiraceae	3.00327	20_3	Enriched	0.0349611
Zotu53_Lachnospiraceae	4.00177	20_3	Enriched	0.00279518
Zotu104_Muribaculaceae	5.58136	20_3	Enriched	3.414e-06
Zotu123_Lachnospiraceae	5.48984	20_3	Enriched	0.000261203
Zotu160_Desulfovibrio fairfieldensis	6.35811	20_3	Enriched	0.00111344
Zotu163_Lachnospiraceae	4.01276	20_3	Enriched	0.000418618
Zotu165_Lachnospiraceae	4.02097	20_3	Enriched	0.00502299
Zotu188_Muribaculaceae	4.14193	20_3	Enriched	0.00521001
Zotu228_Muribaculaceae	4.89188	20_3	Enriched	0.000431229
Zotu237_Turicimonas muris	8.46528	20_3	Enriched	6.49405e-07
Zotu245_Muribaculaceae	6.41222	20_3	Enriched	0.000218068
Zotu259_Turicimonas muris	6.32421	20_3	Enriched	0.00502299
Zotu275_Kineothrix alysoides	5.76804	20_3	Enriched	0.0336325
Zotu314_Turicimonas muris	9.15292	20_3	Enriched	3.93863e-06
Zotu412_Turicimonas muris	8.18735	20_3	Enriched	1.24882e-05
Zotu506_Kineothrix alysoides	7.21053	20_3	Enriched	0.00564334
Zotu704_Escherichia coli	20.2034	20_3	Enriched	3.82848e-08
Zotu1131_Ruminococcus gnavus	19.6943	20_3	Enriched	6.28236e-08
Zotu1519_Enterocloster bolteae	18.8607	20_3	Enriched	1.86227e-07
Zotu1615_Thomasclavelia ramosa	18.7674	20_3	Enriched	1.89576e-07
Zotu1729_Clostridium scindens	18.8698	20_3	Enriched	1.86227e-07
Zotu86_Agathobaculum spp.	-4.93449	20_3	Depleted	0.0312311

## Sheet: 5e luminal
	OTU	Sample	Abundance	mouse_id	Genotype	Age	Genotype_Age	Tissue	Phenotype	Tissue_Age	Age_Genotype	Age_Phenotype	Exact_Age	Tumor_No	Cage	Litter	Cage_Genotype	Gender	ATF6_expression	GRP78_expression	Kingdom	Phylum	Class	Order	Family	Genus	ASV	Highest_classified
1	Zotu23; LachnospiraceaeNK4A136group	D29668_01-AV967	4.88643	AV967	tg/tg	5wk	tg/tg_5wk	Healthy	NT	Healthy_5wk	5wk_tg/tg	5wk_NT	5.3	0	T	162	T_tg/tg	f	5.12087	23.5022	Bacteria	Firmicutes	Clostridia	Lachnospirales	Lachnospiraceae	LachnospiraceaeNK4A136group	Zotu23	Zotu23; LachnospiraceaeNK4A136group
2	Zotu23; LachnospiraceaeNK4A136group	D29750_83-AV814	4.03522	AV814	tg/wt	12wk	tg/wt_12wk	Healthy	NT	Healthy_12wk	12wk_tg/wt	12wk_NT	12.3	0	P	157	P_tg/wt	m	NA	NA	Bacteria	Firmicutes	Clostridia	Lachnospirales	Lachnospiraceae	LachnospiraceaeNK4A136group	Zotu23	Zotu23; LachnospiraceaeNK4A136group
3	Zotu23; LachnospiraceaeNK4A136group	D29742_75-AV794TA	2.57313	AV794TA	tg/tg	12wk	tg/tg_12wk	Tumor_adjacent	T	Tumor_adjacent_12wk	12wk_tg/tg	12wk_T	12	1	N	152a	N_tg/tg	f	NA	NA	Bacteria	Firmicutes	Clostridia	Lachnospirales	Lachnospiraceae	LachnospiraceaeNK4A136group	Zotu23	Zotu23; LachnospiraceaeNK4A136group
4	Zotu49; LachnospiraceaeNK4A136group	D29672_05-AV974	2.45665	AV974	tg/tg	5wk	tg/tg_5wk	Healthy	NT	Healthy_5wk	5wk_tg/tg	5wk_NT	5.3	0	V	165	V_tg/tg	f	5.99207	23.4479	Bacteria	Firmicutes	Clostridia	Lachnospirales	Lachnospiraceae	LachnospiraceaeNK4A136group	Zotu49	Zotu49; LachnospiraceaeNK4A136group
5	Zotu23; LachnospiraceaeNK4A136group	D29737_70-AV794T	2.1482	AV794T	tg/tg	12wk	tg/tg_12wk	Tumor	T	Tumor_12wk	12wk_tg/tg	12wk_T	12	1	N	152a	N_tg/tg	f	NA	NA	Bacteria	Firmicutes	Clostridia	Lachnospirales	Lachnospiraceae	LachnospiraceaeNK4A136group	Zotu23	Zotu23; LachnospiraceaeNK4A136group
6	Zotu704; Escherichia-Shigella	D29733_66-AV604T	2.07973	AV604T	tg/tg	12wk	tg/tg_12wk	Tumor	T	Tumor_12wk	12wk_tg/tg	12wk_T	12.3	3	I	143	I_tg/tg	m	NA	NA	Bacteria	Proteobacteria	Gammaproteobacteria	Enterobacterales	Enterobacteriaceae	Escherichia-Shigella	Zotu704	Zotu704; Escherichia-Shigella
7	Zotu23; LachnospiraceaeNK4A136group	D29669_02-AV968	2.0057	AV968	tg/tg	5wk	tg/tg_5wk	Healthy	NT	Healthy_5wk	5wk_tg/tg	5wk_NT	5.3	0	T	162	T_tg/tg	f	7.49739	27.8844	Bacteria	Firmicutes	Clostridia	Lachnospirales	Lachnospiraceae	LachnospiraceaeNK4A136group	Zotu23	Zotu23; LachnospiraceaeNK4A136group
8	Zotu86; Butyricicoccus	D29684_17-AV817	1.67139	AV817	tg/tg	5wk	tg/tg_5wk	Healthy	NT	Healthy_5wk	5wk_tg/tg	5wk_NT	5	0	Q	159	Q_tg/tg	m	5.42537	25.4229	Bacteria	Firmicutes	Clostridia	Oscillospirales	Butyricicoccaceae	Butyricicoccus	Zotu86	Zotu86; Butyricicoccus
9	Zotu86; Butyricicoccus	D29685_18-AV863	1.48518	AV863	fl/fl	5wk	fl/fl_5wk	Healthy	NT	Healthy_5wk	5wk_fl/fl	5wk_NT	5	0	S	160	S_fl/fl	m	NA	NA	Bacteria	Firmicutes	Clostridia	Oscillospirales	Butyricicoccaceae	Butyricicoccus	Zotu86	Zotu86; Butyricicoccus
10	Zotu49; LachnospiraceaeNK4A136group	D29685_18-AV863	1.45096	AV863	fl/fl	5wk	fl/fl_5wk	Healthy	NT	Healthy_5wk	5wk_fl/fl	5wk_NT	5	0	S	160	S_fl/fl	m	NA	NA	Bacteria	Firmicutes	Clostridia	Lachnospirales	Lachnospiraceae	LachnospiraceaeNK4A136group	Zotu49	Zotu49; LachnospiraceaeNK4A136group
11	Zotu23; LachnospiraceaeNK4A136group	D29735_68-AV791T	1.26818	AV791T	tg/tg	12wk	tg/tg_12wk	Tumor	T	Tumor_12wk	12wk_tg/tg	12wk_T	12.1	3	N	152a	N_tg/tg	f	NA	NA	Bacteria	Firmicutes	Clostridia	Lachnospirales	Lachnospiraceae	LachnospiraceaeNK4A136group	Zotu23	Zotu23; LachnospiraceaeNK4A136group
12	Zotu12; Bacteroides	D29686_19-AV864	1.26482	AV864	fl/fl	5wk	fl/fl_5wk	Healthy	NT	Healthy_5wk	5wk_fl/fl	5wk_NT	5	0	S	160	S_fl/fl	m	NA	NA	Bacteria	Bacteroidota	Bacteroidia	Bacteroidales	Bacteroidaceae	Bacteroides	Zotu12	Zotu12; Bacteroides
13	Zotu23; LachnospiraceaeNK4A136group	D29683_16-AV816	1.22024	AV816	fl/fl	5wk	fl/fl_5wk	Healthy	NT	Healthy_5wk	5wk_fl/fl	5wk_NT	5	0	Q	159	Q_fl/fl	m	NA	NA	Bacteria	Firmicutes	Clostridia	Lachnospirales	Lachnospiraceae	LachnospiraceaeNK4A136group	Zotu23	Zotu23; LachnospiraceaeNK4A136group
14	Zotu23; LachnospiraceaeNK4A136group	D29749_82-AV579	1.13315	AV579	tg/wt	12wk	tg/wt_12wk	Healthy	NT	Healthy_12wk	12wk_tg/wt	12wk_NT	12	0	F	141	F_tg/wt	f	NA	NA	Bacteria	Firmicutes	Clostridia	Lachnospirales	Lachnospiraceae	LachnospiraceaeNK4A136group	Zotu23	Zotu23; LachnospiraceaeNK4A136group
15	Zotu23; LachnospiraceaeNK4A136group	D29684_17-AV817	1.11547	AV817	tg/tg	5wk	tg/tg_5wk	Healthy	NT	Healthy_5wk	5wk_tg/tg	5wk_NT	5	0	Q	159	Q_tg/tg	m	5.42537	25.4229	Bacteria	Firmicutes	Clostridia	Lachnospirales	Lachnospiraceae	LachnospiraceaeNK4A136group	Zotu23	Zotu23; LachnospiraceaeNK4A136group
16	Zotu23; LachnospiraceaeNK4A136group	D29740_73-AV791TA	1.0984	AV791TA	tg/tg	12wk	tg/tg_12wk	Tumor_adjacent	T	Tumor_adjacent_12wk	12wk_tg/tg	12wk_T	12.1	3	N	152a	N_tg/tg	f	NA	NA	Bacteria	Firmicutes	Clostridia	Lachnospirales	Lachnospiraceae	LachnospiraceaeNK4A136group	Zotu23	Zotu23; LachnospiraceaeNK4A136group
17	Zotu23; LachnospiraceaeNK4A136group	D29734_67-AV770T	1.04439	AV770T	tg/tg	12wk	tg/tg_12wk	Tumor	T	Tumor_12wk	12wk_tg/tg	12wk_T	12.1	1	L	147a	L_tg/tg	f	NA	NA	Bacteria	Firmicutes	Clostridia	Lachnospirales	Lachnospiraceae	LachnospiraceaeNK4A136group	Zotu23	Zotu23; LachnospiraceaeNK4A136group
18	Zotu49; LachnospiraceaeNK4A136group	D29750_83-AV814	0.97622	AV814	tg/wt	12wk	tg/wt_12wk	Healthy	NT	Healthy_12wk	12wk_tg/wt	12wk_NT	12.3	0	P	157	P_tg/wt	m	NA	NA	Bacteria	Firmicutes	Clostridia	Lachnospirales	Lachnospiraceae	LachnospiraceaeNK4A136group	Zotu49	Zotu49; LachnospiraceaeNK4A136group
19	Zotu86; Butyricicoccus	D29752_85-AV865	0.967947	AV865	fl/fl	5wk	fl/fl_5wk	Healthy	NT	Healthy_5wk	5wk_fl/fl	5wk_NT	5	0	S	160	S_fl/fl	m	NA	NA	Bacteria	Firmicutes	Clostridia	Oscillospirales	Butyricicoccaceae	Butyricicoccus	Zotu86	Zotu86; Butyricicoccus
20	Zotu23; LachnospiraceaeNK4A136group	D29678_11-AV588	0.948438	AV588	tg/wt	5wk	tg/wt_5wk	Healthy	NT	Healthy_5wk	5wk_tg/wt	5wk_NT	4.9	0	G	140	G_tg/wt	m	2.74421	20.9381	Bacteria	Firmicutes	Clostridia	Lachnospirales	Lachnospiraceae	LachnospiraceaeNK4A136group	Zotu23	Zotu23; LachnospiraceaeNK4A136group
21	Zotu86; Butyricicoccus	D29750_83-AV814	0.89376	AV814	tg/wt	12wk	tg/wt_12wk	Healthy	NT	Healthy_12wk	12wk_tg/wt	12wk_NT	12.3	0	P	157	P_tg/wt	m	NA	NA	Bacteria	Firmicutes	Clostridia	Oscillospirales	Butyricicoccaceae	Butyricicoccus	Zotu86	Zotu86; Butyricicoccus
22	Zotu12; Bacteroides	D29752_85-AV865	0.890511	AV865	fl/fl	5wk	fl/fl_5wk	Healthy	NT	Healthy_5wk	5wk_fl/fl	5wk_NT	5	0	S	160	S_fl/fl	m	NA	NA	Bacteria	Bacteroidota	Bacteroidia	Bacteroidales	Bacteroidaceae	Bacteroides	Zotu12	Zotu12; Bacteroides
23	Zotu49; LachnospiraceaeNK4A136group	D29678_11-AV588	0.849347	AV588	tg/wt	5wk	tg/wt_5wk	Healthy	NT	Healthy_5wk	5wk_tg/wt	5wk_NT	4.9	0	G	140	G_tg/wt	m	2.74421	20.9381	Bacteria	Firmicutes	Clostridia	Lachnospirales	Lachnospiraceae	LachnospiraceaeNK4A136group	Zotu49	Zotu49; LachnospiraceaeNK4A136group
24	Zotu12; Bacteroides	D29746_79-AV567	0.827218	AV567	tg/wt	12wk	tg/wt_12wk	Healthy	NT	Healthy_12wk	12wk_tg/wt	12wk_NT	12	0	D	138	D_tg/wt	f	NA	NA	Bacteria	Bacteroidota	Bacteroidia	Bacteroidales	Bacteroidaceae	Bacteroides	Zotu12	Zotu12; Bacteroides
25	Zotu18; Parasutterella	D29675_08-AV583	0.764852	AV583	tg/wt	5wk	tg/wt_5wk	Healthy	NT	Healthy_5wk	5wk_tg/wt	5wk_NT	5.3	0	F	141	F_tg/wt	f	2.17808	23.611	Bacteria	Proteobacteria	Gammaproteobacteria	Burkholderiales	Sutterellaceae	Parasutterella	Zotu18	Zotu18; Parasutterella
26	Zotu40; GOTU1381	D29733_66-AV604T	0.729295	AV604T	tg/tg	12wk	tg/tg_12wk	Tumor	T	Tumor_12wk	12wk_tg/tg	12wk_T	12.3	3	I	143	I_tg/tg	m	NA	NA	Bacteria	Bacteroidota	Bacteroidia	Bacteroidales	Muribaculaceae	GOTU1381	Zotu40	Zotu40; GOTU1381
27	Zotu86; Butyricicoccus	D29741_74-AV782.2TA	0.725727	AV7822TA	tg/tg	12wk	tg/tg_12wk	Tumor_adjacent	T	Tumor_adjacent_12wk	12wk_tg/tg	12wk_T	12.1	1	M	149	M_tg/tg	f	NA	NA	Bacteria	Firmicutes	Clostridia	Oscillospirales	Butyricicoccaceae	Butyricicoccus	Zotu86	Zotu86; Butyricicoccus
28	Zotu23; LachnospiraceaeNK4A136group	D29741_74-AV782.2TA	0.706113	AV7822TA	tg/tg	12wk	tg/tg_12wk	Tumor_adjacent	T	Tumor_adjacent_12wk	12wk_tg/tg	12wk_T	12.1	1	M	149	M_tg/tg	f	NA	NA	Bacteria	Firmicutes	Clostridia	Lachnospirales	Lachnospiraceae	LachnospiraceaeNK4A136group	Zotu23	Zotu23; LachnospiraceaeNK4A136group
29	Zotu86; Butyricicoccus	D29753_86-AV866	0.686479	AV866	fl/fl	5wk	fl/fl_5wk	Healthy	NT	Healthy_5wk	5wk_fl/fl	5wk_NT	5	0	S	160	S_fl/fl	m	NA	NA	Bacteria	Firmicutes	Clostridia	Oscillospirales	Butyricicoccaceae	Butyricicoccus	Zotu86	Zotu86; Butyricicoccus
30	Zotu40; GOTU1381	D29736_69-AV782.2T	0.681099	AV7822T	tg/tg	12wk	tg/tg_12wk	Tumor	T	Tumor_12wk	12wk_tg/tg	12wk_T	12.1	1	M	149	M_tg/tg	f	NA	NA	Bacteria	Bacteroidota	Bacteroidia	Bacteroidales	Muribaculaceae	GOTU1381	Zotu40	Zotu40; GOTU1381
31	Zotu86; Butyricicoccus	D29683_16-AV816	0.65766	AV816	fl/fl	5wk	fl/fl_5wk	Healthy	NT	Healthy_5wk	5wk_fl/fl	5wk_NT	5	0	Q	159	Q_fl/fl	m	NA	NA	Bacteria	Firmicutes	Clostridia	Oscillospirales	Butyricicoccaceae	Butyricicoccus	Zotu86	Zotu86; Butyricicoccus
32	Zotu704; Escherichia-Shigella	D29738_71-AV604TA	0.616731	AV604TA	tg/tg	12wk	tg/tg_12wk	Tumor_adjacent	T	Tumor_adjacent_12wk	12wk_tg/tg	12wk_T	12.3	3	I	143	I_tg/tg	m	NA	NA	Bacteria	Proteobacteria	Gammaproteobacteria	Enterobacterales	Enterobacteriaceae	Escherichia-Shigella	Zotu704	Zotu704; Escherichia-Shigella
33	Zotu86; Butyricicoccus	D29736_69-AV782.2T	0.611165	AV7822T	tg/tg	12wk	tg/tg_12wk	Tumor	T	Tumor_12wk	12wk_tg/tg	12wk_T	12.1	1	M	149	M_tg/tg	f	NA	NA	Bacteria	Firmicutes	Clostridia	Oscillospirales	Butyricicoccaceae	Butyricicoccus	Zotu86	Zotu86; Butyricicoccus
34	Zotu40; GOTU1381	D29741_74-AV782.2TA	0.590607	AV7822TA	tg/tg	12wk	tg/tg_12wk	Tumor_adjacent	T	Tumor_adjacent_12wk	12wk_tg/tg	12wk_T	12.1	1	M	149	M_tg/tg	f	NA	NA	Bacteria	Bacteroidota	Bacteroidia	Bacteroidales	Muribaculaceae	GOTU1381	Zotu40	Zotu40; GOTU1381
35	Zotu160; Desulfovibrio	D29670_03-AV971	0.584234	AV971	tg/tg	5wk	tg/tg_5wk	Healthy	NT	Healthy_5wk	5wk_tg/tg	5wk_NT	5.3	0	U	165	U_tg/tg	m	4.53066	23.611	Bacteria	Desulfobacterota	Desulfovibrionia	Desulfovibrionales	Desulfovibrionaceae	Desulfovibrio	Zotu160	Zotu160; Desulfovibrio
36	Zotu12; Bacteroides	D29759_92-AV610	0.581672	AV610	fl/fl	12wk	fl/fl_12wk	Healthy	NT	Healthy_12wk	12wk_fl/fl	12wk_NT	12	0	I	144	I_fl/fl	m	NA	NA	Bacteria	Bacteroidota	Bacteroidia	Bacteroidales	Bacteroidaceae	Bacteroides	Zotu12	Zotu12; Bacteroides
37	Zotu12; Bacteroides	D29676_09-AV584	0.580001	AV584	tg/wt	5wk	tg/wt_5wk	Healthy	NT	Healthy_5wk	5wk_tg/wt	5wk_NT	5.3	0	F	141	F_tg/wt	f	2.77609	20.6021	Bacteria	Bacteroidota	Bacteroidia	Bacteroidales	Bacteroidaceae	Bacteroides	Zotu12	Zotu12; Bacteroides
38	Zotu23; LachnospiraceaeNK4A136group	D29736_69-AV782.2T	0.574678	AV7822T	tg/tg	12wk	tg/tg_12wk	Tumor	T	Tumor_12wk	12wk_tg/tg	12wk_T	12.1	1	M	149	M_tg/tg	f	NA	NA	Bacteria	Firmicutes	Clostridia	Lachnospirales	Lachnospiraceae	LachnospiraceaeNK4A136group	Zotu23	Zotu23; LachnospiraceaeNK4A136group
39	Zotu86; Butyricicoccus	D29691_24-AV580	0.550186	AV580	fl/fl	12wk	fl/fl_12wk	Healthy	NT	Healthy_12wk	12wk_fl/fl	12wk_NT	12	0	F	141	F_fl/fl	f	NA	NA	Bacteria	Firmicutes	Clostridia	Oscillospirales	Butyricicoccaceae	Butyricicoccus	Zotu86	Zotu86; Butyricicoccus
40	Zotu23; LachnospiraceaeNK4A136group	D29739_72-AV770TA	0.54841	AV770TA	tg/tg	12wk	tg/tg_12wk	Tumor_adjacent	T	Tumor_adjacent_12wk	12wk_tg/tg	12wk_T	12.1	1	L	147a	L_tg/tg	f	NA	NA	Bacteria	Firmicutes	Clostridia	Lachnospirales	Lachnospiraceae	LachnospiraceaeNK4A136group	Zotu23	Zotu23; LachnospiraceaeNK4A136group
41	Zotu12; Bacteroides	D29735_68-AV791T	0.547101	AV791T	tg/tg	12wk	tg/tg_12wk	Tumor	T	Tumor_12wk	12wk_tg/tg	12wk_T	12.1	3	N	152a	N_tg/tg	f	NA	NA	Bacteria	Bacteroidota	Bacteroidia	Bacteroidales	Bacteroidaceae	Bacteroides	Zotu12	Zotu12; Bacteroides
42	Zotu12; Bacteroides	D29748_81-AV570	0.536202	AV570	tg/wt	12wk	tg/wt_12wk	Healthy	NT	Healthy_12wk	12wk_tg/wt	12wk_NT	12.6	0	D	138	D_tg/wt	f	NA	NA	Bacteria	Bacteroidota	Bacteroidia	Bacteroidales	Bacteroidaceae	Bacteroides	Zotu12	Zotu12; Bacteroides
43	Zotu401; RikenellaceaeRC9gutgroup	D29734_67-AV770T	0.535757	AV770T	tg/tg	12wk	tg/tg_12wk	Tumor	T	Tumor_12wk	12wk_tg/tg	12wk_T	12.1	1	L	147a	L_tg/tg	f	NA	NA	Bacteria	Bacteroidota	Bacteroidia	Bacteroidales	Rikenellaceae	RikenellaceaeRC9gutgroup	Zotu401	Zotu401; RikenellaceaeRC9gutgroup
44	Zotu23; LachnospiraceaeNK4A136group	D29743_76-AV833T	0.523359	AV833T	tg/tg	12wk	tg/tg_12wk	Tumor	T	Tumor_12wk	12wk_tg/tg	12wk_T	12.4	5	R	158	R_tg/tg	f	NA	NA	Bacteria	Firmicutes	Clostridia	Lachnospirales	Lachnospiraceae	LachnospiraceaeNK4A136group	Zotu23	Zotu23; LachnospiraceaeNK4A136group
45	Zotu40; GOTU1381	D29738_71-AV604TA	0.5207	AV604TA	tg/tg	12wk	tg/tg_12wk	Tumor_adjacent	T	Tumor_adjacent_12wk	12wk_tg/tg	12wk_T	12.3	3	I	143	I_tg/tg	m	NA	NA	Bacteria	Bacteroidota	Bacteroidia	Bacteroidales	Muribaculaceae	GOTU1381	Zotu40	Zotu40; GOTU1381
46	Zotu86; Butyricicoccus	D29751_84-AV803	0.506663	AV803	tg/wt	12wk	tg/wt_12wk	Healthy	NT	Healthy_12wk	12wk_tg/wt	12wk_NT	12.4	0	O	156	O_tg/wt	f	NA	NA	Bacteria	Firmicutes	Clostridia	Oscillospirales	Butyricicoccaceae	Butyricicoccus	Zotu86	Zotu86; Butyricicoccus
47	Zotu40; GOTU1381	D29759_92-AV610	0.496427	AV610	fl/fl	12wk	fl/fl_12wk	Healthy	NT	Healthy_12wk	12wk_fl/fl	12wk_NT	12	0	I	144	I_fl/fl	m	NA	NA	Bacteria	Bacteroidota	Bacteroidia	Bacteroidales	Muribaculaceae	GOTU1381	Zotu40	Zotu40; GOTU1381
48	Zotu49; LachnospiraceaeNK4A136group	D29669_02-AV968	0.490028	AV968	tg/tg	5wk	tg/tg_5wk	Healthy	NT	Healthy_5wk	5wk_tg/tg	5wk_NT	5.3	0	T	162	T_tg/tg	f	7.49739	27.8844	Bacteria	Firmicutes	Clostridia	Lachnospirales	Lachnospiraceae	LachnospiraceaeNK4A136group	Zotu49	Zotu49; LachnospiraceaeNK4A136group
49	Zotu86; Butyricicoccus	D29760_93-AV611	0.483867	AV611	fl/fl	12wk	fl/fl_12wk	Healthy	NT	Healthy_12wk	12wk_fl/fl	12wk_NT	12	0	I	144	I_fl/fl	m	NA	NA	Bacteria	Firmicutes	Clostridia	Oscillospirales	Butyricicoccaceae	Butyricicoccus	Zotu86	Zotu86; Butyricicoccus
50	Zotu40; GOTU1381	D29680_13-AV597	0.472489	AV597	tg/wt	5wk	tg/wt_5wk	Healthy	NT	Healthy_5wk	5wk_tg/wt	5wk_NT	4.9	0	H	139	H_tg/wt	m	NA	NA	Bacteria	Bacteroidota	Bacteroidia	Bacteroidales	Muribaculaceae	GOTU1381	Zotu40	Zotu40; GOTU1381
51	Zotu49; LachnospiraceaeNK4A136group	D29684_17-AV817	0.472349	AV817	tg/tg	5wk	tg/tg_5wk	Healthy	NT	Healthy_5wk	5wk_tg/tg	5wk_NT	5	0	Q	159	Q_tg/tg	m	5.42537	25.4229	Bacteria	Firmicutes	Clostridia	Lachnospirales	Lachnospiraceae	LachnospiraceaeNK4A136group	Zotu49	Zotu49; LachnospiraceaeNK4A136group
52	Zotu86; Butyricicoccus	D29759_92-AV610	0.458819	AV610	fl/fl	12wk	fl/fl_12wk	Healthy	NT	Healthy_12wk	12wk_fl/fl	12wk_NT	12	0	I	144	I_fl/fl	m	NA	NA	Bacteria	Firmicutes	Clostridia	Oscillospirales	Butyricicoccaceae	Butyricicoccus	Zotu86	Zotu86; Butyricicoccus
53	Zotu86; Butyricicoccus	D29747_80-AV568	0.451048	AV568	tg/wt	12wk	tg/wt_12wk	Healthy	NT	Healthy_12wk	12wk_tg/wt	12wk_NT	12	0	D	138	D_tg/wt	f	NA	NA	Bacteria	Firmicutes	Clostridia	Oscillospirales	Butyricicoccaceae	Butyricicoccus	Zotu86	Zotu86; Butyricicoccus
54	Zotu86; Butyricicoccus	D29686_19-AV864	0.449831	AV864	fl/fl	5wk	fl/fl_5wk	Healthy	NT	Healthy_5wk	5wk_fl/fl	5wk_NT	5	0	S	160	S_fl/fl	m	NA	NA	Bacteria	Firmicutes	Clostridia	Oscillospirales	Butyricicoccaceae	Butyricicoccus	Zotu86	Zotu86; Butyricicoccus
55	Zotu40; GOTU1381	D29761_94-AV802	0.448757	AV802	fl/fl	12wk	fl/fl_12wk	Healthy	NT	Healthy_12wk	12wk_fl/fl	12wk_NT	12.4	0	O	156	O_fl/fl	f	NA	NA	Bacteria	Bacteroidota	Bacteroidia	Bacteroidales	Muribaculaceae	GOTU1381	Zotu40	Zotu40; GOTU1381
56	Zotu23; LachnospiraceaeNK4A136group	D29673_06-AV996	0.446221	AV996	tg/tg	5wk	tg/tg_5wk	Healthy	NT	Healthy_5wk	5wk_tg/tg	5wk_NT	5.1	0	W	170	W_tg/tg	f	NA	NA	Bacteria	Firmicutes	Clostridia	Lachnospirales	Lachnospiraceae	LachnospiraceaeNK4A136group	Zotu23	Zotu23; LachnospiraceaeNK4A136group
57	Zotu12; Bacteroides	D29740_73-AV791TA	0.439362	AV791TA	tg/tg	12wk	tg/tg_12wk	Tumor_adjacent	T	Tumor_adjacent_12wk	12wk_tg/tg	12wk_T	12.1	3	N	152a	N_tg/tg	f	NA	NA	Bacteria	Bacteroidota	Bacteroidia	Bacteroidales	Bacteroidaceae	Bacteroides	Zotu12	Zotu12; Bacteroides
58	Zotu40; GOTU1381	D29748_81-AV570	0.430935	AV570	tg/wt	12wk	tg/wt_12wk	Healthy	NT	Healthy_12wk	12wk_tg/wt	12wk_NT	12.6	0	D	138	D_tg/wt	f	NA	NA	Bacteria	Bacteroidota	Bacteroidia	Bacteroidales	Muribaculaceae	GOTU1381	Zotu40	Zotu40; GOTU1381
59	Zotu86; Butyricicoccus	D29758_91-AV609	0.429485	AV609	fl/fl	12wk	fl/fl_12wk	Healthy	NT	Healthy_12wk	12wk_fl/fl	12wk_NT	11.7	0	I	144	I_fl/fl	m	NA	NA	Bacteria	Firmicutes	Clostridia	Oscillospirales	Butyricicoccaceae	Butyricicoccus	Zotu86	Zotu86; Butyricicoccus
60	Zotu12; Bacteroides	D29747_80-AV568	0.422475	AV568	tg/wt	12wk	tg/wt_12wk	Healthy	NT	Healthy_12wk	12wk_tg/wt	12wk_NT	12	0	D	138	D_tg/wt	f	NA	NA	Bacteria	Bacteroidota	Bacteroidia	Bacteroidales	Bacteroidaceae	Bacteroides	Zotu12	Zotu12; Bacteroides
61	Zotu86; Butyricicoccus	D29671_04-AV972	0.419687	AV972	tg/tg	5wk	tg/tg_5wk	Healthy	NT	Healthy_5wk	5wk_tg/tg	5wk_NT	5.3	0	U	165	U_tg/tg	m	7.60205	23.7204	Bacteria	Firmicutes	Clostridia	Oscillospirales	Butyricicoccaceae	Butyricicoccus	Zotu86	Zotu86; Butyricicoccus
62	Zotu401; RikenellaceaeRC9gutgroup	D29739_72-AV770TA	0.419602	AV770TA	tg/tg	12wk	tg/tg_12wk	Tumor_adjacent	T	Tumor_adjacent_12wk	12wk_tg/tg	12wk_T	12.1	1	L	147a	L_tg/tg	f	NA	NA	Bacteria	Bacteroidota	Bacteroidia	Bacteroidales	Rikenellaceae	RikenellaceaeRC9gutgroup	Zotu401	Zotu401; RikenellaceaeRC9gutgroup
63	Zotu12; Bacteroides	D29753_86-AV866	0.417857	AV866	fl/fl	5wk	fl/fl_5wk	Healthy	NT	Healthy_5wk	5wk_fl/fl	5wk_NT	5	0	S	160	S_fl/fl	m	NA	NA	Bacteria	Bacteroidota	Bacteroidia	Bacteroidales	Bacteroidaceae	Bacteroides	Zotu12	Zotu12; Bacteroides
64	Zotu40; GOTU1381	D29758_91-AV609	0.414096	AV609	fl/fl	12wk	fl/fl_12wk	Healthy	NT	Healthy_12wk	12wk_fl/fl	12wk_NT	11.7	0	I	144	I_fl/fl	m	NA	NA	Bacteria	Bacteroidota	Bacteroidia	Bacteroidales	Muribaculaceae	GOTU1381	Zotu40	Zotu40; GOTU1381
65	Zotu23; LachnospiraceaeNK4A136group	D29691_24-AV580	0.389112	AV580	fl/fl	12wk	fl/fl_12wk	Healthy	NT	Healthy_12wk	12wk_fl/fl	12wk_NT	12	0	F	141	F_fl/fl	f	NA	NA	Bacteria	Firmicutes	Clostridia	Lachnospirales	Lachnospiraceae	LachnospiraceaeNK4A136group	Zotu23	Zotu23; LachnospiraceaeNK4A136group
66	Zotu160; Desulfovibrio	D29668_01-AV967	0.38897	AV967	tg/tg	5wk	tg/tg_5wk	Healthy	NT	Healthy_5wk	5wk_tg/tg	5wk_NT	5.3	0	T	162	T_tg/tg	f	5.12087	23.5022	Bacteria	Desulfobacterota	Desulfovibrionia	Desulfovibrionales	Desulfovibrionaceae	Desulfovibrio	Zotu160	Zotu160; Desulfovibrio
67	Zotu35; GOTU2839	D29743_76-AV833T	0.388671	AV833T	tg/tg	12wk	tg/tg_12wk	Tumor	T	Tumor_12wk	12wk_tg/tg	12wk_T	12.4	5	R	158	R_tg/tg	f	NA	NA	Bacteria	Desulfobacterota	Desulfovibrionia	Desulfovibrionales	Desulfovibrionaceae	GOTU2839	Zotu35	Zotu35; GOTU2839
68	Zotu86; Butyricicoccus	D29678_11-AV588	0.385745	AV588	tg/wt	5wk	tg/wt_5wk	Healthy	NT	Healthy_5wk	5wk_tg/wt	5wk_NT	4.9	0	G	140	G_tg/wt	m	2.74421	20.9381	Bacteria	Firmicutes	Clostridia	Oscillospirales	Butyricicoccaceae	Butyricicoccus	Zotu86	Zotu86; Butyricicoccus
69	Zotu49; LachnospiraceaeNK4A136group	D29670_03-AV971	0.380152	AV971	tg/tg	5wk	tg/tg_5wk	Healthy	NT	Healthy_5wk	5wk_tg/tg	5wk_NT	5.3	0	U	165	U_tg/tg	m	4.53066	23.611	Bacteria	Firmicutes	Clostridia	Lachnospirales	Lachnospiraceae	LachnospiraceaeNK4A136group	Zotu49	Zotu49; LachnospiraceaeNK4A136group
70	Zotu401; RikenellaceaeRC9gutgroup	D29733_66-AV604T	0.364648	AV604T	tg/tg	12wk	tg/tg_12wk	Tumor	T	Tumor_12wk	12wk_tg/tg	12wk_T	12.3	3	I	143	I_tg/tg	m	NA	NA	Bacteria	Bacteroidota	Bacteroidia	Bacteroidales	Rikenellaceae	RikenellaceaeRC9gutgroup	Zotu401	Zotu401; RikenellaceaeRC9gutgroup
71	Zotu18; Parasutterella	D29740_73-AV791TA	0.363981	AV791TA	tg/tg	12wk	tg/tg_12wk	Tumor_adjacent	T	Tumor_adjacent_12wk	12wk_tg/tg	12wk_T	12.1	3	N	152a	N_tg/tg	f	NA	NA	Bacteria	Proteobacteria	Gammaproteobacteria	Burkholderiales	Sutterellaceae	Parasutterella	Zotu18	Zotu18; Parasutterella
72	Zotu40; GOTU1381	D29671_04-AV972	0.363925	AV972	tg/tg	5wk	tg/tg_5wk	Healthy	NT	Healthy_5wk	5wk_tg/tg	5wk_NT	5.3	0	U	165	U_tg/tg	m	7.60205	23.7204	Bacteria	Bacteroidota	Bacteroidia	Bacteroidales	Muribaculaceae	GOTU1381	Zotu40	Zotu40; GOTU1381
73	Zotu401; RikenellaceaeRC9gutgroup	D29738_71-AV604TA	0.352113	AV604TA	tg/tg	12wk	tg/tg_12wk	Tumor_adjacent	T	Tumor_adjacent_12wk	12wk_tg/tg	12wk_T	12.3	3	I	143	I_tg/tg	m	NA	NA	Bacteria	Bacteroidota	Bacteroidia	Bacteroidales	Rikenellaceae	RikenellaceaeRC9gutgroup	Zotu401	Zotu401; RikenellaceaeRC9gutgroup
74	Zotu35; GOTU2839	D29746_79-AV567	0.349977	AV567	tg/wt	12wk	tg/wt_12wk	Healthy	NT	Healthy_12wk	12wk_tg/wt	12wk_NT	12	0	D	138	D_tg/wt	f	NA	NA	Bacteria	Desulfobacterota	Desulfovibrionia	Desulfovibrionales	Desulfovibrionaceae	GOTU2839	Zotu35	Zotu35; GOTU2839
75	Zotu12; Bacteroides	D29734_67-AV770T	0.349259	AV770T	tg/tg	12wk	tg/tg_12wk	Tumor	T	Tumor_12wk	12wk_tg/tg	12wk_T	12.1	1	L	147a	L_tg/tg	f	NA	NA	Bacteria	Bacteroidota	Bacteroidia	Bacteroidales	Bacteroidaceae	Bacteroides	Zotu12	Zotu12; Bacteroides
76	Zotu40; GOTU1381	D29746_79-AV567	0.345735	AV567	tg/wt	12wk	tg/wt_12wk	Healthy	NT	Healthy_12wk	12wk_tg/wt	12wk_NT	12	0	D	138	D_tg/wt	f	NA	NA	Bacteria	Bacteroidota	Bacteroidia	Bacteroidales	Muribaculaceae	GOTU1381	Zotu40	Zotu40; GOTU1381
77	Zotu35; GOTU2839	D29752_85-AV865	0.345695	AV865	fl/fl	5wk	fl/fl_5wk	Healthy	NT	Healthy_5wk	5wk_fl/fl	5wk_NT	5	0	S	160	S_fl/fl	m	NA	NA	Bacteria	Desulfobacterota	Desulfovibrionia	Desulfovibrionales	Desulfovibrionaceae	GOTU2839	Zotu35	Zotu35; GOTU2839
78	Zotu23; LachnospiraceaeNK4A136group	D29751_84-AV803	0.340089	AV803	tg/wt	12wk	tg/wt_12wk	Healthy	NT	Healthy_12wk	12wk_tg/wt	12wk_NT	12.4	0	O	156	O_tg/wt	f	NA	NA	Bacteria	Firmicutes	Clostridia	Lachnospirales	Lachnospiraceae	LachnospiraceaeNK4A136group	Zotu23	Zotu23; LachnospiraceaeNK4A136group
79	Zotu401; RikenellaceaeRC9gutgroup	D29736_69-AV782.2T	0.334468	AV7822T	tg/tg	12wk	tg/tg_12wk	Tumor	T	Tumor_12wk	12wk_tg/tg	12wk_T	12.1	1	M	149	M_tg/tg	f	NA	NA	Bacteria	Bacteroidota	Bacteroidia	Bacteroidales	Rikenellaceae	RikenellaceaeRC9gutgroup	Zotu401	Zotu401; RikenellaceaeRC9gutgroup
80	Zotu86; Butyricicoccus	D29749_82-AV579	0.332092	AV579	tg/wt	12wk	tg/wt_12wk	Healthy	NT	Healthy_12wk	12wk_tg/wt	12wk_NT	12	0	F	141	F_tg/wt	f	NA	NA	Bacteria	Firmicutes	Clostridia	Oscillospirales	Butyricicoccaceae	Butyricicoccus	Zotu86	Zotu86; Butyricicoccus
81	Zotu160; Desulfovibrio	D29671_04-AV972	0.328706	AV972	tg/tg	5wk	tg/tg_5wk	Healthy	NT	Healthy_5wk	5wk_tg/tg	5wk_NT	5.3	0	U	165	U_tg/tg	m	7.60205	23.7204	Bacteria	Desulfobacterota	Desulfovibrionia	Desulfovibrionales	Desulfovibrionaceae	Desulfovibrio	Zotu160	Zotu160; Desulfovibrio
82	Zotu160; Desulfovibrio	D29672_05-AV974	0.32727	AV974	tg/tg	5wk	tg/tg_5wk	Healthy	NT	Healthy_5wk	5wk_tg/tg	5wk_NT	5.3	0	V	165	V_tg/tg	f	5.99207	23.4479	Bacteria	Desulfobacterota	Desulfovibrionia	Desulfovibrionales	Desulfovibrionaceae	Desulfovibrio	Zotu160	Zotu160; Desulfovibrio
83	Zotu40; GOTU1381	D29739_72-AV770TA	0.323972	AV770TA	tg/tg	12wk	tg/tg_12wk	Tumor_adjacent	T	Tumor_adjacent_12wk	12wk_tg/tg	12wk_T	12.1	1	L	147a	L_tg/tg	f	NA	NA	Bacteria	Bacteroidota	Bacteroidia	Bacteroidales	Muribaculaceae	GOTU1381	Zotu40	Zotu40; GOTU1381
84	Zotu12; Bacteroides	D29760_93-AV611	0.323484	AV611	fl/fl	12wk	fl/fl_12wk	Healthy	NT	Healthy_12wk	12wk_fl/fl	12wk_NT	12	0	I	144	I_fl/fl	m	NA	NA	Bacteria	Bacteroidota	Bacteroidia	Bacteroidales	Bacteroidaceae	Bacteroides	Zotu12	Zotu12; Bacteroides
85	Zotu82; LachnospiraceaeNK4A136group	D29747_80-AV568	0.322469	AV568	tg/wt	12wk	tg/wt_12wk	Healthy	NT	Healthy_12wk	12wk_tg/wt	12wk_NT	12	0	D	138	D_tg/wt	f	NA	NA	Bacteria	Firmicutes	Clostridia	Lachnospirales	Lachnospiraceae	LachnospiraceaeNK4A136group	Zotu82	Zotu82; LachnospiraceaeNK4A136group
86	Zotu401; RikenellaceaeRC9gutgroup	D29761_94-AV802	0.310678	AV802	fl/fl	12wk	fl/fl_12wk	Healthy	NT	Healthy_12wk	12wk_fl/fl	12wk_NT	12.4	0	O	156	O_fl/fl	f	NA	NA	Bacteria	Bacteroidota	Bacteroidia	Bacteroidales	Rikenellaceae	RikenellaceaeRC9gutgroup	Zotu401	Zotu401; RikenellaceaeRC9gutgroup
87	Zotu12; Bacteroides	D29758_91-AV609	0.309173	AV609	fl/fl	12wk	fl/fl_12wk	Healthy	NT	Healthy_12wk	12wk_fl/fl	12wk_NT	11.7	0	I	144	I_fl/fl	m	NA	NA	Bacteria	Bacteroidota	Bacteroidia	Bacteroidales	Bacteroidaceae	Bacteroides	Zotu12	Zotu12; Bacteroides
88	Zotu12; Bacteroides	D29751_84-AV803	0.308856	AV803	tg/wt	12wk	tg/wt_12wk	Healthy	NT	Healthy_12wk	12wk_tg/wt	12wk_NT	12.4	0	O	156	O_tg/wt	f	NA	NA	Bacteria	Bacteroidota	Bacteroidia	Bacteroidales	Bacteroidaceae	Bacteroides	Zotu12	Zotu12; Bacteroides
89	Zotu49; LachnospiraceaeNK4A136group	D29671_04-AV972	0.305227	AV972	tg/tg	5wk	tg/tg_5wk	Healthy	NT	Healthy_5wk	5wk_tg/tg	5wk_NT	5.3	0	U	165	U_tg/tg	m	7.60205	23.7204	Bacteria	Firmicutes	Clostridia	Lachnospirales	Lachnospiraceae	LachnospiraceaeNK4A136group	Zotu49	Zotu49; LachnospiraceaeNK4A136group
90	Zotu111; Parabacteroides	D29743_76-AV833T	0.300162	AV833T	tg/tg	12wk	tg/tg_12wk	Tumor	T	Tumor_12wk	12wk_tg/tg	12wk_T	12.4	5	R	158	R_tg/tg	f	NA	NA	Bacteria	Bacteroidota	Bacteroidia	Bacteroidales	Tannerellaceae	Parabacteroides	Zotu111	Zotu111; Parabacteroides
91	Zotu401; RikenellaceaeRC9gutgroup	D29752_85-AV865	0.295915	AV865	fl/fl	5wk	fl/fl_5wk	Healthy	NT	Healthy_5wk	5wk_fl/fl	5wk_NT	5	0	S	160	S_fl/fl	m	NA	NA	Bacteria	Bacteroidota	Bacteroidia	Bacteroidales	Rikenellaceae	RikenellaceaeRC9gutgroup	Zotu401	Zotu401; RikenellaceaeRC9gutgroup
92	Zotu40; GOTU1381	D29734_67-AV770T	0.291614	AV770T	tg/tg	12wk	tg/tg_12wk	Tumor	T	Tumor_12wk	12wk_tg/tg	12wk_T	12.1	1	L	147a	L_tg/tg	f	NA	NA	Bacteria	Bacteroidota	Bacteroidia	Bacteroidales	Muribaculaceae	GOTU1381	Zotu40	Zotu40; GOTU1381
93	Zotu82; LachnospiraceaeNK4A136group	D29761_94-AV802	0.2915	AV802	fl/fl	12wk	fl/fl_12wk	Healthy	NT	Healthy_12wk	12wk_fl/fl	12wk_NT	12.4	0	O	156	O_fl/fl	f	NA	NA	Bacteria	Firmicutes	Clostridia	Lachnospirales	Lachnospiraceae	LachnospiraceaeNK4A136group	Zotu82	Zotu82; LachnospiraceaeNK4A136group
94	Zotu35; GOTU2839	D29742_75-AV794TA	0.290629	AV794TA	tg/tg	12wk	tg/tg_12wk	Tumor_adjacent	T	Tumor_adjacent_12wk	12wk_tg/tg	12wk_T	12	1	N	152a	N_tg/tg	f	NA	NA	Bacteria	Desulfobacterota	Desulfovibrionia	Desulfovibrionales	Desulfovibrionaceae	GOTU2839	Zotu35	Zotu35; GOTU2839
95	Zotu401; RikenellaceaeRC9gutgroup	D29680_13-AV597	0.287602	AV597	tg/wt	5wk	tg/wt_5wk	Healthy	NT	Healthy_5wk	5wk_tg/wt	5wk_NT	4.9	0	H	139	H_tg/wt	m	NA	NA	Bacteria	Bacteroidota	Bacteroidia	Bacteroidales	Rikenellaceae	RikenellaceaeRC9gutgroup	Zotu401	Zotu401; RikenellaceaeRC9gutgroup
96	Zotu86; Butyricicoccus	D29677_10-AV587	0.281647	AV587	tg/wt	5wk	tg/wt_5wk	Healthy	NT	Healthy_5wk	5wk_tg/wt	5wk_NT	5.1	0	G	140	G_tg/wt	m	2.40559	17.9352	Bacteria	Firmicutes	Clostridia	Oscillospirales	Butyricicoccaceae	Butyricicoccus	Zotu86	Zotu86; Butyricicoccus
97	Zotu595; Lachnoclostridium	D29683_16-AV816	0.277327	AV816	fl/fl	5wk	fl/fl_5wk	Healthy	NT	Healthy_5wk	5wk_fl/fl	5wk_NT	5	0	Q	159	Q_fl/fl	m	NA	NA	Bacteria	Firmicutes	Clostridia	Lachnospirales	Lachnospiraceae	Lachnoclostridium	Zotu595	Zotu595; Lachnoclostridium
98	Zotu40; GOTU1381	D29760_93-AV611	0.274554	AV611	fl/fl	12wk	fl/fl_12wk	Healthy	NT	Healthy_12wk	12wk_fl/fl	12wk_NT	12	0	I	144	I_fl/fl	m	NA	NA	Bacteria	Bacteroidota	Bacteroidia	Bacteroidales	Muribaculaceae	GOTU1381	Zotu40	Zotu40; GOTU1381
99	Zotu160; Desulfovibrio	D29669_02-AV968	0.273504	AV968	tg/tg	5wk	tg/tg_5wk	Healthy	NT	Healthy_5wk	5wk_tg/tg	5wk_NT	5.3	0	T	162	T_tg/tg	f	7.49739	27.8844	Bacteria	Desulfobacterota	Desulfovibrionia	Desulfovibrionales	Desulfovibrionaceae	Desulfovibrio	Zotu160	Zotu160; Desulfovibrio
100	Zotu160; Desulfovibrio	D29673_06-AV996	0.267733	AV996	tg/tg	5wk	tg/tg_5wk	Healthy	NT	Healthy_5wk	5wk_tg/tg	5wk_NT	5.1	0	W	170	W_tg/tg	f	NA	NA	Bacteria	Desulfobacterota	Desulfovibrionia	Desulfovibrionales	Desulfovibrionaceae	Desulfovibrio	Zotu160	Zotu160; Desulfovibrio
101	Zotu14; LachnospiraceaeNK4A136group	D29675_08-AV583	0.266809	AV583	tg/wt	5wk	tg/wt_5wk	Healthy	NT	Healthy_5wk	5wk_tg/wt	5wk_NT	5.3	0	F	141	F_tg/wt	f	2.17808	23.611	Bacteria	Firmicutes	Clostridia	Lachnospirales	Lachnospiraceae	LachnospiraceaeNK4A136group	Zotu14	Zotu14; LachnospiraceaeNK4A136group
102	Zotu12; Bacteroides	D29750_83-AV814	0.266	AV814	tg/wt	12wk	tg/wt_12wk	Healthy	NT	Healthy_12wk	12wk_tg/wt	12wk_NT	12.3	0	P	157	P_tg/wt	m	NA	NA	Bacteria	Bacteroidota	Bacteroidia	Bacteroidales	Bacteroidaceae	Bacteroides	Zotu12	Zotu12; Bacteroides
103	Zotu12; Bacteroides	D29736_69-AV782.2T	0.264534	AV7822T	tg/tg	12wk	tg/tg_12wk	Tumor	T	Tumor_12wk	12wk_tg/tg	12wk_T	12.1	1	M	149	M_tg/tg	f	NA	NA	Bacteria	Bacteroidota	Bacteroidia	Bacteroidales	Bacteroidaceae	Bacteroides	Zotu12	Zotu12; Bacteroides
104	Zotu401; RikenellaceaeRC9gutgroup	D29741_74-AV782.2TA	0.263703	AV7822TA	tg/tg	12wk	tg/tg_12wk	Tumor_adjacent	T	Tumor_adjacent_12wk	12wk_tg/tg	12wk_T	12.1	1	M	149	M_tg/tg	f	NA	NA	Bacteria	Bacteroidota	Bacteroidia	Bacteroidales	Rikenellaceae	RikenellaceaeRC9gutgroup	Zotu401	Zotu401; RikenellaceaeRC9gutgroup
105	Zotu203; LachnospiraceaeNK4A136group	D29750_83-AV814	0.26334	AV814	tg/wt	12wk	tg/wt_12wk	Healthy	NT	Healthy_12wk	12wk_tg/wt	12wk_NT	12.3	0	P	157	P_tg/wt	m	NA	NA	Bacteria	Firmicutes	Clostridia	Lachnospirales	Lachnospiraceae	LachnospiraceaeNK4A136group	Zotu203	Zotu203; LachnospiraceaeNK4A136group
106	Zotu40; GOTU1381	D29747_80-AV568	0.26124	AV568	tg/wt	12wk	tg/wt_12wk	Healthy	NT	Healthy_12wk	12wk_tg/wt	12wk_NT	12	0	D	138	D_tg/wt	f	NA	NA	Bacteria	Bacteroidota	Bacteroidia	Bacteroidales	Muribaculaceae	GOTU1381	Zotu40	Zotu40; GOTU1381
107	Zotu35; GOTU2839	D29669_02-AV968	0.25641	AV968	tg/tg	5wk	tg/tg_5wk	Healthy	NT	Healthy_5wk	5wk_tg/tg	5wk_NT	5.3	0	T	162	T_tg/tg	f	7.49739	27.8844	Bacteria	Desulfobacterota	Desulfovibrionia	Desulfovibrionales	Desulfovibrionaceae	GOTU2839	Zotu35	Zotu35; GOTU2839
108	Zotu53; LachnospiraceaeNK4A136group	D29753_86-AV866	0.255831	AV866	fl/fl	5wk	fl/fl_5wk	Healthy	NT	Healthy_5wk	5wk_fl/fl	5wk_NT	5	0	S	160	S_fl/fl	m	NA	NA	Bacteria	Firmicutes	Clostridia	Lachnospirales	Lachnospiraceae	LachnospiraceaeNK4A136group	Zotu53	Zotu53; LachnospiraceaeNK4A136group
109	Zotu40; GOTU1381	D29740_73-AV791TA	0.251987	AV791TA	tg/tg	12wk	tg/tg_12wk	Tumor_adjacent	T	Tumor_adjacent_12wk	12wk_tg/tg	12wk_T	12.1	3	N	152a	N_tg/tg	f	NA	NA	Bacteria	Bacteroidota	Bacteroidia	Bacteroidales	Muribaculaceae	GOTU1381	Zotu40	Zotu40; GOTU1381
110	Zotu35; GOTU2839	D29751_84-AV803	0.249861	AV803	tg/wt	12wk	tg/wt_12wk	Healthy	NT	Healthy_12wk	12wk_tg/wt	12wk_NT	12.4	0	O	156	O_tg/wt	f	NA	NA	Bacteria	Desulfobacterota	Desulfovibrionia	Desulfovibrionales	Desulfovibrionaceae	GOTU2839	Zotu35	Zotu35; GOTU2839
111	Zotu12; Bacteroides	D29739_72-AV770TA	0.247858	AV770TA	tg/tg	12wk	tg/tg_12wk	Tumor_adjacent	T	Tumor_adjacent_12wk	12wk_tg/tg	12wk_T	12.1	1	L	147a	L_tg/tg	f	NA	NA	Bacteria	Bacteroidota	Bacteroidia	Bacteroidales	Bacteroidaceae	Bacteroides	Zotu12	Zotu12; Bacteroides
112	Zotu12; Bacteroides	D29692_25-AV608	0.246234	AV608	fl/fl	12wk	fl/fl_12wk	Healthy	NT	Healthy_12wk	12wk_fl/fl	12wk_NT	11.7	0	I	144	I_fl/fl	m	NA	NA	Bacteria	Bacteroidota	Bacteroidia	Bacteroidales	Bacteroidaceae	Bacteroides	Zotu12	Zotu12; Bacteroides
113	Zotu86; Butyricicoccus	D29746_79-AV567	0.246044	AV567	tg/wt	12wk	tg/wt_12wk	Healthy	NT	Healthy_12wk	12wk_tg/wt	12wk_NT	12	0	D	138	D_tg/wt	f	NA	NA	Bacteria	Firmicutes	Clostridia	Oscillospirales	Butyricicoccaceae	Butyricicoccus	Zotu86	Zotu86; Butyricicoccus
114	Zotu14; LachnospiraceaeNK4A136group	D29753_86-AV866	0.243039	AV866	fl/fl	5wk	fl/fl_5wk	Healthy	NT	Healthy_5wk	5wk_fl/fl	5wk_NT	5	0	S	160	S_fl/fl	m	NA	NA	Bacteria	Firmicutes	Clostridia	Lachnospirales	Lachnospiraceae	LachnospiraceaeNK4A136group	Zotu14	Zotu14; LachnospiraceaeNK4A136group
115	Zotu14; LachnospiraceaeNK4A136group	D29750_83-AV814	0.24206	AV814	tg/wt	12wk	tg/wt_12wk	Healthy	NT	Healthy_12wk	12wk_tg/wt	12wk_NT	12.3	0	P	157	P_tg/wt	m	NA	NA	Bacteria	Firmicutes	Clostridia	Lachnospirales	Lachnospiraceae	LachnospiraceaeNK4A136group	Zotu14	Zotu14; LachnospiraceaeNK4A136group
116	Zotu401; RikenellaceaeRC9gutgroup	D29740_73-AV791TA	0.241218	AV791TA	tg/tg	12wk	tg/tg_12wk	Tumor_adjacent	T	Tumor_adjacent_12wk	12wk_tg/tg	12wk_T	12.1	3	N	152a	N_tg/tg	f	NA	NA	Bacteria	Bacteroidota	Bacteroidia	Bacteroidales	Rikenellaceae	RikenellaceaeRC9gutgroup	Zotu401	Zotu401; RikenellaceaeRC9gutgroup
117	Zotu401; RikenellaceaeRC9gutgroup	D29677_10-AV587	0.239781	AV587	tg/wt	5wk	tg/wt_5wk	Healthy	NT	Healthy_5wk	5wk_tg/wt	5wk_NT	5.1	0	G	140	G_tg/wt	m	2.40559	17.9352	Bacteria	Bacteroidota	Bacteroidia	Bacteroidales	Rikenellaceae	RikenellaceaeRC9gutgroup	Zotu401	Zotu401; RikenellaceaeRC9gutgroup
118	Zotu35; GOTU2839	D29672_05-AV974	0.238014	AV974	tg/tg	5wk	tg/tg_5wk	Healthy	NT	Healthy_5wk	5wk_tg/tg	5wk_NT	5.3	0	V	165	V_tg/tg	f	5.99207	23.4479	Bacteria	Desulfobacterota	Desulfovibrionia	Desulfovibrionales	Desulfovibrionaceae	GOTU2839	Zotu35	Zotu35; GOTU2839
119	Zotu40; GOTU1381	D29752_85-AV865	0.237838	AV865	fl/fl	5wk	fl/fl_5wk	Healthy	NT	Healthy_5wk	5wk_fl/fl	5wk_NT	5	0	S	160	S_fl/fl	m	NA	NA	Bacteria	Bacteroidota	Bacteroidia	Bacteroidales	Muribaculaceae	GOTU1381	Zotu40	Zotu40; GOTU1381
120	Zotu401; RikenellaceaeRC9gutgroup	D29671_04-AV972	0.23479	AV972	tg/tg	5wk	tg/tg_5wk	Healthy	NT	Healthy_5wk	5wk_tg/tg	5wk_NT	5.3	0	U	165	U_tg/tg	m	7.60205	23.7204	Bacteria	Bacteroidota	Bacteroidia	Bacteroidales	Rikenellaceae	RikenellaceaeRC9gutgroup	Zotu401	Zotu401; RikenellaceaeRC9gutgroup
121	Zotu86; Butyricicoccus	D29761_94-AV802	0.233967	AV802	fl/fl	12wk	fl/fl_12wk	Healthy	NT	Healthy_12wk	12wk_fl/fl	12wk_NT	12.4	0	O	156	O_fl/fl	f	NA	NA	Bacteria	Firmicutes	Clostridia	Oscillospirales	Butyricicoccaceae	Butyricicoccus	Zotu86	Zotu86; Butyricicoccus
122	Zotu18; Parasutterella	D29746_79-AV567	0.233318	AV567	tg/wt	12wk	tg/wt_12wk	Healthy	NT	Healthy_12wk	12wk_tg/wt	12wk_NT	12	0	D	138	D_tg/wt	f	NA	NA	Bacteria	Proteobacteria	Gammaproteobacteria	Burkholderiales	Sutterellaceae	Parasutterella	Zotu18	Zotu18; Parasutterella
123	Zotu160; Desulfovibrio	D29743_76-AV833T	0.230894	AV833T	tg/tg	12wk	tg/tg_12wk	Tumor	T	Tumor_12wk	12wk_tg/tg	12wk_T	12.4	5	R	158	R_tg/tg	f	NA	NA	Bacteria	Desulfobacterota	Desulfovibrionia	Desulfovibrionales	Desulfovibrionaceae	Desulfovibrio	Zotu160	Zotu160; Desulfovibrio
124	Zotu49; LachnospiraceaeNK4A136group	D29679_12-AV596	0.230422	AV596	tg/wt	5wk	tg/wt_5wk	Healthy	NT	Healthy_5wk	5wk_tg/wt	5wk_NT	4.9	0	H	139	H_tg/wt	m	NA	NA	Bacteria	Firmicutes	Clostridia	Lachnospirales	Lachnospiraceae	LachnospiraceaeNK4A136group	Zotu49	Zotu49; LachnospiraceaeNK4A136group
125	Zotu40; GOTU1381	D29735_68-AV791T	0.228483	AV791T	tg/tg	12wk	tg/tg_12wk	Tumor	T	Tumor_12wk	12wk_tg/tg	12wk_T	12.1	3	N	152a	N_tg/tg	f	NA	NA	Bacteria	Bacteroidota	Bacteroidia	Bacteroidales	Muribaculaceae	GOTU1381	Zotu40	Zotu40; GOTU1381
126	Zotu82; LachnospiraceaeNK4A136group	D29679_12-AV596	0.227222	AV596	tg/wt	5wk	tg/wt_5wk	Healthy	NT	Healthy_5wk	5wk_tg/wt	5wk_NT	4.9	0	H	139	H_tg/wt	m	NA	NA	Bacteria	Firmicutes	Clostridia	Lachnospirales	Lachnospiraceae	LachnospiraceaeNK4A136group	Zotu82	Zotu82; LachnospiraceaeNK4A136group
127	Zotu86; Butyricicoccus	D29737_70-AV794T	0.224902	AV794T	tg/tg	12wk	tg/tg_12wk	Tumor	T	Tumor_12wk	12wk_tg/tg	12wk_T	12	1	N	152a	N_tg/tg	f	NA	NA	Bacteria	Firmicutes	Clostridia	Oscillospirales	Butyricicoccaceae	Butyricicoccus	Zotu86	Zotu86; Butyricicoccus
128	Zotu18; Parasutterella	D29680_13-AV597	0.222549	AV597	tg/wt	5wk	tg/wt_5wk	Healthy	NT	Healthy_5wk	5wk_tg/wt	5wk_NT	4.9	0	H	139	H_tg/wt	m	NA	NA	Bacteria	Proteobacteria	Gammaproteobacteria	Burkholderiales	Sutterellaceae	Parasutterella	Zotu18	Zotu18; Parasutterella
129	Zotu14; LachnospiraceaeNK4A136group	D29673_06-AV996	0.221326	AV996	tg/tg	5wk	tg/tg_5wk	Healthy	NT	Healthy_5wk	5wk_tg/tg	5wk_NT	5.1	0	W	170	W_tg/tg	f	NA	NA	Bacteria	Firmicutes	Clostridia	Lachnospirales	Lachnospiraceae	LachnospiraceaeNK4A136group	Zotu14	Zotu14; LachnospiraceaeNK4A136group
130	Zotu104; GOTU1392	D29733_66-AV604T	0.216316	AV604T	tg/tg	12wk	tg/tg_12wk	Tumor	T	Tumor_12wk	12wk_tg/tg	12wk_T	12.3	3	I	143	I_tg/tg	m	NA	NA	Bacteria	Bacteroidota	Bacteroidia	Bacteroidales	Muribaculaceae	GOTU1392	Zotu104	Zotu104; GOTU1392
131	Zotu18; Parasutterella	D29735_68-AV791T	0.215906	AV791T	tg/tg	12wk	tg/tg_12wk	Tumor	T	Tumor_12wk	12wk_tg/tg	12wk_T	12.1	3	N	152a	N_tg/tg	f	NA	NA	Bacteria	Proteobacteria	Gammaproteobacteria	Burkholderiales	Sutterellaceae	Parasutterella	Zotu18	Zotu18; Parasutterella
132	Zotu104; GOTU1392	D29738_71-AV604TA	0.215536	AV604TA	tg/tg	12wk	tg/tg_12wk	Tumor_adjacent	T	Tumor_adjacent_12wk	12wk_tg/tg	12wk_T	12.3	3	I	143	I_tg/tg	m	NA	NA	Bacteria	Bacteroidota	Bacteroidia	Bacteroidales	Muribaculaceae	GOTU1392	Zotu104	Zotu104; GOTU1392
133	Zotu35; GOTU2839	D29734_67-AV770T	0.213624	AV770T	tg/tg	12wk	tg/tg_12wk	Tumor	T	Tumor_12wk	12wk_tg/tg	12wk_T	12.1	1	L	147a	L_tg/tg	f	NA	NA	Bacteria	Desulfobacterota	Desulfovibrionia	Desulfovibrionales	Desulfovibrionaceae	GOTU2839	Zotu35	Zotu35; GOTU2839
134	Zotu259; Parasutterella	D29746_79-AV567	0.212107	AV567	tg/wt	12wk	tg/wt_12wk	Healthy	NT	Healthy_12wk	12wk_tg/wt	12wk_NT	12	0	D	138	D_tg/wt	f	NA	NA	Bacteria	Proteobacteria	Gammaproteobacteria	Burkholderiales	Sutterellaceae	Parasutterella	Zotu259	Zotu259; Parasutterella
135	Zotu40; GOTU1381	D29743_76-AV833T	0.211652	AV833T	tg/tg	12wk	tg/tg_12wk	Tumor	T	Tumor_12wk	12wk_tg/tg	12wk_T	12.4	5	R	158	R_tg/tg	f	NA	NA	Bacteria	Bacteroidota	Bacteroidia	Bacteroidales	Muribaculaceae	GOTU1381	Zotu40	Zotu40; GOTU1381
136	Zotu40; GOTU1381	D29692_25-AV608	0.210871	AV608	fl/fl	12wk	fl/fl_12wk	Healthy	NT	Healthy_12wk	12wk_fl/fl	12wk_NT	11.7	0	I	144	I_fl/fl	m	NA	NA	Bacteria	Bacteroidota	Bacteroidia	Bacteroidales	Muribaculaceae	GOTU1381	Zotu40	Zotu40; GOTU1381
137	Zotu53; LachnospiraceaeNK4A136group	D29673_06-AV996	0.210616	AV996	tg/tg	5wk	tg/tg_5wk	Healthy	NT	Healthy_5wk	5wk_tg/tg	5wk_NT	5.1	0	W	170	W_tg/tg	f	NA	NA	Bacteria	Firmicutes	Clostridia	Lachnospirales	Lachnospiraceae	LachnospiraceaeNK4A136group	Zotu53	Zotu53; LachnospiraceaeNK4A136group
138	Zotu401; RikenellaceaeRC9gutgroup	D29735_68-AV791T	0.209617	AV791T	tg/tg	12wk	tg/tg_12wk	Tumor	T	Tumor_12wk	12wk_tg/tg	12wk_T	12.1	3	N	152a	N_tg/tg	f	NA	NA	Bacteria	Bacteroidota	Bacteroidia	Bacteroidales	Rikenellaceae	RikenellaceaeRC9gutgroup	Zotu401	Zotu401; RikenellaceaeRC9gutgroup
139	Zotu86; Butyricicoccus	D29739_72-AV770TA	0.204922	AV770TA	tg/tg	12wk	tg/tg_12wk	Tumor_adjacent	T	Tumor_adjacent_12wk	12wk_tg/tg	12wk_T	12.1	1	L	147a	L_tg/tg	f	NA	NA	Bacteria	Firmicutes	Clostridia	Oscillospirales	Butyricicoccaceae	Butyricicoccus	Zotu86	Zotu86; Butyricicoccus
140	Zotu23; LachnospiraceaeNK4A136group	D29672_05-AV974	0.199762	AV974	tg/tg	5wk	tg/tg_5wk	Healthy	NT	Healthy_5wk	5wk_tg/tg	5wk_NT	5.3	0	V	165	V_tg/tg	f	5.99207	23.4479	Bacteria	Firmicutes	Clostridia	Lachnospirales	Lachnospiraceae	LachnospiraceaeNK4A136group	Zotu23	Zotu23; LachnospiraceaeNK4A136group
141	Zotu111; Parabacteroides	D29733_66-AV604T	0.197775	AV604T	tg/tg	12wk	tg/tg_12wk	Tumor	T	Tumor_12wk	12wk_tg/tg	12wk_T	12.3	3	I	143	I_tg/tg	m	NA	NA	Bacteria	Bacteroidota	Bacteroidia	Bacteroidales	Tannerellaceae	Parabacteroides	Zotu111	Zotu111; Parabacteroides
142	Zotu401; RikenellaceaeRC9gutgroup	D29686_19-AV864	0.195809	AV864	fl/fl	5wk	fl/fl_5wk	Healthy	NT	Healthy_5wk	5wk_fl/fl	5wk_NT	5	0	S	160	S_fl/fl	m	NA	NA	Bacteria	Bacteroidota	Bacteroidia	Bacteroidales	Rikenellaceae	RikenellaceaeRC9gutgroup	Zotu401	Zotu401; RikenellaceaeRC9gutgroup
143	Zotu40; GOTU1381	D29672_05-AV974	0.195512	AV974	tg/tg	5wk	tg/tg_5wk	Healthy	NT	Healthy_5wk	5wk_tg/tg	5wk_NT	5.3	0	V	165	V_tg/tg	f	5.99207	23.4479	Bacteria	Bacteroidota	Bacteroidia	Bacteroidales	Muribaculaceae	GOTU1381	Zotu40	Zotu40; GOTU1381
144	Zotu35; GOTU2839	D29679_12-AV596	0.195219	AV596	tg/wt	5wk	tg/wt_5wk	Healthy	NT	Healthy_5wk	5wk_tg/wt	5wk_NT	4.9	0	H	139	H_tg/wt	m	NA	NA	Bacteria	Desulfobacterota	Desulfovibrionia	Desulfovibrionales	Desulfovibrionaceae	GOTU2839	Zotu35	Zotu35; GOTU2839
145	Zotu18; Parasutterella	D29677_10-AV587	0.194108	AV587	tg/wt	5wk	tg/wt_5wk	Healthy	NT	Healthy_5wk	5wk_tg/wt	5wk_NT	5.1	0	G	140	G_tg/wt	m	2.40559	17.9352	Bacteria	Proteobacteria	Gammaproteobacteria	Burkholderiales	Sutterellaceae	Parasutterella	Zotu18	Zotu18; Parasutterella
146	Zotu14; LachnospiraceaeNK4A136group	D29669_02-AV968	0.193732	AV968	tg/tg	5wk	tg/tg_5wk	Healthy	NT	Healthy_5wk	5wk_tg/tg	5wk_NT	5.3	0	T	162	T_tg/tg	f	7.49739	27.8844	Bacteria	Firmicutes	Clostridia	Lachnospirales	Lachnospiraceae	LachnospiraceaeNK4A136group	Zotu14	Zotu14; LachnospiraceaeNK4A136group
147	Zotu12; Bacteroides	D29741_74-AV782.2TA	0.191784	AV7822TA	tg/tg	12wk	tg/tg_12wk	Tumor_adjacent	T	Tumor_adjacent_12wk	12wk_tg/tg	12wk_T	12.1	1	M	149	M_tg/tg	f	NA	NA	Bacteria	Bacteroidota	Bacteroidia	Bacteroidales	Bacteroidaceae	Bacteroides	Zotu12	Zotu12; Bacteroides
148	Zotu18; Parasutterella	D29668_01-AV967	0.191012	AV967	tg/tg	5wk	tg/tg_5wk	Healthy	NT	Healthy_5wk	5wk_tg/tg	5wk_NT	5.3	0	T	162	T_tg/tg	f	5.12087	23.5022	Bacteria	Proteobacteria	Gammaproteobacteria	Burkholderiales	Sutterellaceae	Parasutterella	Zotu18	Zotu18; Parasutterella
149	Zotu401; RikenellaceaeRC9gutgroup	D29748_81-AV570	0.190796	AV570	tg/wt	12wk	tg/wt_12wk	Healthy	NT	Healthy_12wk	12wk_tg/wt	12wk_NT	12.6	0	D	138	D_tg/wt	f	NA	NA	Bacteria	Bacteroidota	Bacteroidia	Bacteroidales	Rikenellaceae	RikenellaceaeRC9gutgroup	Zotu401	Zotu401; RikenellaceaeRC9gutgroup
150	Zotu40; GOTU1381	D29737_70-AV794T	0.190003	AV794T	tg/tg	12wk	tg/tg_12wk	Tumor	T	Tumor_12wk	12wk_tg/tg	12wk_T	12	1	N	152a	N_tg/tg	f	NA	NA	Bacteria	Bacteroidota	Bacteroidia	Bacteroidales	Muribaculaceae	GOTU1381	Zotu40	Zotu40; GOTU1381
151	Zotu18; Parasutterella	D29670_03-AV971	0.188075	AV971	tg/tg	5wk	tg/tg_5wk	Healthy	NT	Healthy_5wk	5wk_tg/tg	5wk_NT	5.3	0	U	165	U_tg/tg	m	4.53066	23.611	Bacteria	Proteobacteria	Gammaproteobacteria	Burkholderiales	Sutterellaceae	Parasutterella	Zotu18	Zotu18; Parasutterella
152	Zotu86; Butyricicoccus	D29742_75-AV794TA	0.184301	AV794TA	tg/tg	12wk	tg/tg_12wk	Tumor_adjacent	T	Tumor_adjacent_12wk	12wk_tg/tg	12wk_T	12	1	N	152a	N_tg/tg	f	NA	NA	Bacteria	Firmicutes	Clostridia	Oscillospirales	Butyricicoccaceae	Butyricicoccus	Zotu86	Zotu86; Butyricicoccus
153	Zotu12; Bacteroides	D29761_94-AV802	0.184106	AV802	fl/fl	12wk	fl/fl_12wk	Healthy	NT	Healthy_12wk	12wk_fl/fl	12wk_NT	12.4	0	O	156	O_fl/fl	f	NA	NA	Bacteria	Bacteroidota	Bacteroidia	Bacteroidales	Bacteroidaceae	Bacteroides	Zotu12	Zotu12; Bacteroides
154	Zotu160; Desulfovibrio	D29751_84-AV803	0.183926	AV803	tg/wt	12wk	tg/wt_12wk	Healthy	NT	Healthy_12wk	12wk_tg/wt	12wk_NT	12.4	0	O	156	O_tg/wt	f	NA	NA	Bacteria	Desulfobacterota	Desulfovibrionia	Desulfovibrionales	Desulfovibrionaceae	Desulfovibrio	Zotu160	Zotu160; Desulfovibrio
155	Zotu86; Butyricicoccus	D29734_67-AV770T	0.176325	AV770T	tg/tg	12wk	tg/tg_12wk	Tumor	T	Tumor_12wk	12wk_tg/tg	12wk_T	12.1	1	L	147a	L_tg/tg	f	NA	NA	Bacteria	Firmicutes	Clostridia	Oscillospirales	Butyricicoccaceae	Butyricicoccus	Zotu86	Zotu86; Butyricicoccus
156	Zotu135; GOTU2838	D29670_03-AV971	0.17607	AV971	tg/tg	5wk	tg/tg_5wk	Healthy	NT	Healthy_5wk	5wk_tg/tg	5wk_NT	5.3	0	U	165	U_tg/tg	m	4.53066	23.611	Bacteria	Desulfobacterota	Desulfovibrionia	Desulfovibrionales	Desulfovibrionaceae	GOTU2838	Zotu135	Zotu135; GOTU2838
157	Zotu35; GOTU2839	D29670_03-AV971	0.17607	AV971	tg/tg	5wk	tg/tg_5wk	Healthy	NT	Healthy_5wk	5wk_tg/tg	5wk_NT	5.3	0	U	165	U_tg/tg	m	4.53066	23.611	Bacteria	Desulfobacterota	Desulfovibrionia	Desulfovibrionales	Desulfovibrionaceae	GOTU2839	Zotu35	Zotu35; GOTU2839
158	Zotu35; GOTU2839	D29676_09-AV584	0.175432	AV584	tg/wt	5wk	tg/wt_5wk	Healthy	NT	Healthy_5wk	5wk_tg/wt	5wk_NT	5.3	0	F	141	F_tg/wt	f	2.77609	20.6021	Bacteria	Desulfobacterota	Desulfovibrionia	Desulfovibrionales	Desulfovibrionaceae	GOTU2839	Zotu35	Zotu35; GOTU2839
159	Zotu40; GOTU1381	D29753_86-AV866	0.174818	AV866	fl/fl	5wk	fl/fl_5wk	Healthy	NT	Healthy_5wk	5wk_fl/fl	5wk_NT	5	0	S	160	S_fl/fl	m	NA	NA	Bacteria	Bacteroidota	Bacteroidia	Bacteroidales	Muribaculaceae	GOTU1381	Zotu40	Zotu40; GOTU1381
160	Zotu160; Desulfovibrio	D29737_70-AV794T	0.174493	AV794T	tg/tg	12wk	tg/tg_12wk	Tumor	T	Tumor_12wk	12wk_tg/tg	12wk_T	12	1	N	152a	N_tg/tg	f	NA	NA	Bacteria	Desulfobacterota	Desulfovibrionia	Desulfovibrionales	Desulfovibrionaceae	Desulfovibrio	Zotu160	Zotu160; Desulfovibrio
161	Zotu40; GOTU1381	D29678_11-AV588	0.173408	AV588	tg/wt	5wk	tg/wt_5wk	Healthy	NT	Healthy_5wk	5wk_tg/wt	5wk_NT	4.9	0	G	140	G_tg/wt	m	2.74421	20.9381	Bacteria	Bacteroidota	Bacteroidia	Bacteroidales	Muribaculaceae	GOTU1381	Zotu40	Zotu40; GOTU1381
162	Zotu104; GOTU1392	D29743_76-AV833T	0.17317	AV833T	tg/tg	12wk	tg/tg_12wk	Tumor	T	Tumor_12wk	12wk_tg/tg	12wk_T	12.4	5	R	158	R_tg/tg	f	NA	NA	Bacteria	Bacteroidota	Bacteroidia	Bacteroidales	Muribaculaceae	GOTU1392	Zotu104	Zotu104; GOTU1392
163	Zotu35; GOTU2839	D29759_92-AV610	0.17049	AV610	fl/fl	12wk	fl/fl_12wk	Healthy	NT	Healthy_12wk	12wk_fl/fl	12wk_NT	12	0	I	144	I_fl/fl	m	NA	NA	Bacteria	Desulfobacterota	Desulfovibrionia	Desulfovibrionales	Desulfovibrionaceae	GOTU2839	Zotu35	Zotu35; GOTU2839
164	Zotu53; LachnospiraceaeNK4A136group	D29735_68-AV791T	0.16979	AV791T	tg/tg	12wk	tg/tg_12wk	Tumor	T	Tumor_12wk	12wk_tg/tg	12wk_T	12.1	3	N	152a	N_tg/tg	f	NA	NA	Bacteria	Firmicutes	Clostridia	Lachnospirales	Lachnospiraceae	LachnospiraceaeNK4A136group	Zotu53	Zotu53; LachnospiraceaeNK4A136group
165	Zotu18; Parasutterella	D29761_94-AV802	0.168763	AV802	fl/fl	12wk	fl/fl_12wk	Healthy	NT	Healthy_12wk	12wk_fl/fl	12wk_NT	12.4	0	O	156	O_fl/fl	f	NA	NA	Bacteria	Proteobacteria	Gammaproteobacteria	Burkholderiales	Sutterellaceae	Parasutterella	Zotu18	Zotu18; Parasutterella
166	Zotu35; GOTU2839	D29750_83-AV814	0.16758	AV814	tg/wt	12wk	tg/wt_12wk	Healthy	NT	Healthy_12wk	12wk_tg/wt	12wk_NT	12.3	0	P	157	P_tg/wt	m	NA	NA	Bacteria	Desulfobacterota	Desulfovibrionia	Desulfovibrionales	Desulfovibrionaceae	GOTU2839	Zotu35	Zotu35; GOTU2839
167	Zotu49; LachnospiraceaeNK4A136group	D29751_84-AV803	0.166574	AV803	tg/wt	12wk	tg/wt_12wk	Healthy	NT	Healthy_12wk	12wk_tg/wt	12wk_NT	12.4	0	O	156	O_tg/wt	f	NA	NA	Bacteria	Firmicutes	Clostridia	Lachnospirales	Lachnospiraceae	LachnospiraceaeNK4A136group	Zotu49	Zotu49; LachnospiraceaeNK4A136group
168	Zotu86; Butyricicoccus	D29679_12-AV596	0.166416	AV596	tg/wt	5wk	tg/wt_5wk	Healthy	NT	Healthy_5wk	5wk_tg/wt	5wk_NT	4.9	0	H	139	H_tg/wt	m	NA	NA	Bacteria	Firmicutes	Clostridia	Oscillospirales	Butyricicoccaceae	Butyricicoccus	Zotu86	Zotu86; Butyricicoccus
169	Zotu82; LachnospiraceaeNK4A136group	D29685_18-AV863	0.16426	AV863	fl/fl	5wk	fl/fl_5wk	Healthy	NT	Healthy_5wk	5wk_fl/fl	5wk_NT	5	0	S	160	S_fl/fl	m	NA	NA	Bacteria	Firmicutes	Clostridia	Lachnospirales	Lachnospiraceae	LachnospiraceaeNK4A136group	Zotu82	Zotu82; LachnospiraceaeNK4A136group
170	Zotu14; LachnospiraceaeNK4A136group	D29741_74-AV782.2TA	0.163452	AV7822TA	tg/tg	12wk	tg/tg_12wk	Tumor_adjacent	T	Tumor_adjacent_12wk	12wk_tg/tg	12wk_T	12.1	1	M	149	M_tg/tg	f	NA	NA	Bacteria	Firmicutes	Clostridia	Lachnospirales	Lachnospiraceae	LachnospiraceaeNK4A136group	Zotu14	Zotu14; LachnospiraceaeNK4A136group
171	Zotu12; Bacteroides	D29668_01-AV967	0.163228	AV967	tg/tg	5wk	tg/tg_5wk	Healthy	NT	Healthy_5wk	5wk_tg/tg	5wk_NT	5.3	0	T	162	T_tg/tg	f	5.12087	23.5022	Bacteria	Bacteroidota	Bacteroidia	Bacteroidales	Bacteroidaceae	Bacteroides	Zotu12	Zotu12; Bacteroides
172	Zotu135; GOTU2838	D29752_85-AV865	0.163168	AV865	fl/fl	5wk	fl/fl_5wk	Healthy	NT	Healthy_5wk	5wk_fl/fl	5wk_NT	5	0	S	160	S_fl/fl	m	NA	NA	Bacteria	Desulfobacterota	Desulfovibrionia	Desulfovibrionales	Desulfovibrionaceae	GOTU2838	Zotu135	Zotu135; GOTU2838
173	Zotu40; GOTU1381	D29742_75-AV794TA	0.163036	AV794TA	tg/tg	12wk	tg/tg_12wk	Tumor_adjacent	T	Tumor_adjacent_12wk	12wk_tg/tg	12wk_T	12	1	N	152a	N_tg/tg	f	NA	NA	Bacteria	Bacteroidota	Bacteroidia	Bacteroidales	Muribaculaceae	GOTU1381	Zotu40	Zotu40; GOTU1381
174	Zotu47; GOTU208	D29691_24-AV580	0.162884	AV580	fl/fl	12wk	fl/fl_12wk	Healthy	NT	Healthy_12wk	12wk_fl/fl	12wk_NT	12	0	F	141	F_fl/fl	f	NA	NA	Bacteria	Firmicutes	Clostridia	Lachnospirales	Lachnospiraceae	GOTU208	Zotu47	Zotu47; GOTU208
175	Zotu35; GOTU2839	D29737_70-AV794T	0.16286	AV794T	tg/tg	12wk	tg/tg_12wk	Tumor	T	Tumor_12wk	12wk_tg/tg	12wk_T	12	1	N	152a	N_tg/tg	f	NA	NA	Bacteria	Desulfobacterota	Desulfovibrionia	Desulfovibrionales	Desulfovibrionaceae	GOTU2839	Zotu35	Zotu35; GOTU2839
176	Zotu203; LachnospiraceaeNK4A136group	D29678_11-AV588	0.162792	AV588	tg/wt	5wk	tg/wt_5wk	Healthy	NT	Healthy_5wk	5wk_tg/wt	5wk_NT	4.9	0	G	140	G_tg/wt	m	2.74421	20.9381	Bacteria	Firmicutes	Clostridia	Lachnospirales	Lachnospiraceae	LachnospiraceaeNK4A136group	Zotu203	Zotu203; LachnospiraceaeNK4A136group
177	Zotu35; GOTU2839	D29678_11-AV588	0.162792	AV588	tg/wt	5wk	tg/wt_5wk	Healthy	NT	Healthy_5wk	5wk_tg/wt	5wk_NT	4.9	0	G	140	G_tg/wt	m	2.74421	20.9381	Bacteria	Desulfobacterota	Desulfovibrionia	Desulfovibrionales	Desulfovibrionaceae	GOTU2839	Zotu35	Zotu35; GOTU2839
178	Zotu401; RikenellaceaeRC9gutgroup	D29669_02-AV968	0.162393	AV968	tg/tg	5wk	tg/tg_5wk	Healthy	NT	Healthy_5wk	5wk_tg/tg	5wk_NT	5.3	0	T	162	T_tg/tg	f	7.49739	27.8844	Bacteria	Bacteroidota	Bacteroidia	Bacteroidales	Rikenellaceae	RikenellaceaeRC9gutgroup	Zotu401	Zotu401; RikenellaceaeRC9gutgroup
179	Zotu14; LachnospiraceaeNK4A136group	D29752_85-AV865	0.160403	AV865	fl/fl	5wk	fl/fl_5wk	Healthy	NT	Healthy_5wk	5wk_fl/fl	5wk_NT	5	0	S	160	S_fl/fl	m	NA	NA	Bacteria	Firmicutes	Clostridia	Lachnospirales	Lachnospiraceae	LachnospiraceaeNK4A136group	Zotu14	Zotu14; LachnospiraceaeNK4A136group
180	Zotu53; LachnospiraceaeNK4A136group	D29675_08-AV583	0.160085	AV583	tg/wt	5wk	tg/wt_5wk	Healthy	NT	Healthy_5wk	5wk_tg/wt	5wk_NT	5.3	0	F	141	F_tg/wt	f	2.17808	23.611	Bacteria	Firmicutes	Clostridia	Lachnospirales	Lachnospiraceae	LachnospiraceaeNK4A136group	Zotu53	Zotu53; LachnospiraceaeNK4A136group
181	Zotu12; Bacteroides	D29677_10-AV587	0.159854	AV587	tg/wt	5wk	tg/wt_5wk	Healthy	NT	Healthy_5wk	5wk_tg/wt	5wk_NT	5.1	0	G	140	G_tg/wt	m	2.40559	17.9352	Bacteria	Bacteroidota	Bacteroidia	Bacteroidales	Bacteroidaceae	Bacteroides	Zotu12	Zotu12; Bacteroides
182	Zotu14; LachnospiraceaeNK4A136group	D29678_11-AV588	0.159253	AV588	tg/wt	5wk	tg/wt_5wk	Healthy	NT	Healthy_5wk	5wk_tg/wt	5wk_NT	4.9	0	G	140	G_tg/wt	m	2.74421	20.9381	Bacteria	Firmicutes	Clostridia	Lachnospirales	Lachnospiraceae	LachnospiraceaeNK4A136group	Zotu14	Zotu14; LachnospiraceaeNK4A136group
183	Zotu401; RikenellaceaeRC9gutgroup	D29737_70-AV794T	0.158983	AV794T	tg/tg	12wk	tg/tg_12wk	Tumor	T	Tumor_12wk	12wk_tg/tg	12wk_T	12	1	N	152a	N_tg/tg	f	NA	NA	Bacteria	Bacteroidota	Bacteroidia	Bacteroidales	Rikenellaceae	RikenellaceaeRC9gutgroup	Zotu401	Zotu401; RikenellaceaeRC9gutgroup
184	Zotu53; LachnospiraceaeNK4A136group	D29692_25-AV608	0.158481	AV608	fl/fl	12wk	fl/fl_12wk	Healthy	NT	Healthy_12wk	12wk_fl/fl	12wk_NT	11.7	0	I	144	I_fl/fl	m	NA	NA	Bacteria	Firmicutes	Clostridia	Lachnospirales	Lachnospiraceae	LachnospiraceaeNK4A136group	Zotu53	Zotu53; LachnospiraceaeNK4A136group
185	Zotu35; GOTU2839	D29761_94-AV802	0.157257	AV802	fl/fl	12wk	fl/fl_12wk	Healthy	NT	Healthy_12wk	12wk_fl/fl	12wk_NT	12.4	0	O	156	O_fl/fl	f	NA	NA	Bacteria	Desulfobacterota	Desulfovibrionia	Desulfovibrionales	Desulfovibrionaceae	GOTU2839	Zotu35	Zotu35; GOTU2839
186	Zotu12; Bacteroides	D29671_04-AV972	0.155548	AV972	tg/tg	5wk	tg/tg_5wk	Healthy	NT	Healthy_5wk	5wk_tg/tg	5wk_NT	5.3	0	U	165	U_tg/tg	m	7.60205	23.7204	Bacteria	Bacteroidota	Bacteroidia	Bacteroidales	Bacteroidaceae	Bacteroides	Zotu12	Zotu12; Bacteroides
187	Zotu14; LachnospiraceaeNK4A136group	D29737_70-AV794T	0.155105	AV794T	tg/tg	12wk	tg/tg_12wk	Tumor	T	Tumor_12wk	12wk_tg/tg	12wk_T	12	1	N	152a	N_tg/tg	f	NA	NA	Bacteria	Firmicutes	Clostridia	Lachnospirales	Lachnospiraceae	LachnospiraceaeNK4A136group	Zotu14	Zotu14; LachnospiraceaeNK4A136group
188	Zotu35; GOTU2839	D29749_82-AV579	0.154827	AV579	tg/wt	12wk	tg/wt_12wk	Healthy	NT	Healthy_12wk	12wk_tg/wt	12wk_NT	12	0	F	141	F_tg/wt	f	NA	NA	Bacteria	Desulfobacterota	Desulfovibrionia	Desulfovibrionales	Desulfovibrionaceae	GOTU2839	Zotu35	Zotu35; GOTU2839
189	Zotu47; GOTU208	D29761_94-AV802	0.153421	AV802	fl/fl	12wk	fl/fl_12wk	Healthy	NT	Healthy_12wk	12wk_fl/fl	12wk_NT	12.4	0	O	156	O_fl/fl	f	NA	NA	Bacteria	Firmicutes	Clostridia	Lachnospirales	Lachnospiraceae	GOTU208	Zotu47	Zotu47; GOTU208
190	Zotu35; GOTU2839	D29668_01-AV967	0.15281	AV967	tg/tg	5wk	tg/tg_5wk	Healthy	NT	Healthy_5wk	5wk_tg/tg	5wk_NT	5.3	0	T	162	T_tg/tg	f	5.12087	23.5022	Bacteria	Desulfobacterota	Desulfovibrionia	Desulfovibrionales	Desulfovibrionaceae	GOTU2839	Zotu35	Zotu35; GOTU2839
191	Zotu14; LachnospiraceaeNK4A136group	D29751_84-AV803	0.152693	AV803	tg/wt	12wk	tg/wt_12wk	Healthy	NT	Healthy_12wk	12wk_tg/wt	12wk_NT	12.4	0	O	156	O_tg/wt	f	NA	NA	Bacteria	Firmicutes	Clostridia	Lachnospirales	Lachnospiraceae	LachnospiraceaeNK4A136group	Zotu14	Zotu14; LachnospiraceaeNK4A136group
192	Zotu12; Bacteroides	D29749_82-AV579	0.152583	AV579	tg/wt	12wk	tg/wt_12wk	Healthy	NT	Healthy_12wk	12wk_tg/wt	12wk_NT	12	0	F	141	F_tg/wt	f	NA	NA	Bacteria	Bacteroidota	Bacteroidia	Bacteroidales	Bacteroidaceae	Bacteroides	Zotu12	Zotu12; Bacteroides
193	Zotu86; Butyricicoccus	D29738_71-AV604TA	0.151515	AV604TA	tg/tg	12wk	tg/tg_12wk	Tumor_adjacent	T	Tumor_adjacent_12wk	12wk_tg/tg	12wk_T	12.3	3	I	143	I_tg/tg	m	NA	NA	Bacteria	Firmicutes	Clostridia	Oscillospirales	Butyricicoccaceae	Butyricicoccus	Zotu86	Zotu86; Butyricicoccus
194	Zotu23; LachnospiraceaeNK4A136group	D29748_81-AV570	0.151321	AV570	tg/wt	12wk	tg/wt_12wk	Healthy	NT	Healthy_12wk	12wk_tg/wt	12wk_NT	12.6	0	D	138	D_tg/wt	f	NA	NA	Bacteria	Firmicutes	Clostridia	Lachnospirales	Lachnospiraceae	LachnospiraceaeNK4A136group	Zotu23	Zotu23; LachnospiraceaeNK4A136group
195	Zotu35; GOTU2839	D29741_74-AV782.2TA	0.150376	AV7822TA	tg/tg	12wk	tg/tg_12wk	Tumor_adjacent	T	Tumor_adjacent_12wk	12wk_tg/tg	12wk_T	12.1	1	M	149	M_tg/tg	f	NA	NA	Bacteria	Desulfobacterota	Desulfovibrionia	Desulfovibrionales	Desulfovibrionaceae	GOTU2839	Zotu35	Zotu35; GOTU2839
196	Zotu53; LachnospiraceaeNK4A136group	D29750_83-AV814	0.14896	AV814	tg/wt	12wk	tg/wt_12wk	Healthy	NT	Healthy_12wk	12wk_tg/wt	12wk_NT	12.3	0	P	157	P_tg/wt	m	NA	NA	Bacteria	Firmicutes	Clostridia	Lachnospirales	Lachnospiraceae	LachnospiraceaeNK4A136group	Zotu53	Zotu53; LachnospiraceaeNK4A136group
197	Zotu35; GOTU2839	D29736_69-AV782.2T	0.14595	AV7822T	tg/tg	12wk	tg/tg_12wk	Tumor	T	Tumor_12wk	12wk_tg/tg	12wk_T	12.1	1	M	149	M_tg/tg	f	NA	NA	Bacteria	Desulfobacterota	Desulfovibrionia	Desulfovibrionales	Desulfovibrionaceae	GOTU2839	Zotu35	Zotu35; GOTU2839
198	Zotu18; Parasutterella	D29748_81-AV570	0.144742	AV570	tg/wt	12wk	tg/wt_12wk	Healthy	NT	Healthy_12wk	12wk_tg/wt	12wk_NT	12.6	0	D	138	D_tg/wt	f	NA	NA	Bacteria	Proteobacteria	Gammaproteobacteria	Burkholderiales	Sutterellaceae	Parasutterella	Zotu18	Zotu18; Parasutterella
199	Zotu59; Muribaculum	D29735_68-AV791T	0.144636	AV791T	tg/tg	12wk	tg/tg_12wk	Tumor	T	Tumor_12wk	12wk_tg/tg	12wk_T	12.1	3	N	152a	N_tg/tg	f	NA	NA	Bacteria	Bacteroidota	Bacteroidia	Bacteroidales	Muribaculaceae	Muribaculum	Zotu59	Zotu59; Muribaculum
200	Zotu18; Parasutterella	D29672_05-AV974	0.144509	AV974	tg/tg	5wk	tg/tg_5wk	Healthy	NT	Healthy_5wk	5wk_tg/tg	5wk_NT	5.3	0	V	165	V_tg/tg	f	5.99207	23.4479	Bacteria	Proteobacteria	Gammaproteobacteria	Burkholderiales	Sutterellaceae	Parasutterella	Zotu18	Zotu18; Parasutterella
201	Zotu47; GOTU208	D29750_83-AV814	0.14364	AV814	tg/wt	12wk	tg/wt_12wk	Healthy	NT	Healthy_12wk	12wk_tg/wt	12wk_NT	12.3	0	P	157	P_tg/wt	m	NA	NA	Bacteria	Firmicutes	Clostridia	Lachnospirales	Lachnospiraceae	GOTU208	Zotu47	Zotu47; GOTU208
202	Zotu14; LachnospiraceaeNK4A136group	D29691_24-AV580	0.142976	AV580	fl/fl	12wk	fl/fl_12wk	Healthy	NT	Healthy_12wk	12wk_fl/fl	12wk_NT	12	0	F	141	F_fl/fl	f	NA	NA	Bacteria	Firmicutes	Clostridia	Lachnospirales	Lachnospiraceae	LachnospiraceaeNK4A136group	Zotu14	Zotu14; LachnospiraceaeNK4A136group
203	Zotu35; GOTU2839	D29686_19-AV864	0.142887	AV864	fl/fl	5wk	fl/fl_5wk	Healthy	NT	Healthy_5wk	5wk_fl/fl	5wk_NT	5	0	S	160	S_fl/fl	m	NA	NA	Bacteria	Desulfobacterota	Desulfovibrionia	Desulfovibrionales	Desulfovibrionaceae	GOTU2839	Zotu35	Zotu35; GOTU2839
204	Zotu59; Muribaculum	D29734_67-AV770T	0.142416	AV770T	tg/tg	12wk	tg/tg_12wk	Tumor	T	Tumor_12wk	12wk_tg/tg	12wk_T	12.1	1	L	147a	L_tg/tg	f	NA	NA	Bacteria	Bacteroidota	Bacteroidia	Bacteroidales	Muribaculaceae	Muribaculum	Zotu59	Zotu59; Muribaculum
205	Zotu86; Butyricicoccus	D29743_76-AV833T	0.142384	AV833T	tg/tg	12wk	tg/tg_12wk	Tumor	T	Tumor_12wk	12wk_tg/tg	12wk_T	12.4	5	R	158	R_tg/tg	f	NA	NA	Bacteria	Firmicutes	Clostridia	Oscillospirales	Butyricicoccaceae	Butyricicoccus	Zotu86	Zotu86; Butyricicoccus
206	Zotu53; LachnospiraceaeNK4A136group	D29751_84-AV803	0.142282	AV803	tg/wt	12wk	tg/wt_12wk	Healthy	NT	Healthy_12wk	12wk_tg/wt	12wk_NT	12.4	0	O	156	O_tg/wt	f	NA	NA	Bacteria	Firmicutes	Clostridia	Lachnospirales	Lachnospiraceae	LachnospiraceaeNK4A136group	Zotu53	Zotu53; LachnospiraceaeNK4A136group
207	Zotu82; LachnospiraceaeNK4A136group	D29742_75-AV794TA	0.14177	AV794TA	tg/tg	12wk	tg/tg_12wk	Tumor_adjacent	T	Tumor_adjacent_12wk	12wk_tg/tg	12wk_T	12	1	N	152a	N_tg/tg	f	NA	NA	Bacteria	Firmicutes	Clostridia	Lachnospirales	Lachnospiraceae	LachnospiraceaeNK4A136group	Zotu82	Zotu82; LachnospiraceaeNK4A136group
208	Zotu14; LachnospiraceaeNK4A136group	D29684_17-AV817	0.141705	AV817	tg/tg	5wk	tg/tg_5wk	Healthy	NT	Healthy_5wk	5wk_tg/tg	5wk_NT	5	0	Q	159	Q_tg/tg	m	5.42537	25.4229	Bacteria	Firmicutes	Clostridia	Lachnospirales	Lachnospiraceae	LachnospiraceaeNK4A136group	Zotu14	Zotu14; LachnospiraceaeNK4A136group
209	Zotu35; GOTU2839	D29671_04-AV972	0.140874	AV972	tg/tg	5wk	tg/tg_5wk	Healthy	NT	Healthy_5wk	5wk_tg/tg	5wk_NT	5.3	0	U	165	U_tg/tg	m	7.60205	23.7204	Bacteria	Desulfobacterota	Desulfovibrionia	Desulfovibrionales	Desulfovibrionaceae	GOTU2839	Zotu35	Zotu35; GOTU2839
210	Zotu23; LachnospiraceaeNK4A136group	D29677_10-AV587	0.140824	AV587	tg/wt	5wk	tg/wt_5wk	Healthy	NT	Healthy_5wk	5wk_tg/wt	5wk_NT	5.1	0	G	140	G_tg/wt	m	2.40559	17.9352	Bacteria	Firmicutes	Clostridia	Lachnospirales	Lachnospiraceae	LachnospiraceaeNK4A136group	Zotu23	Zotu23; LachnospiraceaeNK4A136group
211	Zotu82; LachnospiraceaeNK4A136group	D29746_79-AV567	0.139991	AV567	tg/wt	12wk	tg/wt_12wk	Healthy	NT	Healthy_12wk	12wk_tg/wt	12wk_NT	12	0	D	138	D_tg/wt	f	NA	NA	Bacteria	Firmicutes	Clostridia	Lachnospirales	Lachnospiraceae	LachnospiraceaeNK4A136group	Zotu82	Zotu82; LachnospiraceaeNK4A136group
212	Zotu53; LachnospiraceaeNK4A136group	D29669_02-AV968	0.139601	AV968	tg/tg	5wk	tg/tg_5wk	Healthy	NT	Healthy_5wk	5wk_tg/tg	5wk_NT	5.3	0	T	162	T_tg/tg	f	7.49739	27.8844	Bacteria	Firmicutes	Clostridia	Lachnospirales	Lachnospiraceae	LachnospiraceaeNK4A136group	Zotu53	Zotu53; LachnospiraceaeNK4A136group
213	Zotu35; GOTU2839	D29673_06-AV996	0.139221	AV996	tg/tg	5wk	tg/tg_5wk	Healthy	NT	Healthy_5wk	5wk_tg/tg	5wk_NT	5.1	0	W	170	W_tg/tg	f	NA	NA	Bacteria	Desulfobacterota	Desulfovibrionia	Desulfovibrionales	Desulfovibrionaceae	GOTU2839	Zotu35	Zotu35; GOTU2839
214	Zotu23; LachnospiraceaeNK4A136group	D29760_93-AV611	0.138636	AV611	fl/fl	12wk	fl/fl_12wk	Healthy	NT	Healthy_12wk	12wk_fl/fl	12wk_NT	12	0	I	144	I_fl/fl	m	NA	NA	Bacteria	Firmicutes	Clostridia	Lachnospirales	Lachnospiraceae	LachnospiraceaeNK4A136group	Zotu23	Zotu23; LachnospiraceaeNK4A136group
215	Zotu35; GOTU2839	D29739_72-AV770TA	0.138566	AV770TA	tg/tg	12wk	tg/tg_12wk	Tumor_adjacent	T	Tumor_adjacent_12wk	12wk_tg/tg	12wk_T	12.1	1	L	147a	L_tg/tg	f	NA	NA	Bacteria	Desulfobacterota	Desulfovibrionia	Desulfovibrionales	Desulfovibrionaceae	GOTU2839	Zotu35	Zotu35; GOTU2839
216	Zotu14; LachnospiraceaeNK4A136group	D29735_68-AV791T	0.138347	AV791T	tg/tg	12wk	tg/tg_12wk	Tumor	T	Tumor_12wk	12wk_tg/tg	12wk_T	12.1	3	N	152a	N_tg/tg	f	NA	NA	Bacteria	Firmicutes	Clostridia	Lachnospirales	Lachnospiraceae	LachnospiraceaeNK4A136group	Zotu14	Zotu14; LachnospiraceaeNK4A136group
217	Zotu160; Desulfovibrio	D29752_85-AV865	0.138278	AV865	fl/fl	5wk	fl/fl_5wk	Healthy	NT	Healthy_5wk	5wk_fl/fl	5wk_NT	5	0	S	160	S_fl/fl	m	NA	NA	Bacteria	Desulfobacterota	Desulfovibrionia	Desulfovibrionales	Desulfovibrionaceae	Desulfovibrio	Zotu160	Zotu160; Desulfovibrio
218	Zotu111; Parabacteroides	D29738_71-AV604TA	0.136577	AV604TA	tg/tg	12wk	tg/tg_12wk	Tumor_adjacent	T	Tumor_adjacent_12wk	12wk_tg/tg	12wk_T	12.3	3	I	143	I_tg/tg	m	NA	NA	Bacteria	Bacteroidota	Bacteroidia	Bacteroidales	Tannerellaceae	Parabacteroides	Zotu111	Zotu111; Parabacteroides
219	Zotu18; Parasutterella	D29737_70-AV794T	0.135717	AV794T	tg/tg	12wk	tg/tg_12wk	Tumor	T	Tumor_12wk	12wk_tg/tg	12wk_T	12	1	N	152a	N_tg/tg	f	NA	NA	Bacteria	Proteobacteria	Gammaproteobacteria	Burkholderiales	Sutterellaceae	Parasutterella	Zotu18	Zotu18; Parasutterella
220	Zotu14; LachnospiraceaeNK4A136group	D29668_01-AV967	0.135445	AV967	tg/tg	5wk	tg/tg_5wk	Healthy	NT	Healthy_5wk	5wk_tg/tg	5wk_NT	5.3	0	T	162	T_tg/tg	f	5.12087	23.5022	Bacteria	Firmicutes	Clostridia	Lachnospirales	Lachnospiraceae	LachnospiraceaeNK4A136group	Zotu14	Zotu14; LachnospiraceaeNK4A136group
221	Zotu14; LachnospiraceaeNK4A136group	D29692_25-AV608	0.134905	AV608	fl/fl	12wk	fl/fl_12wk	Healthy	NT	Healthy_12wk	12wk_fl/fl	12wk_NT	11.7	0	I	144	I_fl/fl	m	NA	NA	Bacteria	Firmicutes	Clostridia	Lachnospirales	Lachnospiraceae	LachnospiraceaeNK4A136group	Zotu14	Zotu14; LachnospiraceaeNK4A136group
222	Zotu40; GOTU1381	D29677_10-AV587	0.133212	AV587	tg/wt	5wk	tg/wt_5wk	Healthy	NT	Healthy_5wk	5wk_tg/wt	5wk_NT	5.1	0	G	140	G_tg/wt	m	2.40559	17.9352	Bacteria	Bacteroidota	Bacteroidia	Bacteroidales	Muribaculaceae	GOTU1381	Zotu40	Zotu40; GOTU1381
223	Zotu47; GOTU208	D29749_82-AV579	0.132388	AV579	tg/wt	12wk	tg/wt_12wk	Healthy	NT	Healthy_12wk	12wk_tg/wt	12wk_NT	12	0	F	141	F_tg/wt	f	NA	NA	Bacteria	Firmicutes	Clostridia	Lachnospirales	Lachnospiraceae	GOTU208	Zotu47	Zotu47; GOTU208
224	Zotu49; LachnospiraceaeNK4A136group	D29686_19-AV864	0.132303	AV864	fl/fl	5wk	fl/fl_5wk	Healthy	NT	Healthy_5wk	5wk_fl/fl	5wk_NT	5	0	S	160	S_fl/fl	m	NA	NA	Bacteria	Firmicutes	Clostridia	Lachnospirales	Lachnospiraceae	LachnospiraceaeNK4A136group	Zotu49	Zotu49; LachnospiraceaeNK4A136group
225	Zotu47; GOTU208	D29751_84-AV803	0.131871	AV803	tg/wt	12wk	tg/wt_12wk	Healthy	NT	Healthy_12wk	12wk_tg/wt	12wk_NT	12.4	0	O	156	O_tg/wt	f	NA	NA	Bacteria	Firmicutes	Clostridia	Lachnospirales	Lachnospiraceae	GOTU208	Zotu47	Zotu47; GOTU208
226	Zotu82; LachnospiraceaeNK4A136group	D29737_70-AV794T	0.131839	AV794T	tg/tg	12wk	tg/tg_12wk	Tumor	T	Tumor_12wk	12wk_tg/tg	12wk_T	12	1	N	152a	N_tg/tg	f	NA	NA	Bacteria	Firmicutes	Clostridia	Lachnospirales	Lachnospiraceae	LachnospiraceaeNK4A136group	Zotu82	Zotu82; LachnospiraceaeNK4A136group
227	Zotu14; LachnospiraceaeNK4A136group	D29743_76-AV833T	0.13084	AV833T	tg/tg	12wk	tg/tg_12wk	Tumor	T	Tumor_12wk	12wk_tg/tg	12wk_T	12.4	5	R	158	R_tg/tg	f	NA	NA	Bacteria	Firmicutes	Clostridia	Lachnospirales	Lachnospiraceae	LachnospiraceaeNK4A136group	Zotu14	Zotu14; LachnospiraceaeNK4A136group
228	Zotu49; LachnospiraceaeNK4A136group	D29691_24-AV580	0.130307	AV580	fl/fl	12wk	fl/fl_12wk	Healthy	NT	Healthy_12wk	12wk_fl/fl	12wk_NT	12	0	F	141	F_fl/fl	f	NA	NA	Bacteria	Firmicutes	Clostridia	Lachnospirales	Lachnospiraceae	LachnospiraceaeNK4A136group	Zotu49	Zotu49; LachnospiraceaeNK4A136group
229	Zotu59; Muribaculum	D29680_13-AV597	0.130106	AV597	tg/wt	5wk	tg/wt_5wk	Healthy	NT	Healthy_5wk	5wk_tg/wt	5wk_NT	4.9	0	H	139	H_tg/wt	m	NA	NA	Bacteria	Bacteroidota	Bacteroidia	Bacteroidales	Muribaculaceae	Muribaculum	Zotu59	Zotu59; Muribaculum
230	Zotu35; GOTU2839	D29747_80-AV568	0.128579	AV568	tg/wt	12wk	tg/wt_12wk	Healthy	NT	Healthy_12wk	12wk_tg/wt	12wk_NT	12	0	D	138	D_tg/wt	f	NA	NA	Bacteria	Desulfobacterota	Desulfovibrionia	Desulfovibrionales	Desulfovibrionaceae	GOTU2839	Zotu35	Zotu35; GOTU2839
231	Zotu40; GOTU1381	D29751_84-AV803	0.128401	AV803	tg/wt	12wk	tg/wt_12wk	Healthy	NT	Healthy_12wk	12wk_tg/wt	12wk_NT	12.4	0	O	156	O_tg/wt	f	NA	NA	Bacteria	Bacteroidota	Bacteroidia	Bacteroidales	Muribaculaceae	GOTU1381	Zotu40	Zotu40; GOTU1381
232	Zotu59; Muribaculum	D29738_71-AV604TA	0.128041	AV604TA	tg/tg	12wk	tg/tg_12wk	Tumor_adjacent	T	Tumor_adjacent_12wk	12wk_tg/tg	12wk_T	12.3	3	I	143	I_tg/tg	m	NA	NA	Bacteria	Bacteroidota	Bacteroidia	Bacteroidales	Muribaculaceae	Muribaculum	Zotu59	Zotu59; Muribaculum
233	Zotu53; LachnospiraceaeNK4A136group	D29749_82-AV579	0.1279	AV579	tg/wt	12wk	tg/wt_12wk	Healthy	NT	Healthy_12wk	12wk_tg/wt	12wk_NT	12	0	F	141	F_tg/wt	f	NA	NA	Bacteria	Firmicutes	Clostridia	Lachnospirales	Lachnospiraceae	LachnospiraceaeNK4A136group	Zotu53	Zotu53; LachnospiraceaeNK4A136group
234	Zotu104; GOTU1392	D29735_68-AV791T	0.127867	AV791T	tg/tg	12wk	tg/tg_12wk	Tumor	T	Tumor_12wk	12wk_tg/tg	12wk_T	12.1	3	N	152a	N_tg/tg	f	NA	NA	Bacteria	Bacteroidota	Bacteroidia	Bacteroidales	Muribaculaceae	GOTU1392	Zotu104	Zotu104; GOTU1392
235	Zotu86; Butyricicoccus	D29740_73-AV791TA	0.12707	AV791TA	tg/tg	12wk	tg/tg_12wk	Tumor_adjacent	T	Tumor_adjacent_12wk	12wk_tg/tg	12wk_T	12.1	3	N	152a	N_tg/tg	f	NA	NA	Bacteria	Firmicutes	Clostridia	Oscillospirales	Butyricicoccaceae	Butyricicoccus	Zotu86	Zotu86; Butyricicoccus
236	Zotu47; GOTU208	D29759_92-AV610	0.12536	AV610	fl/fl	12wk	fl/fl_12wk	Healthy	NT	Healthy_12wk	12wk_fl/fl	12wk_NT	12	0	I	144	I_fl/fl	m	NA	NA	Bacteria	Firmicutes	Clostridia	Lachnospirales	Lachnospiraceae	GOTU208	Zotu47	Zotu47; GOTU208
237	Zotu14; LachnospiraceaeNK4A136group	D29676_09-AV584	0.125309	AV584	tg/wt	5wk	tg/wt_5wk	Healthy	NT	Healthy_5wk	5wk_tg/wt	5wk_NT	5.3	0	F	141	F_tg/wt	f	2.77609	20.6021	Bacteria	Firmicutes	Clostridia	Lachnospirales	Lachnospiraceae	LachnospiraceaeNK4A136group	Zotu14	Zotu14; LachnospiraceaeNK4A136group
238	Zotu111; Parabacteroides	D29746_79-AV567	0.125143	AV567	tg/wt	12wk	tg/wt_12wk	Healthy	NT	Healthy_12wk	12wk_tg/wt	12wk_NT	12	0	D	138	D_tg/wt	f	NA	NA	Bacteria	Bacteroidota	Bacteroidia	Bacteroidales	Tannerellaceae	Parabacteroides	Zotu111	Zotu111; Parabacteroides
239	Zotu47; GOTU208	D29673_06-AV996	0.124942	AV996	tg/tg	5wk	tg/tg_5wk	Healthy	NT	Healthy_5wk	5wk_tg/tg	5wk_NT	5.1	0	W	170	W_tg/tg	f	NA	NA	Bacteria	Firmicutes	Clostridia	Lachnospirales	Lachnospiraceae	GOTU208	Zotu47	Zotu47; GOTU208
240	Zotu53; LachnospiraceaeNK4A136group	D29740_73-AV791TA	0.124917	AV791TA	tg/tg	12wk	tg/tg_12wk	Tumor_adjacent	T	Tumor_adjacent_12wk	12wk_tg/tg	12wk_T	12.1	3	N	152a	N_tg/tg	f	NA	NA	Bacteria	Firmicutes	Clostridia	Lachnospirales	Lachnospiraceae	LachnospiraceaeNK4A136group	Zotu53	Zotu53; LachnospiraceaeNK4A136group
241	Zotu82; LachnospiraceaeNK4A136group	D29741_74-AV782.2TA	0.124224	AV7822TA	tg/tg	12wk	tg/tg_12wk	Tumor_adjacent	T	Tumor_adjacent_12wk	12wk_tg/tg	12wk_T	12.1	1	M	149	M_tg/tg	f	NA	NA	Bacteria	Firmicutes	Clostridia	Lachnospirales	Lachnospiraceae	LachnospiraceaeNK4A136group	Zotu82	Zotu82; LachnospiraceaeNK4A136group
242	Zotu53; LachnospiraceaeNK4A136group	D29737_70-AV794T	0.124084	AV794T	tg/tg	12wk	tg/tg_12wk	Tumor	T	Tumor_12wk	12wk_tg/tg	12wk_T	12	1	N	152a	N_tg/tg	f	NA	NA	Bacteria	Firmicutes	Clostridia	Lachnospirales	Lachnospiraceae	LachnospiraceaeNK4A136group	Zotu53	Zotu53; LachnospiraceaeNK4A136group
243	Zotu12; Bacteroides	D29670_03-AV971	0.12405	AV971	tg/tg	5wk	tg/tg_5wk	Healthy	NT	Healthy_5wk	5wk_tg/tg	5wk_NT	5.3	0	U	165	U_tg/tg	m	4.53066	23.611	Bacteria	Bacteroidota	Bacteroidia	Bacteroidales	Bacteroidaceae	Bacteroides	Zotu12	Zotu12; Bacteroides
244	Zotu47; GOTU208	D29671_04-AV972	0.123265	AV972	tg/tg	5wk	tg/tg_5wk	Healthy	NT	Healthy_5wk	5wk_tg/tg	5wk_NT	5.3	0	U	165	U_tg/tg	m	7.60205	23.7204	Bacteria	Firmicutes	Clostridia	Lachnospirales	Lachnospiraceae	GOTU208	Zotu47	Zotu47; GOTU208
245	Zotu35; GOTU2839	D29692_25-AV608	0.123117	AV608	fl/fl	12wk	fl/fl_12wk	Healthy	NT	Healthy_12wk	12wk_fl/fl	12wk_NT	11.7	0	I	144	I_fl/fl	m	NA	NA	Bacteria	Desulfobacterota	Desulfovibrionia	Desulfovibrionales	Desulfovibrionaceae	GOTU2839	Zotu35	Zotu35; GOTU2839
246	Zotu49; LachnospiraceaeNK4A136group	D29746_79-AV567	0.123022	AV567	tg/wt	12wk	tg/wt_12wk	Healthy	NT	Healthy_12wk	12wk_tg/wt	12wk_NT	12	0	D	138	D_tg/wt	f	NA	NA	Bacteria	Firmicutes	Clostridia	Lachnospirales	Lachnospiraceae	LachnospiraceaeNK4A136group	Zotu49	Zotu49; LachnospiraceaeNK4A136group
247	Zotu59; Muribaculum	D29739_72-AV770TA	0.122953	AV770TA	tg/tg	12wk	tg/tg_12wk	Tumor_adjacent	T	Tumor_adjacent_12wk	12wk_tg/tg	12wk_T	12.1	1	L	147a	L_tg/tg	f	NA	NA	Bacteria	Bacteroidota	Bacteroidia	Bacteroidales	Muribaculaceae	Muribaculum	Zotu59	Zotu59; Muribaculum
248	Zotu401; RikenellaceaeRC9gutgroup	D29760_93-AV611	0.122326	AV611	fl/fl	12wk	fl/fl_12wk	Healthy	NT	Healthy_12wk	12wk_fl/fl	12wk_NT	12	0	I	144	I_fl/fl	m	NA	NA	Bacteria	Bacteroidota	Bacteroidia	Bacteroidales	Rikenellaceae	RikenellaceaeRC9gutgroup	Zotu401	Zotu401; RikenellaceaeRC9gutgroup
249	Zotu35; GOTU2839	D29677_10-AV587	0.121793	AV587	tg/wt	5wk	tg/wt_5wk	Healthy	NT	Healthy_5wk	5wk_tg/wt	5wk_NT	5.1	0	G	140	G_tg/wt	m	2.40559	17.9352	Bacteria	Desulfobacterota	Desulfovibrionia	Desulfovibrionales	Desulfovibrionaceae	GOTU2839	Zotu35	Zotu35; GOTU2839
250	Zotu104; GOTU1392	D29736_69-AV782.2T	0.121625	AV7822T	tg/tg	12wk	tg/tg_12wk	Tumor	T	Tumor_12wk	12wk_tg/tg	12wk_T	12.1	1	M	149	M_tg/tg	f	NA	NA	Bacteria	Bacteroidota	Bacteroidia	Bacteroidales	Muribaculaceae	GOTU1392	Zotu104	Zotu104; GOTU1392
251	Zotu82; LachnospiraceaeNK4A136group	D29751_84-AV803	0.12146	AV803	tg/wt	12wk	tg/wt_12wk	Healthy	NT	Healthy_12wk	12wk_tg/wt	12wk_NT	12.4	0	O	156	O_tg/wt	f	NA	NA	Bacteria	Firmicutes	Clostridia	Lachnospirales	Lachnospiraceae	LachnospiraceaeNK4A136group	Zotu82	Zotu82; LachnospiraceaeNK4A136group
252	Zotu111; Parabacteroides	D29748_81-AV570	0.12007	AV570	tg/wt	12wk	tg/wt_12wk	Healthy	NT	Healthy_12wk	12wk_tg/wt	12wk_NT	12.6	0	D	138	D_tg/wt	f	NA	NA	Bacteria	Bacteroidota	Bacteroidia	Bacteroidales	Tannerellaceae	Parabacteroides	Zotu111	Zotu111; Parabacteroides
253	Zotu401; RikenellaceaeRC9gutgroup	D29753_86-AV866	0.119388	AV866	fl/fl	5wk	fl/fl_5wk	Healthy	NT	Healthy_5wk	5wk_fl/fl	5wk_NT	5	0	S	160	S_fl/fl	m	NA	NA	Bacteria	Bacteroidota	Bacteroidia	Bacteroidales	Rikenellaceae	RikenellaceaeRC9gutgroup	Zotu401	Zotu401; RikenellaceaeRC9gutgroup
254	Zotu53; LachnospiraceaeNK4A136group	D29752_85-AV865	0.118919	AV865	fl/fl	5wk	fl/fl_5wk	Healthy	NT	Healthy_5wk	5wk_fl/fl	5wk_NT	5	0	S	160	S_fl/fl	m	NA	NA	Bacteria	Firmicutes	Clostridia	Lachnospirales	Lachnospiraceae	LachnospiraceaeNK4A136group	Zotu53	Zotu53; LachnospiraceaeNK4A136group
255	Zotu18; Parasutterella	D29758_91-AV609	0.118913	AV609	fl/fl	12wk	fl/fl_12wk	Healthy	NT	Healthy_12wk	12wk_fl/fl	12wk_NT	11.7	0	I	144	I_fl/fl	m	NA	NA	Bacteria	Proteobacteria	Gammaproteobacteria	Burkholderiales	Sutterellaceae	Parasutterella	Zotu18	Zotu18; Parasutterella
256	Zotu401; RikenellaceaeRC9gutgroup	D29668_01-AV967	0.11808	AV967	tg/tg	5wk	tg/tg_5wk	Healthy	NT	Healthy_5wk	5wk_tg/tg	5wk_NT	5.3	0	T	162	T_tg/tg	f	5.12087	23.5022	Bacteria	Bacteroidota	Bacteroidia	Bacteroidales	Rikenellaceae	RikenellaceaeRC9gutgroup	Zotu401	Zotu401; RikenellaceaeRC9gutgroup
257	Zotu53; LachnospiraceaeNK4A136group	D29691_24-AV580	0.117639	AV580	fl/fl	12wk	fl/fl_12wk	Healthy	NT	Healthy_12wk	12wk_fl/fl	12wk_NT	12	0	F	141	F_fl/fl	f	NA	NA	Bacteria	Firmicutes	Clostridia	Lachnospirales	Lachnospiraceae	LachnospiraceaeNK4A136group	Zotu53	Zotu53; LachnospiraceaeNK4A136group
258	Zotu59; Muribaculum	D29686_19-AV864	0.116427	AV864	fl/fl	5wk	fl/fl_5wk	Healthy	NT	Healthy_5wk	5wk_fl/fl	5wk_NT	5	0	S	160	S_fl/fl	m	NA	NA	Bacteria	Bacteroidota	Bacteroidia	Bacteroidales	Muribaculaceae	Muribaculum	Zotu59	Zotu59; Muribaculum
259	Zotu12; Bacteroides	D29691_24-AV580	0.115829	AV580	fl/fl	12wk	fl/fl_12wk	Healthy	NT	Healthy_12wk	12wk_fl/fl	12wk_NT	12	0	F	141	F_fl/fl	f	NA	NA	Bacteria	Bacteroidota	Bacteroidia	Bacteroidales	Bacteroidaceae	Bacteroides	Zotu12	Zotu12; Bacteroides
260	Zotu14; LachnospiraceaeNK4A136group	D29736_69-AV782.2T	0.115544	AV7822T	tg/tg	12wk	tg/tg_12wk	Tumor	T	Tumor_12wk	12wk_tg/tg	12wk_T	12.1	1	M	149	M_tg/tg	f	NA	NA	Bacteria	Firmicutes	Clostridia	Lachnospirales	Lachnospiraceae	LachnospiraceaeNK4A136group	Zotu14	Zotu14; LachnospiraceaeNK4A136group
261	Zotu53; LachnospiraceaeNK4A136group	D29736_69-AV782.2T	0.115544	AV7822T	tg/tg	12wk	tg/tg_12wk	Tumor	T	Tumor_12wk	12wk_tg/tg	12wk_T	12.1	1	M	149	M_tg/tg	f	NA	NA	Bacteria	Firmicutes	Clostridia	Lachnospirales	Lachnospiraceae	LachnospiraceaeNK4A136group	Zotu53	Zotu53; LachnospiraceaeNK4A136group
262	Zotu595; Lachnoclostridium	D29743_76-AV833T	0.115447	AV833T	tg/tg	12wk	tg/tg_12wk	Tumor	T	Tumor_12wk	12wk_tg/tg	12wk_T	12.4	5	R	158	R_tg/tg	f	NA	NA	Bacteria	Firmicutes	Clostridia	Lachnospirales	Lachnospiraceae	Lachnoclostridium	Zotu595	Zotu595; Lachnoclostridium
263	Zotu104; GOTU1392	D29734_67-AV770T	0.115289	AV770T	tg/tg	12wk	tg/tg_12wk	Tumor	T	Tumor_12wk	12wk_tg/tg	12wk_T	12.1	1	L	147a	L_tg/tg	f	NA	NA	Bacteria	Bacteroidota	Bacteroidia	Bacteroidales	Muribaculaceae	GOTU1392	Zotu104	Zotu104; GOTU1392
264	Zotu401; RikenellaceaeRC9gutgroup	D29672_05-AV974	0.114757	AV974	tg/tg	5wk	tg/tg_5wk	Healthy	NT	Healthy_5wk	5wk_tg/tg	5wk_NT	5.3	0	V	165	V_tg/tg	f	5.99207	23.4479	Bacteria	Bacteroidota	Bacteroidia	Bacteroidales	Rikenellaceae	RikenellaceaeRC9gutgroup	Zotu401	Zotu401; RikenellaceaeRC9gutgroup
265	Zotu160; Desulfovibrio	D29678_11-AV588	0.113246	AV588	tg/wt	5wk	tg/wt_5wk	Healthy	NT	Healthy_5wk	5wk_tg/wt	5wk_NT	4.9	0	G	140	G_tg/wt	m	2.74421	20.9381	Bacteria	Desulfobacterota	Desulfovibrionia	Desulfovibrionales	Desulfovibrionaceae	Desulfovibrio	Zotu160	Zotu160; Desulfovibrio
266	Zotu104; GOTU1392	D29680_13-AV597	0.112987	AV597	tg/wt	5wk	tg/wt_5wk	Healthy	NT	Healthy_5wk	5wk_tg/wt	5wk_NT	4.9	0	H	139	H_tg/wt	m	NA	NA	Bacteria	Bacteroidota	Bacteroidia	Bacteroidales	Muribaculaceae	GOTU1392	Zotu104	Zotu104; GOTU1392
267	Zotu314; Parasutterella	D29746_79-AV567	0.112417	AV567	tg/wt	12wk	tg/wt_12wk	Healthy	NT	Healthy_12wk	12wk_tg/wt	12wk_NT	12	0	D	138	D_tg/wt	f	NA	NA	Bacteria	Proteobacteria	Gammaproteobacteria	Burkholderiales	Sutterellaceae	Parasutterella	Zotu314	Zotu314; Parasutterella
268	Zotu12; Bacteroides	D29743_76-AV833T	0.111599	AV833T	tg/tg	12wk	tg/tg_12wk	Tumor	T	Tumor_12wk	12wk_tg/tg	12wk_T	12.4	5	R	158	R_tg/tg	f	NA	NA	Bacteria	Bacteroidota	Bacteroidia	Bacteroidales	Bacteroidaceae	Bacteroides	Zotu12	Zotu12; Bacteroides
269	Zotu47; GOTU208	D29760_93-AV611	0.111452	AV611	fl/fl	12wk	fl/fl_12wk	Healthy	NT	Healthy_12wk	12wk_fl/fl	12wk_NT	12	0	I	144	I_fl/fl	m	NA	NA	Bacteria	Firmicutes	Clostridia	Lachnospirales	Lachnospiraceae	GOTU208	Zotu47	Zotu47; GOTU208
270	Zotu401; RikenellaceaeRC9gutgroup	D29742_75-AV794TA	0.111053	AV794TA	tg/tg	12wk	tg/tg_12wk	Tumor_adjacent	T	Tumor_adjacent_12wk	12wk_tg/tg	12wk_T	12	1	N	152a	N_tg/tg	f	NA	NA	Bacteria	Bacteroidota	Bacteroidia	Bacteroidales	Rikenellaceae	RikenellaceaeRC9gutgroup	Zotu401	Zotu401; RikenellaceaeRC9gutgroup
271	Zotu86; Butyricicoccus	D29673_06-AV996	0.110663	AV996	tg/tg	5wk	tg/tg_5wk	Healthy	NT	Healthy_5wk	5wk_tg/tg	5wk_NT	5.1	0	W	170	W_tg/tg	f	NA	NA	Bacteria	Firmicutes	Clostridia	Oscillospirales	Butyricicoccaceae	Butyricicoccus	Zotu86	Zotu86; Butyricicoccus
272	Zotu401; RikenellaceaeRC9gutgroup	D29747_80-AV568	0.110211	AV568	tg/wt	12wk	tg/wt_12wk	Healthy	NT	Healthy_12wk	12wk_tg/wt	12wk_NT	12	0	D	138	D_tg/wt	f	NA	NA	Bacteria	Bacteroidota	Bacteroidia	Bacteroidales	Rikenellaceae	RikenellaceaeRC9gutgroup	Zotu401	Zotu401; RikenellaceaeRC9gutgroup
273	Zotu53; LachnospiraceaeNK4A136group	D29685_18-AV863	0.109507	AV863	fl/fl	5wk	fl/fl_5wk	Healthy	NT	Healthy_5wk	5wk_fl/fl	5wk_NT	5	0	S	160	S_fl/fl	m	NA	NA	Bacteria	Firmicutes	Clostridia	Lachnospirales	Lachnospiraceae	LachnospiraceaeNK4A136group	Zotu53	Zotu53; LachnospiraceaeNK4A136group
274	Zotu82; LachnospiraceaeNK4A136group	D29736_69-AV782.2T	0.109462	AV7822T	tg/tg	12wk	tg/tg_12wk	Tumor	T	Tumor_12wk	12wk_tg/tg	12wk_T	12.1	1	M	149	M_tg/tg	f	NA	NA	Bacteria	Firmicutes	Clostridia	Lachnospirales	Lachnospiraceae	LachnospiraceaeNK4A136group	Zotu82	Zotu82; LachnospiraceaeNK4A136group
275	Zotu18; Parasutterella	D29742_75-AV794TA	0.108691	AV794TA	tg/tg	12wk	tg/tg_12wk	Tumor_adjacent	T	Tumor_adjacent_12wk	12wk_tg/tg	12wk_T	12	1	N	152a	N_tg/tg	f	NA	NA	Bacteria	Proteobacteria	Gammaproteobacteria	Burkholderiales	Sutterellaceae	Parasutterella	Zotu18	Zotu18; Parasutterella
276	Zotu401; RikenellaceaeRC9gutgroup	D29743_76-AV833T	0.10775	AV833T	tg/tg	12wk	tg/tg_12wk	Tumor	T	Tumor_12wk	12wk_tg/tg	12wk_T	12.4	5	R	158	R_tg/tg	f	NA	NA	Bacteria	Bacteroidota	Bacteroidia	Bacteroidales	Rikenellaceae	RikenellaceaeRC9gutgroup	Zotu401	Zotu401; RikenellaceaeRC9gutgroup
277	Zotu86; Butyricicoccus	D29668_01-AV967	0.107661	AV967	tg/tg	5wk	tg/tg_5wk	Healthy	NT	Healthy_5wk	5wk_tg/tg	5wk_NT	5.3	0	T	162	T_tg/tg	f	5.12087	23.5022	Bacteria	Firmicutes	Clostridia	Oscillospirales	Butyricicoccaceae	Butyricicoccus	Zotu86	Zotu86; Butyricicoccus
278	Zotu123; LachnospiraceaeNK4A136group	D29751_84-AV803	0.107579	AV803	tg/wt	12wk	tg/wt_12wk	Healthy	NT	Healthy_12wk	12wk_tg/wt	12wk_NT	12.4	0	O	156	O_tg/wt	f	NA	NA	Bacteria	Firmicutes	Clostridia	Lachnospirales	Lachnospiraceae	LachnospiraceaeNK4A136group	Zotu123	Zotu123; LachnospiraceaeNK4A136group
279	Zotu123; LachnospiraceaeNK4A136group	D29676_09-AV584	0.107408	AV584	tg/wt	5wk	tg/wt_5wk	Healthy	NT	Healthy_5wk	5wk_tg/wt	5wk_NT	5.3	0	F	141	F_tg/wt	f	2.77609	20.6021	Bacteria	Firmicutes	Clostridia	Lachnospirales	Lachnospiraceae	LachnospiraceaeNK4A136group	Zotu123	Zotu123; LachnospiraceaeNK4A136group
280	Zotu82; LachnospiraceaeNK4A136group	D29735_68-AV791T	0.106905	AV791T	tg/tg	12wk	tg/tg_12wk	Tumor	T	Tumor_12wk	12wk_tg/tg	12wk_T	12.1	3	N	152a	N_tg/tg	f	NA	NA	Bacteria	Firmicutes	Clostridia	Lachnospirales	Lachnospiraceae	LachnospiraceaeNK4A136group	Zotu82	Zotu82; LachnospiraceaeNK4A136group
281	Zotu49; LachnospiraceaeNK4A136group	D29741_74-AV782.2TA	0.106789	AV7822TA	tg/tg	12wk	tg/tg_12wk	Tumor_adjacent	T	Tumor_adjacent_12wk	12wk_tg/tg	12wk_T	12.1	1	M	149	M_tg/tg	f	NA	NA	Bacteria	Firmicutes	Clostridia	Lachnospirales	Lachnospiraceae	LachnospiraceaeNK4A136group	Zotu49	Zotu49; LachnospiraceaeNK4A136group
282	Zotu123; LachnospiraceaeNK4A136group	D29753_86-AV866	0.106596	AV866	fl/fl	5wk	fl/fl_5wk	Healthy	NT	Healthy_5wk	5wk_fl/fl	5wk_NT	5	0	S	160	S_fl/fl	m	NA	NA	Bacteria	Firmicutes	Clostridia	Lachnospirales	Lachnospiraceae	LachnospiraceaeNK4A136group	Zotu123	Zotu123; LachnospiraceaeNK4A136group
283	Zotu14; LachnospiraceaeNK4A136group	D29746_79-AV567	0.106054	AV567	tg/wt	12wk	tg/wt_12wk	Healthy	NT	Healthy_12wk	12wk_tg/wt	12wk_NT	12	0	D	138	D_tg/wt	f	NA	NA	Bacteria	Firmicutes	Clostridia	Lachnospirales	Lachnospiraceae	LachnospiraceaeNK4A136group	Zotu14	Zotu14; LachnospiraceaeNK4A136group
284	Zotu14; LachnospiraceaeNK4A136group	D29760_93-AV611	0.106016	AV611	fl/fl	12wk	fl/fl_12wk	Healthy	NT	Healthy_12wk	12wk_fl/fl	12wk_NT	12	0	I	144	I_fl/fl	m	NA	NA	Bacteria	Firmicutes	Clostridia	Lachnospirales	Lachnospiraceae	LachnospiraceaeNK4A136group	Zotu14	Zotu14; LachnospiraceaeNK4A136group
285	Zotu53; LachnospiraceaeNK4A136group	D29734_67-AV770T	0.105117	AV770T	tg/tg	12wk	tg/tg_12wk	Tumor	T	Tumor_12wk	12wk_tg/tg	12wk_T	12.1	1	L	147a	L_tg/tg	f	NA	NA	Bacteria	Firmicutes	Clostridia	Lachnospirales	Lachnospiraceae	LachnospiraceaeNK4A136group	Zotu53	Zotu53; LachnospiraceaeNK4A136group
286	Zotu47; GOTU208	D29737_70-AV794T	0.104696	AV794T	tg/tg	12wk	tg/tg_12wk	Tumor	T	Tumor_12wk	12wk_tg/tg	12wk_T	12	1	N	152a	N_tg/tg	f	NA	NA	Bacteria	Firmicutes	Clostridia	Lachnospirales	Lachnospiraceae	GOTU208	Zotu47	Zotu47; GOTU208
287	Zotu40; GOTU1381	D29670_03-AV971	0.104042	AV971	tg/tg	5wk	tg/tg_5wk	Healthy	NT	Healthy_5wk	5wk_tg/tg	5wk_NT	5.3	0	U	165	U_tg/tg	m	4.53066	23.611	Bacteria	Bacteroidota	Bacteroidia	Bacteroidales	Muribaculaceae	GOTU1381	Zotu40	Zotu40; GOTU1381
288	Zotu82; LachnospiraceaeNK4A136group	D29740_73-AV791TA	0.103379	AV791TA	tg/tg	12wk	tg/tg_12wk	Tumor_adjacent	T	Tumor_adjacent_12wk	12wk_tg/tg	12wk_T	12.1	3	N	152a	N_tg/tg	f	NA	NA	Bacteria	Firmicutes	Clostridia	Lachnospirales	Lachnospiraceae	LachnospiraceaeNK4A136group	Zotu82	Zotu82; LachnospiraceaeNK4A136group
289	Zotu86; Butyricicoccus	D29735_68-AV791T	0.102712	AV791T	tg/tg	12wk	tg/tg_12wk	Tumor	T	Tumor_12wk	12wk_tg/tg	12wk_T	12.1	3	N	152a	N_tg/tg	f	NA	NA	Bacteria	Firmicutes	Clostridia	Oscillospirales	Butyricicoccaceae	Butyricicoccus	Zotu86	Zotu86; Butyricicoccus
290	Zotu132; Tuzzerella	D29753_86-AV866	0.102332	AV866	fl/fl	5wk	fl/fl_5wk	Healthy	NT	Healthy_5wk	5wk_fl/fl	5wk_NT	5	0	S	160	S_fl/fl	m	NA	NA	Bacteria	Firmicutes	Clostridia	Lachnospirales	Lachnospiraceae	Tuzzerella	Zotu132	Zotu132; Tuzzerella
291	Zotu59; Muribaculum	D29733_66-AV604T	0.101978	AV604T	tg/tg	12wk	tg/tg_12wk	Tumor	T	Tumor_12wk	12wk_tg/tg	12wk_T	12.3	3	I	143	I_tg/tg	m	NA	NA	Bacteria	Bacteroidota	Bacteroidia	Bacteroidales	Muribaculaceae	Muribaculum	Zotu59	Zotu59; Muribaculum
292	Zotu14; LachnospiraceaeNK4A136group	D29742_75-AV794TA	0.101602	AV794TA	tg/tg	12wk	tg/tg_12wk	Tumor_adjacent	T	Tumor_adjacent_12wk	12wk_tg/tg	12wk_T	12	1	N	152a	N_tg/tg	f	NA	NA	Bacteria	Firmicutes	Clostridia	Lachnospirales	Lachnospiraceae	LachnospiraceaeNK4A136group	Zotu14	Zotu14; LachnospiraceaeNK4A136group
293	Zotu59; Muribaculum	D29668_01-AV967	0.100715	AV967	tg/tg	5wk	tg/tg_5wk	Healthy	NT	Healthy_5wk	5wk_tg/tg	5wk_NT	5.3	0	T	162	T_tg/tg	f	5.12087	23.5022	Bacteria	Bacteroidota	Bacteroidia	Bacteroidales	Muribaculaceae	Muribaculum	Zotu59	Zotu59; Muribaculum
294	Zotu401; RikenellaceaeRC9gutgroup	D29759_92-AV610	0.100288	AV610	fl/fl	12wk	fl/fl_12wk	Healthy	NT	Healthy_12wk	12wk_fl/fl	12wk_NT	12	0	I	144	I_fl/fl	m	NA	NA	Bacteria	Bacteroidota	Bacteroidia	Bacteroidales	Rikenellaceae	RikenellaceaeRC9gutgroup	Zotu401	Zotu401; RikenellaceaeRC9gutgroup
295	Zotu18; Parasutterella	D29676_09-AV584	0.100247	AV584	tg/wt	5wk	tg/wt_5wk	Healthy	NT	Healthy_5wk	5wk_tg/wt	5wk_NT	5.3	0	F	141	F_tg/wt	f	2.77609	20.6021	Bacteria	Proteobacteria	Gammaproteobacteria	Burkholderiales	Sutterellaceae	Parasutterella	Zotu18	Zotu18; Parasutterella
296	Zotu23; LachnospiraceaeNK4A136group	D29746_79-AV567	0.0996903	AV567	tg/wt	12wk	tg/wt_12wk	Healthy	NT	Healthy_12wk	12wk_tg/wt	12wk_NT	12	0	D	138	D_tg/wt	f	NA	NA	Bacteria	Firmicutes	Clostridia	Lachnospirales	Lachnospiraceae	LachnospiraceaeNK4A136group	Zotu23	Zotu23; LachnospiraceaeNK4A136group
297	Zotu160; Desulfovibrio	D29679_12-AV596	0.0992095	AV596	tg/wt	5wk	tg/wt_5wk	Healthy	NT	Healthy_5wk	5wk_tg/wt	5wk_NT	4.9	0	H	139	H_tg/wt	m	NA	NA	Bacteria	Desulfobacterota	Desulfovibrionia	Desulfovibrionales	Desulfovibrionaceae	Desulfovibrio	Zotu160	Zotu160; Desulfovibrio
298	Zotu401; RikenellaceaeRC9gutgroup	D29679_12-AV596	0.0992095	AV596	tg/wt	5wk	tg/wt_5wk	Healthy	NT	Healthy_5wk	5wk_tg/wt	5wk_NT	4.9	0	H	139	H_tg/wt	m	NA	NA	Bacteria	Bacteroidota	Bacteroidia	Bacteroidales	Rikenellaceae	RikenellaceaeRC9gutgroup	Zotu401	Zotu401; RikenellaceaeRC9gutgroup
299	Zotu12; Bacteroides	D29683_16-AV816	0.0990452	AV816	fl/fl	5wk	fl/fl_5wk	Healthy	NT	Healthy_5wk	5wk_fl/fl	5wk_NT	5	0	Q	159	Q_fl/fl	m	NA	NA	Bacteria	Bacteroidota	Bacteroidia	Bacteroidales	Bacteroidaceae	Bacteroides	Zotu12	Zotu12; Bacteroides
300	Zotu59; Muribaculum	D29683_16-AV816	0.0990452	AV816	fl/fl	5wk	fl/fl_5wk	Healthy	NT	Healthy_5wk	5wk_fl/fl	5wk_NT	5	0	Q	159	Q_fl/fl	m	NA	NA	Bacteria	Bacteroidota	Bacteroidia	Bacteroidales	Muribaculaceae	Muribaculum	Zotu59	Zotu59; Muribaculum
301	Zotu40; GOTU1381	D29684_17-AV817	0.0981033	AV817	tg/tg	5wk	tg/tg_5wk	Healthy	NT	Healthy_5wk	5wk_tg/tg	5wk_NT	5	0	Q	159	Q_tg/tg	m	5.42537	25.4229	Bacteria	Bacteroidota	Bacteroidia	Bacteroidales	Muribaculaceae	GOTU1381	Zotu40	Zotu40; GOTU1381
302	Zotu53; LachnospiraceaeNK4A136group	D29741_74-AV782.2TA	0.0980713	AV7822TA	tg/tg	12wk	tg/tg_12wk	Tumor_adjacent	T	Tumor_adjacent_12wk	12wk_tg/tg	12wk_T	12.1	1	M	149	M_tg/tg	f	NA	NA	Bacteria	Firmicutes	Clostridia	Lachnospirales	Lachnospiraceae	LachnospiraceaeNK4A136group	Zotu53	Zotu53; LachnospiraceaeNK4A136group
303	Zotu47; GOTU208	D29753_86-AV866	0.0980685	AV866	fl/fl	5wk	fl/fl_5wk	Healthy	NT	Healthy_5wk	5wk_fl/fl	5wk_NT	5	0	S	160	S_fl/fl	m	NA	NA	Bacteria	Firmicutes	Clostridia	Lachnospirales	Lachnospiraceae	GOTU208	Zotu47	Zotu47; GOTU208
304	Zotu401; RikenellaceaeRC9gutgroup	D29746_79-AV567	0.0975693	AV567	tg/wt	12wk	tg/wt_12wk	Healthy	NT	Healthy_12wk	12wk_tg/wt	12wk_NT	12	0	D	138	D_tg/wt	f	NA	NA	Bacteria	Bacteroidota	Bacteroidia	Bacteroidales	Rikenellaceae	RikenellaceaeRC9gutgroup	Zotu401	Zotu401; RikenellaceaeRC9gutgroup
305	Zotu111; Parabacteroides	D29736_69-AV782.2T	0.0972999	AV7822T	tg/tg	12wk	tg/tg_12wk	Tumor	T	Tumor_12wk	12wk_tg/tg	12wk_T	12.1	1	M	149	M_tg/tg	f	NA	NA	Bacteria	Bacteroidota	Bacteroidia	Bacteroidales	Tannerellaceae	Parabacteroides	Zotu111	Zotu111; Parabacteroides
306	Zotu401; RikenellaceaeRC9gutgroup	D29751_84-AV803	0.0971682	AV803	tg/wt	12wk	tg/wt_12wk	Healthy	NT	Healthy_12wk	12wk_tg/wt	12wk_NT	12.4	0	O	156	O_tg/wt	f	NA	NA	Bacteria	Bacteroidota	Bacteroidia	Bacteroidales	Rikenellaceae	RikenellaceaeRC9gutgroup	Zotu401	Zotu401; RikenellaceaeRC9gutgroup
307	Zotu14; LachnospiraceaeNK4A136group	D29740_73-AV791TA	0.096918	AV791TA	tg/tg	12wk	tg/tg_12wk	Tumor_adjacent	T	Tumor_adjacent_12wk	12wk_tg/tg	12wk_T	12.1	3	N	152a	N_tg/tg	f	NA	NA	Bacteria	Firmicutes	Clostridia	Lachnospirales	Lachnospiraceae	LachnospiraceaeNK4A136group	Zotu14	Zotu14; LachnospiraceaeNK4A136group
308	Zotu53; LachnospiraceaeNK4A136group	D29742_75-AV794TA	0.0968763	AV794TA	tg/tg	12wk	tg/tg_12wk	Tumor_adjacent	T	Tumor_adjacent_12wk	12wk_tg/tg	12wk_T	12	1	N	152a	N_tg/tg	f	NA	NA	Bacteria	Firmicutes	Clostridia	Lachnospirales	Lachnospiraceae	LachnospiraceaeNK4A136group	Zotu53	Zotu53; LachnospiraceaeNK4A136group
309	Zotu53; LachnospiraceaeNK4A136group	D29679_12-AV596	0.0960092	AV596	tg/wt	5wk	tg/wt_5wk	Healthy	NT	Healthy_5wk	5wk_tg/wt	5wk_NT	4.9	0	H	139	H_tg/wt	m	NA	NA	Bacteria	Firmicutes	Clostridia	Lachnospirales	Lachnospiraceae	LachnospiraceaeNK4A136group	Zotu53	Zotu53; LachnospiraceaeNK4A136group
310	Zotu81; Muribaculum	D29680_13-AV597	0.0958674	AV597	tg/wt	5wk	tg/wt_5wk	Healthy	NT	Healthy_5wk	5wk_tg/wt	5wk_NT	4.9	0	H	139	H_tg/wt	m	NA	NA	Bacteria	Bacteroidota	Bacteroidia	Bacteroidales	Muribaculaceae	Muribaculum	Zotu81	Zotu81; Muribaculum
311	Zotu104; GOTU1392	D29739_72-AV770TA	0.0956303	AV770TA	tg/tg	12wk	tg/tg_12wk	Tumor_adjacent	T	Tumor_adjacent_12wk	12wk_tg/tg	12wk_T	12.1	1	L	147a	L_tg/tg	f	NA	NA	Bacteria	Bacteroidota	Bacteroidia	Bacteroidales	Muribaculaceae	GOTU1392	Zotu104	Zotu104; GOTU1392
312	Zotu82; LachnospiraceaeNK4A136group	D29678_11-AV588	0.0955515	AV588	tg/wt	5wk	tg/wt_5wk	Healthy	NT	Healthy_5wk	5wk_tg/wt	5wk_NT	4.9	0	G	140	G_tg/wt	m	2.74421	20.9381	Bacteria	Firmicutes	Clostridia	Lachnospirales	Lachnospiraceae	LachnospiraceaeNK4A136group	Zotu82	Zotu82; LachnospiraceaeNK4A136group
313	Zotu160; Desulfovibrio	D29742_75-AV794TA	0.0945135	AV794TA	tg/tg	12wk	tg/tg_12wk	Tumor_adjacent	T	Tumor_adjacent_12wk	12wk_tg/tg	12wk_T	12	1	N	152a	N_tg/tg	f	NA	NA	Bacteria	Desulfobacterota	Desulfovibrionia	Desulfovibrionales	Desulfovibrionaceae	Desulfovibrio	Zotu160	Zotu160; Desulfovibrio
314	Zotu111; Parabacteroides	D29735_68-AV791T	0.0943278	AV791T	tg/tg	12wk	tg/tg_12wk	Tumor	T	Tumor_12wk	12wk_tg/tg	12wk_T	12.1	3	N	152a	N_tg/tg	f	NA	NA	Bacteria	Bacteroidota	Bacteroidia	Bacteroidales	Tannerellaceae	Parabacteroides	Zotu111	Zotu111; Parabacteroides
315	Zotu18; Parasutterella	D29692_25-AV608	0.0943026	AV608	fl/fl	12wk	fl/fl_12wk	Healthy	NT	Healthy_12wk	12wk_fl/fl	12wk_NT	11.7	0	I	144	I_fl/fl	m	NA	NA	Bacteria	Proteobacteria	Gammaproteobacteria	Burkholderiales	Sutterellaceae	Parasutterella	Zotu18	Zotu18; Parasutterella
316	Zotu82; LachnospiraceaeNK4A136group	D29668_01-AV967	0.0937695	AV967	tg/tg	5wk	tg/tg_5wk	Healthy	NT	Healthy_5wk	5wk_tg/tg	5wk_NT	5.3	0	T	162	T_tg/tg	f	5.12087	23.5022	Bacteria	Firmicutes	Clostridia	Lachnospirales	Lachnospiraceae	LachnospiraceaeNK4A136group	Zotu82	Zotu82; LachnospiraceaeNK4A136group
317	Zotu18; Parasutterella	D29751_84-AV803	0.0936979	AV803	tg/wt	12wk	tg/wt_12wk	Healthy	NT	Healthy_12wk	12wk_tg/wt	12wk_NT	12.4	0	O	156	O_tg/wt	f	NA	NA	Bacteria	Proteobacteria	Gammaproteobacteria	Burkholderiales	Sutterellaceae	Parasutterella	Zotu18	Zotu18; Parasutterella
318	Zotu160; Desulfovibrio	D29676_09-AV584	0.0930865	AV584	tg/wt	5wk	tg/wt_5wk	Healthy	NT	Healthy_5wk	5wk_tg/wt	5wk_NT	5.3	0	F	141	F_tg/wt	f	2.77609	20.6021	Bacteria	Desulfobacterota	Desulfovibrionia	Desulfovibrionales	Desulfovibrionaceae	Desulfovibrio	Zotu160	Zotu160; Desulfovibrio
319	Zotu59; Muribaculum	D29737_70-AV794T	0.0930629	AV794T	tg/tg	12wk	tg/tg_12wk	Tumor	T	Tumor_12wk	12wk_tg/tg	12wk_T	12	1	N	152a	N_tg/tg	f	NA	NA	Bacteria	Bacteroidota	Bacteroidia	Bacteroidales	Muribaculaceae	Muribaculum	Zotu59	Zotu59; Muribaculum
320	Zotu18; Parasutterella	D29759_92-AV610	0.0927667	AV610	fl/fl	12wk	fl/fl_12wk	Healthy	NT	Healthy_12wk	12wk_fl/fl	12wk_NT	12	0	I	144	I_fl/fl	m	NA	NA	Bacteria	Proteobacteria	Gammaproteobacteria	Burkholderiales	Sutterellaceae	Parasutterella	Zotu18	Zotu18; Parasutterella
321	Zotu12; Bacteroides	D29685_18-AV863	0.0923961	AV863	fl/fl	5wk	fl/fl_5wk	Healthy	NT	Healthy_5wk	5wk_fl/fl	5wk_NT	5	0	S	160	S_fl/fl	m	NA	NA	Bacteria	Bacteroidota	Bacteroidia	Bacteroidales	Bacteroidaceae	Bacteroides	Zotu12	Zotu12; Bacteroides
322	Zotu35; GOTU2839	D29685_18-AV863	0.0923961	AV863	fl/fl	5wk	fl/fl_5wk	Healthy	NT	Healthy_5wk	5wk_fl/fl	5wk_NT	5	0	S	160	S_fl/fl	m	NA	NA	Bacteria	Desulfobacterota	Desulfovibrionia	Desulfovibrionales	Desulfovibrionaceae	GOTU2839	Zotu35	Zotu35; GOTU2839
323	Zotu18; Parasutterella	D29743_76-AV833T	0.0923574	AV833T	tg/tg	12wk	tg/tg_12wk	Tumor	T	Tumor_12wk	12wk_tg/tg	12wk_T	12.4	5	R	158	R_tg/tg	f	NA	NA	Bacteria	Proteobacteria	Gammaproteobacteria	Burkholderiales	Sutterellaceae	Parasutterella	Zotu18	Zotu18; Parasutterella
324	Zotu595; Lachnoclostridium	D29735_68-AV791T	0.0922316	AV791T	tg/tg	12wk	tg/tg_12wk	Tumor	T	Tumor_12wk	12wk_tg/tg	12wk_T	12.1	3	N	152a	N_tg/tg	f	NA	NA	Bacteria	Firmicutes	Clostridia	Lachnospirales	Lachnospiraceae	Lachnoclostridium	Zotu595	Zotu595; Lachnoclostridium
325	Zotu86; Butyricicoccus	D29748_81-AV570	0.0921083	AV570	tg/wt	12wk	tg/wt_12wk	Healthy	NT	Healthy_12wk	12wk_tg/wt	12wk_NT	12.6	0	D	138	D_tg/wt	f	NA	NA	Bacteria	Firmicutes	Clostridia	Oscillospirales	Butyricicoccaceae	Butyricicoccus	Zotu86	Zotu86; Butyricicoccus
326	Zotu18; Parasutterella	D29669_02-AV968	0.0911681	AV968	tg/tg	5wk	tg/tg_5wk	Healthy	NT	Healthy_5wk	5wk_tg/tg	5wk_NT	5.3	0	T	162	T_tg/tg	f	7.49739	27.8844	Bacteria	Proteobacteria	Gammaproteobacteria	Burkholderiales	Sutterellaceae	Parasutterella	Zotu18	Zotu18; Parasutterella
327	Zotu14; LachnospiraceaeNK4A136group	D29683_16-AV816	0.0911216	AV816	fl/fl	5wk	fl/fl_5wk	Healthy	NT	Healthy_5wk	5wk_fl/fl	5wk_NT	5	0	Q	159	Q_fl/fl	m	NA	NA	Bacteria	Firmicutes	Clostridia	Lachnospirales	Lachnospiraceae	LachnospiraceaeNK4A136group	Zotu14	Zotu14; LachnospiraceaeNK4A136group
328	Zotu53; LachnospiraceaeNK4A136group	D29683_16-AV816	0.0911216	AV816	fl/fl	5wk	fl/fl_5wk	Healthy	NT	Healthy_5wk	5wk_fl/fl	5wk_NT	5	0	Q	159	Q_fl/fl	m	NA	NA	Bacteria	Firmicutes	Clostridia	Lachnospirales	Lachnospiraceae	LachnospiraceaeNK4A136group	Zotu53	Zotu53; LachnospiraceaeNK4A136group
329	Zotu35; GOTU2839	D29740_73-AV791TA	0.0904568	AV791TA	tg/tg	12wk	tg/tg_12wk	Tumor_adjacent	T	Tumor_adjacent_12wk	12wk_tg/tg	12wk_T	12.1	3	N	152a	N_tg/tg	f	NA	NA	Bacteria	Desulfobacterota	Desulfovibrionia	Desulfovibrionales	Desulfovibrionaceae	GOTU2839	Zotu35	Zotu35; GOTU2839
330	Zotu82; LachnospiraceaeNK4A136group	D29759_92-AV610	0.0902595	AV610	fl/fl	12wk	fl/fl_12wk	Healthy	NT	Healthy_12wk	12wk_fl/fl	12wk_NT	12	0	I	144	I_fl/fl	m	NA	NA	Bacteria	Firmicutes	Clostridia	Lachnospirales	Lachnospiraceae	LachnospiraceaeNK4A136group	Zotu82	Zotu82; LachnospiraceaeNK4A136group
331	Zotu47; GOTU208	D29742_75-AV794TA	0.0897878	AV794TA	tg/tg	12wk	tg/tg_12wk	Tumor_adjacent	T	Tumor_adjacent_12wk	12wk_tg/tg	12wk_T	12	1	N	152a	N_tg/tg	f	NA	NA	Bacteria	Firmicutes	Clostridia	Lachnospirales	Lachnospiraceae	GOTU208	Zotu47	Zotu47; GOTU208
332	Zotu14; LachnospiraceaeNK4A136group	D29672_05-AV974	0.0892554	AV974	tg/tg	5wk	tg/tg_5wk	Healthy	NT	Healthy_5wk	5wk_tg/tg	5wk_NT	5.3	0	V	165	V_tg/tg	f	5.99207	23.4479	Bacteria	Firmicutes	Clostridia	Lachnospirales	Lachnospiraceae	LachnospiraceaeNK4A136group	Zotu14	Zotu14; LachnospiraceaeNK4A136group
333	Zotu59; Muribaculum	D29675_08-AV583	0.0889363	AV583	tg/wt	5wk	tg/wt_5wk	Healthy	NT	Healthy_5wk	5wk_tg/wt	5wk_NT	5.3	0	F	141	F_tg/wt	f	2.17808	23.611	Bacteria	Bacteroidota	Bacteroidia	Bacteroidales	Muribaculaceae	Muribaculum	Zotu59	Zotu59; Muribaculum
334	Zotu104; GOTU1392	D29752_85-AV865	0.088498	AV865	fl/fl	5wk	fl/fl_5wk	Healthy	NT	Healthy_5wk	5wk_fl/fl	5wk_NT	5	0	S	160	S_fl/fl	m	NA	NA	Bacteria	Bacteroidota	Bacteroidia	Bacteroidales	Muribaculaceae	GOTU1392	Zotu104	Zotu104; GOTU1392
335	Zotu14; LachnospiraceaeNK4A136group	D29734_67-AV770T	0.0881625	AV770T	tg/tg	12wk	tg/tg_12wk	Tumor	T	Tumor_12wk	12wk_tg/tg	12wk_T	12.1	1	L	147a	L_tg/tg	f	NA	NA	Bacteria	Firmicutes	Clostridia	Lachnospirales	Lachnospiraceae	LachnospiraceaeNK4A136group	Zotu14	Zotu14; LachnospiraceaeNK4A136group
336	Zotu132; Tuzzerella	D29750_83-AV814	0.08778	AV814	tg/wt	12wk	tg/wt_12wk	Healthy	NT	Healthy_12wk	12wk_tg/wt	12wk_NT	12.3	0	P	157	P_tg/wt	m	NA	NA	Bacteria	Firmicutes	Clostridia	Lachnospirales	Lachnospiraceae	Tuzzerella	Zotu132	Zotu132; Tuzzerella
337	Zotu160; Desulfovibrio	D29677_10-AV587	0.087539	AV587	tg/wt	5wk	tg/wt_5wk	Healthy	NT	Healthy_5wk	5wk_tg/wt	5wk_NT	5.1	0	G	140	G_tg/wt	m	2.40559	17.9352	Bacteria	Desulfobacterota	Desulfovibrionia	Desulfovibrionales	Desulfovibrionaceae	Desulfovibrio	Zotu160	Zotu160; Desulfovibrio
338	Zotu259; Parasutterella	D29677_10-AV587	0.087539	AV587	tg/wt	5wk	tg/wt_5wk	Healthy	NT	Healthy_5wk	5wk_tg/wt	5wk_NT	5.1	0	G	140	G_tg/wt	m	2.40559	17.9352	Bacteria	Proteobacteria	Gammaproteobacteria	Burkholderiales	Sutterellaceae	Parasutterella	Zotu259	Zotu259; Parasutterella
339	Zotu82; LachnospiraceaeNK4A136group	D29760_93-AV611	0.0869873	AV611	fl/fl	12wk	fl/fl_12wk	Healthy	NT	Healthy_12wk	12wk_fl/fl	12wk_NT	12	0	I	144	I_fl/fl	m	NA	NA	Bacteria	Firmicutes	Clostridia	Lachnospirales	Lachnospiraceae	LachnospiraceaeNK4A136group	Zotu82	Zotu82; LachnospiraceaeNK4A136group
340	Zotu135; GOTU2838	D29746_79-AV567	0.0869639	AV567	tg/wt	12wk	tg/wt_12wk	Healthy	NT	Healthy_12wk	12wk_tg/wt	12wk_NT	12	0	D	138	D_tg/wt	f	NA	NA	Bacteria	Desulfobacterota	Desulfovibrionia	Desulfovibrionales	Desulfovibrionaceae	GOTU2838	Zotu135	Zotu135; GOTU2838
341	Zotu132; Tuzzerella	D29668_01-AV967	0.0868236	AV967	tg/tg	5wk	tg/tg_5wk	Healthy	NT	Healthy_5wk	5wk_tg/tg	5wk_NT	5.3	0	T	162	T_tg/tg	f	5.12087	23.5022	Bacteria	Firmicutes	Clostridia	Lachnospirales	Lachnospiraceae	Tuzzerella	Zotu132	Zotu132; Tuzzerella
342	Zotu53; LachnospiraceaeNK4A136group	D29668_01-AV967	0.0868236	AV967	tg/tg	5wk	tg/tg_5wk	Healthy	NT	Healthy_5wk	5wk_tg/tg	5wk_NT	5.3	0	T	162	T_tg/tg	f	5.12087	23.5022	Bacteria	Firmicutes	Clostridia	Lachnospirales	Lachnospiraceae	LachnospiraceaeNK4A136group	Zotu53	Zotu53; LachnospiraceaeNK4A136group
343	Zotu12; Bacteroides	D29733_66-AV604T	0.0865266	AV604T	tg/tg	12wk	tg/tg_12wk	Tumor	T	Tumor_12wk	12wk_tg/tg	12wk_T	12.3	3	I	143	I_tg/tg	m	NA	NA	Bacteria	Bacteroidota	Bacteroidia	Bacteroidales	Bacteroidaceae	Bacteroides	Zotu12	Zotu12; Bacteroides
344	Zotu401; RikenellaceaeRC9gutgroup	D29676_09-AV584	0.085926	AV584	tg/wt	5wk	tg/wt_5wk	Healthy	NT	Healthy_5wk	5wk_tg/wt	5wk_NT	5.3	0	F	141	F_tg/wt	f	2.77609	20.6021	Bacteria	Bacteroidota	Bacteroidia	Bacteroidales	Rikenellaceae	RikenellaceaeRC9gutgroup	Zotu401	Zotu401; RikenellaceaeRC9gutgroup
345	Zotu132; Tuzzerella	D29752_85-AV865	0.0857325	AV865	fl/fl	5wk	fl/fl_5wk	Healthy	NT	Healthy_5wk	5wk_fl/fl	5wk_NT	5	0	S	160	S_fl/fl	m	NA	NA	Bacteria	Firmicutes	Clostridia	Lachnospirales	Lachnospiraceae	Tuzzerella	Zotu132	Zotu132; Tuzzerella
346	Zotu40; GOTU1381	D29669_02-AV968	0.0854701	AV968	tg/tg	5wk	tg/tg_5wk	Healthy	NT	Healthy_5wk	5wk_tg/tg	5wk_NT	5.3	0	T	162	T_tg/tg	f	7.49739	27.8844	Bacteria	Bacteroidota	Bacteroidia	Bacteroidales	Muribaculaceae	GOTU1381	Zotu40	Zotu40; GOTU1381
347	Zotu82; LachnospiraceaeNK4A136group	D29749_82-AV579	0.0852668	AV579	tg/wt	12wk	tg/wt_12wk	Healthy	NT	Healthy_12wk	12wk_tg/wt	12wk_NT	12	0	F	141	F_tg/wt	f	NA	NA	Bacteria	Firmicutes	Clostridia	Lachnospirales	Lachnospiraceae	LachnospiraceaeNK4A136group	Zotu82	Zotu82; LachnospiraceaeNK4A136group
348	Zotu259; Parasutterella	D29750_83-AV814	0.08512	AV814	tg/wt	12wk	tg/wt_12wk	Healthy	NT	Healthy_12wk	12wk_tg/wt	12wk_NT	12.3	0	P	157	P_tg/wt	m	NA	NA	Bacteria	Proteobacteria	Gammaproteobacteria	Burkholderiales	Sutterellaceae	Parasutterella	Zotu259	Zotu259; Parasutterella
349	Zotu14; LachnospiraceaeNK4A136group	D29671_04-AV972	0.0851114	AV972	tg/tg	5wk	tg/tg_5wk	Healthy	NT	Healthy_5wk	5wk_tg/tg	5wk_NT	5.3	0	U	165	U_tg/tg	m	7.60205	23.7204	Bacteria	Firmicutes	Clostridia	Lachnospirales	Lachnospiraceae	LachnospiraceaeNK4A136group	Zotu14	Zotu14; LachnospiraceaeNK4A136group
350	Zotu47; GOTU208	D29734_67-AV770T	0.0847716	AV770T	tg/tg	12wk	tg/tg_12wk	Tumor	T	Tumor_12wk	12wk_tg/tg	12wk_T	12.1	1	L	147a	L_tg/tg	f	NA	NA	Bacteria	Firmicutes	Clostridia	Lachnospirales	Lachnospiraceae	GOTU208	Zotu47	Zotu47; GOTU208
351	Zotu104; GOTU1392	D29761_94-AV802	0.0843817	AV802	fl/fl	12wk	fl/fl_12wk	Healthy	NT	Healthy_12wk	12wk_fl/fl	12wk_NT	12.4	0	O	156	O_fl/fl	f	NA	NA	Bacteria	Bacteroidota	Bacteroidia	Bacteroidales	Muribaculaceae	GOTU1392	Zotu104	Zotu104; GOTU1392
352	Zotu23; LachnospiraceaeNK4A136group	D29761_94-AV802	0.0843817	AV802	fl/fl	12wk	fl/fl_12wk	Healthy	NT	Healthy_12wk	12wk_fl/fl	12wk_NT	12.4	0	O	156	O_fl/fl	f	NA	NA	Bacteria	Firmicutes	Clostridia	Lachnospirales	Lachnospiraceae	LachnospiraceaeNK4A136group	Zotu23	Zotu23; LachnospiraceaeNK4A136group
353	Zotu275; LachnospiraceaeNK4A136group	D29761_94-AV802	0.0843817	AV802	fl/fl	12wk	fl/fl_12wk	Healthy	NT	Healthy_12wk	12wk_fl/fl	12wk_NT	12.4	0	O	156	O_fl/fl	f	NA	NA	Bacteria	Firmicutes	Clostridia	Lachnospirales	Lachnospiraceae	LachnospiraceaeNK4A136group	Zotu275	Zotu275; LachnospiraceaeNK4A136group
354	Zotu104; GOTU1392	D29740_73-AV791TA	0.0839956	AV791TA	tg/tg	12wk	tg/tg_12wk	Tumor_adjacent	T	Tumor_adjacent_12wk	12wk_tg/tg	12wk_T	12.1	3	N	152a	N_tg/tg	f	NA	NA	Bacteria	Bacteroidota	Bacteroidia	Bacteroidales	Muribaculaceae	GOTU1392	Zotu104	Zotu104; GOTU1392
355	Zotu47; GOTU208	D29739_72-AV770TA	0.0839205	AV770TA	tg/tg	12wk	tg/tg_12wk	Tumor_adjacent	T	Tumor_adjacent_12wk	12wk_tg/tg	12wk_T	12.1	1	L	147a	L_tg/tg	f	NA	NA	Bacteria	Firmicutes	Clostridia	Lachnospirales	Lachnospiraceae	GOTU208	Zotu47	Zotu47; GOTU208
356	Zotu14; LachnospiraceaeNK4A136group	D29747_80-AV568	0.0836786	AV568	tg/wt	12wk	tg/wt_12wk	Healthy	NT	Healthy_12wk	12wk_tg/wt	12wk_NT	12	0	D	138	D_tg/wt	f	NA	NA	Bacteria	Firmicutes	Clostridia	Lachnospirales	Lachnospiraceae	LachnospiraceaeNK4A136group	Zotu14	Zotu14; LachnospiraceaeNK4A136group
357	Zotu53; LachnospiraceaeNK4A136group	D29747_80-AV568	0.0836786	AV568	tg/wt	12wk	tg/wt_12wk	Healthy	NT	Healthy_12wk	12wk_tg/wt	12wk_NT	12	0	D	138	D_tg/wt	f	NA	NA	Bacteria	Firmicutes	Clostridia	Lachnospirales	Lachnospiraceae	LachnospiraceaeNK4A136group	Zotu53	Zotu53; LachnospiraceaeNK4A136group
358	Zotu86; Butyricicoccus	D29733_66-AV604T	0.0834363	AV604T	tg/tg	12wk	tg/tg_12wk	Tumor	T	Tumor_12wk	12wk_tg/tg	12wk_T	12.3	3	I	143	I_tg/tg	m	NA	NA	Bacteria	Firmicutes	Clostridia	Oscillospirales	Butyricicoccaceae	Butyricicoccus	Zotu86	Zotu86; Butyricicoccus
359	Zotu401; RikenellaceaeRC9gutgroup	D29683_16-AV816	0.083198	AV816	fl/fl	5wk	fl/fl_5wk	Healthy	NT	Healthy_5wk	5wk_fl/fl	5wk_NT	5	0	Q	159	Q_fl/fl	m	NA	NA	Bacteria	Bacteroidota	Bacteroidia	Bacteroidales	Rikenellaceae	RikenellaceaeRC9gutgroup	Zotu401	Zotu401; RikenellaceaeRC9gutgroup
360	Zotu14; LachnospiraceaeNK4A136group	D29749_82-AV579	0.0830229	AV579	tg/wt	12wk	tg/wt_12wk	Healthy	NT	Healthy_12wk	12wk_tg/wt	12wk_NT	12	0	F	141	F_tg/wt	f	NA	NA	Bacteria	Firmicutes	Clostridia	Lachnospirales	Lachnospiraceae	LachnospiraceaeNK4A136group	Zotu14	Zotu14; LachnospiraceaeNK4A136group
361	Zotu23; LachnospiraceaeNK4A136group	D29676_09-AV584	0.0823458	AV584	tg/wt	5wk	tg/wt_5wk	Healthy	NT	Healthy_5wk	5wk_tg/wt	5wk_NT	5.3	0	F	141	F_tg/wt	f	2.77609	20.6021	Bacteria	Firmicutes	Clostridia	Lachnospirales	Lachnospiraceae	LachnospiraceaeNK4A136group	Zotu23	Zotu23; LachnospiraceaeNK4A136group
362	Zotu135; GOTU2838	D29673_06-AV996	0.0821047	AV996	tg/tg	5wk	tg/tg_5wk	Healthy	NT	Healthy_5wk	5wk_tg/tg	5wk_NT	5.1	0	W	170	W_tg/tg	f	NA	NA	Bacteria	Desulfobacterota	Desulfovibrionia	Desulfovibrionales	Desulfovibrionaceae	GOTU2838	Zotu135	Zotu135; GOTU2838
363	Zotu160; Desulfovibrio	D29739_72-AV770TA	0.0819688	AV770TA	tg/tg	12wk	tg/tg_12wk	Tumor_adjacent	T	Tumor_adjacent_12wk	12wk_tg/tg	12wk_T	12.1	1	L	147a	L_tg/tg	f	NA	NA	Bacteria	Desulfobacterota	Desulfovibrionia	Desulfovibrionales	Desulfovibrionaceae	Desulfovibrio	Zotu160	Zotu160; Desulfovibrio
364	Zotu18; Parasutterella	D29760_93-AV611	0.0815505	AV611	fl/fl	12wk	fl/fl_12wk	Healthy	NT	Healthy_12wk	12wk_fl/fl	12wk_NT	12	0	I	144	I_fl/fl	m	NA	NA	Bacteria	Proteobacteria	Gammaproteobacteria	Burkholderiales	Sutterellaceae	Parasutterella	Zotu18	Zotu18; Parasutterella
365	Zotu135; GOTU2838	D29692_25-AV608	0.081205	AV608	fl/fl	12wk	fl/fl_12wk	Healthy	NT	Healthy_12wk	12wk_fl/fl	12wk_NT	11.7	0	I	144	I_fl/fl	m	NA	NA	Bacteria	Desulfobacterota	Desulfovibrionia	Desulfovibrionales	Desulfovibrionaceae	GOTU2838	Zotu135	Zotu135; GOTU2838
366	Zotu82; LachnospiraceaeNK4A136group	D29753_86-AV866	0.0810131	AV866	fl/fl	5wk	fl/fl_5wk	Healthy	NT	Healthy_5wk	5wk_fl/fl	5wk_NT	5	0	S	160	S_fl/fl	m	NA	NA	Bacteria	Firmicutes	Clostridia	Lachnospirales	Lachnospiraceae	LachnospiraceaeNK4A136group	Zotu82	Zotu82; LachnospiraceaeNK4A136group
367	Zotu18; Parasutterella	D29752_85-AV865	0.0802013	AV865	fl/fl	5wk	fl/fl_5wk	Healthy	NT	Healthy_5wk	5wk_fl/fl	5wk_NT	5	0	S	160	S_fl/fl	m	NA	NA	Bacteria	Proteobacteria	Gammaproteobacteria	Burkholderiales	Sutterellaceae	Parasutterella	Zotu18	Zotu18; Parasutterella
368	Zotu18; Parasutterella	D29739_72-AV770TA	0.0800172	AV770TA	tg/tg	12wk	tg/tg_12wk	Tumor_adjacent	T	Tumor_adjacent_12wk	12wk_tg/tg	12wk_T	12.1	1	L	147a	L_tg/tg	f	NA	NA	Bacteria	Proteobacteria	Gammaproteobacteria	Burkholderiales	Sutterellaceae	Parasutterella	Zotu18	Zotu18; Parasutterella
369	Zotu123; LachnospiraceaeNK4A136group	D29679_12-AV596	0.0800077	AV596	tg/wt	5wk	tg/wt_5wk	Healthy	NT	Healthy_5wk	5wk_tg/wt	5wk_NT	4.9	0	H	139	H_tg/wt	m	NA	NA	Bacteria	Firmicutes	Clostridia	Lachnospirales	Lachnospiraceae	LachnospiraceaeNK4A136group	Zotu123	Zotu123; LachnospiraceaeNK4A136group
370	Zotu135; GOTU2838	D29679_12-AV596	0.0800077	AV596	tg/wt	5wk	tg/wt_5wk	Healthy	NT	Healthy_5wk	5wk_tg/wt	5wk_NT	4.9	0	H	139	H_tg/wt	m	NA	NA	Bacteria	Desulfobacterota	Desulfovibrionia	Desulfovibrionales	Desulfovibrionaceae	GOTU2838	Zotu135	Zotu135; GOTU2838
371	Zotu401; RikenellaceaeRC9gutgroup	D29684_17-AV817	0.0799361	AV817	tg/tg	5wk	tg/tg_5wk	Healthy	NT	Healthy_5wk	5wk_tg/tg	5wk_NT	5	0	Q	159	Q_tg/tg	m	5.42537	25.4229	Bacteria	Bacteroidota	Bacteroidia	Bacteroidales	Rikenellaceae	RikenellaceaeRC9gutgroup	Zotu401	Zotu401; RikenellaceaeRC9gutgroup
372	Zotu59; Muribaculum	D29677_10-AV587	0.0799269	AV587	tg/wt	5wk	tg/wt_5wk	Healthy	NT	Healthy_5wk	5wk_tg/wt	5wk_NT	5.1	0	G	140	G_tg/wt	m	2.40559	17.9352	Bacteria	Bacteroidota	Bacteroidia	Bacteroidales	Muribaculaceae	Muribaculum	Zotu59	Zotu59; Muribaculum
373	Zotu12; Bacteroides	D29669_02-AV968	0.0797721	AV968	tg/tg	5wk	tg/tg_5wk	Healthy	NT	Healthy_5wk	5wk_tg/tg	5wk_NT	5.3	0	T	162	T_tg/tg	f	7.49739	27.8844	Bacteria	Bacteroidota	Bacteroidia	Bacteroidales	Bacteroidaceae	Bacteroides	Zotu12	Zotu12; Bacteroides
374	Zotu59; Muribaculum	D29740_73-AV791TA	0.0796881	AV791TA	tg/tg	12wk	tg/tg_12wk	Tumor_adjacent	T	Tumor_adjacent_12wk	12wk_tg/tg	12wk_T	12.1	3	N	152a	N_tg/tg	f	NA	NA	Bacteria	Bacteroidota	Bacteroidia	Bacteroidales	Muribaculaceae	Muribaculum	Zotu59	Zotu59; Muribaculum
375	Zotu47; GOTU208	D29735_68-AV791T	0.0796546	AV791T	tg/tg	12wk	tg/tg_12wk	Tumor	T	Tumor_12wk	12wk_tg/tg	12wk_T	12.1	3	N	152a	N_tg/tg	f	NA	NA	Bacteria	Firmicutes	Clostridia	Lachnospirales	Lachnospiraceae	GOTU208	Zotu47	Zotu47; GOTU208
376	Zotu14; LachnospiraceaeNK4A136group	D29686_19-AV864	0.0793819	AV864	fl/fl	5wk	fl/fl_5wk	Healthy	NT	Healthy_5wk	5wk_fl/fl	5wk_NT	5	0	S	160	S_fl/fl	m	NA	NA	Bacteria	Firmicutes	Clostridia	Lachnospirales	Lachnospiraceae	LachnospiraceaeNK4A136group	Zotu14	Zotu14; LachnospiraceaeNK4A136group
377	Zotu53; LachnospiraceaeNK4A136group	D29676_09-AV584	0.0787655	AV584	tg/wt	5wk	tg/wt_5wk	Healthy	NT	Healthy_5wk	5wk_tg/wt	5wk_NT	5.3	0	F	141	F_tg/wt	f	2.77609	20.6021	Bacteria	Firmicutes	Clostridia	Lachnospirales	Lachnospiraceae	LachnospiraceaeNK4A136group	Zotu53	Zotu53; LachnospiraceaeNK4A136group
378	Zotu35; GOTU2839	D29680_13-AV597	0.0787482	AV597	tg/wt	5wk	tg/wt_5wk	Healthy	NT	Healthy_5wk	5wk_tg/wt	5wk_NT	4.9	0	H	139	H_tg/wt	m	NA	NA	Bacteria	Desulfobacterota	Desulfovibrionia	Desulfovibrionales	Desulfovibrionaceae	GOTU2839	Zotu35	Zotu35; GOTU2839
379	Zotu111; Parabacteroides	D29734_67-AV770T	0.0779899	AV770T	tg/tg	12wk	tg/tg_12wk	Tumor	T	Tumor_12wk	12wk_tg/tg	12wk_T	12.1	1	L	147a	L_tg/tg	f	NA	NA	Bacteria	Bacteroidota	Bacteroidia	Bacteroidales	Tannerellaceae	Parabacteroides	Zotu111	Zotu111; Parabacteroides
380	Zotu18; Parasutterella	D29733_66-AV604T	0.0772559	AV604T	tg/tg	12wk	tg/tg_12wk	Tumor	T	Tumor_12wk	12wk_tg/tg	12wk_T	12.3	3	I	143	I_tg/tg	m	NA	NA	Bacteria	Proteobacteria	Gammaproteobacteria	Burkholderiales	Sutterellaceae	Parasutterella	Zotu18	Zotu18; Parasutterella
381	Zotu160; Desulfovibrio	D29750_83-AV814	0.07714	AV814	tg/wt	12wk	tg/wt_12wk	Healthy	NT	Healthy_12wk	12wk_tg/wt	12wk_NT	12.3	0	P	157	P_tg/wt	m	NA	NA	Bacteria	Desulfobacterota	Desulfovibrionia	Desulfovibrionales	Desulfovibrionaceae	Desulfovibrio	Zotu160	Zotu160; Desulfovibrio
382	Zotu259; Parasutterella	D29743_76-AV833T	0.0769645	AV833T	tg/tg	12wk	tg/tg_12wk	Tumor	T	Tumor_12wk	12wk_tg/tg	12wk_T	12.4	5	R	158	R_tg/tg	f	NA	NA	Bacteria	Proteobacteria	Gammaproteobacteria	Burkholderiales	Sutterellaceae	Parasutterella	Zotu259	Zotu259; Parasutterella
383	Zotu35; GOTU2839	D29753_86-AV866	0.0767492	AV866	fl/fl	5wk	fl/fl_5wk	Healthy	NT	Healthy_5wk	5wk_fl/fl	5wk_NT	5	0	S	160	S_fl/fl	m	NA	NA	Bacteria	Desulfobacterota	Desulfovibrionia	Desulfovibrionales	Desulfovibrionaceae	GOTU2839	Zotu35	Zotu35; GOTU2839
384	Zotu53; LachnospiraceaeNK4A136group	D29761_94-AV802	0.0767106	AV802	fl/fl	12wk	fl/fl_12wk	Healthy	NT	Healthy_12wk	12wk_fl/fl	12wk_NT	12.4	0	O	156	O_fl/fl	f	NA	NA	Bacteria	Firmicutes	Clostridia	Lachnospirales	Lachnospiraceae	LachnospiraceaeNK4A136group	Zotu53	Zotu53; LachnospiraceaeNK4A136group
385	Zotu135; GOTU2838	D29751_84-AV803	0.0763465	AV803	tg/wt	12wk	tg/wt_12wk	Healthy	NT	Healthy_12wk	12wk_tg/wt	12wk_NT	12.4	0	O	156	O_tg/wt	f	NA	NA	Bacteria	Desulfobacterota	Desulfovibrionia	Desulfovibrionales	Desulfovibrionaceae	GOTU2838	Zotu135	Zotu135; GOTU2838
386	Zotu111; Parabacteroides	D29671_04-AV972	0.0763068	AV972	tg/tg	5wk	tg/tg_5wk	Healthy	NT	Healthy_5wk	5wk_tg/tg	5wk_NT	5.3	0	U	165	U_tg/tg	m	7.60205	23.7204	Bacteria	Bacteroidota	Bacteroidia	Bacteroidales	Tannerellaceae	Parabacteroides	Zotu111	Zotu111; Parabacteroides
387	Zotu49; LachnospiraceaeNK4A136group	D29749_82-AV579	0.0762913	AV579	tg/wt	12wk	tg/wt_12wk	Healthy	NT	Healthy_12wk	12wk_tg/wt	12wk_NT	12	0	F	141	F_tg/wt	f	NA	NA	Bacteria	Firmicutes	Clostridia	Lachnospirales	Lachnospiraceae	LachnospiraceaeNK4A136group	Zotu49	Zotu49; LachnospiraceaeNK4A136group
388	Zotu111; Parabacteroides	D29740_73-AV791TA	0.0753807	AV791TA	tg/tg	12wk	tg/tg_12wk	Tumor_adjacent	T	Tumor_adjacent_12wk	12wk_tg/tg	12wk_T	12.1	3	N	152a	N_tg/tg	f	NA	NA	Bacteria	Bacteroidota	Bacteroidia	Bacteroidales	Tannerellaceae	Parabacteroides	Zotu111	Zotu111; Parabacteroides
389	Zotu47; GOTU208	D29678_11-AV588	0.0743179	AV588	tg/wt	5wk	tg/wt_5wk	Healthy	NT	Healthy_5wk	5wk_tg/wt	5wk_NT	4.9	0	G	140	G_tg/wt	m	2.74421	20.9381	Bacteria	Firmicutes	Clostridia	Lachnospirales	Lachnospiraceae	GOTU208	Zotu47	Zotu47; GOTU208
390	Zotu40; GOTU1381	D29691_24-AV580	0.0742028	AV580	fl/fl	12wk	fl/fl_12wk	Healthy	NT	Healthy_12wk	12wk_fl/fl	12wk_NT	12	0	F	141	F_fl/fl	f	NA	NA	Bacteria	Bacteroidota	Bacteroidia	Bacteroidales	Muribaculaceae	GOTU1381	Zotu40	Zotu40; GOTU1381
391	Zotu35; GOTU2839	D29758_91-AV609	0.0741456	AV609	fl/fl	12wk	fl/fl_12wk	Healthy	NT	Healthy_12wk	12wk_fl/fl	12wk_NT	11.7	0	I	144	I_fl/fl	m	NA	NA	Bacteria	Desulfobacterota	Desulfovibrionia	Desulfovibrionales	Desulfovibrionaceae	GOTU2839	Zotu35	Zotu35; GOTU2839
392	Zotu132; Tuzzerella	D29679_12-AV596	0.0736071	AV596	tg/wt	5wk	tg/wt_5wk	Healthy	NT	Healthy_5wk	5wk_tg/wt	5wk_NT	4.9	0	H	139	H_tg/wt	m	NA	NA	Bacteria	Firmicutes	Clostridia	Lachnospirales	Lachnospiraceae	Tuzzerella	Zotu132	Zotu132; Tuzzerella
393	Zotu123; LachnospiraceaeNK4A136group	D29759_92-AV610	0.072709	AV610	fl/fl	12wk	fl/fl_12wk	Healthy	NT	Healthy_12wk	12wk_fl/fl	12wk_NT	12	0	I	144	I_fl/fl	m	NA	NA	Bacteria	Firmicutes	Clostridia	Lachnospirales	Lachnospiraceae	LachnospiraceaeNK4A136group	Zotu123	Zotu123; LachnospiraceaeNK4A136group
394	Zotu14; LachnospiraceaeNK4A136group	D29677_10-AV587	0.0723148	AV587	tg/wt	5wk	tg/wt_5wk	Healthy	NT	Healthy_5wk	5wk_tg/wt	5wk_NT	5.1	0	G	140	G_tg/wt	m	2.40559	17.9352	Bacteria	Firmicutes	Clostridia	Lachnospirales	Lachnospiraceae	LachnospiraceaeNK4A136group	Zotu14	Zotu14; LachnospiraceaeNK4A136group
395	Zotu123; LachnospiraceaeNK4A136group	D29672_05-AV974	0.0722543	AV974	tg/tg	5wk	tg/tg_5wk	Healthy	NT	Healthy_5wk	5wk_tg/tg	5wk_NT	5.3	0	V	165	V_tg/tg	f	5.99207	23.4479	Bacteria	Firmicutes	Clostridia	Lachnospirales	Lachnospiraceae	LachnospiraceaeNK4A136group	Zotu123	Zotu123; LachnospiraceaeNK4A136group
396	Zotu53; LachnospiraceaeNK4A136group	D29672_05-AV974	0.0722543	AV974	tg/tg	5wk	tg/tg_5wk	Healthy	NT	Healthy_5wk	5wk_tg/tg	5wk_NT	5.3	0	V	165	V_tg/tg	f	5.99207	23.4479	Bacteria	Firmicutes	Clostridia	Lachnospirales	Lachnospiraceae	LachnospiraceaeNK4A136group	Zotu53	Zotu53; LachnospiraceaeNK4A136group
397	Zotu259; Parasutterella	D29680_13-AV597	0.0719006	AV597	tg/wt	5wk	tg/wt_5wk	Healthy	NT	Healthy_5wk	5wk_tg/wt	5wk_NT	4.9	0	H	139	H_tg/wt	m	NA	NA	Bacteria	Proteobacteria	Gammaproteobacteria	Burkholderiales	Sutterellaceae	Parasutterella	Zotu259	Zotu259; Parasutterella
398	Zotu35; GOTU2839	D29683_16-AV816	0.0713125	AV816	fl/fl	5wk	fl/fl_5wk	Healthy	NT	Healthy_5wk	5wk_fl/fl	5wk_NT	5	0	Q	159	Q_fl/fl	m	NA	NA	Bacteria	Desulfobacterota	Desulfovibrionia	Desulfovibrionales	Desulfovibrionaceae	GOTU2839	Zotu35	Zotu35; GOTU2839
399	Zotu18; Parasutterella	D29678_11-AV588	0.0707789	AV588	tg/wt	5wk	tg/wt_5wk	Healthy	NT	Healthy_5wk	5wk_tg/wt	5wk_NT	4.9	0	G	140	G_tg/wt	m	2.74421	20.9381	Bacteria	Proteobacteria	Gammaproteobacteria	Burkholderiales	Sutterellaceae	Parasutterella	Zotu18	Zotu18; Parasutterella
400	Zotu401; RikenellaceaeRC9gutgroup	D29678_11-AV588	0.0707789	AV588	tg/wt	5wk	tg/wt_5wk	Healthy	NT	Healthy_5wk	5wk_tg/wt	5wk_NT	4.9	0	G	140	G_tg/wt	m	2.74421	20.9381	Bacteria	Bacteroidota	Bacteroidia	Bacteroidales	Rikenellaceae	RikenellaceaeRC9gutgroup	Zotu401	Zotu401; RikenellaceaeRC9gutgroup
401	Zotu123; LachnospiraceaeNK4A136group	D29692_25-AV608	0.0707269	AV608	fl/fl	12wk	fl/fl_12wk	Healthy	NT	Healthy_12wk	12wk_fl/fl	12wk_NT	11.7	0	I	144	I_fl/fl	m	NA	NA	Bacteria	Firmicutes	Clostridia	Lachnospirales	Lachnospiraceae	LachnospiraceaeNK4A136group	Zotu123	Zotu123; LachnospiraceaeNK4A136group
402	Zotu18; Parasutterella	D29738_71-AV604TA	0.0704225	AV604TA	tg/tg	12wk	tg/tg_12wk	Tumor_adjacent	T	Tumor_adjacent_12wk	12wk_tg/tg	12wk_T	12.3	3	I	143	I_tg/tg	m	NA	NA	Bacteria	Proteobacteria	Gammaproteobacteria	Burkholderiales	Sutterellaceae	Parasutterella	Zotu18	Zotu18; Parasutterella
403	Zotu40; GOTU1381	D29679_12-AV596	0.0704068	AV596	tg/wt	5wk	tg/wt_5wk	Healthy	NT	Healthy_5wk	5wk_tg/wt	5wk_NT	4.9	0	H	139	H_tg/wt	m	NA	NA	Bacteria	Bacteroidota	Bacteroidia	Bacteroidales	Muribaculaceae	GOTU1381	Zotu40	Zotu40; GOTU1381
404	Zotu53; LachnospiraceaeNK4A136group	D29759_92-AV610	0.0702018	AV610	fl/fl	12wk	fl/fl_12wk	Healthy	NT	Healthy_12wk	12wk_fl/fl	12wk_NT	12	0	I	144	I_fl/fl	m	NA	NA	Bacteria	Firmicutes	Clostridia	Lachnospirales	Lachnospiraceae	LachnospiraceaeNK4A136group	Zotu53	Zotu53; LachnospiraceaeNK4A136group
405	Zotu180; Oscillibacter	D29758_91-AV609	0.0699487	AV609	fl/fl	12wk	fl/fl_12wk	Healthy	NT	Healthy_12wk	12wk_fl/fl	12wk_NT	11.7	0	I	144	I_fl/fl	m	NA	NA	Bacteria	Firmicutes	Clostridia	Oscillospirales	Oscillospiraceae	Oscillibacter	Zotu180	Zotu180; Oscillibacter
406	Zotu104; GOTU1392	D29741_74-AV782.2TA	0.0697396	AV7822TA	tg/tg	12wk	tg/tg_12wk	Tumor_adjacent	T	Tumor_adjacent_12wk	12wk_tg/tg	12wk_T	12.1	1	M	149	M_tg/tg	f	NA	NA	Bacteria	Bacteroidota	Bacteroidia	Bacteroidales	Muribaculaceae	GOTU1392	Zotu104	Zotu104; GOTU1392
407	Zotu47; GOTU208	D29668_01-AV967	0.0694589	AV967	tg/tg	5wk	tg/tg_5wk	Healthy	NT	Healthy_5wk	5wk_tg/tg	5wk_NT	5.3	0	T	162	T_tg/tg	f	5.12087	23.5022	Bacteria	Firmicutes	Clostridia	Lachnospirales	Lachnospiraceae	GOTU208	Zotu47	Zotu47; GOTU208
408	Zotu180; Oscillibacter	D29752_85-AV865	0.0691391	AV865	fl/fl	5wk	fl/fl_5wk	Healthy	NT	Healthy_5wk	5wk_fl/fl	5wk_NT	5	0	S	160	S_fl/fl	m	NA	NA	Bacteria	Firmicutes	Clostridia	Oscillospirales	Oscillospiraceae	Oscillibacter	Zotu180	Zotu180; Oscillibacter
409	Zotu35; GOTU2839	D29748_81-AV570	0.0690812	AV570	tg/wt	12wk	tg/wt_12wk	Healthy	NT	Healthy_12wk	12wk_tg/wt	12wk_NT	12.6	0	D	138	D_tg/wt	f	NA	NA	Bacteria	Desulfobacterota	Desulfovibrionia	Desulfovibrionales	Desulfovibrionaceae	GOTU2839	Zotu35	Zotu35; GOTU2839
410	Zotu14; LachnospiraceaeNK4A136group	D29670_03-AV971	0.0680272	AV971	tg/tg	5wk	tg/tg_5wk	Healthy	NT	Healthy_5wk	5wk_tg/tg	5wk_NT	5.3	0	U	165	U_tg/tg	m	4.53066	23.611	Bacteria	Firmicutes	Clostridia	Lachnospirales	Lachnospiraceae	LachnospiraceaeNK4A136group	Zotu14	Zotu14; LachnospiraceaeNK4A136group
411	Zotu86; Butyricicoccus	D29670_03-AV971	0.0680272	AV971	tg/tg	5wk	tg/tg_5wk	Healthy	NT	Healthy_5wk	5wk_tg/tg	5wk_NT	5.3	0	U	165	U_tg/tg	m	4.53066	23.611	Bacteria	Firmicutes	Clostridia	Oscillospirales	Butyricicoccaceae	Butyricicoccus	Zotu86	Zotu86; Butyricicoccus
412	Zotu132; Tuzzerella	D29733_66-AV604T	0.0679852	AV604T	tg/tg	12wk	tg/tg_12wk	Tumor	T	Tumor_12wk	12wk_tg/tg	12wk_T	12.3	3	I	143	I_tg/tg	m	NA	NA	Bacteria	Firmicutes	Clostridia	Lachnospirales	Lachnospiraceae	Tuzzerella	Zotu132	Zotu132; Tuzzerella
413	Zotu35; GOTU2839	D29760_93-AV611	0.0679588	AV611	fl/fl	12wk	fl/fl_12wk	Healthy	NT	Healthy_12wk	12wk_fl/fl	12wk_NT	12	0	I	144	I_fl/fl	m	NA	NA	Bacteria	Desulfobacterota	Desulfovibrionia	Desulfovibrionales	Desulfovibrionaceae	GOTU2839	Zotu35	Zotu35; GOTU2839
414	Zotu35; GOTU2839	D29675_08-AV583	0.0675916	AV583	tg/wt	5wk	tg/wt_5wk	Healthy	NT	Healthy_5wk	5wk_tg/wt	5wk_NT	5.3	0	F	141	F_tg/wt	f	2.17808	23.611	Bacteria	Desulfobacterota	Desulfovibrionia	Desulfovibrionales	Desulfovibrionaceae	GOTU2839	Zotu35	Zotu35; GOTU2839
415	Zotu111; Parabacteroides	D29741_74-AV782.2TA	0.0675602	AV7822TA	tg/tg	12wk	tg/tg_12wk	Tumor_adjacent	T	Tumor_adjacent_12wk	12wk_tg/tg	12wk_T	12.1	1	M	149	M_tg/tg	f	NA	NA	Bacteria	Bacteroidota	Bacteroidia	Bacteroidales	Tannerellaceae	Parabacteroides	Zotu111	Zotu111; Parabacteroides
416	Zotu47; GOTU208	D29683_16-AV816	0.0673507	AV816	fl/fl	5wk	fl/fl_5wk	Healthy	NT	Healthy_5wk	5wk_fl/fl	5wk_NT	5	0	Q	159	Q_fl/fl	m	NA	NA	Bacteria	Firmicutes	Clostridia	Lachnospirales	Lachnospiraceae	GOTU208	Zotu47	Zotu47; GOTU208
417	Zotu259; Parasutterella	D29679_12-AV596	0.0672065	AV596	tg/wt	5wk	tg/wt_5wk	Healthy	NT	Healthy_5wk	5wk_tg/wt	5wk_NT	4.9	0	H	139	H_tg/wt	m	NA	NA	Bacteria	Proteobacteria	Gammaproteobacteria	Burkholderiales	Sutterellaceae	Parasutterella	Zotu259	Zotu259; Parasutterella
418	Zotu35; GOTU2839	D29735_68-AV791T	0.0670775	AV791T	tg/tg	12wk	tg/tg_12wk	Tumor	T	Tumor_12wk	12wk_tg/tg	12wk_T	12.1	3	N	152a	N_tg/tg	f	NA	NA	Bacteria	Desulfobacterota	Desulfovibrionia	Desulfovibrionales	Desulfovibrionaceae	GOTU2839	Zotu35	Zotu35; GOTU2839
419	Zotu160; Desulfovibrio	D29736_69-AV782.2T	0.0668937	AV7822T	tg/tg	12wk	tg/tg_12wk	Tumor	T	Tumor_12wk	12wk_tg/tg	12wk_T	12.1	1	M	149	M_tg/tg	f	NA	NA	Bacteria	Desulfobacterota	Desulfovibrionia	Desulfovibrionales	Desulfovibrionaceae	Desulfovibrio	Zotu160	Zotu160; Desulfovibrio
420	Zotu49; LachnospiraceaeNK4A136group	D29736_69-AV782.2T	0.0668937	AV7822T	tg/tg	12wk	tg/tg_12wk	Tumor	T	Tumor_12wk	12wk_tg/tg	12wk_T	12.1	1	M	149	M_tg/tg	f	NA	NA	Bacteria	Firmicutes	Clostridia	Lachnospirales	Lachnospiraceae	LachnospiraceaeNK4A136group	Zotu49	Zotu49; LachnospiraceaeNK4A136group
421	Zotu59; Muribaculum	D29736_69-AV782.2T	0.0668937	AV7822T	tg/tg	12wk	tg/tg_12wk	Tumor	T	Tumor_12wk	12wk_tg/tg	12wk_T	12.1	1	M	149	M_tg/tg	f	NA	NA	Bacteria	Bacteroidota	Bacteroidia	Bacteroidales	Muribaculaceae	Muribaculum	Zotu59	Zotu59; Muribaculum
422	Zotu401; RikenellaceaeRC9gutgroup	D29692_25-AV608	0.0667976	AV608	fl/fl	12wk	fl/fl_12wk	Healthy	NT	Healthy_12wk	12wk_fl/fl	12wk_NT	11.7	0	I	144	I_fl/fl	m	NA	NA	Bacteria	Bacteroidota	Bacteroidia	Bacteroidales	Rikenellaceae	RikenellaceaeRC9gutgroup	Zotu401	Zotu401; RikenellaceaeRC9gutgroup
423	Zotu12; Bacteroides	D29737_70-AV794T	0.0659196	AV794T	tg/tg	12wk	tg/tg_12wk	Tumor	T	Tumor_12wk	12wk_tg/tg	12wk_T	12	1	N	152a	N_tg/tg	f	NA	NA	Bacteria	Bacteroidota	Bacteroidia	Bacteroidales	Bacteroidaceae	Bacteroides	Zotu12	Zotu12; Bacteroides
424	Zotu104; GOTU1392	D29746_79-AV567	0.0657532	AV567	tg/wt	12wk	tg/wt_12wk	Healthy	NT	Healthy_12wk	12wk_tg/wt	12wk_NT	12	0	D	138	D_tg/wt	f	NA	NA	Bacteria	Bacteroidota	Bacteroidia	Bacteroidales	Muribaculaceae	GOTU1392	Zotu104	Zotu104; GOTU1392
425	Zotu237; Parasutterella	D29746_79-AV567	0.0657532	AV567	tg/wt	12wk	tg/wt_12wk	Healthy	NT	Healthy_12wk	12wk_tg/wt	12wk_NT	12	0	D	138	D_tg/wt	f	NA	NA	Bacteria	Proteobacteria	Gammaproteobacteria	Burkholderiales	Sutterellaceae	Parasutterella	Zotu237	Zotu237; Parasutterella
426	Zotu53; LachnospiraceaeNK4A136group	D29746_79-AV567	0.0657532	AV567	tg/wt	12wk	tg/wt_12wk	Healthy	NT	Healthy_12wk	12wk_tg/wt	12wk_NT	12	0	D	138	D_tg/wt	f	NA	NA	Bacteria	Firmicutes	Clostridia	Lachnospirales	Lachnospiraceae	LachnospiraceaeNK4A136group	Zotu53	Zotu53; LachnospiraceaeNK4A136group
427	Zotu59; Muribaculum	D29746_79-AV567	0.0657532	AV567	tg/wt	12wk	tg/wt_12wk	Healthy	NT	Healthy_12wk	12wk_tg/wt	12wk_NT	12	0	D	138	D_tg/wt	f	NA	NA	Bacteria	Bacteroidota	Bacteroidia	Bacteroidales	Muribaculaceae	Muribaculum	Zotu59	Zotu59; Muribaculum
428	Zotu104; GOTU1392	D29758_91-AV609	0.0657517	AV609	fl/fl	12wk	fl/fl_12wk	Healthy	NT	Healthy_12wk	12wk_fl/fl	12wk_NT	11.7	0	I	144	I_fl/fl	m	NA	NA	Bacteria	Bacteroidota	Bacteroidia	Bacteroidales	Muribaculaceae	GOTU1392	Zotu104	Zotu104; GOTU1392
429	Zotu14; LachnospiraceaeNK4A136group	D29758_91-AV609	0.0657517	AV609	fl/fl	12wk	fl/fl_12wk	Healthy	NT	Healthy_12wk	12wk_fl/fl	12wk_NT	11.7	0	I	144	I_fl/fl	m	NA	NA	Bacteria	Firmicutes	Clostridia	Lachnospirales	Lachnospiraceae	LachnospiraceaeNK4A136group	Zotu14	Zotu14; LachnospiraceaeNK4A136group
430	Zotu135; GOTU2838	D29743_76-AV833T	0.0654198	AV833T	tg/tg	12wk	tg/tg_12wk	Tumor	T	Tumor_12wk	12wk_tg/tg	12wk_T	12.4	5	R	158	R_tg/tg	f	NA	NA	Bacteria	Desulfobacterota	Desulfovibrionia	Desulfovibrionales	Desulfovibrionaceae	GOTU2838	Zotu135	Zotu135; GOTU2838
431	Zotu160; Desulfovibrio	D29747_80-AV568	0.0653101	AV568	tg/wt	12wk	tg/wt_12wk	Healthy	NT	Healthy_12wk	12wk_tg/wt	12wk_NT	12	0	D	138	D_tg/wt	f	NA	NA	Bacteria	Desulfobacterota	Desulfovibrionia	Desulfovibrionales	Desulfovibrionaceae	Desulfovibrio	Zotu160	Zotu160; Desulfovibrio
432	Zotu123; LachnospiraceaeNK4A136group	D29761_94-AV802	0.0652041	AV802	fl/fl	12wk	fl/fl_12wk	Healthy	NT	Healthy_12wk	12wk_fl/fl	12wk_NT	12.4	0	O	156	O_fl/fl	f	NA	NA	Bacteria	Firmicutes	Clostridia	Lachnospirales	Lachnospiraceae	LachnospiraceaeNK4A136group	Zotu123	Zotu123; LachnospiraceaeNK4A136group
433	Zotu160; Desulfovibrio	D29680_13-AV597	0.0650529	AV597	tg/wt	5wk	tg/wt_5wk	Healthy	NT	Healthy_5wk	5wk_tg/wt	5wk_NT	4.9	0	H	139	H_tg/wt	m	NA	NA	Bacteria	Desulfobacterota	Desulfovibrionia	Desulfovibrionales	Desulfovibrionaceae	Desulfovibrio	Zotu160	Zotu160; Desulfovibrio
434	Zotu180; Oscillibacter	D29680_13-AV597	0.0650529	AV597	tg/wt	5wk	tg/wt_5wk	Healthy	NT	Healthy_5wk	5wk_tg/wt	5wk_NT	4.9	0	H	139	H_tg/wt	m	NA	NA	Bacteria	Firmicutes	Clostridia	Oscillospirales	Oscillospiraceae	Oscillibacter	Zotu180	Zotu180; Oscillibacter
435	Zotu14; LachnospiraceaeNK4A136group	D29685_18-AV863	0.0650195	AV863	fl/fl	5wk	fl/fl_5wk	Healthy	NT	Healthy_5wk	5wk_fl/fl	5wk_NT	5	0	S	160	S_fl/fl	m	NA	NA	Bacteria	Firmicutes	Clostridia	Lachnospirales	Lachnospiraceae	LachnospiraceaeNK4A136group	Zotu14	Zotu14; LachnospiraceaeNK4A136group
436	Zotu401; RikenellaceaeRC9gutgroup	D29685_18-AV863	0.0650195	AV863	fl/fl	5wk	fl/fl_5wk	Healthy	NT	Healthy_5wk	5wk_fl/fl	5wk_NT	5	0	S	160	S_fl/fl	m	NA	NA	Bacteria	Bacteroidota	Bacteroidia	Bacteroidales	Rikenellaceae	RikenellaceaeRC9gutgroup	Zotu401	Zotu401; RikenellaceaeRC9gutgroup
437	Zotu18; Parasutterella	D29671_04-AV972	0.0645673	AV972	tg/tg	5wk	tg/tg_5wk	Healthy	NT	Healthy_5wk	5wk_tg/tg	5wk_NT	5.3	0	U	165	U_tg/tg	m	7.60205	23.7204	Bacteria	Proteobacteria	Gammaproteobacteria	Burkholderiales	Sutterellaceae	Parasutterella	Zotu18	Zotu18; Parasutterella
438	Zotu53; LachnospiraceaeNK4A136group	D29739_72-AV770TA	0.0644041	AV770TA	tg/tg	12wk	tg/tg_12wk	Tumor_adjacent	T	Tumor_adjacent_12wk	12wk_tg/tg	12wk_T	12.1	1	L	147a	L_tg/tg	f	NA	NA	Bacteria	Firmicutes	Clostridia	Lachnospirales	Lachnospiraceae	LachnospiraceaeNK4A136group	Zotu53	Zotu53; LachnospiraceaeNK4A136group
439	Zotu160; Desulfovibrio	D29692_25-AV608	0.0641781	AV608	fl/fl	12wk	fl/fl_12wk	Healthy	NT	Healthy_12wk	12wk_fl/fl	12wk_NT	11.7	0	I	144	I_fl/fl	m	NA	NA	Bacteria	Desulfobacterota	Desulfovibrionia	Desulfovibrionales	Desulfovibrionaceae	Desulfovibrio	Zotu160	Zotu160; Desulfovibrio
440	Zotu160; Desulfovibrio	D29748_81-AV570	0.0641468	AV570	tg/wt	12wk	tg/wt_12wk	Healthy	NT	Healthy_12wk	12wk_tg/wt	12wk_NT	12.6	0	D	138	D_tg/wt	f	NA	NA	Bacteria	Desulfobacterota	Desulfovibrionia	Desulfovibrionales	Desulfovibrionaceae	Desulfovibrio	Zotu160	Zotu160; Desulfovibrio
441	Zotu180; Oscillibacter	D29753_86-AV866	0.0639577	AV866	fl/fl	5wk	fl/fl_5wk	Healthy	NT	Healthy_5wk	5wk_fl/fl	5wk_NT	5	0	S	160	S_fl/fl	m	NA	NA	Bacteria	Firmicutes	Clostridia	Oscillospirales	Oscillospiraceae	Oscillibacter	Zotu180	Zotu180; Oscillibacter
442	Zotu135; GOTU2838	D29736_69-AV782.2T	0.0638531	AV7822T	tg/tg	12wk	tg/tg_12wk	Tumor	T	Tumor_12wk	12wk_tg/tg	12wk_T	12.1	1	M	149	M_tg/tg	f	NA	NA	Bacteria	Desulfobacterota	Desulfovibrionia	Desulfovibrionales	Desulfovibrionaceae	GOTU2838	Zotu135	Zotu135; GOTU2838
443	Zotu132; Tuzzerella	D29686_19-AV864	0.0635055	AV864	fl/fl	5wk	fl/fl_5wk	Healthy	NT	Healthy_5wk	5wk_fl/fl	5wk_NT	5	0	S	160	S_fl/fl	m	NA	NA	Bacteria	Firmicutes	Clostridia	Lachnospirales	Lachnospiraceae	Tuzzerella	Zotu132	Zotu132; Tuzzerella
444	Zotu40; GOTU1381	D29686_19-AV864	0.0635055	AV864	fl/fl	5wk	fl/fl_5wk	Healthy	NT	Healthy_5wk	5wk_fl/fl	5wk_NT	5	0	S	160	S_fl/fl	m	NA	NA	Bacteria	Bacteroidota	Bacteroidia	Bacteroidales	Muribaculaceae	GOTU1381	Zotu40	Zotu40; GOTU1381
445	Zotu40; GOTU1381	D29683_16-AV816	0.0633889	AV816	fl/fl	5wk	fl/fl_5wk	Healthy	NT	Healthy_5wk	5wk_fl/fl	5wk_NT	5	0	Q	159	Q_fl/fl	m	NA	NA	Bacteria	Bacteroidota	Bacteroidia	Bacteroidales	Muribaculaceae	GOTU1381	Zotu40	Zotu40; GOTU1381
446	Zotu259; Parasutterella	D29747_80-AV568	0.0632692	AV568	tg/wt	12wk	tg/wt_12wk	Healthy	NT	Healthy_12wk	12wk_tg/wt	12wk_NT	12	0	D	138	D_tg/wt	f	NA	NA	Bacteria	Proteobacteria	Gammaproteobacteria	Burkholderiales	Sutterellaceae	Parasutterella	Zotu259	Zotu259; Parasutterella
447	Zotu40; GOTU1381	D29749_82-AV579	0.0628282	AV579	tg/wt	12wk	tg/wt_12wk	Healthy	NT	Healthy_12wk	12wk_tg/wt	12wk_NT	12	0	F	141	F_tg/wt	f	NA	NA	Bacteria	Bacteroidota	Bacteroidia	Bacteroidales	Muribaculaceae	GOTU1381	Zotu40	Zotu40; GOTU1381
448	Zotu104; GOTU1392	D29759_92-AV610	0.0626802	AV610	fl/fl	12wk	fl/fl_12wk	Healthy	NT	Healthy_12wk	12wk_fl/fl	12wk_NT	12	0	I	144	I_fl/fl	m	NA	NA	Bacteria	Bacteroidota	Bacteroidia	Bacteroidales	Muribaculaceae	GOTU1392	Zotu104	Zotu104; GOTU1392
449	Zotu104; GOTU1392	D29748_81-AV570	0.0625021	AV570	tg/wt	12wk	tg/wt_12wk	Healthy	NT	Healthy_12wk	12wk_tg/wt	12wk_NT	12.6	0	D	138	D_tg/wt	f	NA	NA	Bacteria	Bacteroidota	Bacteroidia	Bacteroidales	Muribaculaceae	GOTU1392	Zotu104	Zotu104; GOTU1392
450	Zotu132; Tuzzerella	D29751_84-AV803	0.0624653	AV803	tg/wt	12wk	tg/wt_12wk	Healthy	NT	Healthy_12wk	12wk_tg/wt	12wk_NT	12.4	0	O	156	O_tg/wt	f	NA	NA	Bacteria	Firmicutes	Clostridia	Lachnospirales	Lachnospiraceae	Tuzzerella	Zotu132	Zotu132; Tuzzerella
451	Zotu275; LachnospiraceaeNK4A136group	D29751_84-AV803	0.0624653	AV803	tg/wt	12wk	tg/wt_12wk	Healthy	NT	Healthy_12wk	12wk_tg/wt	12wk_NT	12.4	0	O	156	O_tg/wt	f	NA	NA	Bacteria	Firmicutes	Clostridia	Lachnospirales	Lachnospiraceae	LachnospiraceaeNK4A136group	Zotu275	Zotu275; LachnospiraceaeNK4A136group
452	Zotu111; Parabacteroides	D29739_72-AV770TA	0.0624524	AV770TA	tg/tg	12wk	tg/tg_12wk	Tumor_adjacent	T	Tumor_adjacent_12wk	12wk_tg/tg	12wk_T	12.1	1	L	147a	L_tg/tg	f	NA	NA	Bacteria	Bacteroidota	Bacteroidia	Bacteroidales	Tannerellaceae	Parabacteroides	Zotu111	Zotu111; Parabacteroides
453	Zotu135; GOTU2838	D29671_04-AV972	0.0616324	AV972	tg/tg	5wk	tg/tg_5wk	Healthy	NT	Healthy_5wk	5wk_tg/tg	5wk_NT	5.3	0	U	165	U_tg/tg	m	7.60205	23.7204	Bacteria	Desulfobacterota	Desulfovibrionia	Desulfovibrionales	Desulfovibrionaceae	GOTU2838	Zotu135	Zotu135; GOTU2838
454	Zotu53; LachnospiraceaeNK4A136group	D29680_13-AV597	0.0616291	AV597	tg/wt	5wk	tg/wt_5wk	Healthy	NT	Healthy_5wk	5wk_tg/wt	5wk_NT	4.9	0	H	139	H_tg/wt	m	NA	NA	Bacteria	Firmicutes	Clostridia	Lachnospirales	Lachnospiraceae	LachnospiraceaeNK4A136group	Zotu53	Zotu53; LachnospiraceaeNK4A136group
455	Zotu123; LachnospiraceaeNK4A136group	D29685_18-AV863	0.0615974	AV863	fl/fl	5wk	fl/fl_5wk	Healthy	NT	Healthy_5wk	5wk_fl/fl	5wk_NT	5	0	S	160	S_fl/fl	m	NA	NA	Bacteria	Firmicutes	Clostridia	Lachnospirales	Lachnospiraceae	LachnospiraceaeNK4A136group	Zotu123	Zotu123; LachnospiraceaeNK4A136group
456	Zotu59; Muribaculum	D29685_18-AV863	0.0615974	AV863	fl/fl	5wk	fl/fl_5wk	Healthy	NT	Healthy_5wk	5wk_fl/fl	5wk_NT	5	0	S	160	S_fl/fl	m	NA	NA	Bacteria	Bacteroidota	Bacteroidia	Bacteroidales	Muribaculaceae	Muribaculum	Zotu59	Zotu59; Muribaculum
457	Zotu81; Muribaculum	D29761_94-AV802	0.0613685	AV802	fl/fl	12wk	fl/fl_12wk	Healthy	NT	Healthy_12wk	12wk_fl/fl	12wk_NT	12.4	0	O	156	O_fl/fl	f	NA	NA	Bacteria	Bacteroidota	Bacteroidia	Bacteroidales	Muribaculaceae	Muribaculum	Zotu81	Zotu81; Muribaculum
458	Zotu123; LachnospiraceaeNK4A136group	D29734_67-AV770T	0.0610356	AV770T	tg/tg	12wk	tg/tg_12wk	Tumor	T	Tumor_12wk	12wk_tg/tg	12wk_T	12.1	1	L	147a	L_tg/tg	f	NA	NA	Bacteria	Firmicutes	Clostridia	Lachnospirales	Lachnospiraceae	LachnospiraceaeNK4A136group	Zotu123	Zotu123; LachnospiraceaeNK4A136group
459	Zotu59; Muribaculum	D29741_74-AV782.2TA	0.0610221	AV7822TA	tg/tg	12wk	tg/tg_12wk	Tumor_adjacent	T	Tumor_adjacent_12wk	12wk_tg/tg	12wk_T	12.1	1	M	149	M_tg/tg	f	NA	NA	Bacteria	Bacteroidota	Bacteroidia	Bacteroidales	Muribaculaceae	Muribaculum	Zotu59	Zotu59; Muribaculum
460	Zotu47; GOTU208	D29677_10-AV587	0.0608967	AV587	tg/wt	5wk	tg/wt_5wk	Healthy	NT	Healthy_5wk	5wk_tg/wt	5wk_NT	5.1	0	G	140	G_tg/wt	m	2.40559	17.9352	Bacteria	Firmicutes	Clostridia	Lachnospirales	Lachnospiraceae	GOTU208	Zotu47	Zotu47; GOTU208
461	Zotu14; LachnospiraceaeNK4A136group	D29748_81-AV570	0.0608573	AV570	tg/wt	12wk	tg/wt_12wk	Healthy	NT	Healthy_12wk	12wk_tg/wt	12wk_NT	12.6	0	D	138	D_tg/wt	f	NA	NA	Bacteria	Firmicutes	Clostridia	Lachnospirales	Lachnospiraceae	LachnospiraceaeNK4A136group	Zotu14	Zotu14; LachnospiraceaeNK4A136group
462	Zotu14; LachnospiraceaeNK4A136group	D29679_12-AV596	0.0608058	AV596	tg/wt	5wk	tg/wt_5wk	Healthy	NT	Healthy_5wk	5wk_tg/wt	5wk_NT	4.9	0	H	139	H_tg/wt	m	NA	NA	Bacteria	Firmicutes	Clostridia	Lachnospirales	Lachnospiraceae	LachnospiraceaeNK4A136group	Zotu14	Zotu14; LachnospiraceaeNK4A136group
463	Zotu259; Parasutterella	D29735_68-AV791T	0.060789	AV791T	tg/tg	12wk	tg/tg_12wk	Tumor	T	Tumor_12wk	12wk_tg/tg	12wk_T	12.1	3	N	152a	N_tg/tg	f	NA	NA	Bacteria	Proteobacteria	Gammaproteobacteria	Burkholderiales	Sutterellaceae	Parasutterella	Zotu259	Zotu259; Parasutterella
464	Zotu82; LachnospiraceaeNK4A136group	D29669_02-AV968	0.0598291	AV968	tg/tg	5wk	tg/tg_5wk	Healthy	NT	Healthy_5wk	5wk_tg/tg	5wk_NT	5.3	0	T	162	T_tg/tg	f	7.49739	27.8844	Bacteria	Firmicutes	Clostridia	Lachnospirales	Lachnospiraceae	LachnospiraceaeNK4A136group	Zotu82	Zotu82; LachnospiraceaeNK4A136group
465	Zotu12; Bacteroides	D29738_71-AV604TA	0.0597525	AV604TA	tg/tg	12wk	tg/tg_12wk	Tumor_adjacent	T	Tumor_adjacent_12wk	12wk_tg/tg	12wk_T	12.3	3	I	143	I_tg/tg	m	NA	NA	Bacteria	Bacteroidota	Bacteroidia	Bacteroidales	Bacteroidaceae	Bacteroides	Zotu12	Zotu12; Bacteroides
466	Zotu12; Bacteroides	D29672_05-AV974	0.0595036	AV974	tg/tg	5wk	tg/tg_5wk	Healthy	NT	Healthy_5wk	5wk_tg/tg	5wk_NT	5.3	0	V	165	V_tg/tg	f	5.99207	23.4479	Bacteria	Bacteroidota	Bacteroidia	Bacteroidales	Bacteroidaceae	Bacteroides	Zotu12	Zotu12; Bacteroides
467	Zotu82; LachnospiraceaeNK4A136group	D29672_05-AV974	0.0595036	AV974	tg/tg	5wk	tg/tg_5wk	Healthy	NT	Healthy_5wk	5wk_tg/tg	5wk_NT	5.3	0	V	165	V_tg/tg	f	5.99207	23.4479	Bacteria	Firmicutes	Clostridia	Lachnospirales	Lachnospiraceae	LachnospiraceaeNK4A136group	Zotu82	Zotu82; LachnospiraceaeNK4A136group
468	Zotu86; Butyricicoccus	D29672_05-AV974	0.0595036	AV974	tg/tg	5wk	tg/tg_5wk	Healthy	NT	Healthy_5wk	5wk_tg/tg	5wk_NT	5.3	0	V	165	V_tg/tg	f	5.99207	23.4479	Bacteria	Firmicutes	Clostridia	Oscillospirales	Butyricicoccaceae	Butyricicoccus	Zotu86	Zotu86; Butyricicoccus
469	Zotu259; Parasutterella	D29748_81-AV570	0.0592125	AV570	tg/wt	12wk	tg/wt_12wk	Healthy	NT	Healthy_12wk	12wk_tg/wt	12wk_NT	12.6	0	D	138	D_tg/wt	f	NA	NA	Bacteria	Proteobacteria	Gammaproteobacteria	Burkholderiales	Sutterellaceae	Parasutterella	Zotu259	Zotu259; Parasutterella
470	Zotu47; GOTU208	D29747_80-AV568	0.0591873	AV568	tg/wt	12wk	tg/wt_12wk	Healthy	NT	Healthy_12wk	12wk_tg/wt	12wk_NT	12	0	D	138	D_tg/wt	f	NA	NA	Bacteria	Firmicutes	Clostridia	Lachnospirales	Lachnospiraceae	GOTU208	Zotu47	Zotu47; GOTU208
471	Zotu12; Bacteroides	D29742_75-AV794TA	0.0590709	AV794TA	tg/tg	12wk	tg/tg_12wk	Tumor_adjacent	T	Tumor_adjacent_12wk	12wk_tg/tg	12wk_T	12	1	N	152a	N_tg/tg	f	NA	NA	Bacteria	Bacteroidota	Bacteroidia	Bacteroidales	Bacteroidaceae	Bacteroides	Zotu12	Zotu12; Bacteroides
472	Zotu111; Parabacteroides	D29751_84-AV803	0.058995	AV803	tg/wt	12wk	tg/wt_12wk	Healthy	NT	Healthy_12wk	12wk_tg/wt	12wk_NT	12.4	0	O	156	O_tg/wt	f	NA	NA	Bacteria	Bacteroidota	Bacteroidia	Bacteroidales	Tannerellaceae	Parabacteroides	Zotu111	Zotu111; Parabacteroides
473	Zotu401; RikenellaceaeRC9gutgroup	D29758_91-AV609	0.0587569	AV609	fl/fl	12wk	fl/fl_12wk	Healthy	NT	Healthy_12wk	12wk_fl/fl	12wk_NT	11.7	0	I	144	I_fl/fl	m	NA	NA	Bacteria	Bacteroidota	Bacteroidia	Bacteroidales	Rikenellaceae	RikenellaceaeRC9gutgroup	Zotu401	Zotu401; RikenellaceaeRC9gutgroup
474	Zotu104; GOTU1392	D29686_19-AV864	0.0582134	AV864	fl/fl	5wk	fl/fl_5wk	Healthy	NT	Healthy_5wk	5wk_fl/fl	5wk_NT	5	0	S	160	S_fl/fl	m	NA	NA	Bacteria	Bacteroidota	Bacteroidia	Bacteroidales	Muribaculaceae	GOTU1392	Zotu104	Zotu104; GOTU1392
475	Zotu47; GOTU208	D29686_19-AV864	0.0582134	AV864	fl/fl	5wk	fl/fl_5wk	Healthy	NT	Healthy_5wk	5wk_fl/fl	5wk_NT	5	0	S	160	S_fl/fl	m	NA	NA	Bacteria	Firmicutes	Clostridia	Lachnospirales	Lachnospiraceae	GOTU208	Zotu47	Zotu47; GOTU208
476	Zotu14; LachnospiraceaeNK4A136group	D29680_13-AV597	0.0582052	AV597	tg/wt	5wk	tg/wt_5wk	Healthy	NT	Healthy_5wk	5wk_tg/wt	5wk_NT	4.9	0	H	139	H_tg/wt	m	NA	NA	Bacteria	Firmicutes	Clostridia	Lachnospirales	Lachnospiraceae	LachnospiraceaeNK4A136group	Zotu14	Zotu14; LachnospiraceaeNK4A136group
477	Zotu53; LachnospiraceaeNK4A136group	D29684_17-AV817	0.0581353	AV817	tg/tg	5wk	tg/tg_5wk	Healthy	NT	Healthy_5wk	5wk_tg/tg	5wk_NT	5	0	Q	159	Q_tg/tg	m	5.42537	25.4229	Bacteria	Firmicutes	Clostridia	Lachnospirales	Lachnospiraceae	LachnospiraceaeNK4A136group	Zotu53	Zotu53; LachnospiraceaeNK4A136group
478	Zotu123; LachnospiraceaeNK4A136group	D29691_24-AV580	0.0579144	AV580	fl/fl	12wk	fl/fl_12wk	Healthy	NT	Healthy_12wk	12wk_fl/fl	12wk_NT	12	0	F	141	F_fl/fl	f	NA	NA	Bacteria	Firmicutes	Clostridia	Lachnospirales	Lachnospiraceae	LachnospiraceaeNK4A136group	Zotu123	Zotu123; LachnospiraceaeNK4A136group
479	Zotu14; LachnospiraceaeNK4A136group	D29759_92-AV610	0.0576658	AV610	fl/fl	12wk	fl/fl_12wk	Healthy	NT	Healthy_12wk	12wk_fl/fl	12wk_NT	12	0	I	144	I_fl/fl	m	NA	NA	Bacteria	Firmicutes	Clostridia	Lachnospirales	Lachnospiraceae	LachnospiraceaeNK4A136group	Zotu14	Zotu14; LachnospiraceaeNK4A136group
480	Zotu135; GOTU2838	D29676_09-AV584	0.057284	AV584	tg/wt	5wk	tg/wt_5wk	Healthy	NT	Healthy_5wk	5wk_tg/wt	5wk_NT	5.3	0	F	141	F_tg/wt	f	2.77609	20.6021	Bacteria	Desulfobacterota	Desulfovibrionia	Desulfovibrionales	Desulfovibrionaceae	GOTU2838	Zotu135	Zotu135; GOTU2838
481	Zotu47; GOTU208	D29746_79-AV567	0.0572689	AV567	tg/wt	12wk	tg/wt_12wk	Healthy	NT	Healthy_12wk	12wk_tg/wt	12wk_NT	12	0	D	138	D_tg/wt	f	NA	NA	Bacteria	Firmicutes	Clostridia	Lachnospirales	Lachnospiraceae	GOTU208	Zotu47	Zotu47; GOTU208
482	Zotu18; Parasutterella	D29747_80-AV568	0.0571464	AV568	tg/wt	12wk	tg/wt_12wk	Healthy	NT	Healthy_12wk	12wk_tg/wt	12wk_NT	12	0	D	138	D_tg/wt	f	NA	NA	Bacteria	Proteobacteria	Gammaproteobacteria	Burkholderiales	Sutterellaceae	Parasutterella	Zotu18	Zotu18; Parasutterella
483	Zotu123; LachnospiraceaeNK4A136group	D29677_10-AV587	0.0570907	AV587	tg/wt	5wk	tg/wt_5wk	Healthy	NT	Healthy_5wk	5wk_tg/wt	5wk_NT	5.1	0	G	140	G_tg/wt	m	2.40559	17.9352	Bacteria	Firmicutes	Clostridia	Lachnospirales	Lachnospiraceae	LachnospiraceaeNK4A136group	Zotu123	Zotu123; LachnospiraceaeNK4A136group
484	Zotu135; GOTU2838	D29760_93-AV611	0.0570854	AV611	fl/fl	12wk	fl/fl_12wk	Healthy	NT	Healthy_12wk	12wk_fl/fl	12wk_NT	12	0	I	144	I_fl/fl	m	NA	NA	Bacteria	Desulfobacterota	Desulfovibrionia	Desulfovibrionales	Desulfovibrionaceae	GOTU2838	Zotu135	Zotu135; GOTU2838
485	Zotu59; Muribaculum	D29669_02-AV968	0.0569801	AV968	tg/tg	5wk	tg/tg_5wk	Healthy	NT	Healthy_5wk	5wk_tg/tg	5wk_NT	5.3	0	T	162	T_tg/tg	f	7.49739	27.8844	Bacteria	Bacteroidota	Bacteroidia	Bacteroidales	Muribaculaceae	Muribaculum	Zotu59	Zotu59; Muribaculum
486	Zotu104; GOTU1392	D29675_08-AV583	0.0569192	AV583	tg/wt	5wk	tg/wt_5wk	Healthy	NT	Healthy_5wk	5wk_tg/wt	5wk_NT	5.3	0	F	141	F_tg/wt	f	2.17808	23.611	Bacteria	Bacteroidota	Bacteroidia	Bacteroidales	Muribaculaceae	GOTU1392	Zotu104	Zotu104; GOTU1392
487	Zotu40; GOTU1381	D29675_08-AV583	0.0569192	AV583	tg/wt	5wk	tg/wt_5wk	Healthy	NT	Healthy_5wk	5wk_tg/wt	5wk_NT	5.3	0	F	141	F_tg/wt	f	2.17808	23.611	Bacteria	Bacteroidota	Bacteroidia	Bacteroidales	Muribaculaceae	GOTU1381	Zotu40	Zotu40; GOTU1381
488	Zotu12; Bacteroides	D29678_11-AV588	0.0566231	AV588	tg/wt	5wk	tg/wt_5wk	Healthy	NT	Healthy_5wk	5wk_tg/wt	5wk_NT	4.9	0	G	140	G_tg/wt	m	2.74421	20.9381	Bacteria	Bacteroidota	Bacteroidia	Bacteroidales	Bacteroidaceae	Bacteroides	Zotu12	Zotu12; Bacteroides
489	Zotu59; Muribaculum	D29671_04-AV972	0.0557626	AV972	tg/tg	5wk	tg/tg_5wk	Healthy	NT	Healthy_5wk	5wk_tg/tg	5wk_NT	5.3	0	U	165	U_tg/tg	m	7.60205	23.7204	Bacteria	Bacteroidota	Bacteroidia	Bacteroidales	Muribaculaceae	Muribaculum	Zotu59	Zotu59; Muribaculum
490	Zotu104; GOTU1392	D29751_84-AV803	0.0555247	AV803	tg/wt	12wk	tg/wt_12wk	Healthy	NT	Healthy_12wk	12wk_tg/wt	12wk_NT	12.4	0	O	156	O_tg/wt	f	NA	NA	Bacteria	Bacteroidota	Bacteroidia	Bacteroidales	Muribaculaceae	GOTU1392	Zotu104	Zotu104; GOTU1392
491	Zotu135; GOTU2838	D29753_86-AV866	0.05543	AV866	fl/fl	5wk	fl/fl_5wk	Healthy	NT	Healthy_5wk	5wk_fl/fl	5wk_NT	5	0	S	160	S_fl/fl	m	NA	NA	Bacteria	Desulfobacterota	Desulfovibrionia	Desulfovibrionales	Desulfovibrionaceae	GOTU2838	Zotu135	Zotu135; GOTU2838
492	Zotu49; LachnospiraceaeNK4A136group	D29753_86-AV866	0.05543	AV866	fl/fl	5wk	fl/fl_5wk	Healthy	NT	Healthy_5wk	5wk_fl/fl	5wk_NT	5	0	S	160	S_fl/fl	m	NA	NA	Bacteria	Firmicutes	Clostridia	Lachnospirales	Lachnospiraceae	LachnospiraceaeNK4A136group	Zotu49	Zotu49; LachnospiraceaeNK4A136group
493	Zotu59; Muribaculum	D29753_86-AV866	0.05543	AV866	fl/fl	5wk	fl/fl_5wk	Healthy	NT	Healthy_5wk	5wk_fl/fl	5wk_NT	5	0	S	160	S_fl/fl	m	NA	NA	Bacteria	Bacteroidota	Bacteroidia	Bacteroidales	Muribaculaceae	Muribaculum	Zotu59	Zotu59; Muribaculum
494	Zotu135; GOTU2838	D29672_05-AV974	0.0552533	AV974	tg/tg	5wk	tg/tg_5wk	Healthy	NT	Healthy_5wk	5wk_tg/tg	5wk_NT	5.3	0	V	165	V_tg/tg	f	5.99207	23.4479	Bacteria	Desulfobacterota	Desulfovibrionia	Desulfovibrionales	Desulfovibrionaceae	GOTU2838	Zotu135	Zotu135; GOTU2838
495	Zotu135; GOTU2838	D29759_92-AV610	0.0551586	AV610	fl/fl	12wk	fl/fl_12wk	Healthy	NT	Healthy_12wk	12wk_fl/fl	12wk_NT	12	0	I	144	I_fl/fl	m	NA	NA	Bacteria	Desulfobacterota	Desulfovibrionia	Desulfovibrionales	Desulfovibrionaceae	GOTU2838	Zotu135	Zotu135; GOTU2838
496	Zotu40; GOTU1381	D29685_18-AV863	0.0547533	AV863	fl/fl	5wk	fl/fl_5wk	Healthy	NT	Healthy_5wk	5wk_fl/fl	5wk_NT	5	0	S	160	S_fl/fl	m	NA	NA	Bacteria	Bacteroidota	Bacteroidia	Bacteroidales	Muribaculaceae	GOTU1381	Zotu40	Zotu40; GOTU1381
497	Zotu14; LachnospiraceaeNK4A136group	D29739_72-AV770TA	0.0546459	AV770TA	tg/tg	12wk	tg/tg_12wk	Tumor_adjacent	T	Tumor_adjacent_12wk	12wk_tg/tg	12wk_T	12.1	1	L	147a	L_tg/tg	f	NA	NA	Bacteria	Firmicutes	Clostridia	Lachnospirales	Lachnospiraceae	LachnospiraceaeNK4A136group	Zotu14	Zotu14; LachnospiraceaeNK4A136group
498	Zotu47; GOTU208	D29676_09-AV584	0.0537038	AV584	tg/wt	5wk	tg/wt_5wk	Healthy	NT	Healthy_5wk	5wk_tg/wt	5wk_NT	5.3	0	F	141	F_tg/wt	f	2.77609	20.6021	Bacteria	Firmicutes	Clostridia	Lachnospirales	Lachnospiraceae	GOTU208	Zotu47	Zotu47; GOTU208
499	Zotu82; LachnospiraceaeNK4A136group	D29675_08-AV583	0.0533618	AV583	tg/wt	5wk	tg/wt_5wk	Healthy	NT	Healthy_5wk	5wk_tg/wt	5wk_NT	5.3	0	F	141	F_tg/wt	f	2.17808	23.611	Bacteria	Firmicutes	Clostridia	Lachnospirales	Lachnospiraceae	LachnospiraceaeNK4A136group	Zotu82	Zotu82; LachnospiraceaeNK4A136group
500	Zotu132; Tuzzerella	D29677_10-AV587	0.0532846	AV587	tg/wt	5wk	tg/wt_5wk	Healthy	NT	Healthy_5wk	5wk_tg/wt	5wk_NT	5.1	0	G	140	G_tg/wt	m	2.40559	17.9352	Bacteria	Firmicutes	Clostridia	Lachnospirales	Lachnospiraceae	Tuzzerella	Zotu132	Zotu132; Tuzzerella
501	Zotu49; LachnospiraceaeNK4A136group	D29677_10-AV587	0.0532846	AV587	tg/wt	5wk	tg/wt_5wk	Healthy	NT	Healthy_5wk	5wk_tg/wt	5wk_NT	5.1	0	G	140	G_tg/wt	m	2.40559	17.9352	Bacteria	Firmicutes	Clostridia	Lachnospirales	Lachnospiraceae	LachnospiraceaeNK4A136group	Zotu49	Zotu49; LachnospiraceaeNK4A136group
502	Zotu53; LachnospiraceaeNK4A136group	D29758_91-AV609	0.053161	AV609	fl/fl	12wk	fl/fl_12wk	Healthy	NT	Healthy_12wk	12wk_fl/fl	12wk_NT	11.7	0	I	144	I_fl/fl	m	NA	NA	Bacteria	Firmicutes	Clostridia	Lachnospirales	Lachnospiraceae	LachnospiraceaeNK4A136group	Zotu53	Zotu53; LachnospiraceaeNK4A136group
503	Zotu53; LachnospiraceaeNK4A136group	D29678_11-AV588	0.0530842	AV588	tg/wt	5wk	tg/wt_5wk	Healthy	NT	Healthy_5wk	5wk_tg/wt	5wk_NT	4.9	0	G	140	G_tg/wt	m	2.74421	20.9381	Bacteria	Firmicutes	Clostridia	Lachnospirales	Lachnospiraceae	LachnospiraceaeNK4A136group	Zotu53	Zotu53; LachnospiraceaeNK4A136group
504	Zotu111; Parabacteroides	D29747_80-AV568	0.0530645	AV568	tg/wt	12wk	tg/wt_12wk	Healthy	NT	Healthy_12wk	12wk_tg/wt	12wk_NT	12	0	D	138	D_tg/wt	f	NA	NA	Bacteria	Bacteroidota	Bacteroidia	Bacteroidales	Tannerellaceae	Parabacteroides	Zotu111	Zotu111; Parabacteroides
505	Zotu111; Parabacteroides	D29686_19-AV864	0.0529213	AV864	fl/fl	5wk	fl/fl_5wk	Healthy	NT	Healthy_5wk	5wk_fl/fl	5wk_NT	5	0	S	160	S_fl/fl	m	NA	NA	Bacteria	Bacteroidota	Bacteroidia	Bacteroidales	Tannerellaceae	Parabacteroides	Zotu111	Zotu111; Parabacteroides
506	Zotu53; LachnospiraceaeNK4A136group	D29686_19-AV864	0.0529213	AV864	fl/fl	5wk	fl/fl_5wk	Healthy	NT	Healthy_5wk	5wk_fl/fl	5wk_NT	5	0	S	160	S_fl/fl	m	NA	NA	Bacteria	Firmicutes	Clostridia	Lachnospirales	Lachnospiraceae	LachnospiraceaeNK4A136group	Zotu53	Zotu53; LachnospiraceaeNK4A136group
507	Zotu59; Muribaculum	D29752_85-AV865	0.0525457	AV865	fl/fl	5wk	fl/fl_5wk	Healthy	NT	Healthy_5wk	5wk_fl/fl	5wk_NT	5	0	S	160	S_fl/fl	m	NA	NA	Bacteria	Bacteroidota	Bacteroidia	Bacteroidales	Muribaculaceae	Muribaculum	Zotu59	Zotu59; Muribaculum
508	Zotu135; GOTU2838	D29668_01-AV967	0.0520942	AV967	tg/tg	5wk	tg/tg_5wk	Healthy	NT	Healthy_5wk	5wk_tg/tg	5wk_NT	5.3	0	T	162	T_tg/tg	f	5.12087	23.5022	Bacteria	Desulfobacterota	Desulfovibrionia	Desulfovibrionales	Desulfovibrionaceae	GOTU2838	Zotu135	Zotu135; GOTU2838
509	Zotu202; Lachnoclostridium	D29751_84-AV803	0.0520544	AV803	tg/wt	12wk	tg/wt_12wk	Healthy	NT	Healthy_12wk	12wk_tg/wt	12wk_NT	12.4	0	O	156	O_tg/wt	f	NA	NA	Bacteria	Firmicutes	Clostridia	Lachnospirales	Lachnospiraceae	Lachnoclostridium	Zotu202	Zotu202; Lachnoclostridium
510	Zotu259; Parasutterella	D29670_03-AV971	0.0520208	AV971	tg/tg	5wk	tg/tg_5wk	Healthy	NT	Healthy_5wk	5wk_tg/tg	5wk_NT	5.3	0	U	165	U_tg/tg	m	4.53066	23.611	Bacteria	Proteobacteria	Gammaproteobacteria	Burkholderiales	Sutterellaceae	Parasutterella	Zotu259	Zotu259; Parasutterella
511	Zotu275; LachnospiraceaeNK4A136group	D29758_91-AV609	0.051762	AV609	fl/fl	12wk	fl/fl_12wk	Healthy	NT	Healthy_12wk	12wk_fl/fl	12wk_NT	11.7	0	I	144	I_fl/fl	m	NA	NA	Bacteria	Firmicutes	Clostridia	Lachnospirales	Lachnospiraceae	LachnospiraceaeNK4A136group	Zotu275	Zotu275; LachnospiraceaeNK4A136group
512	Zotu18; Parasutterella	D29736_69-AV782.2T	0.0516906	AV7822T	tg/tg	12wk	tg/tg_12wk	Tumor	T	Tumor_12wk	12wk_tg/tg	12wk_T	12.1	1	M	149	M_tg/tg	f	NA	NA	Bacteria	Proteobacteria	Gammaproteobacteria	Burkholderiales	Sutterellaceae	Parasutterella	Zotu18	Zotu18; Parasutterella
513	Zotu123; LachnospiraceaeNK4A136group	D29760_93-AV611	0.0516487	AV611	fl/fl	12wk	fl/fl_12wk	Healthy	NT	Healthy_12wk	12wk_fl/fl	12wk_NT	12	0	I	144	I_fl/fl	m	NA	NA	Bacteria	Firmicutes	Clostridia	Lachnospirales	Lachnospiraceae	LachnospiraceaeNK4A136group	Zotu123	Zotu123; LachnospiraceaeNK4A136group
514	Zotu12; Bacteroides	D29680_13-AV597	0.0513576	AV597	tg/wt	5wk	tg/wt_5wk	Healthy	NT	Healthy_5wk	5wk_tg/wt	5wk_NT	4.9	0	H	139	H_tg/wt	m	NA	NA	Bacteria	Bacteroidota	Bacteroidia	Bacteroidales	Bacteroidaceae	Bacteroides	Zotu12	Zotu12; Bacteroides
515	Zotu259; Parasutterella	D29738_71-AV604TA	0.0512164	AV604TA	tg/tg	12wk	tg/tg_12wk	Tumor_adjacent	T	Tumor_adjacent_12wk	12wk_tg/tg	12wk_T	12.3	3	I	143	I_tg/tg	m	NA	NA	Bacteria	Proteobacteria	Gammaproteobacteria	Burkholderiales	Sutterellaceae	Parasutterella	Zotu259	Zotu259; Parasutterella
516	Zotu18; Parasutterella	D29679_12-AV596	0.0512049	AV596	tg/wt	5wk	tg/wt_5wk	Healthy	NT	Healthy_5wk	5wk_tg/wt	5wk_NT	4.9	0	H	139	H_tg/wt	m	NA	NA	Bacteria	Proteobacteria	Gammaproteobacteria	Burkholderiales	Sutterellaceae	Parasutterella	Zotu18	Zotu18; Parasutterella
517	Zotu132; Tuzzerella	D29684_17-AV817	0.0508684	AV817	tg/tg	5wk	tg/tg_5wk	Healthy	NT	Healthy_5wk	5wk_tg/tg	5wk_NT	5	0	Q	159	Q_tg/tg	m	5.42537	25.4229	Bacteria	Firmicutes	Clostridia	Lachnospirales	Lachnospiraceae	Tuzzerella	Zotu132	Zotu132; Tuzzerella
518	Zotu18; Parasutterella	D29734_67-AV770T	0.050863	AV770T	tg/tg	12wk	tg/tg_12wk	Tumor	T	Tumor_12wk	12wk_tg/tg	12wk_T	12.1	1	L	147a	L_tg/tg	f	NA	NA	Bacteria	Proteobacteria	Gammaproteobacteria	Burkholderiales	Sutterellaceae	Parasutterella	Zotu18	Zotu18; Parasutterella
519	Zotu82; LachnospiraceaeNK4A136group	D29750_83-AV814	0.05054	AV814	tg/wt	12wk	tg/wt_12wk	Healthy	NT	Healthy_12wk	12wk_tg/wt	12wk_NT	12.3	0	P	157	P_tg/wt	m	NA	NA	Bacteria	Firmicutes	Clostridia	Lachnospirales	Lachnospiraceae	LachnospiraceaeNK4A136group	Zotu82	Zotu82; LachnospiraceaeNK4A136group
520	Zotu132; Tuzzerella	D29759_92-AV610	0.0501442	AV610	fl/fl	12wk	fl/fl_12wk	Healthy	NT	Healthy_12wk	12wk_fl/fl	12wk_NT	12	0	I	144	I_fl/fl	m	NA	NA	Bacteria	Firmicutes	Clostridia	Lachnospirales	Lachnospiraceae	Tuzzerella	Zotu132	Zotu132; Tuzzerella
521	Zotu275; LachnospiraceaeNK4A136group	D29759_92-AV610	0.0501442	AV610	fl/fl	12wk	fl/fl_12wk	Healthy	NT	Healthy_12wk	12wk_fl/fl	12wk_NT	12	0	I	144	I_fl/fl	m	NA	NA	Bacteria	Firmicutes	Clostridia	Lachnospirales	Lachnospiraceae	LachnospiraceaeNK4A136group	Zotu275	Zotu275; LachnospiraceaeNK4A136group
522	Zotu59; Muribaculum	D29676_09-AV584	0.0501235	AV584	tg/wt	5wk	tg/wt_5wk	Healthy	NT	Healthy_5wk	5wk_tg/wt	5wk_NT	5.3	0	F	141	F_tg/wt	f	2.77609	20.6021	Bacteria	Bacteroidota	Bacteroidia	Bacteroidales	Muribaculaceae	Muribaculum	Zotu59	Zotu59; Muribaculum
523	Zotu275; LachnospiraceaeNK4A136group	D29673_06-AV996	0.0499768	AV996	tg/tg	5wk	tg/tg_5wk	Healthy	NT	Healthy_5wk	5wk_tg/tg	5wk_NT	5.1	0	W	170	W_tg/tg	f	NA	NA	Bacteria	Firmicutes	Clostridia	Lachnospirales	Lachnospiraceae	LachnospiraceaeNK4A136group	Zotu275	Zotu275; LachnospiraceaeNK4A136group
524	Zotu401; RikenellaceaeRC9gutgroup	D29673_06-AV996	0.0499768	AV996	tg/tg	5wk	tg/tg_5wk	Healthy	NT	Healthy_5wk	5wk_tg/tg	5wk_NT	5.1	0	W	170	W_tg/tg	f	NA	NA	Bacteria	Bacteroidota	Bacteroidia	Bacteroidales	Rikenellaceae	RikenellaceaeRC9gutgroup	Zotu401	Zotu401; RikenellaceaeRC9gutgroup
525	Zotu49; LachnospiraceaeNK4A136group	D29673_06-AV996	0.0499768	AV996	tg/tg	5wk	tg/tg_5wk	Healthy	NT	Healthy_5wk	5wk_tg/tg	5wk_NT	5.1	0	W	170	W_tg/tg	f	NA	NA	Bacteria	Firmicutes	Clostridia	Lachnospirales	Lachnospiraceae	LachnospiraceaeNK4A136group	Zotu49	Zotu49; LachnospiraceaeNK4A136group
526	Zotu12; Bacteroides	D29675_08-AV583	0.0498043	AV583	tg/wt	5wk	tg/wt_5wk	Healthy	NT	Healthy_5wk	5wk_tg/wt	5wk_NT	5.3	0	F	141	F_tg/wt	f	2.17808	23.611	Bacteria	Bacteroidota	Bacteroidia	Bacteroidales	Bacteroidaceae	Bacteroides	Zotu12	Zotu12; Bacteroides
527	Zotu132; Tuzzerella	D29675_08-AV583	0.0498043	AV583	tg/wt	5wk	tg/wt_5wk	Healthy	NT	Healthy_5wk	5wk_tg/wt	5wk_NT	5.3	0	F	141	F_tg/wt	f	2.17808	23.611	Bacteria	Firmicutes	Clostridia	Lachnospirales	Lachnospiraceae	Tuzzerella	Zotu132	Zotu132; Tuzzerella
528	Zotu132; Tuzzerella	D29742_75-AV794TA	0.0496196	AV794TA	tg/tg	12wk	tg/tg_12wk	Tumor_adjacent	T	Tumor_adjacent_12wk	12wk_tg/tg	12wk_T	12	1	N	152a	N_tg/tg	f	NA	NA	Bacteria	Firmicutes	Clostridia	Lachnospirales	Lachnospiraceae	Tuzzerella	Zotu132	Zotu132; Tuzzerella
529	Zotu59; Muribaculum	D29678_11-AV588	0.0495452	AV588	tg/wt	5wk	tg/wt_5wk	Healthy	NT	Healthy_5wk	5wk_tg/wt	5wk_NT	4.9	0	G	140	G_tg/wt	m	2.74421	20.9381	Bacteria	Bacteroidota	Bacteroidia	Bacteroidales	Muribaculaceae	Muribaculum	Zotu59	Zotu59; Muribaculum
530	Zotu135; GOTU2838	D29677_10-AV587	0.0494786	AV587	tg/wt	5wk	tg/wt_5wk	Healthy	NT	Healthy_5wk	5wk_tg/wt	5wk_NT	5.1	0	G	140	G_tg/wt	m	2.40559	17.9352	Bacteria	Desulfobacterota	Desulfovibrionia	Desulfovibrionales	Desulfovibrionaceae	GOTU2838	Zotu135	Zotu135; GOTU2838
531	Zotu18; Parasutterella	D29749_82-AV579	0.049365	AV579	tg/wt	12wk	tg/wt_12wk	Healthy	NT	Healthy_12wk	12wk_tg/wt	12wk_NT	12	0	F	141	F_tg/wt	f	NA	NA	Bacteria	Proteobacteria	Gammaproteobacteria	Burkholderiales	Sutterellaceae	Parasutterella	Zotu18	Zotu18; Parasutterella
532	Zotu132; Tuzzerella	D29747_80-AV568	0.0489826	AV568	tg/wt	12wk	tg/wt_12wk	Healthy	NT	Healthy_12wk	12wk_tg/wt	12wk_NT	12	0	D	138	D_tg/wt	f	NA	NA	Bacteria	Firmicutes	Clostridia	Lachnospirales	Lachnospiraceae	Tuzzerella	Zotu132	Zotu132; Tuzzerella
533	Zotu59; Muribaculum	D29758_91-AV609	0.0489641	AV609	fl/fl	12wk	fl/fl_12wk	Healthy	NT	Healthy_12wk	12wk_fl/fl	12wk_NT	11.7	0	I	144	I_fl/fl	m	NA	NA	Bacteria	Bacteroidota	Bacteroidia	Bacteroidales	Muribaculaceae	Muribaculum	Zotu59	Zotu59; Muribaculum
534	Zotu160; Desulfovibrio	D29746_79-AV567	0.0487846	AV567	tg/wt	12wk	tg/wt_12wk	Healthy	NT	Healthy_12wk	12wk_tg/wt	12wk_NT	12	0	D	138	D_tg/wt	f	NA	NA	Bacteria	Desulfobacterota	Desulfovibrionia	Desulfovibrionales	Desulfovibrionaceae	Desulfovibrio	Zotu160	Zotu160; Desulfovibrio
535	Zotu1615; Erysipelatoclostridium	D29668_01-AV967	0.0486212	AV967	tg/tg	5wk	tg/tg_5wk	Healthy	NT	Healthy_5wk	5wk_tg/tg	5wk_NT	5.3	0	T	162	T_tg/tg	f	5.12087	23.5022	Bacteria	Firmicutes	Bacilli	Erysipelotrichales	Erysipelatoclostridiaceae	Erysipelatoclostridium	Zotu1615	Zotu1615; Erysipelatoclostridium
536	Zotu81; Muribaculum	D29668_01-AV967	0.0486212	AV967	tg/tg	5wk	tg/tg_5wk	Healthy	NT	Healthy_5wk	5wk_tg/tg	5wk_NT	5.3	0	T	162	T_tg/tg	f	5.12087	23.5022	Bacteria	Bacteroidota	Bacteroidia	Bacteroidales	Muribaculaceae	Muribaculum	Zotu81	Zotu81; Muribaculum
537	Zotu202; Lachnoclostridium	D29670_03-AV971	0.0480192	AV971	tg/tg	5wk	tg/tg_5wk	Healthy	NT	Healthy_5wk	5wk_tg/tg	5wk_NT	5.3	0	U	165	U_tg/tg	m	4.53066	23.611	Bacteria	Firmicutes	Clostridia	Lachnospirales	Lachnospiraceae	Lachnoclostridium	Zotu202	Zotu202; Lachnoclostridium
538	Zotu47; GOTU208	D29741_74-AV782.2TA	0.047946	AV7822TA	tg/tg	12wk	tg/tg_12wk	Tumor_adjacent	T	Tumor_adjacent_12wk	12wk_tg/tg	12wk_T	12.1	1	M	149	M_tg/tg	f	NA	NA	Bacteria	Firmicutes	Clostridia	Lachnospirales	Lachnospiraceae	GOTU208	Zotu47	Zotu47; GOTU208
539	Zotu135; GOTU2838	D29750_83-AV814	0.04788	AV814	tg/wt	12wk	tg/wt_12wk	Healthy	NT	Healthy_12wk	12wk_tg/wt	12wk_NT	12.3	0	P	157	P_tg/wt	m	NA	NA	Bacteria	Desulfobacterota	Desulfovibrionia	Desulfovibrionales	Desulfovibrionaceae	GOTU2838	Zotu135	Zotu135; GOTU2838
540	Zotu202; Lachnoclostridium	D29686_19-AV864	0.0476291	AV864	fl/fl	5wk	fl/fl_5wk	Healthy	NT	Healthy_5wk	5wk_fl/fl	5wk_NT	5	0	S	160	S_fl/fl	m	NA	NA	Bacteria	Firmicutes	Clostridia	Lachnospirales	Lachnospiraceae	Lachnoclostridium	Zotu202	Zotu202; Lachnoclostridium
541	Zotu275; LachnospiraceaeNK4A136group	D29686_19-AV864	0.0476291	AV864	fl/fl	5wk	fl/fl_5wk	Healthy	NT	Healthy_5wk	5wk_fl/fl	5wk_NT	5	0	S	160	S_fl/fl	m	NA	NA	Bacteria	Firmicutes	Clostridia	Lachnospirales	Lachnospiraceae	LachnospiraceaeNK4A136group	Zotu275	Zotu275; LachnospiraceaeNK4A136group
542	Zotu82; LachnospiraceaeNK4A136group	D29683_16-AV816	0.0475417	AV816	fl/fl	5wk	fl/fl_5wk	Healthy	NT	Healthy_5wk	5wk_fl/fl	5wk_NT	5	0	Q	159	Q_fl/fl	m	NA	NA	Bacteria	Firmicutes	Clostridia	Lachnospirales	Lachnospiraceae	LachnospiraceaeNK4A136group	Zotu82	Zotu82; LachnospiraceaeNK4A136group
543	Zotu259; Parasutterella	D29734_67-AV770T	0.0474721	AV770T	tg/tg	12wk	tg/tg_12wk	Tumor	T	Tumor_12wk	12wk_tg/tg	12wk_T	12.1	1	L	147a	L_tg/tg	f	NA	NA	Bacteria	Proteobacteria	Gammaproteobacteria	Burkholderiales	Sutterellaceae	Parasutterella	Zotu259	Zotu259; Parasutterella
544	Zotu59; Muribaculum	D29692_25-AV608	0.0471513	AV608	fl/fl	12wk	fl/fl_12wk	Healthy	NT	Healthy_12wk	12wk_fl/fl	12wk_NT	11.7	0	I	144	I_fl/fl	m	NA	NA	Bacteria	Bacteroidota	Bacteroidia	Bacteroidales	Muribaculaceae	Muribaculum	Zotu59	Zotu59; Muribaculum
545	Zotu123; LachnospiraceaeNK4A136group	D29671_04-AV972	0.046958	AV972	tg/tg	5wk	tg/tg_5wk	Healthy	NT	Healthy_5wk	5wk_tg/tg	5wk_NT	5.3	0	U	165	U_tg/tg	m	7.60205	23.7204	Bacteria	Firmicutes	Clostridia	Lachnospirales	Lachnospiraceae	LachnospiraceaeNK4A136group	Zotu123	Zotu123; LachnospiraceaeNK4A136group
546	Zotu104; GOTU1392	D29753_86-AV866	0.0469023	AV866	fl/fl	5wk	fl/fl_5wk	Healthy	NT	Healthy_5wk	5wk_fl/fl	5wk_NT	5	0	S	160	S_fl/fl	m	NA	NA	Bacteria	Bacteroidota	Bacteroidia	Bacteroidales	Muribaculaceae	GOTU1392	Zotu104	Zotu104; GOTU1392
547	Zotu47; GOTU208	D29672_05-AV974	0.0467528	AV974	tg/tg	5wk	tg/tg_5wk	Healthy	NT	Healthy_5wk	5wk_tg/tg	5wk_NT	5.3	0	V	165	V_tg/tg	f	5.99207	23.4479	Bacteria	Firmicutes	Clostridia	Lachnospirales	Lachnospiraceae	GOTU208	Zotu47	Zotu47; GOTU208
548	Zotu18; Parasutterella	D29673_06-AV996	0.046407	AV996	tg/tg	5wk	tg/tg_5wk	Healthy	NT	Healthy_5wk	5wk_tg/tg	5wk_NT	5.1	0	W	170	W_tg/tg	f	NA	NA	Bacteria	Proteobacteria	Gammaproteobacteria	Burkholderiales	Sutterellaceae	Parasutterella	Zotu18	Zotu18; Parasutterella
549	Zotu47; GOTU208	D29733_66-AV604T	0.0463535	AV604T	tg/tg	12wk	tg/tg_12wk	Tumor	T	Tumor_12wk	12wk_tg/tg	12wk_T	12.3	3	I	143	I_tg/tg	m	NA	NA	Bacteria	Firmicutes	Clostridia	Lachnospirales	Lachnospiraceae	GOTU208	Zotu47	Zotu47; GOTU208
550	Zotu47; GOTU208	D29675_08-AV583	0.0462469	AV583	tg/wt	5wk	tg/wt_5wk	Healthy	NT	Healthy_5wk	5wk_tg/wt	5wk_NT	5.3	0	F	141	F_tg/wt	f	2.17808	23.611	Bacteria	Firmicutes	Clostridia	Lachnospirales	Lachnospiraceae	GOTU208	Zotu47	Zotu47; GOTU208
551	Zotu202; Lachnoclostridium	D29760_93-AV611	0.046212	AV611	fl/fl	12wk	fl/fl_12wk	Healthy	NT	Healthy_12wk	12wk_fl/fl	12wk_NT	12	0	I	144	I_fl/fl	m	NA	NA	Bacteria	Firmicutes	Clostridia	Lachnospirales	Lachnospiraceae	Lachnoclostridium	Zotu202	Zotu202; Lachnoclostridium
552	Zotu23; LachnospiraceaeNK4A136group	D29758_91-AV609	0.0461661	AV609	fl/fl	12wk	fl/fl_12wk	Healthy	NT	Healthy_12wk	12wk_fl/fl	12wk_NT	11.7	0	I	144	I_fl/fl	m	NA	NA	Bacteria	Firmicutes	Clostridia	Lachnospirales	Lachnospiraceae	LachnospiraceaeNK4A136group	Zotu23	Zotu23; LachnospiraceaeNK4A136group
553	Zotu59; Muribaculum	D29748_81-AV570	0.0460541	AV570	tg/wt	12wk	tg/wt_12wk	Healthy	NT	Healthy_12wk	12wk_tg/wt	12wk_NT	12.6	0	D	138	D_tg/wt	f	NA	NA	Bacteria	Bacteroidota	Bacteroidia	Bacteroidales	Muribaculaceae	Muribaculum	Zotu59	Zotu59; Muribaculum
554	Zotu135; GOTU2838	D29761_94-AV802	0.0460264	AV802	fl/fl	12wk	fl/fl_12wk	Healthy	NT	Healthy_12wk	12wk_fl/fl	12wk_NT	12.4	0	O	156	O_fl/fl	f	NA	NA	Bacteria	Desulfobacterota	Desulfovibrionia	Desulfovibrionales	Desulfovibrionaceae	GOTU2838	Zotu135	Zotu135; GOTU2838
555	Zotu111; Parabacteroides	D29677_10-AV587	0.0456725	AV587	tg/wt	5wk	tg/wt_5wk	Healthy	NT	Healthy_5wk	5wk_tg/wt	5wk_NT	5.1	0	G	140	G_tg/wt	m	2.40559	17.9352	Bacteria	Bacteroidota	Bacteroidia	Bacteroidales	Tannerellaceae	Parabacteroides	Zotu111	Zotu111; Parabacteroides
556	Zotu53; LachnospiraceaeNK4A136group	D29677_10-AV587	0.0456725	AV587	tg/wt	5wk	tg/wt_5wk	Healthy	NT	Healthy_5wk	5wk_tg/wt	5wk_NT	5.1	0	G	140	G_tg/wt	m	2.40559	17.9352	Bacteria	Firmicutes	Clostridia	Lachnospirales	Lachnospiraceae	LachnospiraceaeNK4A136group	Zotu53	Zotu53; LachnospiraceaeNK4A136group
557	Zotu81; Muribaculum	D29677_10-AV587	0.0456725	AV587	tg/wt	5wk	tg/wt_5wk	Healthy	NT	Healthy_5wk	5wk_tg/wt	5wk_NT	5.1	0	G	140	G_tg/wt	m	2.40559	17.9352	Bacteria	Bacteroidota	Bacteroidia	Bacteroidales	Muribaculaceae	Muribaculum	Zotu81	Zotu81; Muribaculum
558	Zotu47; GOTU208	D29669_02-AV968	0.045584	AV968	tg/tg	5wk	tg/tg_5wk	Healthy	NT	Healthy_5wk	5wk_tg/tg	5wk_NT	5.3	0	T	162	T_tg/tg	f	7.49739	27.8844	Bacteria	Firmicutes	Clostridia	Lachnospirales	Lachnospiraceae	GOTU208	Zotu47	Zotu47; GOTU208
559	Zotu123; LachnospiraceaeNK4A136group	D29750_83-AV814	0.04522	AV814	tg/wt	12wk	tg/wt_12wk	Healthy	NT	Healthy_12wk	12wk_tg/wt	12wk_NT	12.3	0	P	157	P_tg/wt	m	NA	NA	Bacteria	Firmicutes	Clostridia	Lachnospirales	Lachnospiraceae	LachnospiraceaeNK4A136group	Zotu123	Zotu123; LachnospiraceaeNK4A136group
560	Zotu59; Muribaculum	D29751_84-AV803	0.0451138	AV803	tg/wt	12wk	tg/wt_12wk	Healthy	NT	Healthy_12wk	12wk_tg/wt	12wk_NT	12.4	0	O	156	O_tg/wt	f	NA	NA	Bacteria	Bacteroidota	Bacteroidia	Bacteroidales	Muribaculaceae	Muribaculum	Zotu59	Zotu59; Muribaculum
561	Zotu104; GOTU1392	D29742_75-AV794TA	0.0448939	AV794TA	tg/tg	12wk	tg/tg_12wk	Tumor_adjacent	T	Tumor_adjacent_12wk	12wk_tg/tg	12wk_T	12	1	N	152a	N_tg/tg	f	NA	NA	Bacteria	Bacteroidota	Bacteroidia	Bacteroidales	Muribaculaceae	GOTU1392	Zotu104	Zotu104; GOTU1392
562	Zotu123; LachnospiraceaeNK4A136group	D29749_82-AV579	0.0448773	AV579	tg/wt	12wk	tg/wt_12wk	Healthy	NT	Healthy_12wk	12wk_tg/wt	12wk_NT	12	0	F	141	F_tg/wt	f	NA	NA	Bacteria	Firmicutes	Clostridia	Lachnospirales	Lachnospiraceae	LachnospiraceaeNK4A136group	Zotu123	Zotu123; LachnospiraceaeNK4A136group
563	Zotu259; Parasutterella	D29752_85-AV865	0.044249	AV865	fl/fl	5wk	fl/fl_5wk	Healthy	NT	Healthy_5wk	5wk_fl/fl	5wk_NT	5	0	S	160	S_fl/fl	m	NA	NA	Bacteria	Proteobacteria	Gammaproteobacteria	Burkholderiales	Sutterellaceae	Parasutterella	Zotu259	Zotu259; Parasutterella
564	Zotu132; Tuzzerella	D29735_68-AV791T	0.0440196	AV791T	tg/tg	12wk	tg/tg_12wk	Tumor	T	Tumor_12wk	12wk_tg/tg	12wk_T	12.1	3	N	152a	N_tg/tg	f	NA	NA	Bacteria	Firmicutes	Clostridia	Lachnospirales	Lachnospiraceae	Tuzzerella	Zotu132	Zotu132; Tuzzerella
565	Zotu18; Parasutterella	D29684_17-AV817	0.0436015	AV817	tg/tg	5wk	tg/tg_5wk	Healthy	NT	Healthy_5wk	5wk_tg/tg	5wk_NT	5	0	Q	159	Q_tg/tg	m	5.42537	25.4229	Bacteria	Proteobacteria	Gammaproteobacteria	Burkholderiales	Sutterellaceae	Parasutterella	Zotu18	Zotu18; Parasutterella
566	Zotu47; GOTU208	D29684_17-AV817	0.0436015	AV817	tg/tg	5wk	tg/tg_5wk	Healthy	NT	Healthy_5wk	5wk_tg/tg	5wk_NT	5	0	Q	159	Q_tg/tg	m	5.42537	25.4229	Bacteria	Firmicutes	Clostridia	Lachnospirales	Lachnospiraceae	GOTU208	Zotu47	Zotu47; GOTU208
567	Zotu123; LachnospiraceaeNK4A136group	D29683_16-AV816	0.0435799	AV816	fl/fl	5wk	fl/fl_5wk	Healthy	NT	Healthy_5wk	5wk_fl/fl	5wk_NT	5	0	Q	159	Q_fl/fl	m	NA	NA	Bacteria	Firmicutes	Clostridia	Lachnospirales	Lachnospiraceae	LachnospiraceaeNK4A136group	Zotu123	Zotu123; LachnospiraceaeNK4A136group
568	Zotu104; GOTU1392	D29760_93-AV611	0.0434936	AV611	fl/fl	12wk	fl/fl_12wk	Healthy	NT	Healthy_12wk	12wk_fl/fl	12wk_NT	12	0	I	144	I_fl/fl	m	NA	NA	Bacteria	Bacteroidota	Bacteroidia	Bacteroidales	Muribaculaceae	GOTU1392	Zotu104	Zotu104; GOTU1392
569	Zotu123; LachnospiraceaeNK4A136group	D29758_91-AV609	0.0433682	AV609	fl/fl	12wk	fl/fl_12wk	Healthy	NT	Healthy_12wk	12wk_fl/fl	12wk_NT	11.7	0	I	144	I_fl/fl	m	NA	NA	Bacteria	Firmicutes	Clostridia	Lachnospirales	Lachnospiraceae	LachnospiraceaeNK4A136group	Zotu123	Zotu123; LachnospiraceaeNK4A136group
570	Zotu49; LachnospiraceaeNK4A136group	D29676_09-AV584	0.042963	AV584	tg/wt	5wk	tg/wt_5wk	Healthy	NT	Healthy_5wk	5wk_tg/wt	5wk_NT	5.3	0	F	141	F_tg/wt	f	2.77609	20.6021	Bacteria	Firmicutes	Clostridia	Lachnospirales	Lachnospiraceae	LachnospiraceaeNK4A136group	Zotu49	Zotu49; LachnospiraceaeNK4A136group
571	Zotu123; LachnospiraceaeNK4A136group	D29747_80-AV568	0.0428598	AV568	tg/wt	12wk	tg/wt_12wk	Healthy	NT	Healthy_12wk	12wk_tg/wt	12wk_NT	12	0	D	138	D_tg/wt	f	NA	NA	Bacteria	Firmicutes	Clostridia	Lachnospirales	Lachnospiraceae	LachnospiraceaeNK4A136group	Zotu123	Zotu123; LachnospiraceaeNK4A136group
572	Zotu132; Tuzzerella	D29673_06-AV996	0.0428373	AV996	tg/tg	5wk	tg/tg_5wk	Healthy	NT	Healthy_5wk	5wk_tg/tg	5wk_NT	5.1	0	W	170	W_tg/tg	f	NA	NA	Bacteria	Firmicutes	Clostridia	Lachnospirales	Lachnospiraceae	Tuzzerella	Zotu132	Zotu132; Tuzzerella
573	Zotu135; GOTU2838	D29748_81-AV570	0.0427646	AV570	tg/wt	12wk	tg/wt_12wk	Healthy	NT	Healthy_12wk	12wk_tg/wt	12wk_NT	12.6	0	D	138	D_tg/wt	f	NA	NA	Bacteria	Desulfobacterota	Desulfovibrionia	Desulfovibrionales	Desulfovibrionaceae	GOTU2838	Zotu135	Zotu135; GOTU2838
574	Zotu203; LachnospiraceaeNK4A136group	D29669_02-AV968	0.042735	AV968	tg/tg	5wk	tg/tg_5wk	Healthy	NT	Healthy_5wk	5wk_tg/tg	5wk_NT	5.3	0	T	162	T_tg/tg	f	7.49739	27.8844	Bacteria	Firmicutes	Clostridia	Lachnospirales	Lachnospiraceae	LachnospiraceaeNK4A136group	Zotu203	Zotu203; LachnospiraceaeNK4A136group
575	Zotu47; GOTU208	D29736_69-AV782.2T	0.0425687	AV7822T	tg/tg	12wk	tg/tg_12wk	Tumor	T	Tumor_12wk	12wk_tg/tg	12wk_T	12.1	1	M	149	M_tg/tg	f	NA	NA	Bacteria	Firmicutes	Clostridia	Lachnospirales	Lachnospiraceae	GOTU208	Zotu47	Zotu47; GOTU208
576	Zotu18; Parasutterella	D29686_19-AV864	0.042337	AV864	fl/fl	5wk	fl/fl_5wk	Healthy	NT	Healthy_5wk	5wk_fl/fl	5wk_NT	5	0	S	160	S_fl/fl	m	NA	NA	Bacteria	Proteobacteria	Gammaproteobacteria	Burkholderiales	Sutterellaceae	Parasutterella	Zotu18	Zotu18; Parasutterella
577	Zotu111; Parabacteroides	D29679_12-AV596	0.041604	AV596	tg/wt	5wk	tg/wt_5wk	Healthy	NT	Healthy_5wk	5wk_tg/wt	5wk_NT	4.9	0	H	139	H_tg/wt	m	NA	NA	Bacteria	Bacteroidota	Bacteroidia	Bacteroidales	Tannerellaceae	Parabacteroides	Zotu111	Zotu111; Parabacteroides
578	Zotu259; Parasutterella	D29740_73-AV791TA	0.0409209	AV791TA	tg/tg	12wk	tg/tg_12wk	Tumor_adjacent	T	Tumor_adjacent_12wk	12wk_tg/tg	12wk_T	12.1	3	N	152a	N_tg/tg	f	NA	NA	Bacteria	Proteobacteria	Gammaproteobacteria	Burkholderiales	Sutterellaceae	Parasutterella	Zotu259	Zotu259; Parasutterella
579	Zotu47; GOTU208	D29740_73-AV791TA	0.0409209	AV791TA	tg/tg	12wk	tg/tg_12wk	Tumor_adjacent	T	Tumor_adjacent_12wk	12wk_tg/tg	12wk_T	12.1	3	N	152a	N_tg/tg	f	NA	NA	Bacteria	Firmicutes	Clostridia	Lachnospirales	Lachnospiraceae	GOTU208	Zotu47	Zotu47; GOTU208
580	Zotu132; Tuzzerella	D29734_67-AV770T	0.0406904	AV770T	tg/tg	12wk	tg/tg_12wk	Tumor	T	Tumor_12wk	12wk_tg/tg	12wk_T	12.1	1	L	147a	L_tg/tg	f	NA	NA	Bacteria	Firmicutes	Clostridia	Lachnospirales	Lachnospiraceae	Tuzzerella	Zotu132	Zotu132; Tuzzerella
581	Zotu135; GOTU2838	D29758_91-AV609	0.0405702	AV609	fl/fl	12wk	fl/fl_12wk	Healthy	NT	Healthy_12wk	12wk_fl/fl	12wk_NT	11.7	0	I	144	I_fl/fl	m	NA	NA	Bacteria	Desulfobacterota	Desulfovibrionia	Desulfovibrionales	Desulfovibrionaceae	GOTU2838	Zotu135	Zotu135; GOTU2838
582	Zotu132; Tuzzerella	D29738_71-AV604TA	0.0405463	AV604TA	tg/tg	12wk	tg/tg_12wk	Tumor_adjacent	T	Tumor_adjacent_12wk	12wk_tg/tg	12wk_T	12.3	3	I	143	I_tg/tg	m	NA	NA	Bacteria	Firmicutes	Clostridia	Lachnospirales	Lachnospiraceae	Tuzzerella	Zotu132	Zotu132; Tuzzerella
583	Zotu259; Parasutterella	D29733_66-AV604T	0.0401731	AV604T	tg/tg	12wk	tg/tg_12wk	Tumor	T	Tumor_12wk	12wk_tg/tg	12wk_T	12.3	3	I	143	I_tg/tg	m	NA	NA	Bacteria	Proteobacteria	Gammaproteobacteria	Burkholderiales	Sutterellaceae	Parasutterella	Zotu259	Zotu259; Parasutterella
584	Zotu111; Parabacteroides	D29759_92-AV610	0.0401153	AV610	fl/fl	12wk	fl/fl_12wk	Healthy	NT	Healthy_12wk	12wk_fl/fl	12wk_NT	12	0	I	144	I_fl/fl	m	NA	NA	Bacteria	Bacteroidota	Bacteroidia	Bacteroidales	Tannerellaceae	Parabacteroides	Zotu111	Zotu111; Parabacteroides
585	Zotu595; Lachnoclostridium	D29684_17-AV817	0.039968	AV817	tg/tg	5wk	tg/tg_5wk	Healthy	NT	Healthy_5wk	5wk_tg/tg	5wk_NT	5	0	Q	159	Q_tg/tg	m	5.42537	25.4229	Bacteria	Firmicutes	Clostridia	Lachnospirales	Lachnospiraceae	Lachnoclostridium	Zotu595	Zotu595; Lachnoclostridium
586	Zotu40; GOTU1381	D29750_83-AV814	0.0399	AV814	tg/wt	12wk	tg/wt_12wk	Healthy	NT	Healthy_12wk	12wk_tg/wt	12wk_NT	12.3	0	P	157	P_tg/wt	m	NA	NA	Bacteria	Bacteroidota	Bacteroidia	Bacteroidales	Muribaculaceae	GOTU1381	Zotu40	Zotu40; GOTU1381
587	Zotu132; Tuzzerella	D29676_09-AV584	0.0393828	AV584	tg/wt	5wk	tg/wt_5wk	Healthy	NT	Healthy_5wk	5wk_tg/wt	5wk_NT	5.3	0	F	141	F_tg/wt	f	2.77609	20.6021	Bacteria	Firmicutes	Clostridia	Lachnospirales	Lachnospiraceae	Tuzzerella	Zotu132	Zotu132; Tuzzerella
588	Zotu202; Lachnoclostridium	D29676_09-AV584	0.0393828	AV584	tg/wt	5wk	tg/wt_5wk	Healthy	NT	Healthy_5wk	5wk_tg/wt	5wk_NT	5.3	0	F	141	F_tg/wt	f	2.77609	20.6021	Bacteria	Firmicutes	Clostridia	Lachnospirales	Lachnospiraceae	Lachnoclostridium	Zotu202	Zotu202; Lachnoclostridium
589	Zotu259; Parasutterella	D29676_09-AV584	0.0393828	AV584	tg/wt	5wk	tg/wt_5wk	Healthy	NT	Healthy_5wk	5wk_tg/wt	5wk_NT	5.3	0	F	141	F_tg/wt	f	2.77609	20.6021	Bacteria	Proteobacteria	Gammaproteobacteria	Burkholderiales	Sutterellaceae	Parasutterella	Zotu259	Zotu259; Parasutterella
590	Zotu23; LachnospiraceaeNK4A136group	D29692_25-AV608	0.0392927	AV608	fl/fl	12wk	fl/fl_12wk	Healthy	NT	Healthy_12wk	12wk_fl/fl	12wk_NT	11.7	0	I	144	I_fl/fl	m	NA	NA	Bacteria	Firmicutes	Clostridia	Lachnospirales	Lachnospiraceae	LachnospiraceaeNK4A136group	Zotu23	Zotu23; LachnospiraceaeNK4A136group
591	Zotu40; GOTU1381	D29673_06-AV996	0.0392675	AV996	tg/tg	5wk	tg/tg_5wk	Healthy	NT	Healthy_5wk	5wk_tg/tg	5wk_NT	5.1	0	W	170	W_tg/tg	f	NA	NA	Bacteria	Bacteroidota	Bacteroidia	Bacteroidales	Muribaculaceae	GOTU1381	Zotu40	Zotu40; GOTU1381
592	Zotu160; Desulfovibrio	D29741_74-AV782.2TA	0.0392285	AV7822TA	tg/tg	12wk	tg/tg_12wk	Tumor_adjacent	T	Tumor_adjacent_12wk	12wk_tg/tg	12wk_T	12.1	1	M	149	M_tg/tg	f	NA	NA	Bacteria	Desulfobacterota	Desulfovibrionia	Desulfovibrionales	Desulfovibrionaceae	Desulfovibrio	Zotu160	Zotu160; Desulfovibrio
593	Zotu23; LachnospiraceaeNK4A136group	D29675_08-AV583	0.039132	AV583	tg/wt	5wk	tg/wt_5wk	Healthy	NT	Healthy_5wk	5wk_tg/wt	5wk_NT	5.3	0	F	141	F_tg/wt	f	2.17808	23.611	Bacteria	Firmicutes	Clostridia	Lachnospirales	Lachnospiraceae	LachnospiraceaeNK4A136group	Zotu23	Zotu23; LachnospiraceaeNK4A136group
594	Zotu275; LachnospiraceaeNK4A136group	D29678_11-AV588	0.0389284	AV588	tg/wt	5wk	tg/wt_5wk	Healthy	NT	Healthy_5wk	5wk_tg/wt	5wk_NT	4.9	0	G	140	G_tg/wt	m	2.74421	20.9381	Bacteria	Firmicutes	Clostridia	Lachnospirales	Lachnospiraceae	LachnospiraceaeNK4A136group	Zotu275	Zotu275; LachnospiraceaeNK4A136group
595	Zotu47; GOTU208	D29752_85-AV865	0.0387179	AV865	fl/fl	5wk	fl/fl_5wk	Healthy	NT	Healthy_5wk	5wk_fl/fl	5wk_NT	5	0	S	160	S_fl/fl	m	NA	NA	Bacteria	Firmicutes	Clostridia	Lachnospirales	Lachnospiraceae	GOTU208	Zotu47	Zotu47; GOTU208
596	Zotu180; Oscillibacter	D29743_76-AV833T	0.0384823	AV833T	tg/tg	12wk	tg/tg_12wk	Tumor	T	Tumor_12wk	12wk_tg/tg	12wk_T	12.4	5	R	158	R_tg/tg	f	NA	NA	Bacteria	Firmicutes	Clostridia	Oscillospirales	Oscillospiraceae	Oscillibacter	Zotu180	Zotu180; Oscillibacter
597	Zotu704; Escherichia-Shigella	D29743_76-AV833T	0.0384823	AV833T	tg/tg	12wk	tg/tg_12wk	Tumor	T	Tumor_12wk	12wk_tg/tg	12wk_T	12.4	5	R	158	R_tg/tg	f	NA	NA	Bacteria	Proteobacteria	Gammaproteobacteria	Enterobacterales	Enterobacteriaceae	Escherichia-Shigella	Zotu704	Zotu704; Escherichia-Shigella
598	Zotu59; Muribaculum	D29679_12-AV596	0.0384037	AV596	tg/wt	5wk	tg/wt_5wk	Healthy	NT	Healthy_5wk	5wk_tg/wt	5wk_NT	4.9	0	H	139	H_tg/wt	m	NA	NA	Bacteria	Bacteroidota	Bacteroidia	Bacteroidales	Muribaculaceae	Muribaculum	Zotu59	Zotu59; Muribaculum
599	Zotu18; Parasutterella	D29753_86-AV866	0.0383746	AV866	fl/fl	5wk	fl/fl_5wk	Healthy	NT	Healthy_5wk	5wk_fl/fl	5wk_NT	5	0	S	160	S_fl/fl	m	NA	NA	Bacteria	Proteobacteria	Gammaproteobacteria	Burkholderiales	Sutterellaceae	Parasutterella	Zotu18	Zotu18; Parasutterella
600	Zotu275; LachnospiraceaeNK4A136group	D29753_86-AV866	0.0383746	AV866	fl/fl	5wk	fl/fl_5wk	Healthy	NT	Healthy_5wk	5wk_fl/fl	5wk_NT	5	0	S	160	S_fl/fl	m	NA	NA	Bacteria	Firmicutes	Clostridia	Lachnospirales	Lachnospiraceae	LachnospiraceaeNK4A136group	Zotu275	Zotu275; LachnospiraceaeNK4A136group
601	Zotu259; Parasutterella	D29761_94-AV802	0.0383553	AV802	fl/fl	12wk	fl/fl_12wk	Healthy	NT	Healthy_12wk	12wk_fl/fl	12wk_NT	12.4	0	O	156	O_fl/fl	f	NA	NA	Bacteria	Proteobacteria	Gammaproteobacteria	Burkholderiales	Sutterellaceae	Parasutterella	Zotu259	Zotu259; Parasutterella
602	Zotu160; Desulfovibrio	D29749_82-AV579	0.0381457	AV579	tg/wt	12wk	tg/wt_12wk	Healthy	NT	Healthy_12wk	12wk_tg/wt	12wk_NT	12	0	F	141	F_tg/wt	f	NA	NA	Bacteria	Desulfobacterota	Desulfovibrionia	Desulfovibrionales	Desulfovibrionaceae	Desulfovibrio	Zotu160	Zotu160; Desulfovibrio
603	Zotu180; Oscillibacter	D29760_93-AV611	0.0380569	AV611	fl/fl	12wk	fl/fl_12wk	Healthy	NT	Healthy_12wk	12wk_fl/fl	12wk_NT	12	0	I	144	I_fl/fl	m	NA	NA	Bacteria	Firmicutes	Clostridia	Oscillospirales	Oscillospiraceae	Oscillibacter	Zotu180	Zotu180; Oscillibacter
604	Zotu111; Parabacteroides	D29680_13-AV597	0.0376622	AV597	tg/wt	5wk	tg/wt_5wk	Healthy	NT	Healthy_5wk	5wk_tg/wt	5wk_NT	4.9	0	H	139	H_tg/wt	m	NA	NA	Bacteria	Bacteroidota	Bacteroidia	Bacteroidales	Tannerellaceae	Parabacteroides	Zotu111	Zotu111; Parabacteroides
605	Zotu47; GOTU208	D29685_18-AV863	0.0376429	AV863	fl/fl	5wk	fl/fl_5wk	Healthy	NT	Healthy_5wk	5wk_fl/fl	5wk_NT	5	0	S	160	S_fl/fl	m	NA	NA	Bacteria	Firmicutes	Clostridia	Lachnospirales	Lachnospiraceae	GOTU208	Zotu47	Zotu47; GOTU208
606	Zotu160; Desulfovibrio	D29734_67-AV770T	0.0372995	AV770T	tg/tg	12wk	tg/tg_12wk	Tumor	T	Tumor_12wk	12wk_tg/tg	12wk_T	12.1	1	L	147a	L_tg/tg	f	NA	NA	Bacteria	Desulfobacterota	Desulfovibrionia	Desulfovibrionales	Desulfovibrionaceae	Desulfovibrio	Zotu160	Zotu160; Desulfovibrio
607	Zotu111; Parabacteroides	D29750_83-AV814	0.03724	AV814	tg/wt	12wk	tg/wt_12wk	Healthy	NT	Healthy_12wk	12wk_tg/wt	12wk_NT	12.3	0	P	157	P_tg/wt	m	NA	NA	Bacteria	Bacteroidota	Bacteroidia	Bacteroidales	Tannerellaceae	Parabacteroides	Zotu111	Zotu111; Parabacteroides
608	Zotu18; Parasutterella	D29750_83-AV814	0.03724	AV814	tg/wt	12wk	tg/wt_12wk	Healthy	NT	Healthy_12wk	12wk_tg/wt	12wk_NT	12.3	0	P	157	P_tg/wt	m	NA	NA	Bacteria	Proteobacteria	Gammaproteobacteria	Burkholderiales	Sutterellaceae	Parasutterella	Zotu18	Zotu18; Parasutterella
609	Zotu401; RikenellaceaeRC9gutgroup	D29750_83-AV814	0.03724	AV814	tg/wt	12wk	tg/wt_12wk	Healthy	NT	Healthy_12wk	12wk_tg/wt	12wk_NT	12.3	0	P	157	P_tg/wt	m	NA	NA	Bacteria	Bacteroidota	Bacteroidia	Bacteroidales	Rikenellaceae	RikenellaceaeRC9gutgroup	Zotu401	Zotu401; RikenellaceaeRC9gutgroup
610	Zotu49; LachnospiraceaeNK4A136group	D29733_66-AV604T	0.0370828	AV604T	tg/tg	12wk	tg/tg_12wk	Tumor	T	Tumor_12wk	12wk_tg/tg	12wk_T	12.3	3	I	143	I_tg/tg	m	NA	NA	Bacteria	Firmicutes	Clostridia	Lachnospirales	Lachnospiraceae	LachnospiraceaeNK4A136group	Zotu49	Zotu49; LachnospiraceaeNK4A136group
611	Zotu18; Parasutterella	D29741_74-AV782.2TA	0.0370491	AV7822TA	tg/tg	12wk	tg/tg_12wk	Tumor_adjacent	T	Tumor_adjacent_12wk	12wk_tg/tg	12wk_T	12.1	1	M	149	M_tg/tg	f	NA	NA	Bacteria	Proteobacteria	Gammaproteobacteria	Burkholderiales	Sutterellaceae	Parasutterella	Zotu18	Zotu18; Parasutterella
612	Zotu237; Parasutterella	D29686_19-AV864	0.0370449	AV864	fl/fl	5wk	fl/fl_5wk	Healthy	NT	Healthy_5wk	5wk_fl/fl	5wk_NT	5	0	S	160	S_fl/fl	m	NA	NA	Bacteria	Proteobacteria	Gammaproteobacteria	Burkholderiales	Sutterellaceae	Parasutterella	Zotu237	Zotu237; Parasutterella
613	Zotu132; Tuzzerella	D29669_02-AV968	0.037037	AV968	tg/tg	5wk	tg/tg_5wk	Healthy	NT	Healthy_5wk	5wk_tg/tg	5wk_NT	5.3	0	T	162	T_tg/tg	f	7.49739	27.8844	Bacteria	Firmicutes	Clostridia	Lachnospirales	Lachnospiraceae	Tuzzerella	Zotu132	Zotu132; Tuzzerella
614	Zotu180; Oscillibacter	D29691_24-AV580	0.0361965	AV580	fl/fl	12wk	fl/fl_12wk	Healthy	NT	Healthy_12wk	12wk_fl/fl	12wk_NT	12	0	F	141	F_fl/fl	f	NA	NA	Bacteria	Firmicutes	Clostridia	Oscillospirales	Oscillospiraceae	Oscillibacter	Zotu180	Zotu180; Oscillibacter
615	Zotu82; LachnospiraceaeNK4A136group	D29670_03-AV971	0.0360144	AV971	tg/tg	5wk	tg/tg_5wk	Healthy	NT	Healthy_5wk	5wk_tg/tg	5wk_NT	5.3	0	U	165	U_tg/tg	m	4.53066	23.611	Bacteria	Firmicutes	Clostridia	Lachnospirales	Lachnospiraceae	LachnospiraceaeNK4A136group	Zotu82	Zotu82; LachnospiraceaeNK4A136group
616	Zotu81; Muribaculum	D29676_09-AV584	0.0358025	AV584	tg/wt	5wk	tg/wt_5wk	Healthy	NT	Healthy_5wk	5wk_tg/wt	5wk_NT	5.3	0	F	141	F_tg/wt	f	2.77609	20.6021	Bacteria	Bacteroidota	Bacteroidia	Bacteroidales	Muribaculaceae	Muribaculum	Zotu81	Zotu81; Muribaculum
617	Zotu18; Parasutterella	D29683_16-AV816	0.0356563	AV816	fl/fl	5wk	fl/fl_5wk	Healthy	NT	Healthy_5wk	5wk_fl/fl	5wk_NT	5	0	Q	159	Q_fl/fl	m	NA	NA	Bacteria	Proteobacteria	Gammaproteobacteria	Burkholderiales	Sutterellaceae	Parasutterella	Zotu18	Zotu18; Parasutterella
618	Zotu81; Muribaculum	D29735_68-AV791T	0.0356349	AV791T	tg/tg	12wk	tg/tg_12wk	Tumor	T	Tumor_12wk	12wk_tg/tg	12wk_T	12.1	3	N	152a	N_tg/tg	f	NA	NA	Bacteria	Bacteroidota	Bacteroidia	Bacteroidales	Muribaculaceae	Muribaculum	Zotu81	Zotu81; Muribaculum
619	Zotu111; Parabacteroides	D29742_75-AV794TA	0.0354426	AV794TA	tg/tg	12wk	tg/tg_12wk	Tumor_adjacent	T	Tumor_adjacent_12wk	12wk_tg/tg	12wk_T	12	1	N	152a	N_tg/tg	f	NA	NA	Bacteria	Bacteroidota	Bacteroidia	Bacteroidales	Tannerellaceae	Parabacteroides	Zotu111	Zotu111; Parabacteroides
620	Zotu104; GOTU1392	D29692_25-AV608	0.0353635	AV608	fl/fl	12wk	fl/fl_12wk	Healthy	NT	Healthy_12wk	12wk_fl/fl	12wk_NT	11.7	0	I	144	I_fl/fl	m	NA	NA	Bacteria	Bacteroidota	Bacteroidia	Bacteroidales	Muribaculaceae	GOTU1392	Zotu104	Zotu104; GOTU1392
621	Zotu47; GOTU208	D29692_25-AV608	0.0353635	AV608	fl/fl	12wk	fl/fl_12wk	Healthy	NT	Healthy_12wk	12wk_fl/fl	12wk_NT	11.7	0	I	144	I_fl/fl	m	NA	NA	Bacteria	Firmicutes	Clostridia	Lachnospirales	Lachnospiraceae	GOTU208	Zotu47	Zotu47; GOTU208
622	Zotu47; GOTU208	D29679_12-AV596	0.0352034	AV596	tg/wt	5wk	tg/wt_5wk	Healthy	NT	Healthy_5wk	5wk_tg/wt	5wk_NT	4.9	0	H	139	H_tg/wt	m	NA	NA	Bacteria	Firmicutes	Clostridia	Lachnospirales	Lachnospiraceae	GOTU208	Zotu47	Zotu47; GOTU208
623	Zotu132; Tuzzerella	D29737_70-AV794T	0.0348986	AV794T	tg/tg	12wk	tg/tg_12wk	Tumor	T	Tumor_12wk	12wk_tg/tg	12wk_T	12	1	N	152a	N_tg/tg	f	NA	NA	Bacteria	Firmicutes	Clostridia	Lachnospirales	Lachnospiraceae	Tuzzerella	Zotu132	Zotu132; Tuzzerella
624	Zotu111; Parabacteroides	D29761_94-AV802	0.0345198	AV802	fl/fl	12wk	fl/fl_12wk	Healthy	NT	Healthy_12wk	12wk_fl/fl	12wk_NT	12.4	0	O	156	O_fl/fl	f	NA	NA	Bacteria	Bacteroidota	Bacteroidia	Bacteroidales	Tannerellaceae	Parabacteroides	Zotu111	Zotu111; Parabacteroides
625	Zotu132; Tuzzerella	D29740_73-AV791TA	0.0344597	AV791TA	tg/tg	12wk	tg/tg_12wk	Tumor_adjacent	T	Tumor_adjacent_12wk	12wk_tg/tg	12wk_T	12.1	3	N	152a	N_tg/tg	f	NA	NA	Bacteria	Firmicutes	Clostridia	Lachnospirales	Lachnospiraceae	Tuzzerella	Zotu132	Zotu132; Tuzzerella
626	Zotu104; GOTU1392	D29677_10-AV587	0.0342544	AV587	tg/wt	5wk	tg/wt_5wk	Healthy	NT	Healthy_5wk	5wk_tg/wt	5wk_NT	5.1	0	G	140	G_tg/wt	m	2.40559	17.9352	Bacteria	Bacteroidota	Bacteroidia	Bacteroidales	Muribaculaceae	GOTU1392	Zotu104	Zotu104; GOTU1392
627	Zotu35; GOTU2839	D29738_71-AV604TA	0.0341443	AV604TA	tg/tg	12wk	tg/tg_12wk	Tumor_adjacent	T	Tumor_adjacent_12wk	12wk_tg/tg	12wk_T	12.3	3	I	143	I_tg/tg	m	NA	NA	Bacteria	Desulfobacterota	Desulfovibrionia	Desulfovibrionales	Desulfovibrionaceae	GOTU2839	Zotu35	Zotu35; GOTU2839
628	Zotu595; Lachnoclostridium	D29753_86-AV866	0.0341108	AV866	fl/fl	5wk	fl/fl_5wk	Healthy	NT	Healthy_5wk	5wk_fl/fl	5wk_NT	5	0	S	160	S_fl/fl	m	NA	NA	Bacteria	Firmicutes	Clostridia	Lachnospirales	Lachnospiraceae	Lachnoclostridium	Zotu595	Zotu595; Lachnoclostridium
629	Zotu132; Tuzzerella	D29749_82-AV579	0.0336579	AV579	tg/wt	12wk	tg/wt_12wk	Healthy	NT	Healthy_12wk	12wk_tg/wt	12wk_NT	12	0	F	141	F_tg/wt	f	NA	NA	Bacteria	Firmicutes	Clostridia	Lachnospirales	Lachnospiraceae	Tuzzerella	Zotu132	Zotu132; Tuzzerella
630	Zotu47; GOTU208	D29758_91-AV609	0.0335754	AV609	fl/fl	12wk	fl/fl_12wk	Healthy	NT	Healthy_12wk	12wk_fl/fl	12wk_NT	11.7	0	I	144	I_fl/fl	m	NA	NA	Bacteria	Firmicutes	Clostridia	Lachnospirales	Lachnospiraceae	GOTU208	Zotu47	Zotu47; GOTU208
631	Zotu180; Oscillibacter	D29692_25-AV608	0.0327439	AV608	fl/fl	12wk	fl/fl_12wk	Healthy	NT	Healthy_12wk	12wk_fl/fl	12wk_NT	11.7	0	I	144	I_fl/fl	m	NA	NA	Bacteria	Firmicutes	Clostridia	Oscillospirales	Oscillospiraceae	Oscillibacter	Zotu180	Zotu180; Oscillibacter
632	Zotu135; GOTU2838	D29747_80-AV568	0.0326551	AV568	tg/wt	12wk	tg/wt_12wk	Healthy	NT	Healthy_12wk	12wk_tg/wt	12wk_NT	12	0	D	138	D_tg/wt	f	NA	NA	Bacteria	Desulfobacterota	Desulfovibrionia	Desulfovibrionales	Desulfovibrionaceae	GOTU2838	Zotu135	Zotu135; GOTU2838
633	Zotu135; GOTU2838	D29691_24-AV580	0.0325768	AV580	fl/fl	12wk	fl/fl_12wk	Healthy	NT	Healthy_12wk	12wk_fl/fl	12wk_NT	12	0	F	141	F_fl/fl	f	NA	NA	Bacteria	Desulfobacterota	Desulfovibrionia	Desulfovibrionales	Desulfovibrionaceae	GOTU2838	Zotu135	Zotu135; GOTU2838
634	Zotu81; Muribaculum	D29740_73-AV791TA	0.032306	AV791TA	tg/tg	12wk	tg/tg_12wk	Tumor_adjacent	T	Tumor_adjacent_12wk	12wk_tg/tg	12wk_T	12.1	3	N	152a	N_tg/tg	f	NA	NA	Bacteria	Bacteroidota	Bacteroidia	Bacteroidales	Muribaculaceae	Muribaculum	Zotu81	Zotu81; Muribaculum
635	Zotu203; LachnospiraceaeNK4A136group	D29746_79-AV567	0.0318161	AV567	tg/wt	12wk	tg/wt_12wk	Healthy	NT	Healthy_12wk	12wk_tg/wt	12wk_NT	12	0	D	138	D_tg/wt	f	NA	NA	Bacteria	Firmicutes	Clostridia	Lachnospirales	Lachnospiraceae	LachnospiraceaeNK4A136group	Zotu203	Zotu203; LachnospiraceaeNK4A136group
636	Zotu81; Muribaculum	D29686_19-AV864	0.0317528	AV864	fl/fl	5wk	fl/fl_5wk	Healthy	NT	Healthy_5wk	5wk_fl/fl	5wk_NT	5	0	S	160	S_fl/fl	m	NA	NA	Bacteria	Bacteroidota	Bacteroidia	Bacteroidales	Muribaculaceae	Muribaculum	Zotu81	Zotu81; Muribaculum
637	Zotu82; LachnospiraceaeNK4A136group	D29686_19-AV864	0.0317528	AV864	fl/fl	5wk	fl/fl_5wk	Healthy	NT	Healthy_5wk	5wk_fl/fl	5wk_NT	5	0	S	160	S_fl/fl	m	NA	NA	Bacteria	Firmicutes	Clostridia	Lachnospirales	Lachnospiraceae	LachnospiraceaeNK4A136group	Zotu82	Zotu82; LachnospiraceaeNK4A136group
638	Zotu401; RikenellaceaeRC9gutgroup	D29749_82-AV579	0.0314141	AV579	tg/wt	12wk	tg/wt_12wk	Healthy	NT	Healthy_12wk	12wk_tg/wt	12wk_NT	12	0	F	141	F_tg/wt	f	NA	NA	Bacteria	Bacteroidota	Bacteroidia	Bacteroidales	Rikenellaceae	RikenellaceaeRC9gutgroup	Zotu401	Zotu401; RikenellaceaeRC9gutgroup
639	Zotu81; Muribaculum	D29739_72-AV770TA	0.0312262	AV770TA	tg/tg	12wk	tg/tg_12wk	Tumor_adjacent	T	Tumor_adjacent_12wk	12wk_tg/tg	12wk_T	12.1	1	L	147a	L_tg/tg	f	NA	NA	Bacteria	Bacteroidota	Bacteroidia	Bacteroidales	Muribaculaceae	Muribaculum	Zotu81	Zotu81; Muribaculum
640	Zotu123; LachnospiraceaeNK4A136group	D29737_70-AV794T	0.031021	AV794T	tg/tg	12wk	tg/tg_12wk	Tumor	T	Tumor_12wk	12wk_tg/tg	12wk_T	12	1	N	152a	N_tg/tg	f	NA	NA	Bacteria	Firmicutes	Clostridia	Lachnospirales	Lachnospiraceae	LachnospiraceaeNK4A136group	Zotu123	Zotu123; LachnospiraceaeNK4A136group
641	Zotu135; GOTU2838	D29742_75-AV794TA	0.0307169	AV794TA	tg/tg	12wk	tg/tg_12wk	Tumor_adjacent	T	Tumor_adjacent_12wk	12wk_tg/tg	12wk_T	12	1	N	152a	N_tg/tg	f	NA	NA	Bacteria	Desulfobacterota	Desulfovibrionia	Desulfovibrionales	Desulfovibrionaceae	GOTU2838	Zotu135	Zotu135; GOTU2838
642	Zotu275; LachnospiraceaeNK4A136group	D29760_93-AV611	0.0299019	AV611	fl/fl	12wk	fl/fl_12wk	Healthy	NT	Healthy_12wk	12wk_fl/fl	12wk_NT	12	0	I	144	I_fl/fl	m	NA	NA	Bacteria	Firmicutes	Clostridia	Lachnospirales	Lachnospiraceae	LachnospiraceaeNK4A136group	Zotu275	Zotu275; LachnospiraceaeNK4A136group
643	Zotu132; Tuzzerella	D29672_05-AV974	0.0297518	AV974	tg/tg	5wk	tg/tg_5wk	Healthy	NT	Healthy_5wk	5wk_tg/tg	5wk_NT	5.3	0	V	165	V_tg/tg	f	5.99207	23.4479	Bacteria	Firmicutes	Clostridia	Lachnospirales	Lachnospiraceae	Tuzzerella	Zotu132	Zotu132; Tuzzerella
644	Zotu12; Bacteroides	D29684_17-AV817	0.0290677	AV817	tg/tg	5wk	tg/tg_5wk	Healthy	NT	Healthy_5wk	5wk_tg/tg	5wk_NT	5	0	Q	159	Q_tg/tg	m	5.42537	25.4229	Bacteria	Bacteroidota	Bacteroidia	Bacteroidales	Bacteroidaceae	Bacteroides	Zotu12	Zotu12; Bacteroides
645	Zotu135; GOTU2838	D29684_17-AV817	0.0290677	AV817	tg/tg	5wk	tg/tg_5wk	Healthy	NT	Healthy_5wk	5wk_tg/tg	5wk_NT	5	0	Q	159	Q_tg/tg	m	5.42537	25.4229	Bacteria	Desulfobacterota	Desulfovibrionia	Desulfovibrionales	Desulfovibrionaceae	GOTU2838	Zotu135	Zotu135; GOTU2838
646	Zotu82; LachnospiraceaeNK4A136group	D29684_17-AV817	0.0290677	AV817	tg/tg	5wk	tg/tg_5wk	Healthy	NT	Healthy_5wk	5wk_tg/tg	5wk_NT	5	0	Q	159	Q_tg/tg	m	5.42537	25.4229	Bacteria	Firmicutes	Clostridia	Lachnospirales	Lachnospiraceae	LachnospiraceaeNK4A136group	Zotu82	Zotu82; LachnospiraceaeNK4A136group
647	Zotu275; LachnospiraceaeNK4A136group	D29692_25-AV608	0.0288147	AV608	fl/fl	12wk	fl/fl_12wk	Healthy	NT	Healthy_12wk	12wk_fl/fl	12wk_NT	11.7	0	I	144	I_fl/fl	m	NA	NA	Bacteria	Firmicutes	Clostridia	Lachnospirales	Lachnospiraceae	LachnospiraceaeNK4A136group	Zotu275	Zotu275; LachnospiraceaeNK4A136group
648	Zotu203; LachnospiraceaeNK4A136group	D29679_12-AV596	0.0288028	AV596	tg/wt	5wk	tg/wt_5wk	Healthy	NT	Healthy_5wk	5wk_tg/wt	5wk_NT	4.9	0	H	139	H_tg/wt	m	NA	NA	Bacteria	Firmicutes	Clostridia	Lachnospirales	Lachnospiraceae	LachnospiraceaeNK4A136group	Zotu203	Zotu203; LachnospiraceaeNK4A136group
649	Zotu180; Oscillibacter	D29676_09-AV584	0.028642	AV584	tg/wt	5wk	tg/wt_5wk	Healthy	NT	Healthy_5wk	5wk_tg/wt	5wk_NT	5.3	0	F	141	F_tg/wt	f	2.77609	20.6021	Bacteria	Firmicutes	Clostridia	Oscillospirales	Oscillospiraceae	Oscillibacter	Zotu180	Zotu180; Oscillibacter
650	Zotu59; Muribaculum	D29747_80-AV568	0.0285732	AV568	tg/wt	12wk	tg/wt_12wk	Healthy	NT	Healthy_12wk	12wk_tg/wt	12wk_NT	12	0	D	138	D_tg/wt	f	NA	NA	Bacteria	Bacteroidota	Bacteroidia	Bacteroidales	Muribaculaceae	Muribaculum	Zotu59	Zotu59; Muribaculum
651	Zotu59; Muribaculum	D29673_06-AV996	0.0285582	AV996	tg/tg	5wk	tg/tg_5wk	Healthy	NT	Healthy_5wk	5wk_tg/tg	5wk_NT	5.1	0	W	170	W_tg/tg	f	NA	NA	Bacteria	Bacteroidota	Bacteroidia	Bacteroidales	Muribaculaceae	Muribaculum	Zotu59	Zotu59; Muribaculum
652	Zotu123; LachnospiraceaeNK4A136group	D29669_02-AV968	0.02849	AV968	tg/tg	5wk	tg/tg_5wk	Healthy	NT	Healthy_5wk	5wk_tg/tg	5wk_NT	5.3	0	T	162	T_tg/tg	f	7.49739	27.8844	Bacteria	Firmicutes	Clostridia	Lachnospirales	Lachnospiraceae	LachnospiraceaeNK4A136group	Zotu123	Zotu123; LachnospiraceaeNK4A136group
653	Zotu275; LachnospiraceaeNK4A136group	D29742_75-AV794TA	0.028354	AV794TA	tg/tg	12wk	tg/tg_12wk	Tumor_adjacent	T	Tumor_adjacent_12wk	12wk_tg/tg	12wk_T	12	1	N	152a	N_tg/tg	f	NA	NA	Bacteria	Firmicutes	Clostridia	Lachnospirales	Lachnospiraceae	LachnospiraceaeNK4A136group	Zotu275	Zotu275; LachnospiraceaeNK4A136group
654	Zotu104; GOTU1392	D29678_11-AV588	0.0283116	AV588	tg/wt	5wk	tg/wt_5wk	Healthy	NT	Healthy_5wk	5wk_tg/wt	5wk_NT	4.9	0	G	140	G_tg/wt	m	2.74421	20.9381	Bacteria	Bacteroidota	Bacteroidia	Bacteroidales	Muribaculaceae	GOTU1392	Zotu104	Zotu104; GOTU1392
655	Zotu259; Parasutterella	D29678_11-AV588	0.0283116	AV588	tg/wt	5wk	tg/wt_5wk	Healthy	NT	Healthy_5wk	5wk_tg/wt	5wk_NT	4.9	0	G	140	G_tg/wt	m	2.74421	20.9381	Bacteria	Proteobacteria	Gammaproteobacteria	Burkholderiales	Sutterellaceae	Parasutterella	Zotu259	Zotu259; Parasutterella
656	Zotu47; GOTU208	D29670_03-AV971	0.0280112	AV971	tg/tg	5wk	tg/tg_5wk	Healthy	NT	Healthy_5wk	5wk_tg/tg	5wk_NT	5.3	0	U	165	U_tg/tg	m	4.53066	23.611	Bacteria	Firmicutes	Clostridia	Lachnospirales	Lachnospiraceae	GOTU208	Zotu47	Zotu47; GOTU208
657	Zotu53; LachnospiraceaeNK4A136group	D29748_81-AV570	0.0279614	AV570	tg/wt	12wk	tg/wt_12wk	Healthy	NT	Healthy_12wk	12wk_tg/wt	12wk_NT	12.6	0	D	138	D_tg/wt	f	NA	NA	Bacteria	Firmicutes	Clostridia	Lachnospirales	Lachnospiraceae	LachnospiraceaeNK4A136group	Zotu53	Zotu53; LachnospiraceaeNK4A136group
658	Zotu135; GOTU2838	D29733_66-AV604T	0.0278121	AV604T	tg/tg	12wk	tg/tg_12wk	Tumor	T	Tumor_12wk	12wk_tg/tg	12wk_T	12.3	3	I	143	I_tg/tg	m	NA	NA	Bacteria	Desulfobacterota	Desulfovibrionia	Desulfovibrionales	Desulfovibrionaceae	GOTU2838	Zotu135	Zotu135; GOTU2838
659	Zotu275; LachnospiraceaeNK4A136group	D29733_66-AV604T	0.0278121	AV604T	tg/tg	12wk	tg/tg_12wk	Tumor	T	Tumor_12wk	12wk_tg/tg	12wk_T	12.3	3	I	143	I_tg/tg	m	NA	NA	Bacteria	Firmicutes	Clostridia	Lachnospirales	Lachnospiraceae	LachnospiraceaeNK4A136group	Zotu275	Zotu275; LachnospiraceaeNK4A136group
660	Zotu275; LachnospiraceaeNK4A136group	D29752_85-AV865	0.0276556	AV865	fl/fl	5wk	fl/fl_5wk	Healthy	NT	Healthy_5wk	5wk_fl/fl	5wk_NT	5	0	S	160	S_fl/fl	m	NA	NA	Bacteria	Firmicutes	Clostridia	Lachnospirales	Lachnospiraceae	LachnospiraceaeNK4A136group	Zotu275	Zotu275; LachnospiraceaeNK4A136group
661	Zotu595; Lachnoclostridium	D29692_25-AV608	0.0275049	AV608	fl/fl	12wk	fl/fl_12wk	Healthy	NT	Healthy_12wk	12wk_fl/fl	12wk_NT	11.7	0	I	144	I_fl/fl	m	NA	NA	Bacteria	Firmicutes	Clostridia	Lachnospirales	Lachnospiraceae	Lachnoclostridium	Zotu595	Zotu595; Lachnoclostridium
662	Zotu82; LachnospiraceaeNK4A136group	D29692_25-AV608	0.0275049	AV608	fl/fl	12wk	fl/fl_12wk	Healthy	NT	Healthy_12wk	12wk_fl/fl	12wk_NT	11.7	0	I	144	I_fl/fl	m	NA	NA	Bacteria	Firmicutes	Clostridia	Lachnospirales	Lachnospiraceae	LachnospiraceaeNK4A136group	Zotu82	Zotu82; LachnospiraceaeNK4A136group
663	Zotu135; GOTU2838	D29680_13-AV597	0.0273907	AV597	tg/wt	5wk	tg/wt_5wk	Healthy	NT	Healthy_5wk	5wk_tg/wt	5wk_NT	4.9	0	H	139	H_tg/wt	m	NA	NA	Bacteria	Desulfobacterota	Desulfovibrionia	Desulfovibrionales	Desulfovibrionaceae	GOTU2838	Zotu135	Zotu135; GOTU2838
664	Zotu47; GOTU208	D29680_13-AV597	0.0273907	AV597	tg/wt	5wk	tg/wt_5wk	Healthy	NT	Healthy_5wk	5wk_tg/wt	5wk_NT	4.9	0	H	139	H_tg/wt	m	NA	NA	Bacteria	Firmicutes	Clostridia	Lachnospirales	Lachnospiraceae	GOTU208	Zotu47	Zotu47; GOTU208
665	Zotu104; GOTU1392	D29685_18-AV863	0.0273766	AV863	fl/fl	5wk	fl/fl_5wk	Healthy	NT	Healthy_5wk	5wk_fl/fl	5wk_NT	5	0	S	160	S_fl/fl	m	NA	NA	Bacteria	Bacteroidota	Bacteroidia	Bacteroidales	Muribaculaceae	GOTU1392	Zotu104	Zotu104; GOTU1392
666	Zotu180; Oscillibacter	D29685_18-AV863	0.0273766	AV863	fl/fl	5wk	fl/fl_5wk	Healthy	NT	Healthy_5wk	5wk_fl/fl	5wk_NT	5	0	S	160	S_fl/fl	m	NA	NA	Bacteria	Firmicutes	Clostridia	Oscillospirales	Oscillospiraceae	Oscillibacter	Zotu180	Zotu180; Oscillibacter
667	Zotu275; LachnospiraceaeNK4A136group	D29735_68-AV791T	0.0272502	AV791T	tg/tg	12wk	tg/tg_12wk	Tumor	T	Tumor_12wk	12wk_tg/tg	12wk_T	12.1	3	N	152a	N_tg/tg	f	NA	NA	Bacteria	Firmicutes	Clostridia	Lachnospirales	Lachnospiraceae	LachnospiraceaeNK4A136group	Zotu275	Zotu275; LachnospiraceaeNK4A136group
668	Zotu132; Tuzzerella	D29760_93-AV611	0.0271835	AV611	fl/fl	12wk	fl/fl_12wk	Healthy	NT	Healthy_12wk	12wk_fl/fl	12wk_NT	12	0	I	144	I_fl/fl	m	NA	NA	Bacteria	Firmicutes	Clostridia	Lachnospirales	Lachnospiraceae	Tuzzerella	Zotu132	Zotu132; Tuzzerella
669	Zotu275; LachnospiraceaeNK4A136group	D29691_24-AV580	0.0271474	AV580	fl/fl	12wk	fl/fl_12wk	Healthy	NT	Healthy_12wk	12wk_fl/fl	12wk_NT	12	0	F	141	F_fl/fl	f	NA	NA	Bacteria	Firmicutes	Clostridia	Lachnospirales	Lachnospiraceae	LachnospiraceaeNK4A136group	Zotu275	Zotu275; LachnospiraceaeNK4A136group
670	Zotu82; LachnospiraceaeNK4A136group	D29691_24-AV580	0.0271474	AV580	fl/fl	12wk	fl/fl_12wk	Healthy	NT	Healthy_12wk	12wk_fl/fl	12wk_NT	12	0	F	141	F_fl/fl	f	NA	NA	Bacteria	Firmicutes	Clostridia	Lachnospirales	Lachnospiraceae	LachnospiraceaeNK4A136group	Zotu82	Zotu82; LachnospiraceaeNK4A136group
671	Zotu81; Muribaculum	D29737_70-AV794T	0.0271434	AV794T	tg/tg	12wk	tg/tg_12wk	Tumor	T	Tumor_12wk	12wk_tg/tg	12wk_T	12	1	N	152a	N_tg/tg	f	NA	NA	Bacteria	Bacteroidota	Bacteroidia	Bacteroidales	Muribaculaceae	Muribaculum	Zotu81	Zotu81; Muribaculum
672	Zotu275; LachnospiraceaeNK4A136group	D29734_67-AV770T	0.0271269	AV770T	tg/tg	12wk	tg/tg_12wk	Tumor	T	Tumor_12wk	12wk_tg/tg	12wk_T	12.1	1	L	147a	L_tg/tg	f	NA	NA	Bacteria	Firmicutes	Clostridia	Lachnospirales	Lachnospiraceae	LachnospiraceaeNK4A136group	Zotu275	Zotu275; LachnospiraceaeNK4A136group
673	Zotu53; LachnospiraceaeNK4A136group	D29743_76-AV833T	0.0269376	AV833T	tg/tg	12wk	tg/tg_12wk	Tumor	T	Tumor_12wk	12wk_tg/tg	12wk_T	12.4	5	R	158	R_tg/tg	f	NA	NA	Bacteria	Firmicutes	Clostridia	Lachnospirales	Lachnospiraceae	LachnospiraceaeNK4A136group	Zotu53	Zotu53; LachnospiraceaeNK4A136group
674	Zotu123; LachnospiraceaeNK4A136group	D29742_75-AV794TA	0.0259912	AV794TA	tg/tg	12wk	tg/tg_12wk	Tumor_adjacent	T	Tumor_adjacent_12wk	12wk_tg/tg	12wk_T	12	1	N	152a	N_tg/tg	f	NA	NA	Bacteria	Firmicutes	Clostridia	Lachnospirales	Lachnospiraceae	LachnospiraceaeNK4A136group	Zotu123	Zotu123; LachnospiraceaeNK4A136group
675	Zotu180; Oscillibacter	D29742_75-AV794TA	0.0259912	AV794TA	tg/tg	12wk	tg/tg_12wk	Tumor_adjacent	T	Tumor_adjacent_12wk	12wk_tg/tg	12wk_T	12	1	N	152a	N_tg/tg	f	NA	NA	Bacteria	Firmicutes	Clostridia	Oscillospirales	Oscillospiraceae	Oscillibacter	Zotu180	Zotu180; Oscillibacter
676	Zotu160; Desulfovibrio	D29740_73-AV791TA	0.0258448	AV791TA	tg/tg	12wk	tg/tg_12wk	Tumor_adjacent	T	Tumor_adjacent_12wk	12wk_tg/tg	12wk_T	12.1	3	N	152a	N_tg/tg	f	NA	NA	Bacteria	Desulfobacterota	Desulfovibrionia	Desulfovibrionales	Desulfovibrionaceae	Desulfovibrio	Zotu160	Zotu160; Desulfovibrio
677	Zotu135; GOTU2838	D29669_02-AV968	0.025641	AV968	tg/tg	5wk	tg/tg_5wk	Healthy	NT	Healthy_5wk	5wk_tg/tg	5wk_NT	5.3	0	T	162	T_tg/tg	f	7.49739	27.8844	Bacteria	Desulfobacterota	Desulfovibrionia	Desulfovibrionales	Desulfovibrionaceae	GOTU2838	Zotu135	Zotu135; GOTU2838
678	Zotu180; Oscillibacter	D29672_05-AV974	0.0255015	AV974	tg/tg	5wk	tg/tg_5wk	Healthy	NT	Healthy_5wk	5wk_tg/tg	5wk_NT	5.3	0	V	165	V_tg/tg	f	5.99207	23.4479	Bacteria	Firmicutes	Clostridia	Oscillospirales	Oscillospiraceae	Oscillibacter	Zotu180	Zotu180; Oscillibacter
679	Zotu111; Parabacteroides	D29684_17-AV817	0.0254342	AV817	tg/tg	5wk	tg/tg_5wk	Healthy	NT	Healthy_5wk	5wk_tg/tg	5wk_NT	5	0	Q	159	Q_tg/tg	m	5.42537	25.4229	Bacteria	Bacteroidota	Bacteroidia	Bacteroidales	Tannerellaceae	Parabacteroides	Zotu111	Zotu111; Parabacteroides
680	Zotu35; GOTU2839	D29684_17-AV817	0.0254342	AV817	tg/tg	5wk	tg/tg_5wk	Healthy	NT	Healthy_5wk	5wk_tg/tg	5wk_NT	5	0	Q	159	Q_tg/tg	m	5.42537	25.4229	Bacteria	Desulfobacterota	Desulfovibrionia	Desulfovibrionales	Desulfovibrionaceae	GOTU2839	Zotu35	Zotu35; GOTU2839
681	Zotu180; Oscillibacter	D29739_72-AV770TA	0.0253713	AV770TA	tg/tg	12wk	tg/tg_12wk	Tumor_adjacent	T	Tumor_adjacent_12wk	12wk_tg/tg	12wk_T	12.1	1	L	147a	L_tg/tg	f	NA	NA	Bacteria	Firmicutes	Clostridia	Oscillospirales	Oscillospiraceae	Oscillibacter	Zotu180	Zotu180; Oscillibacter
682	Zotu259; Parasutterella	D29739_72-AV770TA	0.0253713	AV770TA	tg/tg	12wk	tg/tg_12wk	Tumor_adjacent	T	Tumor_adjacent_12wk	12wk_tg/tg	12wk_T	12.1	1	L	147a	L_tg/tg	f	NA	NA	Bacteria	Proteobacteria	Gammaproteobacteria	Burkholderiales	Sutterellaceae	Parasutterella	Zotu259	Zotu259; Parasutterella
683	Zotu314; Parasutterella	D29735_68-AV791T	0.0251541	AV791T	tg/tg	12wk	tg/tg_12wk	Tumor	T	Tumor_12wk	12wk_tg/tg	12wk_T	12.1	3	N	152a	N_tg/tg	f	NA	NA	Bacteria	Proteobacteria	Gammaproteobacteria	Burkholderiales	Sutterellaceae	Parasutterella	Zotu314	Zotu314; Parasutterella
684	Zotu275; LachnospiraceaeNK4A136group	D29676_09-AV584	0.0250618	AV584	tg/wt	5wk	tg/wt_5wk	Healthy	NT	Healthy_5wk	5wk_tg/wt	5wk_NT	5.3	0	F	141	F_tg/wt	f	2.77609	20.6021	Bacteria	Firmicutes	Clostridia	Lachnospirales	Lachnospiraceae	LachnospiraceaeNK4A136group	Zotu275	Zotu275; LachnospiraceaeNK4A136group
685	Zotu595; Lachnoclostridium	D29676_09-AV584	0.0250618	AV584	tg/wt	5wk	tg/wt_5wk	Healthy	NT	Healthy_5wk	5wk_tg/wt	5wk_NT	5.3	0	F	141	F_tg/wt	f	2.77609	20.6021	Bacteria	Firmicutes	Clostridia	Lachnospirales	Lachnospiraceae	Lachnoclostridium	Zotu595	Zotu595; Lachnoclostridium
686	Zotu123; LachnospiraceaeNK4A136group	D29673_06-AV996	0.0249884	AV996	tg/tg	5wk	tg/tg_5wk	Healthy	NT	Healthy_5wk	5wk_tg/tg	5wk_NT	5.1	0	W	170	W_tg/tg	f	NA	NA	Bacteria	Firmicutes	Clostridia	Lachnospirales	Lachnospiraceae	LachnospiraceaeNK4A136group	Zotu123	Zotu123; LachnospiraceaeNK4A136group
687	Zotu123; LachnospiraceaeNK4A136group	D29675_08-AV583	0.0249022	AV583	tg/wt	5wk	tg/wt_5wk	Healthy	NT	Healthy_5wk	5wk_tg/wt	5wk_NT	5.3	0	F	141	F_tg/wt	f	2.17808	23.611	Bacteria	Firmicutes	Clostridia	Lachnospirales	Lachnospiraceae	LachnospiraceaeNK4A136group	Zotu123	Zotu123; LachnospiraceaeNK4A136group
688	Zotu259; Parasutterella	D29675_08-AV583	0.0249022	AV583	tg/wt	5wk	tg/wt_5wk	Healthy	NT	Healthy_5wk	5wk_tg/wt	5wk_NT	5.3	0	F	141	F_tg/wt	f	2.17808	23.611	Bacteria	Proteobacteria	Gammaproteobacteria	Burkholderiales	Sutterellaceae	Parasutterella	Zotu259	Zotu259; Parasutterella
689	Zotu81; Muribaculum	D29675_08-AV583	0.0249022	AV583	tg/wt	5wk	tg/wt_5wk	Healthy	NT	Healthy_5wk	5wk_tg/wt	5wk_NT	5.3	0	F	141	F_tg/wt	f	2.17808	23.611	Bacteria	Bacteroidota	Bacteroidia	Bacteroidales	Muribaculaceae	Muribaculum	Zotu81	Zotu81; Muribaculum
690	Zotu111; Parabacteroides	D29678_11-AV588	0.0247726	AV588	tg/wt	5wk	tg/wt_5wk	Healthy	NT	Healthy_5wk	5wk_tg/wt	5wk_NT	4.9	0	G	140	G_tg/wt	m	2.74421	20.9381	Bacteria	Bacteroidota	Bacteroidia	Bacteroidales	Tannerellaceae	Parabacteroides	Zotu111	Zotu111; Parabacteroides
691	Zotu123; LachnospiraceaeNK4A136group	D29678_11-AV588	0.0247726	AV588	tg/wt	5wk	tg/wt_5wk	Healthy	NT	Healthy_5wk	5wk_tg/wt	5wk_NT	4.9	0	G	140	G_tg/wt	m	2.74421	20.9381	Bacteria	Firmicutes	Clostridia	Lachnospirales	Lachnospiraceae	LachnospiraceaeNK4A136group	Zotu123	Zotu123; LachnospiraceaeNK4A136group
692	Zotu135; GOTU2838	D29678_11-AV588	0.0247726	AV588	tg/wt	5wk	tg/wt_5wk	Healthy	NT	Healthy_5wk	5wk_tg/wt	5wk_NT	4.9	0	G	140	G_tg/wt	m	2.74421	20.9381	Bacteria	Desulfobacterota	Desulfovibrionia	Desulfovibrionales	Desulfovibrionaceae	GOTU2838	Zotu135	Zotu135; GOTU2838
693	Zotu203; LachnospiraceaeNK4A136group	D29749_82-AV579	0.0246825	AV579	tg/wt	12wk	tg/wt_12wk	Healthy	NT	Healthy_12wk	12wk_tg/wt	12wk_NT	12	0	F	141	F_tg/wt	f	NA	NA	Bacteria	Firmicutes	Clostridia	Lachnospirales	Lachnospiraceae	LachnospiraceaeNK4A136group	Zotu203	Zotu203; LachnospiraceaeNK4A136group
694	Zotu237; Parasutterella	D29748_81-AV570	0.0246719	AV570	tg/wt	12wk	tg/wt_12wk	Healthy	NT	Healthy_12wk	12wk_tg/wt	12wk_NT	12.6	0	D	138	D_tg/wt	f	NA	NA	Bacteria	Proteobacteria	Gammaproteobacteria	Burkholderiales	Sutterellaceae	Parasutterella	Zotu237	Zotu237; Parasutterella
695	Zotu275; LachnospiraceaeNK4A136group	D29747_80-AV568	0.0244913	AV568	tg/wt	12wk	tg/wt_12wk	Healthy	NT	Healthy_12wk	12wk_tg/wt	12wk_NT	12	0	D	138	D_tg/wt	f	NA	NA	Bacteria	Firmicutes	Clostridia	Lachnospirales	Lachnospiraceae	LachnospiraceaeNK4A136group	Zotu275	Zotu275; LachnospiraceaeNK4A136group
696	Zotu111; Parabacteroides	D29760_93-AV611	0.0244652	AV611	fl/fl	12wk	fl/fl_12wk	Healthy	NT	Healthy_12wk	12wk_fl/fl	12wk_NT	12	0	I	144	I_fl/fl	m	NA	NA	Bacteria	Bacteroidota	Bacteroidia	Bacteroidales	Tannerellaceae	Parabacteroides	Zotu111	Zotu111; Parabacteroides
697	Zotu314; Parasutterella	D29760_93-AV611	0.0244652	AV611	fl/fl	12wk	fl/fl_12wk	Healthy	NT	Healthy_12wk	12wk_fl/fl	12wk_NT	12	0	I	144	I_fl/fl	m	NA	NA	Bacteria	Proteobacteria	Gammaproteobacteria	Burkholderiales	Sutterellaceae	Parasutterella	Zotu314	Zotu314; Parasutterella
698	Zotu53; LachnospiraceaeNK4A136group	D29760_93-AV611	0.0244652	AV611	fl/fl	12wk	fl/fl_12wk	Healthy	NT	Healthy_12wk	12wk_fl/fl	12wk_NT	12	0	I	144	I_fl/fl	m	NA	NA	Bacteria	Firmicutes	Clostridia	Lachnospirales	Lachnospiraceae	LachnospiraceaeNK4A136group	Zotu53	Zotu53; LachnospiraceaeNK4A136group
699	Zotu111; Parabacteroides	D29670_03-AV971	0.0240096	AV971	tg/tg	5wk	tg/tg_5wk	Healthy	NT	Healthy_5wk	5wk_tg/tg	5wk_NT	5.3	0	U	165	U_tg/tg	m	4.53066	23.611	Bacteria	Bacteroidota	Bacteroidia	Bacteroidales	Tannerellaceae	Parabacteroides	Zotu111	Zotu111; Parabacteroides
700	Zotu123; LachnospiraceaeNK4A136group	D29741_74-AV782.2TA	0.023973	AV7822TA	tg/tg	12wk	tg/tg_12wk	Tumor_adjacent	T	Tumor_adjacent_12wk	12wk_tg/tg	12wk_T	12.1	1	M	149	M_tg/tg	f	NA	NA	Bacteria	Firmicutes	Clostridia	Lachnospirales	Lachnospiraceae	LachnospiraceaeNK4A136group	Zotu123	Zotu123; LachnospiraceaeNK4A136group
701	Zotu123; LachnospiraceaeNK4A136group	D29680_13-AV597	0.0239669	AV597	tg/wt	5wk	tg/wt_5wk	Healthy	NT	Healthy_5wk	5wk_tg/wt	5wk_NT	4.9	0	H	139	H_tg/wt	m	NA	NA	Bacteria	Firmicutes	Clostridia	Lachnospirales	Lachnospiraceae	LachnospiraceaeNK4A136group	Zotu123	Zotu123; LachnospiraceaeNK4A136group
702	Zotu595; Lachnoclostridium	D29680_13-AV597	0.0239669	AV597	tg/wt	5wk	tg/wt_5wk	Healthy	NT	Healthy_5wk	5wk_tg/wt	5wk_NT	4.9	0	H	139	H_tg/wt	m	NA	NA	Bacteria	Firmicutes	Clostridia	Lachnospirales	Lachnospiraceae	Lachnoclostridium	Zotu595	Zotu595; Lachnoclostridium
703	Zotu135; GOTU2838	D29685_18-AV863	0.0239546	AV863	fl/fl	5wk	fl/fl_5wk	Healthy	NT	Healthy_5wk	5wk_fl/fl	5wk_NT	5	0	S	160	S_fl/fl	m	NA	NA	Bacteria	Desulfobacterota	Desulfovibrionia	Desulfovibrionales	Desulfovibrionaceae	GOTU2838	Zotu135	Zotu135; GOTU2838
704	Zotu135; GOTU2838	D29683_16-AV816	0.0237708	AV816	fl/fl	5wk	fl/fl_5wk	Healthy	NT	Healthy_5wk	5wk_fl/fl	5wk_NT	5	0	Q	159	Q_fl/fl	m	NA	NA	Bacteria	Desulfobacterota	Desulfovibrionia	Desulfovibrionales	Desulfovibrionaceae	GOTU2838	Zotu135	Zotu135; GOTU2838
705	Zotu59; Muribaculum	D29742_75-AV794TA	0.0236284	AV794TA	tg/tg	12wk	tg/tg_12wk	Tumor_adjacent	T	Tumor_adjacent_12wk	12wk_tg/tg	12wk_T	12	1	N	152a	N_tg/tg	f	NA	NA	Bacteria	Bacteroidota	Bacteroidia	Bacteroidales	Muribaculaceae	Muribaculum	Zotu59	Zotu59; Muribaculum
706	Zotu401; RikenellaceaeRC9gutgroup	D29691_24-AV580	0.0235277	AV580	fl/fl	12wk	fl/fl_12wk	Healthy	NT	Healthy_12wk	12wk_fl/fl	12wk_NT	12	0	F	141	F_fl/fl	f	NA	NA	Bacteria	Bacteroidota	Bacteroidia	Bacteroidales	Rikenellaceae	RikenellaceaeRC9gutgroup	Zotu401	Zotu401; RikenellaceaeRC9gutgroup
707	Zotu59; Muribaculum	D29691_24-AV580	0.0235277	AV580	fl/fl	12wk	fl/fl_12wk	Healthy	NT	Healthy_12wk	12wk_fl/fl	12wk_NT	12	0	F	141	F_fl/fl	f	NA	NA	Bacteria	Bacteroidota	Bacteroidia	Bacteroidales	Muribaculaceae	Muribaculum	Zotu59	Zotu59; Muribaculum
708	Zotu14; LachnospiraceaeNK4A136group	D29738_71-AV604TA	0.0234742	AV604TA	tg/tg	12wk	tg/tg_12wk	Tumor_adjacent	T	Tumor_adjacent_12wk	12wk_tg/tg	12wk_T	12.3	3	I	143	I_tg/tg	m	NA	NA	Bacteria	Firmicutes	Clostridia	Lachnospirales	Lachnospiraceae	LachnospiraceaeNK4A136group	Zotu14	Zotu14; LachnospiraceaeNK4A136group
709	Zotu53; LachnospiraceaeNK4A136group	D29738_71-AV604TA	0.0234742	AV604TA	tg/tg	12wk	tg/tg_12wk	Tumor_adjacent	T	Tumor_adjacent_12wk	12wk_tg/tg	12wk_T	12.3	3	I	143	I_tg/tg	m	NA	NA	Bacteria	Firmicutes	Clostridia	Lachnospirales	Lachnospiraceae	LachnospiraceaeNK4A136group	Zotu53	Zotu53; LachnospiraceaeNK4A136group
710	Zotu132; Tuzzerella	D29739_72-AV770TA	0.0234197	AV770TA	tg/tg	12wk	tg/tg_12wk	Tumor_adjacent	T	Tumor_adjacent_12wk	12wk_tg/tg	12wk_T	12.1	1	L	147a	L_tg/tg	f	NA	NA	Bacteria	Firmicutes	Clostridia	Lachnospirales	Lachnospiraceae	Tuzzerella	Zotu132	Zotu132; Tuzzerella
711	Zotu111; Parabacteroides	D29737_70-AV794T	0.0232657	AV794T	tg/tg	12wk	tg/tg_12wk	Tumor	T	Tumor_12wk	12wk_tg/tg	12wk_T	12	1	N	152a	N_tg/tg	f	NA	NA	Bacteria	Bacteroidota	Bacteroidia	Bacteroidales	Tannerellaceae	Parabacteroides	Zotu111	Zotu111; Parabacteroides
712	Zotu314; Parasutterella	D29748_81-AV570	0.0230271	AV570	tg/wt	12wk	tg/wt_12wk	Healthy	NT	Healthy_12wk	12wk_tg/wt	12wk_NT	12.6	0	D	138	D_tg/wt	f	NA	NA	Bacteria	Proteobacteria	Gammaproteobacteria	Burkholderiales	Sutterellaceae	Parasutterella	Zotu314	Zotu314; Parasutterella
713	Zotu82; LachnospiraceaeNK4A136group	D29748_81-AV570	0.0230271	AV570	tg/wt	12wk	tg/wt_12wk	Healthy	NT	Healthy_12wk	12wk_tg/wt	12wk_NT	12.6	0	D	138	D_tg/wt	f	NA	NA	Bacteria	Firmicutes	Clostridia	Lachnospirales	Lachnospiraceae	LachnospiraceaeNK4A136group	Zotu82	Zotu82; LachnospiraceaeNK4A136group
714	Zotu180; Oscillibacter	D29761_94-AV802	0.0230132	AV802	fl/fl	12wk	fl/fl_12wk	Healthy	NT	Healthy_12wk	12wk_fl/fl	12wk_NT	12.4	0	O	156	O_fl/fl	f	NA	NA	Bacteria	Firmicutes	Clostridia	Oscillospirales	Oscillospiraceae	Oscillibacter	Zotu180	Zotu180; Oscillibacter
715	Zotu314; Parasutterella	D29747_80-AV568	0.0224504	AV568	tg/wt	12wk	tg/wt_12wk	Healthy	NT	Healthy_12wk	12wk_tg/wt	12wk_NT	12	0	D	138	D_tg/wt	f	NA	NA	Bacteria	Proteobacteria	Gammaproteobacteria	Burkholderiales	Sutterellaceae	Parasutterella	Zotu314	Zotu314; Parasutterella
716	Zotu135; GOTU2838	D29749_82-AV579	0.0224386	AV579	tg/wt	12wk	tg/wt_12wk	Healthy	NT	Healthy_12wk	12wk_tg/wt	12wk_NT	12	0	F	141	F_tg/wt	f	NA	NA	Bacteria	Desulfobacterota	Desulfovibrionia	Desulfovibrionales	Desulfovibrionaceae	GOTU2838	Zotu135	Zotu135; GOTU2838
717	Zotu180; Oscillibacter	D29679_12-AV596	0.0224022	AV596	tg/wt	5wk	tg/wt_5wk	Healthy	NT	Healthy_5wk	5wk_tg/wt	5wk_NT	4.9	0	H	139	H_tg/wt	m	NA	NA	Bacteria	Firmicutes	Clostridia	Oscillospirales	Oscillospiraceae	Oscillibacter	Zotu180	Zotu180; Oscillibacter
718	Zotu595; Lachnoclostridium	D29679_12-AV596	0.0224022	AV596	tg/wt	5wk	tg/wt_5wk	Healthy	NT	Healthy_5wk	5wk_tg/wt	5wk_NT	4.9	0	H	139	H_tg/wt	m	NA	NA	Bacteria	Firmicutes	Clostridia	Lachnospirales	Lachnospiraceae	Lachnoclostridium	Zotu595	Zotu595; Lachnoclostridium
719	Zotu595; Lachnoclostridium	D29758_91-AV609	0.0223836	AV609	fl/fl	12wk	fl/fl_12wk	Healthy	NT	Healthy_12wk	12wk_fl/fl	12wk_NT	11.7	0	I	144	I_fl/fl	m	NA	NA	Bacteria	Firmicutes	Clostridia	Lachnospirales	Lachnospiraceae	Lachnoclostridium	Zotu595	Zotu595; Lachnoclostridium
720	Zotu275; LachnospiraceaeNK4A136group	D29684_17-AV817	0.0218007	AV817	tg/tg	5wk	tg/tg_5wk	Healthy	NT	Healthy_5wk	5wk_tg/tg	5wk_NT	5	0	Q	159	Q_tg/tg	m	5.42537	25.4229	Bacteria	Firmicutes	Clostridia	Lachnospirales	Lachnospiraceae	LachnospiraceaeNK4A136group	Zotu275	Zotu275; LachnospiraceaeNK4A136group
721	Zotu59; Muribaculum	D29684_17-AV817	0.0218007	AV817	tg/tg	5wk	tg/tg_5wk	Healthy	NT	Healthy_5wk	5wk_tg/tg	5wk_NT	5	0	Q	159	Q_tg/tg	m	5.42537	25.4229	Bacteria	Bacteroidota	Bacteroidia	Bacteroidales	Muribaculaceae	Muribaculum	Zotu59	Zotu59; Muribaculum
722	Zotu81; Muribaculum	D29741_74-AV782.2TA	0.0217936	AV7822TA	tg/tg	12wk	tg/tg_12wk	Tumor_adjacent	T	Tumor_adjacent_12wk	12wk_tg/tg	12wk_T	12.1	1	M	149	M_tg/tg	f	NA	NA	Bacteria	Bacteroidota	Bacteroidia	Bacteroidales	Muribaculaceae	Muribaculum	Zotu81	Zotu81; Muribaculum
723	Zotu35; GOTU2839	D29691_24-AV580	0.0217179	AV580	fl/fl	12wk	fl/fl_12wk	Healthy	NT	Healthy_12wk	12wk_fl/fl	12wk_NT	12	0	F	141	F_fl/fl	f	NA	NA	Bacteria	Desulfobacterota	Desulfovibrionia	Desulfovibrionales	Desulfovibrionaceae	GOTU2839	Zotu35	Zotu35; GOTU2839
724	Zotu81; Muribaculum	D29733_66-AV604T	0.0216316	AV604T	tg/tg	12wk	tg/tg_12wk	Tumor	T	Tumor_12wk	12wk_tg/tg	12wk_T	12.3	3	I	143	I_tg/tg	m	NA	NA	Bacteria	Bacteroidota	Bacteroidia	Bacteroidales	Muribaculaceae	Muribaculum	Zotu81	Zotu81; Muribaculum
725	Zotu82; LachnospiraceaeNK4A136group	D29676_09-AV584	0.0214815	AV584	tg/wt	5wk	tg/wt_5wk	Healthy	NT	Healthy_5wk	5wk_tg/wt	5wk_NT	5.3	0	F	141	F_tg/wt	f	2.77609	20.6021	Bacteria	Firmicutes	Clostridia	Lachnospirales	Lachnospiraceae	LachnospiraceaeNK4A136group	Zotu82	Zotu82; LachnospiraceaeNK4A136group
726	Zotu275; LachnospiraceaeNK4A136group	D29739_72-AV770TA	0.021468	AV770TA	tg/tg	12wk	tg/tg_12wk	Tumor_adjacent	T	Tumor_adjacent_12wk	12wk_tg/tg	12wk_T	12.1	1	L	147a	L_tg/tg	f	NA	NA	Bacteria	Firmicutes	Clostridia	Lachnospirales	Lachnospiraceae	LachnospiraceaeNK4A136group	Zotu275	Zotu275; LachnospiraceaeNK4A136group
727	Zotu135; GOTU2838	D29675_08-AV583	0.0213447	AV583	tg/wt	5wk	tg/wt_5wk	Healthy	NT	Healthy_5wk	5wk_tg/wt	5wk_NT	5.3	0	F	141	F_tg/wt	f	2.17808	23.611	Bacteria	Desulfobacterota	Desulfovibrionia	Desulfovibrionales	Desulfovibrionaceae	GOTU2838	Zotu135	Zotu135; GOTU2838
728	Zotu275; LachnospiraceaeNK4A136group	D29738_71-AV604TA	0.0213402	AV604TA	tg/tg	12wk	tg/tg_12wk	Tumor_adjacent	T	Tumor_adjacent_12wk	12wk_tg/tg	12wk_T	12.3	3	I	143	I_tg/tg	m	NA	NA	Bacteria	Firmicutes	Clostridia	Lachnospirales	Lachnospiraceae	LachnospiraceaeNK4A136group	Zotu275	Zotu275; LachnospiraceaeNK4A136group
729	Zotu81; Muribaculum	D29738_71-AV604TA	0.0213402	AV604TA	tg/tg	12wk	tg/tg_12wk	Tumor_adjacent	T	Tumor_adjacent_12wk	12wk_tg/tg	12wk_T	12.3	3	I	143	I_tg/tg	m	NA	NA	Bacteria	Bacteroidota	Bacteroidia	Bacteroidales	Muribaculaceae	Muribaculum	Zotu81	Zotu81; Muribaculum
730	Zotu23; LachnospiraceaeNK4A136group	D29753_86-AV866	0.0213192	AV866	fl/fl	5wk	fl/fl_5wk	Healthy	NT	Healthy_5wk	5wk_fl/fl	5wk_NT	5	0	S	160	S_fl/fl	m	NA	NA	Bacteria	Firmicutes	Clostridia	Lachnospirales	Lachnospiraceae	LachnospiraceaeNK4A136group	Zotu23	Zotu23; LachnospiraceaeNK4A136group
731	Zotu123; LachnospiraceaeNK4A136group	D29736_69-AV782.2T	0.0212844	AV7822T	tg/tg	12wk	tg/tg_12wk	Tumor	T	Tumor_12wk	12wk_tg/tg	12wk_T	12.1	1	M	149	M_tg/tg	f	NA	NA	Bacteria	Firmicutes	Clostridia	Lachnospirales	Lachnospiraceae	LachnospiraceaeNK4A136group	Zotu123	Zotu123; LachnospiraceaeNK4A136group
732	Zotu111; Parabacteroides	D29672_05-AV974	0.0212513	AV974	tg/tg	5wk	tg/tg_5wk	Healthy	NT	Healthy_5wk	5wk_tg/tg	5wk_NT	5.3	0	V	165	V_tg/tg	f	5.99207	23.4479	Bacteria	Bacteroidota	Bacteroidia	Bacteroidales	Tannerellaceae	Parabacteroides	Zotu111	Zotu111; Parabacteroides
733	Zotu275; LachnospiraceaeNK4A136group	D29672_05-AV974	0.0212513	AV974	tg/tg	5wk	tg/tg_5wk	Healthy	NT	Healthy_5wk	5wk_tg/tg	5wk_NT	5.3	0	V	165	V_tg/tg	f	5.99207	23.4479	Bacteria	Firmicutes	Clostridia	Lachnospirales	Lachnospiraceae	LachnospiraceaeNK4A136group	Zotu275	Zotu275; LachnospiraceaeNK4A136group
734	Zotu595; Lachnoclostridium	D29672_05-AV974	0.0212513	AV974	tg/tg	5wk	tg/tg_5wk	Healthy	NT	Healthy_5wk	5wk_tg/tg	5wk_NT	5.3	0	V	165	V_tg/tg	f	5.99207	23.4479	Bacteria	Firmicutes	Clostridia	Lachnospirales	Lachnospiraceae	Lachnoclostridium	Zotu595	Zotu595; Lachnoclostridium
735	Zotu59; Muribaculum	D29672_05-AV974	0.0212513	AV974	tg/tg	5wk	tg/tg_5wk	Healthy	NT	Healthy_5wk	5wk_tg/tg	5wk_NT	5.3	0	V	165	V_tg/tg	f	5.99207	23.4479	Bacteria	Bacteroidota	Bacteroidia	Bacteroidales	Muribaculaceae	Muribaculum	Zotu59	Zotu59; Muribaculum
736	Zotu82; LachnospiraceaeNK4A136group	D29758_91-AV609	0.0209846	AV609	fl/fl	12wk	fl/fl_12wk	Healthy	NT	Healthy_12wk	12wk_fl/fl	12wk_NT	11.7	0	I	144	I_fl/fl	m	NA	NA	Bacteria	Firmicutes	Clostridia	Lachnospirales	Lachnospiraceae	LachnospiraceaeNK4A136group	Zotu82	Zotu82; LachnospiraceaeNK4A136group
737	Zotu123; LachnospiraceaeNK4A136group	D29735_68-AV791T	0.0209617	AV791T	tg/tg	12wk	tg/tg_12wk	Tumor	T	Tumor_12wk	12wk_tg/tg	12wk_T	12.1	3	N	152a	N_tg/tg	f	NA	NA	Bacteria	Firmicutes	Clostridia	Lachnospirales	Lachnospiraceae	LachnospiraceaeNK4A136group	Zotu123	Zotu123; LachnospiraceaeNK4A136group
738	Zotu81; Muribaculum	D29692_25-AV608	0.0209561	AV608	fl/fl	12wk	fl/fl_12wk	Healthy	NT	Healthy_12wk	12wk_fl/fl	12wk_NT	11.7	0	I	144	I_fl/fl	m	NA	NA	Bacteria	Bacteroidota	Bacteroidia	Bacteroidales	Muribaculaceae	Muribaculum	Zotu81	Zotu81; Muribaculum
739	Zotu123; LachnospiraceaeNK4A136group	D29668_01-AV967	0.0208377	AV967	tg/tg	5wk	tg/tg_5wk	Healthy	NT	Healthy_5wk	5wk_tg/tg	5wk_NT	5.3	0	T	162	T_tg/tg	f	5.12087	23.5022	Bacteria	Firmicutes	Clostridia	Lachnospirales	Lachnospiraceae	LachnospiraceaeNK4A136group	Zotu123	Zotu123; LachnospiraceaeNK4A136group
740	Zotu203; LachnospiraceaeNK4A136group	D29751_84-AV803	0.0208218	AV803	tg/wt	12wk	tg/wt_12wk	Healthy	NT	Healthy_12wk	12wk_tg/wt	12wk_NT	12.4	0	O	156	O_tg/wt	f	NA	NA	Bacteria	Firmicutes	Clostridia	Lachnospirales	Lachnospiraceae	LachnospiraceaeNK4A136group	Zotu203	Zotu203; LachnospiraceaeNK4A136group
741	Zotu53; LachnospiraceaeNK4A136group	D29671_04-AV972	0.0205441	AV972	tg/tg	5wk	tg/tg_5wk	Healthy	NT	Healthy_5wk	5wk_tg/tg	5wk_NT	5.3	0	U	165	U_tg/tg	m	7.60205	23.7204	Bacteria	Firmicutes	Clostridia	Lachnospirales	Lachnospiraceae	LachnospiraceaeNK4A136group	Zotu53	Zotu53; LachnospiraceaeNK4A136group
742	Zotu132; Tuzzerella	D29685_18-AV863	0.0205325	AV863	fl/fl	5wk	fl/fl_5wk	Healthy	NT	Healthy_5wk	5wk_fl/fl	5wk_NT	5	0	S	160	S_fl/fl	m	NA	NA	Bacteria	Firmicutes	Clostridia	Lachnospirales	Lachnospiraceae	Tuzzerella	Zotu132	Zotu132; Tuzzerella
743	Zotu160; Desulfovibrio	D29685_18-AV863	0.0205325	AV863	fl/fl	5wk	fl/fl_5wk	Healthy	NT	Healthy_5wk	5wk_fl/fl	5wk_NT	5	0	S	160	S_fl/fl	m	NA	NA	Bacteria	Desulfobacterota	Desulfovibrionia	Desulfovibrionales	Desulfovibrionaceae	Desulfovibrio	Zotu160	Zotu160; Desulfovibrio
744	Zotu180; Oscillibacter	D29747_80-AV568	0.0204094	AV568	tg/wt	12wk	tg/wt_12wk	Healthy	NT	Healthy_12wk	12wk_tg/wt	12wk_NT	12	0	D	138	D_tg/wt	f	NA	NA	Bacteria	Firmicutes	Clostridia	Oscillospirales	Oscillospiraceae	Oscillibacter	Zotu180	Zotu180; Oscillibacter
745	Zotu412; Parasutterella	D29747_80-AV568	0.0204094	AV568	tg/wt	12wk	tg/wt_12wk	Healthy	NT	Healthy_12wk	12wk_tg/wt	12wk_NT	12	0	D	138	D_tg/wt	f	NA	NA	Bacteria	Proteobacteria	Gammaproteobacteria	Burkholderiales	Sutterellaceae	Parasutterella	Zotu412	Zotu412; Parasutterella
746	Zotu275; LachnospiraceaeNK4A136group	D29749_82-AV579	0.0201948	AV579	tg/wt	12wk	tg/wt_12wk	Healthy	NT	Healthy_12wk	12wk_tg/wt	12wk_NT	12	0	F	141	F_tg/wt	f	NA	NA	Bacteria	Firmicutes	Clostridia	Lachnospirales	Lachnospiraceae	LachnospiraceaeNK4A136group	Zotu275	Zotu275; LachnospiraceaeNK4A136group
747	Zotu18; Parasutterella	D29691_24-AV580	0.0199081	AV580	fl/fl	12wk	fl/fl_12wk	Healthy	NT	Healthy_12wk	12wk_fl/fl	12wk_NT	12	0	F	141	F_fl/fl	f	NA	NA	Bacteria	Proteobacteria	Gammaproteobacteria	Burkholderiales	Sutterellaceae	Parasutterella	Zotu18	Zotu18; Parasutterella
748	Zotu132; Tuzzerella	D29683_16-AV816	0.019809	AV816	fl/fl	5wk	fl/fl_5wk	Healthy	NT	Healthy_5wk	5wk_fl/fl	5wk_NT	5	0	Q	159	Q_fl/fl	m	NA	NA	Bacteria	Firmicutes	Clostridia	Lachnospirales	Lachnospiraceae	Tuzzerella	Zotu132	Zotu132; Tuzzerella
749	Zotu81; Muribaculum	D29683_16-AV816	0.019809	AV816	fl/fl	5wk	fl/fl_5wk	Healthy	NT	Healthy_5wk	5wk_fl/fl	5wk_NT	5	0	Q	159	Q_fl/fl	m	NA	NA	Bacteria	Bacteroidota	Bacteroidia	Bacteroidales	Muribaculaceae	Muribaculum	Zotu81	Zotu81; Muribaculum
750	Zotu132; Tuzzerella	D29748_81-AV570	0.0197375	AV570	tg/wt	12wk	tg/wt_12wk	Healthy	NT	Healthy_12wk	12wk_tg/wt	12wk_NT	12.6	0	D	138	D_tg/wt	f	NA	NA	Bacteria	Firmicutes	Clostridia	Lachnospirales	Lachnospiraceae	Tuzzerella	Zotu132	Zotu132; Tuzzerella
751	Zotu49; LachnospiraceaeNK4A136group	D29748_81-AV570	0.0197375	AV570	tg/wt	12wk	tg/wt_12wk	Healthy	NT	Healthy_12wk	12wk_tg/wt	12wk_NT	12.6	0	D	138	D_tg/wt	f	NA	NA	Bacteria	Firmicutes	Clostridia	Lachnospirales	Lachnospiraceae	LachnospiraceaeNK4A136group	Zotu49	Zotu49; LachnospiraceaeNK4A136group
752	Zotu135; GOTU2838	D29741_74-AV782.2TA	0.0196143	AV7822TA	tg/tg	12wk	tg/tg_12wk	Tumor_adjacent	T	Tumor_adjacent_12wk	12wk_tg/tg	12wk_T	12.1	1	M	149	M_tg/tg	f	NA	NA	Bacteria	Desulfobacterota	Desulfovibrionia	Desulfovibrionales	Desulfovibrionaceae	GOTU2838	Zotu135	Zotu135; GOTU2838
753	Zotu111; Parabacteroides	D29758_91-AV609	0.0195856	AV609	fl/fl	12wk	fl/fl_12wk	Healthy	NT	Healthy_12wk	12wk_fl/fl	12wk_NT	11.7	0	I	144	I_fl/fl	m	NA	NA	Bacteria	Bacteroidota	Bacteroidia	Bacteroidales	Tannerellaceae	Parabacteroides	Zotu111	Zotu111; Parabacteroides
754	Zotu123; LachnospiraceaeNK4A136group	D29739_72-AV770TA	0.0195164	AV770TA	tg/tg	12wk	tg/tg_12wk	Tumor_adjacent	T	Tumor_adjacent_12wk	12wk_tg/tg	12wk_T	12.1	1	L	147a	L_tg/tg	f	NA	NA	Bacteria	Firmicutes	Clostridia	Lachnospirales	Lachnospiraceae	LachnospiraceaeNK4A136group	Zotu123	Zotu123; LachnospiraceaeNK4A136group
755	Zotu135; GOTU2838	D29737_70-AV794T	0.0193881	AV794T	tg/tg	12wk	tg/tg_12wk	Tumor	T	Tumor_12wk	12wk_tg/tg	12wk_T	12	1	N	152a	N_tg/tg	f	NA	NA	Bacteria	Desulfobacterota	Desulfovibrionia	Desulfovibrionales	Desulfovibrionaceae	GOTU2838	Zotu135	Zotu135; GOTU2838
756	Zotu180; Oscillibacter	D29740_73-AV791TA	0.0193836	AV791TA	tg/tg	12wk	tg/tg_12wk	Tumor_adjacent	T	Tumor_adjacent_12wk	12wk_tg/tg	12wk_T	12.1	3	N	152a	N_tg/tg	f	NA	NA	Bacteria	Firmicutes	Clostridia	Oscillospirales	Oscillospiraceae	Oscillibacter	Zotu180	Zotu180; Oscillibacter
757	Zotu237; Parasutterella	D29740_73-AV791TA	0.0193836	AV791TA	tg/tg	12wk	tg/tg_12wk	Tumor_adjacent	T	Tumor_adjacent_12wk	12wk_tg/tg	12wk_T	12.1	3	N	152a	N_tg/tg	f	NA	NA	Bacteria	Proteobacteria	Gammaproteobacteria	Burkholderiales	Sutterellaceae	Parasutterella	Zotu237	Zotu237; Parasutterella
758	Zotu123; LachnospiraceaeNK4A136group	D29752_85-AV865	0.0193589	AV865	fl/fl	5wk	fl/fl_5wk	Healthy	NT	Healthy_5wk	5wk_fl/fl	5wk_NT	5	0	S	160	S_fl/fl	m	NA	NA	Bacteria	Firmicutes	Clostridia	Lachnospirales	Lachnospiraceae	LachnospiraceaeNK4A136group	Zotu123	Zotu123; LachnospiraceaeNK4A136group
759	Zotu59; Muribaculum	D29743_76-AV833T	0.0192411	AV833T	tg/tg	12wk	tg/tg_12wk	Tumor	T	Tumor_12wk	12wk_tg/tg	12wk_T	12.4	5	R	158	R_tg/tg	f	NA	NA	Bacteria	Bacteroidota	Bacteroidia	Bacteroidales	Muribaculaceae	Muribaculum	Zotu59	Zotu59; Muribaculum
760	Zotu237; Parasutterella	D29738_71-AV604TA	0.0192061	AV604TA	tg/tg	12wk	tg/tg_12wk	Tumor_adjacent	T	Tumor_adjacent_12wk	12wk_tg/tg	12wk_T	12.3	3	I	143	I_tg/tg	m	NA	NA	Bacteria	Proteobacteria	Gammaproteobacteria	Burkholderiales	Sutterellaceae	Parasutterella	Zotu237	Zotu237; Parasutterella
761	Zotu104; GOTU1392	D29679_12-AV596	0.0192018	AV596	tg/wt	5wk	tg/wt_5wk	Healthy	NT	Healthy_5wk	5wk_tg/wt	5wk_NT	4.9	0	H	139	H_tg/wt	m	NA	NA	Bacteria	Bacteroidota	Bacteroidia	Bacteroidales	Muribaculaceae	GOTU1392	Zotu104	Zotu104; GOTU1392
762	Zotu23; LachnospiraceaeNK4A136group	D29679_12-AV596	0.0192018	AV596	tg/wt	5wk	tg/wt_5wk	Healthy	NT	Healthy_5wk	5wk_tg/wt	5wk_NT	4.9	0	H	139	H_tg/wt	m	NA	NA	Bacteria	Firmicutes	Clostridia	Lachnospirales	Lachnospiraceae	LachnospiraceaeNK4A136group	Zotu23	Zotu23; LachnospiraceaeNK4A136group
763	Zotu132; Tuzzerella	D29761_94-AV802	0.0191777	AV802	fl/fl	12wk	fl/fl_12wk	Healthy	NT	Healthy_12wk	12wk_fl/fl	12wk_NT	12.4	0	O	156	O_fl/fl	f	NA	NA	Bacteria	Firmicutes	Clostridia	Lachnospirales	Lachnospiraceae	Tuzzerella	Zotu132	Zotu132; Tuzzerella
764	Zotu14; LachnospiraceaeNK4A136group	D29761_94-AV802	0.0191777	AV802	fl/fl	12wk	fl/fl_12wk	Healthy	NT	Healthy_12wk	12wk_fl/fl	12wk_NT	12.4	0	O	156	O_fl/fl	f	NA	NA	Bacteria	Firmicutes	Clostridia	Lachnospirales	Lachnospiraceae	LachnospiraceaeNK4A136group	Zotu14	Zotu14; LachnospiraceaeNK4A136group
765	Zotu160; Desulfovibrio	D29735_68-AV791T	0.0188656	AV791T	tg/tg	12wk	tg/tg_12wk	Tumor	T	Tumor_12wk	12wk_tg/tg	12wk_T	12.1	3	N	152a	N_tg/tg	f	NA	NA	Bacteria	Desulfobacterota	Desulfovibrionia	Desulfovibrionales	Desulfovibrionaceae	Desulfovibrio	Zotu160	Zotu160; Desulfovibrio
766	Zotu180; Oscillibacter	D29750_83-AV814	0.01862	AV814	tg/wt	12wk	tg/wt_12wk	Healthy	NT	Healthy_12wk	12wk_tg/wt	12wk_NT	12.3	0	P	157	P_tg/wt	m	NA	NA	Bacteria	Firmicutes	Clostridia	Oscillospirales	Oscillospiraceae	Oscillibacter	Zotu180	Zotu180; Oscillibacter
767	Zotu275; LachnospiraceaeNK4A136group	D29750_83-AV814	0.01862	AV814	tg/wt	12wk	tg/wt_12wk	Healthy	NT	Healthy_12wk	12wk_tg/wt	12wk_NT	12.3	0	P	157	P_tg/wt	m	NA	NA	Bacteria	Firmicutes	Clostridia	Lachnospirales	Lachnospiraceae	LachnospiraceaeNK4A136group	Zotu275	Zotu275; LachnospiraceaeNK4A136group
768	Zotu132; Tuzzerella	D29692_25-AV608	0.0183366	AV608	fl/fl	12wk	fl/fl_12wk	Healthy	NT	Healthy_12wk	12wk_fl/fl	12wk_NT	11.7	0	I	144	I_fl/fl	m	NA	NA	Bacteria	Firmicutes	Clostridia	Lachnospirales	Lachnospiraceae	Tuzzerella	Zotu132	Zotu132; Tuzzerella
769	Zotu180; Oscillibacter	D29736_69-AV782.2T	0.0182437	AV7822T	tg/tg	12wk	tg/tg_12wk	Tumor	T	Tumor_12wk	12wk_tg/tg	12wk_T	12.1	1	M	149	M_tg/tg	f	NA	NA	Bacteria	Firmicutes	Clostridia	Oscillospirales	Oscillospiraceae	Oscillibacter	Zotu180	Zotu180; Oscillibacter
770	Zotu81; Muribaculum	D29736_69-AV782.2T	0.0182437	AV7822T	tg/tg	12wk	tg/tg_12wk	Tumor	T	Tumor_12wk	12wk_tg/tg	12wk_T	12.1	1	M	149	M_tg/tg	f	NA	NA	Bacteria	Bacteroidota	Bacteroidia	Bacteroidales	Muribaculaceae	Muribaculum	Zotu81	Zotu81; Muribaculum
771	Zotu180; Oscillibacter	D29749_82-AV579	0.0179509	AV579	tg/wt	12wk	tg/wt_12wk	Healthy	NT	Healthy_12wk	12wk_tg/wt	12wk_NT	12	0	F	141	F_tg/wt	f	NA	NA	Bacteria	Firmicutes	Clostridia	Oscillospirales	Oscillospiraceae	Oscillibacter	Zotu180	Zotu180; Oscillibacter
772	Zotu314; Parasutterella	D29675_08-AV583	0.0177873	AV583	tg/wt	5wk	tg/wt_5wk	Healthy	NT	Healthy_5wk	5wk_tg/wt	5wk_NT	5.3	0	F	141	F_tg/wt	f	2.17808	23.611	Bacteria	Proteobacteria	Gammaproteobacteria	Burkholderiales	Sutterellaceae	Parasutterella	Zotu314	Zotu314; Parasutterella
773	Zotu104; GOTU1392	D29671_04-AV972	0.0176093	AV972	tg/tg	5wk	tg/tg_5wk	Healthy	NT	Healthy_5wk	5wk_tg/tg	5wk_NT	5.3	0	U	165	U_tg/tg	m	7.60205	23.7204	Bacteria	Bacteroidota	Bacteroidia	Bacteroidales	Muribaculaceae	GOTU1392	Zotu104	Zotu104; GOTU1392
774	Zotu23; LachnospiraceaeNK4A136group	D29671_04-AV972	0.0176093	AV972	tg/tg	5wk	tg/tg_5wk	Healthy	NT	Healthy_5wk	5wk_tg/tg	5wk_NT	5.3	0	U	165	U_tg/tg	m	7.60205	23.7204	Bacteria	Firmicutes	Clostridia	Lachnospirales	Lachnospiraceae	LachnospiraceaeNK4A136group	Zotu23	Zotu23; LachnospiraceaeNK4A136group
775	Zotu135; GOTU2838	D29739_72-AV770TA	0.0175647	AV770TA	tg/tg	12wk	tg/tg_12wk	Tumor_adjacent	T	Tumor_adjacent_12wk	12wk_tg/tg	12wk_T	12.1	1	L	147a	L_tg/tg	f	NA	NA	Bacteria	Desulfobacterota	Desulfovibrionia	Desulfovibrionales	Desulfovibrionaceae	GOTU2838	Zotu135	Zotu135; GOTU2838
776	Zotu237; Parasutterella	D29759_92-AV610	0.0175505	AV610	fl/fl	12wk	fl/fl_12wk	Healthy	NT	Healthy_12wk	12wk_fl/fl	12wk_NT	12	0	I	144	I_fl/fl	m	NA	NA	Bacteria	Proteobacteria	Gammaproteobacteria	Burkholderiales	Sutterellaceae	Parasutterella	Zotu237	Zotu237; Parasutterella
777	Zotu314; Parasutterella	D29759_92-AV610	0.0175505	AV610	fl/fl	12wk	fl/fl_12wk	Healthy	NT	Healthy_12wk	12wk_fl/fl	12wk_NT	12	0	I	144	I_fl/fl	m	NA	NA	Bacteria	Proteobacteria	Gammaproteobacteria	Burkholderiales	Sutterellaceae	Parasutterella	Zotu314	Zotu314; Parasutterella
778	Zotu180; Oscillibacter	D29741_74-AV782.2TA	0.0174349	AV7822TA	tg/tg	12wk	tg/tg_12wk	Tumor_adjacent	T	Tumor_adjacent_12wk	12wk_tg/tg	12wk_T	12.1	1	M	149	M_tg/tg	f	NA	NA	Bacteria	Firmicutes	Clostridia	Oscillospirales	Oscillospiraceae	Oscillibacter	Zotu180	Zotu180; Oscillibacter
779	Zotu203; LachnospiraceaeNK4A136group	D29741_74-AV782.2TA	0.0174349	AV7822TA	tg/tg	12wk	tg/tg_12wk	Tumor_adjacent	T	Tumor_adjacent_12wk	12wk_tg/tg	12wk_T	12.1	1	M	149	M_tg/tg	f	NA	NA	Bacteria	Firmicutes	Clostridia	Lachnospirales	Lachnospiraceae	LachnospiraceaeNK4A136group	Zotu203	Zotu203; LachnospiraceaeNK4A136group
780	Zotu180; Oscillibacter	D29668_01-AV967	0.0173647	AV967	tg/tg	5wk	tg/tg_5wk	Healthy	NT	Healthy_5wk	5wk_tg/tg	5wk_NT	5.3	0	T	162	T_tg/tg	f	5.12087	23.5022	Bacteria	Firmicutes	Clostridia	Oscillospirales	Oscillospiraceae	Oscillibacter	Zotu180	Zotu180; Oscillibacter
781	Zotu180; Oscillibacter	D29751_84-AV803	0.0173515	AV803	tg/wt	12wk	tg/wt_12wk	Healthy	NT	Healthy_12wk	12wk_tg/wt	12wk_NT	12.4	0	O	156	O_tg/wt	f	NA	NA	Bacteria	Firmicutes	Clostridia	Oscillospirales	Oscillospiraceae	Oscillibacter	Zotu180	Zotu180; Oscillibacter
782	Zotu314; Parasutterella	D29751_84-AV803	0.0173515	AV803	tg/wt	12wk	tg/wt_12wk	Healthy	NT	Healthy_12wk	12wk_tg/wt	12wk_NT	12.4	0	O	156	O_tg/wt	f	NA	NA	Bacteria	Proteobacteria	Gammaproteobacteria	Burkholderiales	Sutterellaceae	Parasutterella	Zotu314	Zotu314; Parasutterella
783	Zotu135; GOTU2838	D29740_73-AV791TA	0.0172299	AV791TA	tg/tg	12wk	tg/tg_12wk	Tumor_adjacent	T	Tumor_adjacent_12wk	12wk_tg/tg	12wk_T	12.1	3	N	152a	N_tg/tg	f	NA	NA	Bacteria	Desulfobacterota	Desulfovibrionia	Desulfovibrionales	Desulfovibrionaceae	GOTU2838	Zotu135	Zotu135; GOTU2838
784	Zotu132; Tuzzerella	D29680_13-AV597	0.0171192	AV597	tg/wt	5wk	tg/wt_5wk	Healthy	NT	Healthy_5wk	5wk_tg/wt	5wk_NT	4.9	0	H	139	H_tg/wt	m	NA	NA	Bacteria	Firmicutes	Clostridia	Lachnospirales	Lachnospiraceae	Tuzzerella	Zotu132	Zotu132; Tuzzerella
785	Zotu49; LachnospiraceaeNK4A136group	D29680_13-AV597	0.0171192	AV597	tg/wt	5wk	tg/wt_5wk	Healthy	NT	Healthy_5wk	5wk_tg/wt	5wk_NT	4.9	0	H	139	H_tg/wt	m	NA	NA	Bacteria	Firmicutes	Clostridia	Lachnospirales	Lachnospiraceae	LachnospiraceaeNK4A136group	Zotu49	Zotu49; LachnospiraceaeNK4A136group
786	Zotu259; Parasutterella	D29669_02-AV968	0.017094	AV968	tg/tg	5wk	tg/tg_5wk	Healthy	NT	Healthy_5wk	5wk_tg/tg	5wk_NT	5.3	0	T	162	T_tg/tg	f	7.49739	27.8844	Bacteria	Proteobacteria	Gammaproteobacteria	Burkholderiales	Sutterellaceae	Parasutterella	Zotu259	Zotu259; Parasutterella
787	Zotu81; Muribaculum	D29669_02-AV968	0.017094	AV968	tg/tg	5wk	tg/tg_5wk	Healthy	NT	Healthy_5wk	5wk_tg/tg	5wk_NT	5.3	0	T	162	T_tg/tg	f	7.49739	27.8844	Bacteria	Bacteroidota	Bacteroidia	Bacteroidales	Muribaculaceae	Muribaculum	Zotu81	Zotu81; Muribaculum
788	Zotu160; Desulfovibrio	D29738_71-AV604TA	0.0170721	AV604TA	tg/tg	12wk	tg/tg_12wk	Tumor_adjacent	T	Tumor_adjacent_12wk	12wk_tg/tg	12wk_T	12.3	3	I	143	I_tg/tg	m	NA	NA	Bacteria	Desulfobacterota	Desulfovibrionia	Desulfovibrionales	Desulfovibrionaceae	Desulfovibrio	Zotu160	Zotu160; Desulfovibrio
789	Zotu47; GOTU208	D29738_71-AV604TA	0.0170721	AV604TA	tg/tg	12wk	tg/tg_12wk	Tumor_adjacent	T	Tumor_adjacent_12wk	12wk_tg/tg	12wk_T	12.3	3	I	143	I_tg/tg	m	NA	NA	Bacteria	Firmicutes	Clostridia	Lachnospirales	Lachnospiraceae	GOTU208	Zotu47	Zotu47; GOTU208
790	Zotu86; Butyricicoccus	D29692_25-AV608	0.0170269	AV608	fl/fl	12wk	fl/fl_12wk	Healthy	NT	Healthy_12wk	12wk_fl/fl	12wk_NT	11.7	0	I	144	I_fl/fl	m	NA	NA	Bacteria	Firmicutes	Clostridia	Oscillospirales	Butyricicoccaceae	Butyricicoccus	Zotu86	Zotu86; Butyricicoccus
791	Zotu275; LachnospiraceaeNK4A136group	D29746_79-AV567	0.0169686	AV567	tg/wt	12wk	tg/wt_12wk	Healthy	NT	Healthy_12wk	12wk_tg/wt	12wk_NT	12	0	D	138	D_tg/wt	f	NA	NA	Bacteria	Firmicutes	Clostridia	Lachnospirales	Lachnospiraceae	LachnospiraceaeNK4A136group	Zotu275	Zotu275; LachnospiraceaeNK4A136group
792	Zotu180; Oscillibacter	D29734_67-AV770T	0.0169543	AV770T	tg/tg	12wk	tg/tg_12wk	Tumor	T	Tumor_12wk	12wk_tg/tg	12wk_T	12.1	1	L	147a	L_tg/tg	f	NA	NA	Bacteria	Firmicutes	Clostridia	Oscillospirales	Oscillospiraceae	Oscillibacter	Zotu180	Zotu180; Oscillibacter
793	Zotu704; Escherichia-Shigella	D29734_67-AV770T	0.0169543	AV770T	tg/tg	12wk	tg/tg_12wk	Tumor	T	Tumor_12wk	12wk_tg/tg	12wk_T	12.1	1	L	147a	L_tg/tg	f	NA	NA	Bacteria	Proteobacteria	Gammaproteobacteria	Enterobacterales	Enterobacteriaceae	Escherichia-Shigella	Zotu704	Zotu704; Escherichia-Shigella
794	Zotu81; Muribaculum	D29734_67-AV770T	0.0169543	AV770T	tg/tg	12wk	tg/tg_12wk	Tumor	T	Tumor_12wk	12wk_tg/tg	12wk_T	12.1	1	L	147a	L_tg/tg	f	NA	NA	Bacteria	Bacteroidota	Bacteroidia	Bacteroidales	Muribaculaceae	Muribaculum	Zotu81	Zotu81; Muribaculum
795	Zotu180; Oscillibacter	D29735_68-AV791T	0.0167694	AV791T	tg/tg	12wk	tg/tg_12wk	Tumor	T	Tumor_12wk	12wk_tg/tg	12wk_T	12.1	3	N	152a	N_tg/tg	f	NA	NA	Bacteria	Firmicutes	Clostridia	Oscillospirales	Oscillospiraceae	Oscillibacter	Zotu180	Zotu180; Oscillibacter
796	Zotu275; LachnospiraceaeNK4A136group	D29748_81-AV570	0.0164479	AV570	tg/wt	12wk	tg/wt_12wk	Healthy	NT	Healthy_12wk	12wk_tg/wt	12wk_NT	12.6	0	D	138	D_tg/wt	f	NA	NA	Bacteria	Firmicutes	Clostridia	Lachnospirales	Lachnospiraceae	LachnospiraceaeNK4A136group	Zotu275	Zotu275; LachnospiraceaeNK4A136group
797	Zotu81; Muribaculum	D29748_81-AV570	0.0164479	AV570	tg/wt	12wk	tg/wt_12wk	Healthy	NT	Healthy_12wk	12wk_tg/wt	12wk_NT	12.6	0	D	138	D_tg/wt	f	NA	NA	Bacteria	Bacteroidota	Bacteroidia	Bacteroidales	Muribaculaceae	Muribaculum	Zotu81	Zotu81; Muribaculum
798	Zotu104; GOTU1392	D29747_80-AV568	0.0163275	AV568	tg/wt	12wk	tg/wt_12wk	Healthy	NT	Healthy_12wk	12wk_tg/wt	12wk_NT	12	0	D	138	D_tg/wt	f	NA	NA	Bacteria	Bacteroidota	Bacteroidia	Bacteroidales	Muribaculaceae	GOTU1392	Zotu104	Zotu104; GOTU1392
799	Zotu237; Parasutterella	D29747_80-AV568	0.0163275	AV568	tg/wt	12wk	tg/wt_12wk	Healthy	NT	Healthy_12wk	12wk_tg/wt	12wk_NT	12	0	D	138	D_tg/wt	f	NA	NA	Bacteria	Proteobacteria	Gammaproteobacteria	Burkholderiales	Sutterellaceae	Parasutterella	Zotu237	Zotu237; Parasutterella
800	Zotu81; Muribaculum	D29760_93-AV611	0.0163101	AV611	fl/fl	12wk	fl/fl_12wk	Healthy	NT	Healthy_12wk	12wk_fl/fl	12wk_NT	12	0	I	144	I_fl/fl	m	NA	NA	Bacteria	Bacteroidota	Bacteroidia	Bacteroidales	Muribaculaceae	Muribaculum	Zotu81	Zotu81; Muribaculum
801	Zotu132; Tuzzerella	D29691_24-AV580	0.0162884	AV580	fl/fl	12wk	fl/fl_12wk	Healthy	NT	Healthy_12wk	12wk_fl/fl	12wk_NT	12	0	F	141	F_fl/fl	f	NA	NA	Bacteria	Firmicutes	Clostridia	Lachnospirales	Lachnospiraceae	Tuzzerella	Zotu132	Zotu132; Tuzzerella
802	Zotu203; LachnospiraceaeNK4A136group	D29691_24-AV580	0.0162884	AV580	fl/fl	12wk	fl/fl_12wk	Healthy	NT	Healthy_12wk	12wk_fl/fl	12wk_NT	12	0	F	141	F_fl/fl	f	NA	NA	Bacteria	Firmicutes	Clostridia	Lachnospirales	Lachnospiraceae	LachnospiraceaeNK4A136group	Zotu203	Zotu203; LachnospiraceaeNK4A136group
803	Zotu275; LachnospiraceaeNK4A136group	D29679_12-AV596	0.0160015	AV596	tg/wt	5wk	tg/wt_5wk	Healthy	NT	Healthy_5wk	5wk_tg/wt	5wk_NT	4.9	0	H	139	H_tg/wt	m	NA	NA	Bacteria	Firmicutes	Clostridia	Lachnospirales	Lachnospiraceae	LachnospiraceaeNK4A136group	Zotu275	Zotu275; LachnospiraceaeNK4A136group
804	Zotu123; LachnospiraceaeNK4A136group	D29686_19-AV864	0.0158764	AV864	fl/fl	5wk	fl/fl_5wk	Healthy	NT	Healthy_5wk	5wk_fl/fl	5wk_NT	5	0	S	160	S_fl/fl	m	NA	NA	Bacteria	Firmicutes	Clostridia	Lachnospirales	Lachnospiraceae	LachnospiraceaeNK4A136group	Zotu123	Zotu123; LachnospiraceaeNK4A136group
805	Zotu135; GOTU2838	D29686_19-AV864	0.0158764	AV864	fl/fl	5wk	fl/fl_5wk	Healthy	NT	Healthy_5wk	5wk_fl/fl	5wk_NT	5	0	S	160	S_fl/fl	m	NA	NA	Bacteria	Desulfobacterota	Desulfovibrionia	Desulfovibrionales	Desulfovibrionaceae	GOTU2838	Zotu135	Zotu135; GOTU2838
806	Zotu180; Oscillibacter	D29737_70-AV794T	0.0155105	AV794T	tg/tg	12wk	tg/tg_12wk	Tumor	T	Tumor_12wk	12wk_tg/tg	12wk_T	12	1	N	152a	N_tg/tg	f	NA	NA	Bacteria	Firmicutes	Clostridia	Oscillospirales	Oscillospiraceae	Oscillibacter	Zotu180	Zotu180; Oscillibacter
807	Zotu132; Tuzzerella	D29758_91-AV609	0.0153887	AV609	fl/fl	12wk	fl/fl_12wk	Healthy	NT	Healthy_12wk	12wk_fl/fl	12wk_NT	11.7	0	I	144	I_fl/fl	m	NA	NA	Bacteria	Firmicutes	Clostridia	Lachnospirales	Lachnospiraceae	Tuzzerella	Zotu132	Zotu132; Tuzzerella
808	Zotu314; Parasutterella	D29758_91-AV609	0.0153887	AV609	fl/fl	12wk	fl/fl_12wk	Healthy	NT	Healthy_12wk	12wk_fl/fl	12wk_NT	11.7	0	I	144	I_fl/fl	m	NA	NA	Bacteria	Proteobacteria	Gammaproteobacteria	Burkholderiales	Sutterellaceae	Parasutterella	Zotu314	Zotu314; Parasutterella
809	Zotu132; Tuzzerella	D29741_74-AV782.2TA	0.0152555	AV7822TA	tg/tg	12wk	tg/tg_12wk	Tumor_adjacent	T	Tumor_adjacent_12wk	12wk_tg/tg	12wk_T	12.1	1	M	149	M_tg/tg	f	NA	NA	Bacteria	Firmicutes	Clostridia	Lachnospirales	Lachnospiraceae	Tuzzerella	Zotu132	Zotu132; Tuzzerella
810	Zotu275; LachnospiraceaeNK4A136group	D29741_74-AV782.2TA	0.0152555	AV7822TA	tg/tg	12wk	tg/tg_12wk	Tumor_adjacent	T	Tumor_adjacent_12wk	12wk_tg/tg	12wk_T	12.1	1	M	149	M_tg/tg	f	NA	NA	Bacteria	Firmicutes	Clostridia	Lachnospirales	Lachnospiraceae	LachnospiraceaeNK4A136group	Zotu275	Zotu275; LachnospiraceaeNK4A136group
811	Zotu180; Oscillibacter	D29677_10-AV587	0.0152242	AV587	tg/wt	5wk	tg/wt_5wk	Healthy	NT	Healthy_5wk	5wk_tg/wt	5wk_NT	5.1	0	G	140	G_tg/wt	m	2.40559	17.9352	Bacteria	Firmicutes	Clostridia	Oscillospirales	Oscillospiraceae	Oscillibacter	Zotu180	Zotu180; Oscillibacter
812	Zotu203; LachnospiraceaeNK4A136group	D29677_10-AV587	0.0152242	AV587	tg/wt	5wk	tg/wt_5wk	Healthy	NT	Healthy_5wk	5wk_tg/wt	5wk_NT	5.1	0	G	140	G_tg/wt	m	2.40559	17.9352	Bacteria	Firmicutes	Clostridia	Lachnospirales	Lachnospiraceae	LachnospiraceaeNK4A136group	Zotu203	Zotu203; LachnospiraceaeNK4A136group
813	Zotu275; LachnospiraceaeNK4A136group	D29677_10-AV587	0.0152242	AV587	tg/wt	5wk	tg/wt_5wk	Healthy	NT	Healthy_5wk	5wk_tg/wt	5wk_NT	5.1	0	G	140	G_tg/wt	m	2.40559	17.9352	Bacteria	Firmicutes	Clostridia	Lachnospirales	Lachnospiraceae	LachnospiraceaeNK4A136group	Zotu275	Zotu275; LachnospiraceaeNK4A136group
814	Zotu259; Parasutterella	D29736_69-AV782.2T	0.0152031	AV7822T	tg/tg	12wk	tg/tg_12wk	Tumor	T	Tumor_12wk	12wk_tg/tg	12wk_T	12.1	1	M	149	M_tg/tg	f	NA	NA	Bacteria	Proteobacteria	Gammaproteobacteria	Burkholderiales	Sutterellaceae	Parasutterella	Zotu259	Zotu259; Parasutterella
815	Zotu259; Parasutterella	D29759_92-AV610	0.0150432	AV610	fl/fl	12wk	fl/fl_12wk	Healthy	NT	Healthy_12wk	12wk_fl/fl	12wk_NT	12	0	I	144	I_fl/fl	m	NA	NA	Bacteria	Proteobacteria	Gammaproteobacteria	Burkholderiales	Sutterellaceae	Parasutterella	Zotu259	Zotu259; Parasutterella
816	Zotu314; Parasutterella	D29738_71-AV604TA	0.0149381	AV604TA	tg/tg	12wk	tg/tg_12wk	Tumor_adjacent	T	Tumor_adjacent_12wk	12wk_tg/tg	12wk_T	12.3	3	I	143	I_tg/tg	m	NA	NA	Bacteria	Proteobacteria	Gammaproteobacteria	Burkholderiales	Sutterellaceae	Parasutterella	Zotu314	Zotu314; Parasutterella
817	Zotu259; Parasutterella	D29671_04-AV972	0.0146744	AV972	tg/tg	5wk	tg/tg_5wk	Healthy	NT	Healthy_5wk	5wk_tg/tg	5wk_NT	5.3	0	U	165	U_tg/tg	m	7.60205	23.7204	Bacteria	Proteobacteria	Gammaproteobacteria	Burkholderiales	Sutterellaceae	Parasutterella	Zotu259	Zotu259; Parasutterella
818	Zotu160; Desulfovibrio	D29684_17-AV817	0.0145338	AV817	tg/tg	5wk	tg/tg_5wk	Healthy	NT	Healthy_5wk	5wk_tg/tg	5wk_NT	5	0	Q	159	Q_tg/tg	m	5.42537	25.4229	Bacteria	Desulfobacterota	Desulfovibrionia	Desulfovibrionales	Desulfovibrionaceae	Desulfovibrio	Zotu160	Zotu160; Desulfovibrio
819	Zotu81; Muribaculum	D29684_17-AV817	0.0145338	AV817	tg/tg	5wk	tg/tg_5wk	Healthy	NT	Healthy_5wk	5wk_tg/tg	5wk_NT	5	0	Q	159	Q_tg/tg	m	5.42537	25.4229	Bacteria	Bacteroidota	Bacteroidia	Bacteroidales	Muribaculaceae	Muribaculum	Zotu81	Zotu81; Muribaculum
820	Zotu237; Parasutterella	D29691_24-AV580	0.0144786	AV580	fl/fl	12wk	fl/fl_12wk	Healthy	NT	Healthy_12wk	12wk_fl/fl	12wk_NT	12	0	F	141	F_fl/fl	f	NA	NA	Bacteria	Proteobacteria	Gammaproteobacteria	Burkholderiales	Sutterellaceae	Parasutterella	Zotu237	Zotu237; Parasutterella
821	Zotu81; Muribaculum	D29691_24-AV580	0.0144786	AV580	fl/fl	12wk	fl/fl_12wk	Healthy	NT	Healthy_12wk	12wk_fl/fl	12wk_NT	12	0	F	141	F_fl/fl	f	NA	NA	Bacteria	Bacteroidota	Bacteroidia	Bacteroidales	Muribaculaceae	Muribaculum	Zotu81	Zotu81; Muribaculum
822	Zotu40; GOTU1381	D29676_09-AV584	0.014321	AV584	tg/wt	5wk	tg/wt_5wk	Healthy	NT	Healthy_5wk	5wk_tg/wt	5wk_NT	5.3	0	F	141	F_tg/wt	f	2.77609	20.6021	Bacteria	Bacteroidota	Bacteroidia	Bacteroidales	Muribaculaceae	GOTU1381	Zotu40	Zotu40; GOTU1381
823	Zotu180; Oscillibacter	D29673_06-AV996	0.0142791	AV996	tg/tg	5wk	tg/tg_5wk	Healthy	NT	Healthy_5wk	5wk_tg/tg	5wk_NT	5.1	0	W	170	W_tg/tg	f	NA	NA	Bacteria	Firmicutes	Clostridia	Oscillospirales	Oscillospiraceae	Oscillibacter	Zotu180	Zotu180; Oscillibacter
824	Zotu202; Lachnoclostridium	D29673_06-AV996	0.0142791	AV996	tg/tg	5wk	tg/tg_5wk	Healthy	NT	Healthy_5wk	5wk_tg/tg	5wk_NT	5.1	0	W	170	W_tg/tg	f	NA	NA	Bacteria	Firmicutes	Clostridia	Lachnospirales	Lachnospiraceae	Lachnoclostridium	Zotu202	Zotu202; Lachnoclostridium
825	Zotu82; LachnospiraceaeNK4A136group	D29673_06-AV996	0.0142791	AV996	tg/tg	5wk	tg/tg_5wk	Healthy	NT	Healthy_5wk	5wk_tg/tg	5wk_NT	5.1	0	W	170	W_tg/tg	f	NA	NA	Bacteria	Firmicutes	Clostridia	Lachnospirales	Lachnospiraceae	LachnospiraceaeNK4A136group	Zotu82	Zotu82; LachnospiraceaeNK4A136group
826	Zotu111; Parabacteroides	D29669_02-AV968	0.014245	AV968	tg/tg	5wk	tg/tg_5wk	Healthy	NT	Healthy_5wk	5wk_tg/tg	5wk_NT	5.3	0	T	162	T_tg/tg	f	7.49739	27.8844	Bacteria	Bacteroidota	Bacteroidia	Bacteroidales	Tannerellaceae	Parabacteroides	Zotu111	Zotu111; Parabacteroides
827	Zotu237; Parasutterella	D29742_75-AV794TA	0.014177	AV794TA	tg/tg	12wk	tg/tg_12wk	Tumor_adjacent	T	Tumor_adjacent_12wk	12wk_tg/tg	12wk_T	12	1	N	152a	N_tg/tg	f	NA	NA	Bacteria	Proteobacteria	Gammaproteobacteria	Burkholderiales	Sutterellaceae	Parasutterella	Zotu237	Zotu237; Parasutterella
828	Zotu160; Desulfovibrio	D29758_91-AV609	0.0139897	AV609	fl/fl	12wk	fl/fl_12wk	Healthy	NT	Healthy_12wk	12wk_fl/fl	12wk_NT	11.7	0	I	144	I_fl/fl	m	NA	NA	Bacteria	Desulfobacterota	Desulfovibrionia	Desulfovibrionales	Desulfovibrionaceae	Desulfovibrio	Zotu160	Zotu160; Desulfovibrio
829	Zotu237; Parasutterella	D29758_91-AV609	0.0139897	AV609	fl/fl	12wk	fl/fl_12wk	Healthy	NT	Healthy_12wk	12wk_fl/fl	12wk_NT	11.7	0	I	144	I_fl/fl	m	NA	NA	Bacteria	Proteobacteria	Gammaproteobacteria	Burkholderiales	Sutterellaceae	Parasutterella	Zotu237	Zotu237; Parasutterella
830	Zotu259; Parasutterella	D29668_01-AV967	0.0138918	AV967	tg/tg	5wk	tg/tg_5wk	Healthy	NT	Healthy_5wk	5wk_tg/tg	5wk_NT	5.3	0	T	162	T_tg/tg	f	5.12087	23.5022	Bacteria	Proteobacteria	Gammaproteobacteria	Burkholderiales	Sutterellaceae	Parasutterella	Zotu259	Zotu259; Parasutterella
831	Zotu82; LachnospiraceaeNK4A136group	D29752_85-AV865	0.0138278	AV865	fl/fl	5wk	fl/fl_5wk	Healthy	NT	Healthy_5wk	5wk_fl/fl	5wk_NT	5	0	S	160	S_fl/fl	m	NA	NA	Bacteria	Firmicutes	Clostridia	Lachnospirales	Lachnospiraceae	LachnospiraceaeNK4A136group	Zotu82	Zotu82; LachnospiraceaeNK4A136group
832	Zotu275; LachnospiraceaeNK4A136group	D29680_13-AV597	0.0136953	AV597	tg/wt	5wk	tg/wt_5wk	Healthy	NT	Healthy_5wk	5wk_tg/wt	5wk_NT	4.9	0	H	139	H_tg/wt	m	NA	NA	Bacteria	Firmicutes	Clostridia	Lachnospirales	Lachnospiraceae	LachnospiraceaeNK4A136group	Zotu275	Zotu275; LachnospiraceaeNK4A136group
833	Zotu82; LachnospiraceaeNK4A136group	D29680_13-AV597	0.0136953	AV597	tg/wt	5wk	tg/wt_5wk	Healthy	NT	Healthy_5wk	5wk_tg/wt	5wk_NT	4.9	0	H	139	H_tg/wt	m	NA	NA	Bacteria	Firmicutes	Clostridia	Lachnospirales	Lachnospiraceae	LachnospiraceaeNK4A136group	Zotu82	Zotu82; LachnospiraceaeNK4A136group
834	Zotu23; LachnospiraceaeNK4A136group	D29685_18-AV863	0.0136883	AV863	fl/fl	5wk	fl/fl_5wk	Healthy	NT	Healthy_5wk	5wk_fl/fl	5wk_NT	5	0	S	160	S_fl/fl	m	NA	NA	Bacteria	Firmicutes	Clostridia	Lachnospirales	Lachnospiraceae	LachnospiraceaeNK4A136group	Zotu23	Zotu23; LachnospiraceaeNK4A136group
835	Zotu202; Lachnoclostridium	D29739_72-AV770TA	0.0136615	AV770TA	tg/tg	12wk	tg/tg_12wk	Tumor_adjacent	T	Tumor_adjacent_12wk	12wk_tg/tg	12wk_T	12.1	1	L	147a	L_tg/tg	f	NA	NA	Bacteria	Firmicutes	Clostridia	Lachnospirales	Lachnospiraceae	Lachnoclostridium	Zotu202	Zotu202; Lachnoclostridium
836	Zotu135; GOTU2838	D29734_67-AV770T	0.0135635	AV770T	tg/tg	12wk	tg/tg_12wk	Tumor	T	Tumor_12wk	12wk_tg/tg	12wk_T	12.1	1	L	147a	L_tg/tg	f	NA	NA	Bacteria	Desulfobacterota	Desulfovibrionia	Desulfovibrionales	Desulfovibrionaceae	GOTU2838	Zotu135	Zotu135; GOTU2838
837	Zotu82; LachnospiraceaeNK4A136group	D29734_67-AV770T	0.0135635	AV770T	tg/tg	12wk	tg/tg_12wk	Tumor	T	Tumor_12wk	12wk_tg/tg	12wk_T	12.1	1	L	147a	L_tg/tg	f	NA	NA	Bacteria	Firmicutes	Clostridia	Lachnospirales	Lachnospiraceae	LachnospiraceaeNK4A136group	Zotu82	Zotu82; LachnospiraceaeNK4A136group
838	Zotu104; GOTU1392	D29749_82-AV579	0.0134632	AV579	tg/wt	12wk	tg/wt_12wk	Healthy	NT	Healthy_12wk	12wk_tg/wt	12wk_NT	12	0	F	141	F_tg/wt	f	NA	NA	Bacteria	Bacteroidota	Bacteroidia	Bacteroidales	Muribaculaceae	GOTU1392	Zotu104	Zotu104; GOTU1392
839	Zotu259; Parasutterella	D29749_82-AV579	0.0134632	AV579	tg/wt	12wk	tg/wt_12wk	Healthy	NT	Healthy_12wk	12wk_tg/wt	12wk_NT	12	0	F	141	F_tg/wt	f	NA	NA	Bacteria	Proteobacteria	Gammaproteobacteria	Burkholderiales	Sutterellaceae	Parasutterella	Zotu259	Zotu259; Parasutterella
840	Zotu47; GOTU208	D29748_81-AV570	0.0131583	AV570	tg/wt	12wk	tg/wt_12wk	Healthy	NT	Healthy_12wk	12wk_tg/wt	12wk_NT	12.6	0	D	138	D_tg/wt	f	NA	NA	Bacteria	Firmicutes	Clostridia	Lachnospirales	Lachnospiraceae	GOTU208	Zotu47	Zotu47; GOTU208
841	Zotu123; LachnospiraceaeNK4A136group	D29740_73-AV791TA	0.0129224	AV791TA	tg/tg	12wk	tg/tg_12wk	Tumor_adjacent	T	Tumor_adjacent_12wk	12wk_tg/tg	12wk_T	12.1	3	N	152a	N_tg/tg	f	NA	NA	Bacteria	Firmicutes	Clostridia	Lachnospirales	Lachnospiraceae	LachnospiraceaeNK4A136group	Zotu123	Zotu123; LachnospiraceaeNK4A136group
842	Zotu314; Parasutterella	D29740_73-AV791TA	0.0129224	AV791TA	tg/tg	12wk	tg/tg_12wk	Tumor_adjacent	T	Tumor_adjacent_12wk	12wk_tg/tg	12wk_T	12.1	3	N	152a	N_tg/tg	f	NA	NA	Bacteria	Proteobacteria	Gammaproteobacteria	Burkholderiales	Sutterellaceae	Parasutterella	Zotu314	Zotu314; Parasutterella
843	Zotu180; Oscillibacter	D29738_71-AV604TA	0.0128041	AV604TA	tg/tg	12wk	tg/tg_12wk	Tumor_adjacent	T	Tumor_adjacent_12wk	12wk_tg/tg	12wk_T	12.3	3	I	143	I_tg/tg	m	NA	NA	Bacteria	Firmicutes	Clostridia	Oscillospirales	Oscillospiraceae	Oscillibacter	Zotu180	Zotu180; Oscillibacter
844	Zotu81; Muribaculum	D29679_12-AV596	0.0128012	AV596	tg/wt	5wk	tg/wt_5wk	Healthy	NT	Healthy_5wk	5wk_tg/wt	5wk_NT	4.9	0	H	139	H_tg/wt	m	NA	NA	Bacteria	Bacteroidota	Bacteroidia	Bacteroidales	Muribaculaceae	Muribaculum	Zotu81	Zotu81; Muribaculum
845	Zotu188; GOTU1512	D29672_05-AV974	0.0127508	AV974	tg/tg	5wk	tg/tg_5wk	Healthy	NT	Healthy_5wk	5wk_tg/tg	5wk_NT	5.3	0	V	165	V_tg/tg	f	5.99207	23.4479	Bacteria	Bacteroidota	Bacteroidia	Bacteroidales	Muribaculaceae	GOTU1512	Zotu188	Zotu188; GOTU1512
846	Zotu132; Tuzzerella	D29746_79-AV567	0.0127264	AV567	tg/wt	12wk	tg/wt_12wk	Healthy	NT	Healthy_12wk	12wk_tg/wt	12wk_NT	12	0	D	138	D_tg/wt	f	NA	NA	Bacteria	Firmicutes	Clostridia	Lachnospirales	Lachnospiraceae	Tuzzerella	Zotu132	Zotu132; Tuzzerella
847	Zotu259; Parasutterella	D29691_24-AV580	0.0126688	AV580	fl/fl	12wk	fl/fl_12wk	Healthy	NT	Healthy_12wk	12wk_fl/fl	12wk_NT	12	0	F	141	F_fl/fl	f	NA	NA	Bacteria	Proteobacteria	Gammaproteobacteria	Burkholderiales	Sutterellaceae	Parasutterella	Zotu259	Zotu259; Parasutterella
848	Zotu135; GOTU2838	D29735_68-AV791T	0.012577	AV791T	tg/tg	12wk	tg/tg_12wk	Tumor	T	Tumor_12wk	12wk_tg/tg	12wk_T	12.1	3	N	152a	N_tg/tg	f	NA	NA	Bacteria	Desulfobacterota	Desulfovibrionia	Desulfovibrionales	Desulfovibrionaceae	GOTU2838	Zotu135	Zotu135; GOTU2838
849	Zotu180; Oscillibacter	D29759_92-AV610	0.012536	AV610	fl/fl	12wk	fl/fl_12wk	Healthy	NT	Healthy_12wk	12wk_fl/fl	12wk_NT	12	0	I	144	I_fl/fl	m	NA	NA	Bacteria	Firmicutes	Clostridia	Oscillospirales	Oscillospiraceae	Oscillibacter	Zotu180	Zotu180; Oscillibacter
850	Zotu14; LachnospiraceaeNK4A136group	D29733_66-AV604T	0.0123609	AV604T	tg/tg	12wk	tg/tg_12wk	Tumor	T	Tumor_12wk	12wk_tg/tg	12wk_T	12.3	3	I	143	I_tg/tg	m	NA	NA	Bacteria	Firmicutes	Clostridia	Lachnospirales	Lachnospiraceae	LachnospiraceaeNK4A136group	Zotu14	Zotu14; LachnospiraceaeNK4A136group
851	Zotu160; Desulfovibrio	D29733_66-AV604T	0.0123609	AV604T	tg/tg	12wk	tg/tg_12wk	Tumor	T	Tumor_12wk	12wk_tg/tg	12wk_T	12.3	3	I	143	I_tg/tg	m	NA	NA	Bacteria	Desulfobacterota	Desulfovibrionia	Desulfovibrionales	Desulfovibrionaceae	Desulfovibrio	Zotu160	Zotu160; Desulfovibrio
852	Zotu53; LachnospiraceaeNK4A136group	D29733_66-AV604T	0.0123609	AV604T	tg/tg	12wk	tg/tg_12wk	Tumor	T	Tumor_12wk	12wk_tg/tg	12wk_T	12.3	3	I	143	I_tg/tg	m	NA	NA	Bacteria	Firmicutes	Clostridia	Lachnospirales	Lachnospiraceae	LachnospiraceaeNK4A136group	Zotu53	Zotu53; LachnospiraceaeNK4A136group
853	Zotu595; Lachnoclostridium	D29733_66-AV604T	0.0123609	AV604T	tg/tg	12wk	tg/tg_12wk	Tumor	T	Tumor_12wk	12wk_tg/tg	12wk_T	12.3	3	I	143	I_tg/tg	m	NA	NA	Bacteria	Firmicutes	Clostridia	Lachnospirales	Lachnospiraceae	Lachnoclostridium	Zotu595	Zotu595; Lachnoclostridium
854	Zotu23; LachnospiraceaeNK4A136group	D29747_80-AV568	0.0122456	AV568	tg/wt	12wk	tg/wt_12wk	Healthy	NT	Healthy_12wk	12wk_tg/wt	12wk_NT	12	0	D	138	D_tg/wt	f	NA	NA	Bacteria	Firmicutes	Clostridia	Lachnospirales	Lachnospiraceae	LachnospiraceaeNK4A136group	Zotu23	Zotu23; LachnospiraceaeNK4A136group
855	Zotu203; LachnospiraceaeNK4A136group	D29736_69-AV782.2T	0.0121625	AV7822T	tg/tg	12wk	tg/tg_12wk	Tumor	T	Tumor_12wk	12wk_tg/tg	12wk_T	12.1	1	M	149	M_tg/tg	f	NA	NA	Bacteria	Firmicutes	Clostridia	Lachnospirales	Lachnospiraceae	LachnospiraceaeNK4A136group	Zotu203	Zotu203; LachnospiraceaeNK4A136group
856	Zotu123; LachnospiraceaeNK4A136group	D29670_03-AV971	0.0120048	AV971	tg/tg	5wk	tg/tg_5wk	Healthy	NT	Healthy_5wk	5wk_tg/tg	5wk_NT	5.3	0	U	165	U_tg/tg	m	4.53066	23.611	Bacteria	Firmicutes	Clostridia	Lachnospirales	Lachnospiraceae	LachnospiraceaeNK4A136group	Zotu123	Zotu123; LachnospiraceaeNK4A136group
857	Zotu314; Parasutterella	D29670_03-AV971	0.0120048	AV971	tg/tg	5wk	tg/tg_5wk	Healthy	NT	Healthy_5wk	5wk_tg/tg	5wk_NT	5.3	0	U	165	U_tg/tg	m	4.53066	23.611	Bacteria	Proteobacteria	Gammaproteobacteria	Burkholderiales	Sutterellaceae	Parasutterella	Zotu314	Zotu314; Parasutterella
858	Zotu401; RikenellaceaeRC9gutgroup	D29670_03-AV971	0.0120048	AV971	tg/tg	5wk	tg/tg_5wk	Healthy	NT	Healthy_5wk	5wk_tg/tg	5wk_NT	5.3	0	U	165	U_tg/tg	m	4.53066	23.611	Bacteria	Bacteroidota	Bacteroidia	Bacteroidales	Rikenellaceae	RikenellaceaeRC9gutgroup	Zotu401	Zotu401; RikenellaceaeRC9gutgroup
859	Zotu53; LachnospiraceaeNK4A136group	D29670_03-AV971	0.0120048	AV971	tg/tg	5wk	tg/tg_5wk	Healthy	NT	Healthy_5wk	5wk_tg/tg	5wk_NT	5.3	0	U	165	U_tg/tg	m	4.53066	23.611	Bacteria	Firmicutes	Clostridia	Lachnospirales	Lachnospiraceae	LachnospiraceaeNK4A136group	Zotu53	Zotu53; LachnospiraceaeNK4A136group
860	Zotu275; LachnospiraceaeNK4A136group	D29683_16-AV816	0.0118854	AV816	fl/fl	5wk	fl/fl_5wk	Healthy	NT	Healthy_5wk	5wk_fl/fl	5wk_NT	5	0	Q	159	Q_fl/fl	m	NA	NA	Bacteria	Firmicutes	Clostridia	Lachnospirales	Lachnospiraceae	LachnospiraceaeNK4A136group	Zotu275	Zotu275; LachnospiraceaeNK4A136group
861	Zotu81; Muribaculum	D29742_75-AV794TA	0.0118142	AV794TA	tg/tg	12wk	tg/tg_12wk	Tumor_adjacent	T	Tumor_adjacent_12wk	12wk_tg/tg	12wk_T	12	1	N	152a	N_tg/tg	f	NA	NA	Bacteria	Bacteroidota	Bacteroidia	Bacteroidales	Muribaculaceae	Muribaculum	Zotu81	Zotu81; Muribaculum
862	Zotu275; LachnospiraceaeNK4A136group	D29671_04-AV972	0.0117395	AV972	tg/tg	5wk	tg/tg_5wk	Healthy	NT	Healthy_5wk	5wk_tg/tg	5wk_NT	5.3	0	U	165	U_tg/tg	m	7.60205	23.7204	Bacteria	Firmicutes	Clostridia	Lachnospirales	Lachnospiraceae	LachnospiraceaeNK4A136group	Zotu275	Zotu275; LachnospiraceaeNK4A136group
863	Zotu82; LachnospiraceaeNK4A136group	D29671_04-AV972	0.0117395	AV972	tg/tg	5wk	tg/tg_5wk	Healthy	NT	Healthy_5wk	5wk_tg/tg	5wk_NT	5.3	0	U	165	U_tg/tg	m	7.60205	23.7204	Bacteria	Firmicutes	Clostridia	Lachnospirales	Lachnospiraceae	LachnospiraceaeNK4A136group	Zotu82	Zotu82; LachnospiraceaeNK4A136group
864	Zotu82; LachnospiraceaeNK4A136group	D29739_72-AV770TA	0.0117098	AV770TA	tg/tg	12wk	tg/tg_12wk	Tumor_adjacent	T	Tumor_adjacent_12wk	12wk_tg/tg	12wk_T	12.1	1	L	147a	L_tg/tg	f	NA	NA	Bacteria	Firmicutes	Clostridia	Lachnospirales	Lachnospiraceae	LachnospiraceaeNK4A136group	Zotu82	Zotu82; LachnospiraceaeNK4A136group
865	Zotu237; Parasutterella	D29737_70-AV794T	0.0116329	AV794T	tg/tg	12wk	tg/tg_12wk	Tumor	T	Tumor_12wk	12wk_tg/tg	12wk_T	12	1	N	152a	N_tg/tg	f	NA	NA	Bacteria	Proteobacteria	Gammaproteobacteria	Burkholderiales	Sutterellaceae	Parasutterella	Zotu237	Zotu237; Parasutterella
866	Zotu259; Parasutterella	D29737_70-AV794T	0.0116329	AV794T	tg/tg	12wk	tg/tg_12wk	Tumor	T	Tumor_12wk	12wk_tg/tg	12wk_T	12	1	N	152a	N_tg/tg	f	NA	NA	Bacteria	Proteobacteria	Gammaproteobacteria	Burkholderiales	Sutterellaceae	Parasutterella	Zotu259	Zotu259; Parasutterella
867	Zotu82; LachnospiraceaeNK4A136group	D29743_76-AV833T	0.0115447	AV833T	tg/tg	12wk	tg/tg_12wk	Tumor	T	Tumor_12wk	12wk_tg/tg	12wk_T	12.4	5	R	158	R_tg/tg	f	NA	NA	Bacteria	Firmicutes	Clostridia	Lachnospirales	Lachnospiraceae	LachnospiraceaeNK4A136group	Zotu82	Zotu82; LachnospiraceaeNK4A136group
868	Zotu82; LachnospiraceaeNK4A136group	D29677_10-AV587	0.0114181	AV587	tg/wt	5wk	tg/wt_5wk	Healthy	NT	Healthy_5wk	5wk_tg/wt	5wk_NT	5.1	0	G	140	G_tg/wt	m	2.40559	17.9352	Bacteria	Firmicutes	Clostridia	Lachnospirales	Lachnospiraceae	LachnospiraceaeNK4A136group	Zotu82	Zotu82; LachnospiraceaeNK4A136group
869	Zotu595; Lachnoclostridium	D29669_02-AV968	0.011396	AV968	tg/tg	5wk	tg/tg_5wk	Healthy	NT	Healthy_5wk	5wk_tg/tg	5wk_NT	5.3	0	T	162	T_tg/tg	f	7.49739	27.8844	Bacteria	Firmicutes	Clostridia	Lachnospirales	Lachnospiraceae	Lachnoclostridium	Zotu595	Zotu595; Lachnoclostridium
870	Zotu59; Muribaculum	D29749_82-AV579	0.0112193	AV579	tg/wt	12wk	tg/wt_12wk	Healthy	NT	Healthy_12wk	12wk_tg/wt	12wk_NT	12	0	F	141	F_tg/wt	f	NA	NA	Bacteria	Bacteroidota	Bacteroidia	Bacteroidales	Muribaculaceae	Muribaculum	Zotu59	Zotu59; Muribaculum
871	Zotu81; Muribaculum	D29758_91-AV609	0.0111918	AV609	fl/fl	12wk	fl/fl_12wk	Healthy	NT	Healthy_12wk	12wk_fl/fl	12wk_NT	11.7	0	I	144	I_fl/fl	m	NA	NA	Bacteria	Bacteroidota	Bacteroidia	Bacteroidales	Muribaculaceae	Muribaculum	Zotu81	Zotu81; Muribaculum
872	Zotu237; Parasutterella	D29752_85-AV865	0.0110623	AV865	fl/fl	5wk	fl/fl_5wk	Healthy	NT	Healthy_5wk	5wk_fl/fl	5wk_NT	5	0	S	160	S_fl/fl	m	NA	NA	Bacteria	Proteobacteria	Gammaproteobacteria	Burkholderiales	Sutterellaceae	Parasutterella	Zotu237	Zotu237; Parasutterella
873	Zotu123; LachnospiraceaeNK4A136group	D29684_17-AV817	0.0109004	AV817	tg/tg	5wk	tg/tg_5wk	Healthy	NT	Healthy_5wk	5wk_tg/tg	5wk_NT	5	0	Q	159	Q_tg/tg	m	5.42537	25.4229	Bacteria	Firmicutes	Clostridia	Lachnospirales	Lachnospiraceae	LachnospiraceaeNK4A136group	Zotu123	Zotu123; LachnospiraceaeNK4A136group
874	Zotu104; GOTU1392	D29691_24-AV580	0.0108589	AV580	fl/fl	12wk	fl/fl_12wk	Healthy	NT	Healthy_12wk	12wk_fl/fl	12wk_NT	12	0	F	141	F_fl/fl	f	NA	NA	Bacteria	Bacteroidota	Bacteroidia	Bacteroidales	Muribaculaceae	GOTU1392	Zotu104	Zotu104; GOTU1392
875	Zotu275; LachnospiraceaeNK4A136group	D29740_73-AV791TA	0.0107687	AV791TA	tg/tg	12wk	tg/tg_12wk	Tumor_adjacent	T	Tumor_adjacent_12wk	12wk_tg/tg	12wk_T	12.1	3	N	152a	N_tg/tg	f	NA	NA	Bacteria	Firmicutes	Clostridia	Lachnospirales	Lachnospiraceae	LachnospiraceaeNK4A136group	Zotu275	Zotu275; LachnospiraceaeNK4A136group
876	Zotu86; Butyricicoccus	D29676_09-AV584	0.0107408	AV584	tg/wt	5wk	tg/wt_5wk	Healthy	NT	Healthy_5wk	5wk_tg/wt	5wk_NT	5.3	0	F	141	F_tg/wt	f	2.77609	20.6021	Bacteria	Firmicutes	Clostridia	Oscillospirales	Butyricicoccaceae	Butyricicoccus	Zotu86	Zotu86; Butyricicoccus
877	Zotu12; Bacteroides	D29673_06-AV996	0.0107093	AV996	tg/tg	5wk	tg/tg_5wk	Healthy	NT	Healthy_5wk	5wk_tg/tg	5wk_NT	5.1	0	W	170	W_tg/tg	f	NA	NA	Bacteria	Bacteroidota	Bacteroidia	Bacteroidales	Bacteroidaceae	Bacteroides	Zotu12	Zotu12; Bacteroides
878	Zotu86; Butyricicoccus	D29675_08-AV583	0.0106724	AV583	tg/wt	5wk	tg/wt_5wk	Healthy	NT	Healthy_5wk	5wk_tg/wt	5wk_NT	5.3	0	F	141	F_tg/wt	f	2.17808	23.611	Bacteria	Firmicutes	Clostridia	Oscillospirales	Butyricicoccaceae	Butyricicoccus	Zotu86	Zotu86; Butyricicoccus
879	Zotu123; LachnospiraceaeNK4A136group	D29738_71-AV604TA	0.0106701	AV604TA	tg/tg	12wk	tg/tg_12wk	Tumor_adjacent	T	Tumor_adjacent_12wk	12wk_tg/tg	12wk_T	12.3	3	I	143	I_tg/tg	m	NA	NA	Bacteria	Firmicutes	Clostridia	Lachnospirales	Lachnospiraceae	LachnospiraceaeNK4A136group	Zotu123	Zotu123; LachnospiraceaeNK4A136group
880	Zotu412; Parasutterella	D29738_71-AV604TA	0.0106701	AV604TA	tg/tg	12wk	tg/tg_12wk	Tumor_adjacent	T	Tumor_adjacent_12wk	12wk_tg/tg	12wk_T	12.3	3	I	143	I_tg/tg	m	NA	NA	Bacteria	Proteobacteria	Gammaproteobacteria	Burkholderiales	Sutterellaceae	Parasutterella	Zotu412	Zotu412; Parasutterella
881	Zotu132; Tuzzerella	D29678_11-AV588	0.0106168	AV588	tg/wt	5wk	tg/wt_5wk	Healthy	NT	Healthy_5wk	5wk_tg/wt	5wk_NT	4.9	0	G	140	G_tg/wt	m	2.74421	20.9381	Bacteria	Firmicutes	Clostridia	Lachnospirales	Lachnospiraceae	Tuzzerella	Zotu132	Zotu132; Tuzzerella
882	Zotu180; Oscillibacter	D29746_79-AV567	0.0106054	AV567	tg/wt	12wk	tg/wt_12wk	Healthy	NT	Healthy_12wk	12wk_tg/wt	12wk_NT	12	0	D	138	D_tg/wt	f	NA	NA	Bacteria	Firmicutes	Clostridia	Oscillospirales	Oscillospiraceae	Oscillibacter	Zotu180	Zotu180; Oscillibacter
883	Zotu412; Parasutterella	D29735_68-AV791T	0.0104809	AV791T	tg/tg	12wk	tg/tg_12wk	Tumor	T	Tumor_12wk	12wk_tg/tg	12wk_T	12.1	3	N	152a	N_tg/tg	f	NA	NA	Bacteria	Proteobacteria	Gammaproteobacteria	Burkholderiales	Sutterellaceae	Parasutterella	Zotu412	Zotu412; Parasutterella
884	Zotu111; Parabacteroides	D29692_25-AV608	0.0104781	AV608	fl/fl	12wk	fl/fl_12wk	Healthy	NT	Healthy_12wk	12wk_fl/fl	12wk_NT	11.7	0	I	144	I_fl/fl	m	NA	NA	Bacteria	Bacteroidota	Bacteroidia	Bacteroidales	Tannerellaceae	Parabacteroides	Zotu111	Zotu111; Parabacteroides
885	Zotu275; LachnospiraceaeNK4A136group	D29668_01-AV967	0.0104188	AV967	tg/tg	5wk	tg/tg_5wk	Healthy	NT	Healthy_5wk	5wk_tg/tg	5wk_NT	5.3	0	T	162	T_tg/tg	f	5.12087	23.5022	Bacteria	Firmicutes	Clostridia	Lachnospirales	Lachnospiraceae	LachnospiraceaeNK4A136group	Zotu275	Zotu275; LachnospiraceaeNK4A136group
886	Zotu314; Parasutterella	D29680_13-AV597	0.0102715	AV597	tg/wt	5wk	tg/wt_5wk	Healthy	NT	Healthy_5wk	5wk_tg/wt	5wk_NT	4.9	0	H	139	H_tg/wt	m	NA	NA	Bacteria	Proteobacteria	Gammaproteobacteria	Burkholderiales	Sutterellaceae	Parasutterella	Zotu314	Zotu314; Parasutterella
887	Zotu86; Butyricicoccus	D29680_13-AV597	0.0102715	AV597	tg/wt	5wk	tg/wt_5wk	Healthy	NT	Healthy_5wk	5wk_tg/wt	5wk_NT	4.9	0	H	139	H_tg/wt	m	NA	NA	Bacteria	Firmicutes	Clostridia	Oscillospirales	Butyricicoccaceae	Butyricicoccus	Zotu86	Zotu86; Butyricicoccus
888	Zotu202; Lachnoclostridium	D29747_80-AV568	0.0102047	AV568	tg/wt	12wk	tg/wt_12wk	Healthy	NT	Healthy_12wk	12wk_tg/wt	12wk_NT	12	0	D	138	D_tg/wt	f	NA	NA	Bacteria	Firmicutes	Clostridia	Lachnospirales	Lachnospiraceae	Lachnoclostridium	Zotu202	Zotu202; Lachnoclostridium
889	Zotu49; LachnospiraceaeNK4A136group	D29747_80-AV568	0.0102047	AV568	tg/wt	12wk	tg/wt_12wk	Healthy	NT	Healthy_12wk	12wk_tg/wt	12wk_NT	12	0	D	138	D_tg/wt	f	NA	NA	Bacteria	Firmicutes	Clostridia	Lachnospirales	Lachnospiraceae	LachnospiraceaeNK4A136group	Zotu49	Zotu49; LachnospiraceaeNK4A136group
890	Zotu160; Desulfovibrio	D29759_92-AV610	0.0100288	AV610	fl/fl	12wk	fl/fl_12wk	Healthy	NT	Healthy_12wk	12wk_fl/fl	12wk_NT	12	0	I	144	I_fl/fl	m	NA	NA	Bacteria	Desulfobacterota	Desulfovibrionia	Desulfovibrionales	Desulfovibrionaceae	Desulfovibrio	Zotu160	Zotu160; Desulfovibrio
891	Zotu595; Lachnoclostridium	D29759_92-AV610	0.0100288	AV610	fl/fl	12wk	fl/fl_12wk	Healthy	NT	Healthy_12wk	12wk_fl/fl	12wk_NT	12	0	I	144	I_fl/fl	m	NA	NA	Bacteria	Firmicutes	Clostridia	Lachnospirales	Lachnospiraceae	Lachnoclostridium	Zotu595	Zotu595; Lachnoclostridium
892	Zotu49; LachnospiraceaeNK4A136group	D29758_91-AV609	0.00979281	AV609	fl/fl	12wk	fl/fl_12wk	Healthy	NT	Healthy_12wk	12wk_fl/fl	12wk_NT	11.7	0	I	144	I_fl/fl	m	NA	NA	Bacteria	Firmicutes	Clostridia	Lachnospirales	Lachnospiraceae	LachnospiraceaeNK4A136group	Zotu49	Zotu49; LachnospiraceaeNK4A136group
893	Zotu12; Bacteroides	D29679_12-AV596	0.00960092	AV596	tg/wt	5wk	tg/wt_5wk	Healthy	NT	Healthy_5wk	5wk_tg/wt	5wk_NT	4.9	0	H	139	H_tg/wt	m	NA	NA	Bacteria	Bacteroidota	Bacteroidia	Bacteroidales	Bacteroidaceae	Bacteroides	Zotu12	Zotu12; Bacteroides
894	Zotu123; LachnospiraceaeNK4A136group	D29733_66-AV604T	0.0092707	AV604T	tg/tg	12wk	tg/tg_12wk	Tumor	T	Tumor_12wk	12wk_tg/tg	12wk_T	12.3	3	I	143	I_tg/tg	m	NA	NA	Bacteria	Firmicutes	Clostridia	Lachnospirales	Lachnospiraceae	LachnospiraceaeNK4A136group	Zotu123	Zotu123; LachnospiraceaeNK4A136group
895	Zotu23; LachnospiraceaeNK4A136group	D29733_66-AV604T	0.0092707	AV604T	tg/tg	12wk	tg/tg_12wk	Tumor	T	Tumor_12wk	12wk_tg/tg	12wk_T	12.3	3	I	143	I_tg/tg	m	NA	NA	Bacteria	Firmicutes	Clostridia	Lachnospirales	Lachnospiraceae	LachnospiraceaeNK4A136group	Zotu23	Zotu23; LachnospiraceaeNK4A136group
896	Zotu704; Escherichia-Shigella	D29749_82-AV579	0.00897545	AV579	tg/wt	12wk	tg/wt_12wk	Healthy	NT	Healthy_12wk	12wk_tg/wt	12wk_NT	12	0	F	141	F_tg/wt	f	NA	NA	Bacteria	Proteobacteria	Gammaproteobacteria	Enterobacterales	Enterobacteriaceae	Escherichia-Shigella	Zotu704	Zotu704; Escherichia-Shigella
897	Zotu180; Oscillibacter	D29671_04-AV972	0.00880463	AV972	tg/tg	5wk	tg/tg_5wk	Healthy	NT	Healthy_5wk	5wk_tg/tg	5wk_NT	5.3	0	U	165	U_tg/tg	m	7.60205	23.7204	Bacteria	Firmicutes	Clostridia	Oscillospirales	Oscillospiraceae	Oscillibacter	Zotu180	Zotu180; Oscillibacter
898	Zotu237; Parasutterella	D29671_04-AV972	0.00880463	AV972	tg/tg	5wk	tg/tg_5wk	Healthy	NT	Healthy_5wk	5wk_tg/tg	5wk_NT	5.3	0	U	165	U_tg/tg	m	7.60205	23.7204	Bacteria	Proteobacteria	Gammaproteobacteria	Burkholderiales	Sutterellaceae	Parasutterella	Zotu237	Zotu237; Parasutterella
899	Zotu275; LachnospiraceaeNK4A136group	D29669_02-AV968	0.00854701	AV968	tg/tg	5wk	tg/tg_5wk	Healthy	NT	Healthy_5wk	5wk_tg/tg	5wk_NT	5.3	0	T	162	T_tg/tg	f	7.49739	27.8844	Bacteria	Firmicutes	Clostridia	Lachnospirales	Lachnospiraceae	LachnospiraceaeNK4A136group	Zotu275	Zotu275; LachnospiraceaeNK4A136group
900	Zotu23; LachnospiraceaeNK4A136group	D29738_71-AV604TA	0.00853606	AV604TA	tg/tg	12wk	tg/tg_12wk	Tumor_adjacent	T	Tumor_adjacent_12wk	12wk_tg/tg	12wk_T	12.3	3	I	143	I_tg/tg	m	NA	NA	Bacteria	Firmicutes	Clostridia	Lachnospirales	Lachnospiraceae	LachnospiraceaeNK4A136group	Zotu23	Zotu23; LachnospiraceaeNK4A136group
901	Zotu49; LachnospiraceaeNK4A136group	D29738_71-AV604TA	0.00853606	AV604TA	tg/tg	12wk	tg/tg_12wk	Tumor_adjacent	T	Tumor_adjacent_12wk	12wk_tg/tg	12wk_T	12.3	3	I	143	I_tg/tg	m	NA	NA	Bacteria	Firmicutes	Clostridia	Lachnospirales	Lachnospiraceae	LachnospiraceaeNK4A136group	Zotu49	Zotu49; LachnospiraceaeNK4A136group
902	Zotu82; LachnospiraceaeNK4A136group	D29738_71-AV604TA	0.00853606	AV604TA	tg/tg	12wk	tg/tg_12wk	Tumor_adjacent	T	Tumor_adjacent_12wk	12wk_tg/tg	12wk_T	12.3	3	I	143	I_tg/tg	m	NA	NA	Bacteria	Firmicutes	Clostridia	Lachnospirales	Lachnospiraceae	LachnospiraceaeNK4A136group	Zotu82	Zotu82; LachnospiraceaeNK4A136group
903	Zotu111; Parabacteroides	D29753_86-AV866	0.00852769	AV866	fl/fl	5wk	fl/fl_5wk	Healthy	NT	Healthy_5wk	5wk_fl/fl	5wk_NT	5	0	S	160	S_fl/fl	m	NA	NA	Bacteria	Bacteroidota	Bacteroidia	Bacteroidales	Tannerellaceae	Parabacteroides	Zotu111	Zotu111; Parabacteroides
904	Zotu123; LachnospiraceaeNK4A136group	D29746_79-AV567	0.00848428	AV567	tg/wt	12wk	tg/wt_12wk	Healthy	NT	Healthy_12wk	12wk_tg/wt	12wk_NT	12	0	D	138	D_tg/wt	f	NA	NA	Bacteria	Firmicutes	Clostridia	Lachnospirales	Lachnospiraceae	LachnospiraceaeNK4A136group	Zotu123	Zotu123; LachnospiraceaeNK4A136group
905	Zotu49; LachnospiraceaeNK4A136group	D29752_85-AV865	0.00829669	AV865	fl/fl	5wk	fl/fl_5wk	Healthy	NT	Healthy_5wk	5wk_fl/fl	5wk_NT	5	0	S	160	S_fl/fl	m	NA	NA	Bacteria	Firmicutes	Clostridia	Lachnospirales	Lachnospiraceae	LachnospiraceaeNK4A136group	Zotu49	Zotu49; LachnospiraceaeNK4A136group
906	Zotu123; LachnospiraceaeNK4A136group	D29748_81-AV570	0.00822395	AV570	tg/wt	12wk	tg/wt_12wk	Healthy	NT	Healthy_12wk	12wk_tg/wt	12wk_NT	12.6	0	D	138	D_tg/wt	f	NA	NA	Bacteria	Firmicutes	Clostridia	Lachnospirales	Lachnospiraceae	LachnospiraceaeNK4A136group	Zotu123	Zotu123; LachnospiraceaeNK4A136group
907	Zotu237; Parasutterella	D29760_93-AV611	0.00815505	AV611	fl/fl	12wk	fl/fl_12wk	Healthy	NT	Healthy_12wk	12wk_fl/fl	12wk_NT	12	0	I	144	I_fl/fl	m	NA	NA	Bacteria	Proteobacteria	Gammaproteobacteria	Burkholderiales	Sutterellaceae	Parasutterella	Zotu237	Zotu237; Parasutterella
908	Zotu259; Parasutterella	D29760_93-AV611	0.00815505	AV611	fl/fl	12wk	fl/fl_12wk	Healthy	NT	Healthy_12wk	12wk_fl/fl	12wk_NT	12	0	I	144	I_fl/fl	m	NA	NA	Bacteria	Proteobacteria	Gammaproteobacteria	Burkholderiales	Sutterellaceae	Parasutterella	Zotu259	Zotu259; Parasutterella
909	Zotu49; LachnospiraceaeNK4A136group	D29760_93-AV611	0.00815505	AV611	fl/fl	12wk	fl/fl_12wk	Healthy	NT	Healthy_12wk	12wk_fl/fl	12wk_NT	12	0	I	144	I_fl/fl	m	NA	NA	Bacteria	Firmicutes	Clostridia	Lachnospirales	Lachnospiraceae	LachnospiraceaeNK4A136group	Zotu49	Zotu49; LachnospiraceaeNK4A136group
910	Zotu59; Muribaculum	D29760_93-AV611	0.00815505	AV611	fl/fl	12wk	fl/fl_12wk	Healthy	NT	Healthy_12wk	12wk_fl/fl	12wk_NT	12	0	I	144	I_fl/fl	m	NA	NA	Bacteria	Bacteroidota	Bacteroidia	Bacteroidales	Muribaculaceae	Muribaculum	Zotu59	Zotu59; Muribaculum
911	Zotu132; Tuzzerella	D29670_03-AV971	0.0080032	AV971	tg/tg	5wk	tg/tg_5wk	Healthy	NT	Healthy_5wk	5wk_tg/tg	5wk_NT	5.3	0	U	165	U_tg/tg	m	4.53066	23.611	Bacteria	Firmicutes	Clostridia	Lachnospirales	Lachnospiraceae	Tuzzerella	Zotu132	Zotu132; Tuzzerella
912	Zotu180; Oscillibacter	D29670_03-AV971	0.0080032	AV971	tg/tg	5wk	tg/tg_5wk	Healthy	NT	Healthy_5wk	5wk_tg/tg	5wk_NT	5.3	0	U	165	U_tg/tg	m	4.53066	23.611	Bacteria	Firmicutes	Clostridia	Oscillospirales	Oscillospiraceae	Oscillibacter	Zotu180	Zotu180; Oscillibacter
913	Zotu104; GOTU1392	D29750_83-AV814	0.00798	AV814	tg/wt	12wk	tg/wt_12wk	Healthy	NT	Healthy_12wk	12wk_tg/wt	12wk_NT	12.3	0	P	157	P_tg/wt	m	NA	NA	Bacteria	Bacteroidota	Bacteroidia	Bacteroidales	Muribaculaceae	GOTU1392	Zotu104	Zotu104; GOTU1392
914	Zotu49; LachnospiraceaeNK4A136group	D29683_16-AV816	0.00792362	AV816	fl/fl	5wk	fl/fl_5wk	Healthy	NT	Healthy_5wk	5wk_fl/fl	5wk_NT	5	0	Q	159	Q_fl/fl	m	NA	NA	Bacteria	Firmicutes	Clostridia	Lachnospirales	Lachnospiraceae	LachnospiraceaeNK4A136group	Zotu49	Zotu49; LachnospiraceaeNK4A136group
915	Zotu704; Escherichia-Shigella	D29739_72-AV770TA	0.00780655	AV770TA	tg/tg	12wk	tg/tg_12wk	Tumor_adjacent	T	Tumor_adjacent_12wk	12wk_tg/tg	12wk_T	12.1	1	L	147a	L_tg/tg	f	NA	NA	Bacteria	Proteobacteria	Gammaproteobacteria	Enterobacterales	Enterobacteriaceae	Escherichia-Shigella	Zotu704	Zotu704; Escherichia-Shigella
916	Zotu123; LachnospiraceaeNK4A136group	D29743_76-AV833T	0.00769645	AV833T	tg/tg	12wk	tg/tg_12wk	Tumor	T	Tumor_12wk	12wk_tg/tg	12wk_T	12.4	5	R	158	R_tg/tg	f	NA	NA	Bacteria	Firmicutes	Clostridia	Lachnospirales	Lachnospiraceae	LachnospiraceaeNK4A136group	Zotu123	Zotu123; LachnospiraceaeNK4A136group
917	Zotu202; Lachnoclostridium	D29677_10-AV587	0.00761209	AV587	tg/wt	5wk	tg/wt_5wk	Healthy	NT	Healthy_5wk	5wk_tg/wt	5wk_NT	5.1	0	G	140	G_tg/wt	m	2.40559	17.9352	Bacteria	Firmicutes	Clostridia	Lachnospirales	Lachnospiraceae	Lachnoclostridium	Zotu202	Zotu202; Lachnoclostridium
918	Zotu180; Oscillibacter	D29675_08-AV583	0.00711491	AV583	tg/wt	5wk	tg/wt_5wk	Healthy	NT	Healthy_5wk	5wk_tg/wt	5wk_NT	5.3	0	F	141	F_tg/wt	f	2.17808	23.611	Bacteria	Firmicutes	Clostridia	Oscillospirales	Oscillospiraceae	Oscillibacter	Zotu180	Zotu180; Oscillibacter
919	Zotu111; Parabacteroides	D29668_01-AV967	0.00694589	AV967	tg/tg	5wk	tg/tg_5wk	Healthy	NT	Healthy_5wk	5wk_tg/tg	5wk_NT	5.3	0	T	162	T_tg/tg	f	5.12087	23.5022	Bacteria	Bacteroidota	Bacteroidia	Bacteroidales	Tannerellaceae	Parabacteroides	Zotu111	Zotu111; Parabacteroides
920	Zotu237; Parasutterella	D29751_84-AV803	0.00694059	AV803	tg/wt	12wk	tg/wt_12wk	Healthy	NT	Healthy_12wk	12wk_tg/wt	12wk_NT	12.4	0	O	156	O_tg/wt	f	NA	NA	Bacteria	Proteobacteria	Gammaproteobacteria	Burkholderiales	Sutterellaceae	Parasutterella	Zotu237	Zotu237; Parasutterella
921	Zotu259; Parasutterella	D29751_84-AV803	0.00694059	AV803	tg/wt	12wk	tg/wt_12wk	Healthy	NT	Healthy_12wk	12wk_tg/wt	12wk_NT	12.4	0	O	156	O_tg/wt	f	NA	NA	Bacteria	Proteobacteria	Gammaproteobacteria	Burkholderiales	Sutterellaceae	Parasutterella	Zotu259	Zotu259; Parasutterella
922	Zotu111; Parabacteroides	D29685_18-AV863	0.00684416	AV863	fl/fl	5wk	fl/fl_5wk	Healthy	NT	Healthy_5wk	5wk_fl/fl	5wk_NT	5	0	S	160	S_fl/fl	m	NA	NA	Bacteria	Bacteroidota	Bacteroidia	Bacteroidales	Tannerellaceae	Parabacteroides	Zotu111	Zotu111; Parabacteroides
923	Zotu595; Lachnoclostridium	D29738_71-AV604TA	0.00640205	AV604TA	tg/tg	12wk	tg/tg_12wk	Tumor_adjacent	T	Tumor_adjacent_12wk	12wk_tg/tg	12wk_T	12.3	3	I	143	I_tg/tg	m	NA	NA	Bacteria	Firmicutes	Clostridia	Lachnospirales	Lachnospiraceae	Lachnoclostridium	Zotu595	Zotu595; Lachnoclostridium
924	Zotu82; LachnospiraceaeNK4A136group	D29733_66-AV604T	0.00618047	AV604T	tg/tg	12wk	tg/tg_12wk	Tumor	T	Tumor_12wk	12wk_tg/tg	12wk_T	12.3	3	I	143	I_tg/tg	m	NA	NA	Bacteria	Firmicutes	Clostridia	Lachnospirales	Lachnospiraceae	LachnospiraceaeNK4A136group	Zotu82	Zotu82; LachnospiraceaeNK4A136group
925	Zotu132; Tuzzerella	D29671_04-AV972	0.00586975	AV972	tg/tg	5wk	tg/tg_5wk	Healthy	NT	Healthy_5wk	5wk_tg/tg	5wk_NT	5.3	0	U	165	U_tg/tg	m	7.60205	23.7204	Bacteria	Firmicutes	Clostridia	Lachnospirales	Lachnospiraceae	Tuzzerella	Zotu132	Zotu132; Tuzzerella
926	Zotu202; Lachnoclostridium	D29671_04-AV972	0.00586975	AV972	tg/tg	5wk	tg/tg_5wk	Healthy	NT	Healthy_5wk	5wk_tg/tg	5wk_NT	5.3	0	U	165	U_tg/tg	m	7.60205	23.7204	Bacteria	Firmicutes	Clostridia	Lachnospirales	Lachnospiraceae	Lachnoclostridium	Zotu202	Zotu202; Lachnoclostridium
927	Zotu412; Parasutterella	D29671_04-AV972	0.00586975	AV972	tg/tg	5wk	tg/tg_5wk	Healthy	NT	Healthy_5wk	5wk_tg/tg	5wk_NT	5.3	0	U	165	U_tg/tg	m	7.60205	23.7204	Bacteria	Proteobacteria	Gammaproteobacteria	Burkholderiales	Sutterellaceae	Parasutterella	Zotu412	Zotu412; Parasutterella
928	Zotu49; LachnospiraceaeNK4A136group	D29739_72-AV770TA	0.00585492	AV770TA	tg/tg	12wk	tg/tg_12wk	Tumor_adjacent	T	Tumor_adjacent_12wk	12wk_tg/tg	12wk_T	12.1	1	L	147a	L_tg/tg	f	NA	NA	Bacteria	Firmicutes	Clostridia	Lachnospirales	Lachnospiraceae	LachnospiraceaeNK4A136group	Zotu49	Zotu49; LachnospiraceaeNK4A136group
929	Zotu180; Oscillibacter	D29669_02-AV968	0.00569801	AV968	tg/tg	5wk	tg/tg_5wk	Healthy	NT	Healthy_5wk	5wk_tg/tg	5wk_NT	5.3	0	T	162	T_tg/tg	f	7.49739	27.8844	Bacteria	Firmicutes	Clostridia	Oscillospirales	Oscillospiraceae	Oscillibacter	Zotu180	Zotu180; Oscillibacter
930	Zotu49; LachnospiraceaeNK4A136group	D29692_25-AV608	0.00523903	AV608	fl/fl	12wk	fl/fl_12wk	Healthy	NT	Healthy_12wk	12wk_fl/fl	12wk_NT	11.7	0	I	144	I_fl/fl	m	NA	NA	Bacteria	Firmicutes	Clostridia	Lachnospirales	Lachnospiraceae	LachnospiraceaeNK4A136group	Zotu49	Zotu49; LachnospiraceaeNK4A136group
931	Zotu59; Muribaculum	D29759_92-AV610	0.00501442	AV610	fl/fl	12wk	fl/fl_12wk	Healthy	NT	Healthy_12wk	12wk_fl/fl	12wk_NT	12	0	I	144	I_fl/fl	m	NA	NA	Bacteria	Bacteroidota	Bacteroidia	Bacteroidales	Muribaculaceae	Muribaculum	Zotu59	Zotu59; Muribaculum
932	Zotu203; LachnospiraceaeNK4A136group	D29748_81-AV570	0.00493437	AV570	tg/wt	12wk	tg/wt_12wk	Healthy	NT	Healthy_12wk	12wk_tg/wt	12wk_NT	12.6	0	D	138	D_tg/wt	f	NA	NA	Bacteria	Firmicutes	Clostridia	Lachnospirales	Lachnospiraceae	LachnospiraceaeNK4A136group	Zotu203	Zotu203; LachnospiraceaeNK4A136group
933	Zotu111; Parabacteroides	D29749_82-AV579	0.00448773	AV579	tg/wt	12wk	tg/wt_12wk	Healthy	NT	Healthy_12wk	12wk_tg/wt	12wk_NT	12	0	F	141	F_tg/wt	f	NA	NA	Bacteria	Bacteroidota	Bacteroidia	Bacteroidales	Tannerellaceae	Parabacteroides	Zotu111	Zotu111; Parabacteroides
934	Zotu595; Lachnoclostridium	D29741_74-AV782.2TA	0.00435872	AV7822TA	tg/tg	12wk	tg/tg_12wk	Tumor_adjacent	T	Tumor_adjacent_12wk	12wk_tg/tg	12wk_T	12.1	1	M	149	M_tg/tg	f	NA	NA	Bacteria	Firmicutes	Clostridia	Lachnospirales	Lachnospiraceae	Lachnoclostridium	Zotu595	Zotu595; Lachnoclostridium
935	Zotu412; Parasutterella	D29740_73-AV791TA	0.00430747	AV791TA	tg/tg	12wk	tg/tg_12wk	Tumor_adjacent	T	Tumor_adjacent_12wk	12wk_tg/tg	12wk_T	12.1	3	N	152a	N_tg/tg	f	NA	NA	Bacteria	Proteobacteria	Gammaproteobacteria	Burkholderiales	Sutterellaceae	Parasutterella	Zotu412	Zotu412; Parasutterella
936	Zotu203; LachnospiraceaeNK4A136group	D29758_91-AV609	0.00419692	AV609	fl/fl	12wk	fl/fl_12wk	Healthy	NT	Healthy_12wk	12wk_fl/fl	12wk_NT	11.7	0	I	144	I_fl/fl	m	NA	NA	Bacteria	Firmicutes	Clostridia	Lachnospirales	Lachnospiraceae	LachnospiraceaeNK4A136group	Zotu203	Zotu203; LachnospiraceaeNK4A136group
937	Zotu104; GOTU1392	D29668_01-AV967	0	AV967	tg/tg	5wk	tg/tg_5wk	Healthy	NT	Healthy_5wk	5wk_tg/tg	5wk_NT	5.3	0	T	162	T_tg/tg	f	5.12087	23.5022	Bacteria	Bacteroidota	Bacteroidia	Bacteroidales	Muribaculaceae	GOTU1392	Zotu104	Zotu104; GOTU1392
938	Zotu104; GOTU1392	D29669_02-AV968	0	AV968	tg/tg	5wk	tg/tg_5wk	Healthy	NT	Healthy_5wk	5wk_tg/tg	5wk_NT	5.3	0	T	162	T_tg/tg	f	7.49739	27.8844	Bacteria	Bacteroidota	Bacteroidia	Bacteroidales	Muribaculaceae	GOTU1392	Zotu104	Zotu104; GOTU1392
939	Zotu104; GOTU1392	D29670_03-AV971	0	AV971	tg/tg	5wk	tg/tg_5wk	Healthy	NT	Healthy_5wk	5wk_tg/tg	5wk_NT	5.3	0	U	165	U_tg/tg	m	4.53066	23.611	Bacteria	Bacteroidota	Bacteroidia	Bacteroidales	Muribaculaceae	GOTU1392	Zotu104	Zotu104; GOTU1392
940	Zotu104; GOTU1392	D29672_05-AV974	0	AV974	tg/tg	5wk	tg/tg_5wk	Healthy	NT	Healthy_5wk	5wk_tg/tg	5wk_NT	5.3	0	V	165	V_tg/tg	f	5.99207	23.4479	Bacteria	Bacteroidota	Bacteroidia	Bacteroidales	Muribaculaceae	GOTU1392	Zotu104	Zotu104; GOTU1392
941	Zotu104; GOTU1392	D29673_06-AV996	0	AV996	tg/tg	5wk	tg/tg_5wk	Healthy	NT	Healthy_5wk	5wk_tg/tg	5wk_NT	5.1	0	W	170	W_tg/tg	f	NA	NA	Bacteria	Bacteroidota	Bacteroidia	Bacteroidales	Muribaculaceae	GOTU1392	Zotu104	Zotu104; GOTU1392
942	Zotu104; GOTU1392	D29676_09-AV584	0	AV584	tg/wt	5wk	tg/wt_5wk	Healthy	NT	Healthy_5wk	5wk_tg/wt	5wk_NT	5.3	0	F	141	F_tg/wt	f	2.77609	20.6021	Bacteria	Bacteroidota	Bacteroidia	Bacteroidales	Muribaculaceae	GOTU1392	Zotu104	Zotu104; GOTU1392
943	Zotu104; GOTU1392	D29683_16-AV816	0	AV816	fl/fl	5wk	fl/fl_5wk	Healthy	NT	Healthy_5wk	5wk_fl/fl	5wk_NT	5	0	Q	159	Q_fl/fl	m	NA	NA	Bacteria	Bacteroidota	Bacteroidia	Bacteroidales	Muribaculaceae	GOTU1392	Zotu104	Zotu104; GOTU1392
944	Zotu104; GOTU1392	D29684_17-AV817	0	AV817	tg/tg	5wk	tg/tg_5wk	Healthy	NT	Healthy_5wk	5wk_tg/tg	5wk_NT	5	0	Q	159	Q_tg/tg	m	5.42537	25.4229	Bacteria	Bacteroidota	Bacteroidia	Bacteroidales	Muribaculaceae	GOTU1392	Zotu104	Zotu104; GOTU1392
945	Zotu104; GOTU1392	D29737_70-AV794T	0	AV794T	tg/tg	12wk	tg/tg_12wk	Tumor	T	Tumor_12wk	12wk_tg/tg	12wk_T	12	1	N	152a	N_tg/tg	f	NA	NA	Bacteria	Bacteroidota	Bacteroidia	Bacteroidales	Muribaculaceae	GOTU1392	Zotu104	Zotu104; GOTU1392
946	Zotu111; Parabacteroides	D29673_06-AV996	0	AV996	tg/tg	5wk	tg/tg_5wk	Healthy	NT	Healthy_5wk	5wk_tg/tg	5wk_NT	5.1	0	W	170	W_tg/tg	f	NA	NA	Bacteria	Bacteroidota	Bacteroidia	Bacteroidales	Tannerellaceae	Parabacteroides	Zotu111	Zotu111; Parabacteroides
947	Zotu111; Parabacteroides	D29675_08-AV583	0	AV583	tg/wt	5wk	tg/wt_5wk	Healthy	NT	Healthy_5wk	5wk_tg/wt	5wk_NT	5.3	0	F	141	F_tg/wt	f	2.17808	23.611	Bacteria	Bacteroidota	Bacteroidia	Bacteroidales	Tannerellaceae	Parabacteroides	Zotu111	Zotu111; Parabacteroides
948	Zotu111; Parabacteroides	D29676_09-AV584	0	AV584	tg/wt	5wk	tg/wt_5wk	Healthy	NT	Healthy_5wk	5wk_tg/wt	5wk_NT	5.3	0	F	141	F_tg/wt	f	2.77609	20.6021	Bacteria	Bacteroidota	Bacteroidia	Bacteroidales	Tannerellaceae	Parabacteroides	Zotu111	Zotu111; Parabacteroides
949	Zotu111; Parabacteroides	D29683_16-AV816	0	AV816	fl/fl	5wk	fl/fl_5wk	Healthy	NT	Healthy_5wk	5wk_fl/fl	5wk_NT	5	0	Q	159	Q_fl/fl	m	NA	NA	Bacteria	Bacteroidota	Bacteroidia	Bacteroidales	Tannerellaceae	Parabacteroides	Zotu111	Zotu111; Parabacteroides
950	Zotu111; Parabacteroides	D29691_24-AV580	0	AV580	fl/fl	12wk	fl/fl_12wk	Healthy	NT	Healthy_12wk	12wk_fl/fl	12wk_NT	12	0	F	141	F_fl/fl	f	NA	NA	Bacteria	Bacteroidota	Bacteroidia	Bacteroidales	Tannerellaceae	Parabacteroides	Zotu111	Zotu111; Parabacteroides
951	Zotu111; Parabacteroides	D29752_85-AV865	0	AV865	fl/fl	5wk	fl/fl_5wk	Healthy	NT	Healthy_5wk	5wk_fl/fl	5wk_NT	5	0	S	160	S_fl/fl	m	NA	NA	Bacteria	Bacteroidota	Bacteroidia	Bacteroidales	Tannerellaceae	Parabacteroides	Zotu111	Zotu111; Parabacteroides
952	Zotu132; Tuzzerella	D29736_69-AV782.2T	0	AV7822T	tg/tg	12wk	tg/tg_12wk	Tumor	T	Tumor_12wk	12wk_tg/tg	12wk_T	12.1	1	M	149	M_tg/tg	f	NA	NA	Bacteria	Firmicutes	Clostridia	Lachnospirales	Lachnospiraceae	Tuzzerella	Zotu132	Zotu132; Tuzzerella
953	Zotu132; Tuzzerella	D29743_76-AV833T	0	AV833T	tg/tg	12wk	tg/tg_12wk	Tumor	T	Tumor_12wk	12wk_tg/tg	12wk_T	12.4	5	R	158	R_tg/tg	f	NA	NA	Bacteria	Firmicutes	Clostridia	Lachnospirales	Lachnospiraceae	Tuzzerella	Zotu132	Zotu132; Tuzzerella
954	Zotu135; GOTU2838	D29738_71-AV604TA	0	AV604TA	tg/tg	12wk	tg/tg_12wk	Tumor_adjacent	T	Tumor_adjacent_12wk	12wk_tg/tg	12wk_T	12.3	3	I	143	I_tg/tg	m	NA	NA	Bacteria	Desulfobacterota	Desulfovibrionia	Desulfovibrionales	Desulfovibrionaceae	GOTU2838	Zotu135	Zotu135; GOTU2838
955	Zotu160; Desulfovibrio	D29675_08-AV583	0	AV583	tg/wt	5wk	tg/wt_5wk	Healthy	NT	Healthy_5wk	5wk_tg/wt	5wk_NT	5.3	0	F	141	F_tg/wt	f	2.17808	23.611	Bacteria	Desulfobacterota	Desulfovibrionia	Desulfovibrionales	Desulfovibrionaceae	Desulfovibrio	Zotu160	Zotu160; Desulfovibrio
956	Zotu160; Desulfovibrio	D29683_16-AV816	0	AV816	fl/fl	5wk	fl/fl_5wk	Healthy	NT	Healthy_5wk	5wk_fl/fl	5wk_NT	5	0	Q	159	Q_fl/fl	m	NA	NA	Bacteria	Desulfobacterota	Desulfovibrionia	Desulfovibrionales	Desulfovibrionaceae	Desulfovibrio	Zotu160	Zotu160; Desulfovibrio
957	Zotu160; Desulfovibrio	D29686_19-AV864	0	AV864	fl/fl	5wk	fl/fl_5wk	Healthy	NT	Healthy_5wk	5wk_fl/fl	5wk_NT	5	0	S	160	S_fl/fl	m	NA	NA	Bacteria	Desulfobacterota	Desulfovibrionia	Desulfovibrionales	Desulfovibrionaceae	Desulfovibrio	Zotu160	Zotu160; Desulfovibrio
958	Zotu160; Desulfovibrio	D29691_24-AV580	0	AV580	fl/fl	12wk	fl/fl_12wk	Healthy	NT	Healthy_12wk	12wk_fl/fl	12wk_NT	12	0	F	141	F_fl/fl	f	NA	NA	Bacteria	Desulfobacterota	Desulfovibrionia	Desulfovibrionales	Desulfovibrionaceae	Desulfovibrio	Zotu160	Zotu160; Desulfovibrio
959	Zotu160; Desulfovibrio	D29753_86-AV866	0	AV866	fl/fl	5wk	fl/fl_5wk	Healthy	NT	Healthy_5wk	5wk_fl/fl	5wk_NT	5	0	S	160	S_fl/fl	m	NA	NA	Bacteria	Desulfobacterota	Desulfovibrionia	Desulfovibrionales	Desulfovibrionaceae	Desulfovibrio	Zotu160	Zotu160; Desulfovibrio
960	Zotu160; Desulfovibrio	D29760_93-AV611	0	AV611	fl/fl	12wk	fl/fl_12wk	Healthy	NT	Healthy_12wk	12wk_fl/fl	12wk_NT	12	0	I	144	I_fl/fl	m	NA	NA	Bacteria	Desulfobacterota	Desulfovibrionia	Desulfovibrionales	Desulfovibrionaceae	Desulfovibrio	Zotu160	Zotu160; Desulfovibrio
961	Zotu160; Desulfovibrio	D29761_94-AV802	0	AV802	fl/fl	12wk	fl/fl_12wk	Healthy	NT	Healthy_12wk	12wk_fl/fl	12wk_NT	12.4	0	O	156	O_fl/fl	f	NA	NA	Bacteria	Desulfobacterota	Desulfovibrionia	Desulfovibrionales	Desulfovibrionaceae	Desulfovibrio	Zotu160	Zotu160; Desulfovibrio
962	Zotu1615; Erysipelatoclostridium	D29669_02-AV968	0	AV968	tg/tg	5wk	tg/tg_5wk	Healthy	NT	Healthy_5wk	5wk_tg/tg	5wk_NT	5.3	0	T	162	T_tg/tg	f	7.49739	27.8844	Bacteria	Firmicutes	Bacilli	Erysipelotrichales	Erysipelatoclostridiaceae	Erysipelatoclostridium	Zotu1615	Zotu1615; Erysipelatoclostridium
963	Zotu1615; Erysipelatoclostridium	D29670_03-AV971	0	AV971	tg/tg	5wk	tg/tg_5wk	Healthy	NT	Healthy_5wk	5wk_tg/tg	5wk_NT	5.3	0	U	165	U_tg/tg	m	4.53066	23.611	Bacteria	Firmicutes	Bacilli	Erysipelotrichales	Erysipelatoclostridiaceae	Erysipelatoclostridium	Zotu1615	Zotu1615; Erysipelatoclostridium
964	Zotu1615; Erysipelatoclostridium	D29671_04-AV972	0	AV972	tg/tg	5wk	tg/tg_5wk	Healthy	NT	Healthy_5wk	5wk_tg/tg	5wk_NT	5.3	0	U	165	U_tg/tg	m	7.60205	23.7204	Bacteria	Firmicutes	Bacilli	Erysipelotrichales	Erysipelatoclostridiaceae	Erysipelatoclostridium	Zotu1615	Zotu1615; Erysipelatoclostridium
965	Zotu1615; Erysipelatoclostridium	D29672_05-AV974	0	AV974	tg/tg	5wk	tg/tg_5wk	Healthy	NT	Healthy_5wk	5wk_tg/tg	5wk_NT	5.3	0	V	165	V_tg/tg	f	5.99207	23.4479	Bacteria	Firmicutes	Bacilli	Erysipelotrichales	Erysipelatoclostridiaceae	Erysipelatoclostridium	Zotu1615	Zotu1615; Erysipelatoclostridium
966	Zotu1615; Erysipelatoclostridium	D29673_06-AV996	0	AV996	tg/tg	5wk	tg/tg_5wk	Healthy	NT	Healthy_5wk	5wk_tg/tg	5wk_NT	5.1	0	W	170	W_tg/tg	f	NA	NA	Bacteria	Firmicutes	Bacilli	Erysipelotrichales	Erysipelatoclostridiaceae	Erysipelatoclostridium	Zotu1615	Zotu1615; Erysipelatoclostridium
967	Zotu1615; Erysipelatoclostridium	D29675_08-AV583	0	AV583	tg/wt	5wk	tg/wt_5wk	Healthy	NT	Healthy_5wk	5wk_tg/wt	5wk_NT	5.3	0	F	141	F_tg/wt	f	2.17808	23.611	Bacteria	Firmicutes	Bacilli	Erysipelotrichales	Erysipelatoclostridiaceae	Erysipelatoclostridium	Zotu1615	Zotu1615; Erysipelatoclostridium
968	Zotu1615; Erysipelatoclostridium	D29676_09-AV584	0	AV584	tg/wt	5wk	tg/wt_5wk	Healthy	NT	Healthy_5wk	5wk_tg/wt	5wk_NT	5.3	0	F	141	F_tg/wt	f	2.77609	20.6021	Bacteria	Firmicutes	Bacilli	Erysipelotrichales	Erysipelatoclostridiaceae	Erysipelatoclostridium	Zotu1615	Zotu1615; Erysipelatoclostridium
969	Zotu1615; Erysipelatoclostridium	D29677_10-AV587	0	AV587	tg/wt	5wk	tg/wt_5wk	Healthy	NT	Healthy_5wk	5wk_tg/wt	5wk_NT	5.1	0	G	140	G_tg/wt	m	2.40559	17.9352	Bacteria	Firmicutes	Bacilli	Erysipelotrichales	Erysipelatoclostridiaceae	Erysipelatoclostridium	Zotu1615	Zotu1615; Erysipelatoclostridium
970	Zotu1615; Erysipelatoclostridium	D29678_11-AV588	0	AV588	tg/wt	5wk	tg/wt_5wk	Healthy	NT	Healthy_5wk	5wk_tg/wt	5wk_NT	4.9	0	G	140	G_tg/wt	m	2.74421	20.9381	Bacteria	Firmicutes	Bacilli	Erysipelotrichales	Erysipelatoclostridiaceae	Erysipelatoclostridium	Zotu1615	Zotu1615; Erysipelatoclostridium
971	Zotu1615; Erysipelatoclostridium	D29679_12-AV596	0	AV596	tg/wt	5wk	tg/wt_5wk	Healthy	NT	Healthy_5wk	5wk_tg/wt	5wk_NT	4.9	0	H	139	H_tg/wt	m	NA	NA	Bacteria	Firmicutes	Bacilli	Erysipelotrichales	Erysipelatoclostridiaceae	Erysipelatoclostridium	Zotu1615	Zotu1615; Erysipelatoclostridium
972	Zotu1615; Erysipelatoclostridium	D29680_13-AV597	0	AV597	tg/wt	5wk	tg/wt_5wk	Healthy	NT	Healthy_5wk	5wk_tg/wt	5wk_NT	4.9	0	H	139	H_tg/wt	m	NA	NA	Bacteria	Firmicutes	Bacilli	Erysipelotrichales	Erysipelatoclostridiaceae	Erysipelatoclostridium	Zotu1615	Zotu1615; Erysipelatoclostridium
973	Zotu1615; Erysipelatoclostridium	D29683_16-AV816	0	AV816	fl/fl	5wk	fl/fl_5wk	Healthy	NT	Healthy_5wk	5wk_fl/fl	5wk_NT	5	0	Q	159	Q_fl/fl	m	NA	NA	Bacteria	Firmicutes	Bacilli	Erysipelotrichales	Erysipelatoclostridiaceae	Erysipelatoclostridium	Zotu1615	Zotu1615; Erysipelatoclostridium
974	Zotu1615; Erysipelatoclostridium	D29684_17-AV817	0	AV817	tg/tg	5wk	tg/tg_5wk	Healthy	NT	Healthy_5wk	5wk_tg/tg	5wk_NT	5	0	Q	159	Q_tg/tg	m	5.42537	25.4229	Bacteria	Firmicutes	Bacilli	Erysipelotrichales	Erysipelatoclostridiaceae	Erysipelatoclostridium	Zotu1615	Zotu1615; Erysipelatoclostridium
975	Zotu1615; Erysipelatoclostridium	D29685_18-AV863	0	AV863	fl/fl	5wk	fl/fl_5wk	Healthy	NT	Healthy_5wk	5wk_fl/fl	5wk_NT	5	0	S	160	S_fl/fl	m	NA	NA	Bacteria	Firmicutes	Bacilli	Erysipelotrichales	Erysipelatoclostridiaceae	Erysipelatoclostridium	Zotu1615	Zotu1615; Erysipelatoclostridium
976	Zotu1615; Erysipelatoclostridium	D29686_19-AV864	0	AV864	fl/fl	5wk	fl/fl_5wk	Healthy	NT	Healthy_5wk	5wk_fl/fl	5wk_NT	5	0	S	160	S_fl/fl	m	NA	NA	Bacteria	Firmicutes	Bacilli	Erysipelotrichales	Erysipelatoclostridiaceae	Erysipelatoclostridium	Zotu1615	Zotu1615; Erysipelatoclostridium
977	Zotu1615; Erysipelatoclostridium	D29691_24-AV580	0	AV580	fl/fl	12wk	fl/fl_12wk	Healthy	NT	Healthy_12wk	12wk_fl/fl	12wk_NT	12	0	F	141	F_fl/fl	f	NA	NA	Bacteria	Firmicutes	Bacilli	Erysipelotrichales	Erysipelatoclostridiaceae	Erysipelatoclostridium	Zotu1615	Zotu1615; Erysipelatoclostridium
978	Zotu1615; Erysipelatoclostridium	D29692_25-AV608	0	AV608	fl/fl	12wk	fl/fl_12wk	Healthy	NT	Healthy_12wk	12wk_fl/fl	12wk_NT	11.7	0	I	144	I_fl/fl	m	NA	NA	Bacteria	Firmicutes	Bacilli	Erysipelotrichales	Erysipelatoclostridiaceae	Erysipelatoclostridium	Zotu1615	Zotu1615; Erysipelatoclostridium
979	Zotu1615; Erysipelatoclostridium	D29733_66-AV604T	0	AV604T	tg/tg	12wk	tg/tg_12wk	Tumor	T	Tumor_12wk	12wk_tg/tg	12wk_T	12.3	3	I	143	I_tg/tg	m	NA	NA	Bacteria	Firmicutes	Bacilli	Erysipelotrichales	Erysipelatoclostridiaceae	Erysipelatoclostridium	Zotu1615	Zotu1615; Erysipelatoclostridium
980	Zotu1615; Erysipelatoclostridium	D29734_67-AV770T	0	AV770T	tg/tg	12wk	tg/tg_12wk	Tumor	T	Tumor_12wk	12wk_tg/tg	12wk_T	12.1	1	L	147a	L_tg/tg	f	NA	NA	Bacteria	Firmicutes	Bacilli	Erysipelotrichales	Erysipelatoclostridiaceae	Erysipelatoclostridium	Zotu1615	Zotu1615; Erysipelatoclostridium
981	Zotu1615; Erysipelatoclostridium	D29735_68-AV791T	0	AV791T	tg/tg	12wk	tg/tg_12wk	Tumor	T	Tumor_12wk	12wk_tg/tg	12wk_T	12.1	3	N	152a	N_tg/tg	f	NA	NA	Bacteria	Firmicutes	Bacilli	Erysipelotrichales	Erysipelatoclostridiaceae	Erysipelatoclostridium	Zotu1615	Zotu1615; Erysipelatoclostridium
982	Zotu1615; Erysipelatoclostridium	D29736_69-AV782.2T	0	AV7822T	tg/tg	12wk	tg/tg_12wk	Tumor	T	Tumor_12wk	12wk_tg/tg	12wk_T	12.1	1	M	149	M_tg/tg	f	NA	NA	Bacteria	Firmicutes	Bacilli	Erysipelotrichales	Erysipelatoclostridiaceae	Erysipelatoclostridium	Zotu1615	Zotu1615; Erysipelatoclostridium
983	Zotu1615; Erysipelatoclostridium	D29737_70-AV794T	0	AV794T	tg/tg	12wk	tg/tg_12wk	Tumor	T	Tumor_12wk	12wk_tg/tg	12wk_T	12	1	N	152a	N_tg/tg	f	NA	NA	Bacteria	Firmicutes	Bacilli	Erysipelotrichales	Erysipelatoclostridiaceae	Erysipelatoclostridium	Zotu1615	Zotu1615; Erysipelatoclostridium
984	Zotu1615; Erysipelatoclostridium	D29738_71-AV604TA	0	AV604TA	tg/tg	12wk	tg/tg_12wk	Tumor_adjacent	T	Tumor_adjacent_12wk	12wk_tg/tg	12wk_T	12.3	3	I	143	I_tg/tg	m	NA	NA	Bacteria	Firmicutes	Bacilli	Erysipelotrichales	Erysipelatoclostridiaceae	Erysipelatoclostridium	Zotu1615	Zotu1615; Erysipelatoclostridium
985	Zotu1615; Erysipelatoclostridium	D29739_72-AV770TA	0	AV770TA	tg/tg	12wk	tg/tg_12wk	Tumor_adjacent	T	Tumor_adjacent_12wk	12wk_tg/tg	12wk_T	12.1	1	L	147a	L_tg/tg	f	NA	NA	Bacteria	Firmicutes	Bacilli	Erysipelotrichales	Erysipelatoclostridiaceae	Erysipelatoclostridium	Zotu1615	Zotu1615; Erysipelatoclostridium
986	Zotu1615; Erysipelatoclostridium	D29740_73-AV791TA	0	AV791TA	tg/tg	12wk	tg/tg_12wk	Tumor_adjacent	T	Tumor_adjacent_12wk	12wk_tg/tg	12wk_T	12.1	3	N	152a	N_tg/tg	f	NA	NA	Bacteria	Firmicutes	Bacilli	Erysipelotrichales	Erysipelatoclostridiaceae	Erysipelatoclostridium	Zotu1615	Zotu1615; Erysipelatoclostridium
987	Zotu1615; Erysipelatoclostridium	D29741_74-AV782.2TA	0	AV7822TA	tg/tg	12wk	tg/tg_12wk	Tumor_adjacent	T	Tumor_adjacent_12wk	12wk_tg/tg	12wk_T	12.1	1	M	149	M_tg/tg	f	NA	NA	Bacteria	Firmicutes	Bacilli	Erysipelotrichales	Erysipelatoclostridiaceae	Erysipelatoclostridium	Zotu1615	Zotu1615; Erysipelatoclostridium
988	Zotu1615; Erysipelatoclostridium	D29742_75-AV794TA	0	AV794TA	tg/tg	12wk	tg/tg_12wk	Tumor_adjacent	T	Tumor_adjacent_12wk	12wk_tg/tg	12wk_T	12	1	N	152a	N_tg/tg	f	NA	NA	Bacteria	Firmicutes	Bacilli	Erysipelotrichales	Erysipelatoclostridiaceae	Erysipelatoclostridium	Zotu1615	Zotu1615; Erysipelatoclostridium
989	Zotu1615; Erysipelatoclostridium	D29743_76-AV833T	0	AV833T	tg/tg	12wk	tg/tg_12wk	Tumor	T	Tumor_12wk	12wk_tg/tg	12wk_T	12.4	5	R	158	R_tg/tg	f	NA	NA	Bacteria	Firmicutes	Bacilli	Erysipelotrichales	Erysipelatoclostridiaceae	Erysipelatoclostridium	Zotu1615	Zotu1615; Erysipelatoclostridium
990	Zotu1615; Erysipelatoclostridium	D29746_79-AV567	0	AV567	tg/wt	12wk	tg/wt_12wk	Healthy	NT	Healthy_12wk	12wk_tg/wt	12wk_NT	12	0	D	138	D_tg/wt	f	NA	NA	Bacteria	Firmicutes	Bacilli	Erysipelotrichales	Erysipelatoclostridiaceae	Erysipelatoclostridium	Zotu1615	Zotu1615; Erysipelatoclostridium
991	Zotu1615; Erysipelatoclostridium	D29747_80-AV568	0	AV568	tg/wt	12wk	tg/wt_12wk	Healthy	NT	Healthy_12wk	12wk_tg/wt	12wk_NT	12	0	D	138	D_tg/wt	f	NA	NA	Bacteria	Firmicutes	Bacilli	Erysipelotrichales	Erysipelatoclostridiaceae	Erysipelatoclostridium	Zotu1615	Zotu1615; Erysipelatoclostridium
992	Zotu1615; Erysipelatoclostridium	D29748_81-AV570	0	AV570	tg/wt	12wk	tg/wt_12wk	Healthy	NT	Healthy_12wk	12wk_tg/wt	12wk_NT	12.6	0	D	138	D_tg/wt	f	NA	NA	Bacteria	Firmicutes	Bacilli	Erysipelotrichales	Erysipelatoclostridiaceae	Erysipelatoclostridium	Zotu1615	Zotu1615; Erysipelatoclostridium
993	Zotu1615; Erysipelatoclostridium	D29749_82-AV579	0	AV579	tg/wt	12wk	tg/wt_12wk	Healthy	NT	Healthy_12wk	12wk_tg/wt	12wk_NT	12	0	F	141	F_tg/wt	f	NA	NA	Bacteria	Firmicutes	Bacilli	Erysipelotrichales	Erysipelatoclostridiaceae	Erysipelatoclostridium	Zotu1615	Zotu1615; Erysipelatoclostridium
994	Zotu1615; Erysipelatoclostridium	D29750_83-AV814	0	AV814	tg/wt	12wk	tg/wt_12wk	Healthy	NT	Healthy_12wk	12wk_tg/wt	12wk_NT	12.3	0	P	157	P_tg/wt	m	NA	NA	Bacteria	Firmicutes	Bacilli	Erysipelotrichales	Erysipelatoclostridiaceae	Erysipelatoclostridium	Zotu1615	Zotu1615; Erysipelatoclostridium
995	Zotu1615; Erysipelatoclostridium	D29751_84-AV803	0	AV803	tg/wt	12wk	tg/wt_12wk	Healthy	NT	Healthy_12wk	12wk_tg/wt	12wk_NT	12.4	0	O	156	O_tg/wt	f	NA	NA	Bacteria	Firmicutes	Bacilli	Erysipelotrichales	Erysipelatoclostridiaceae	Erysipelatoclostridium	Zotu1615	Zotu1615; Erysipelatoclostridium
996	Zotu1615; Erysipelatoclostridium	D29752_85-AV865	0	AV865	fl/fl	5wk	fl/fl_5wk	Healthy	NT	Healthy_5wk	5wk_fl/fl	5wk_NT	5	0	S	160	S_fl/fl	m	NA	NA	Bacteria	Firmicutes	Bacilli	Erysipelotrichales	Erysipelatoclostridiaceae	Erysipelatoclostridium	Zotu1615	Zotu1615; Erysipelatoclostridium
997	Zotu1615; Erysipelatoclostridium	D29753_86-AV866	0	AV866	fl/fl	5wk	fl/fl_5wk	Healthy	NT	Healthy_5wk	5wk_fl/fl	5wk_NT	5	0	S	160	S_fl/fl	m	NA	NA	Bacteria	Firmicutes	Bacilli	Erysipelotrichales	Erysipelatoclostridiaceae	Erysipelatoclostridium	Zotu1615	Zotu1615; Erysipelatoclostridium
998	Zotu1615; Erysipelatoclostridium	D29758_91-AV609	0	AV609	fl/fl	12wk	fl/fl_12wk	Healthy	NT	Healthy_12wk	12wk_fl/fl	12wk_NT	11.7	0	I	144	I_fl/fl	m	NA	NA	Bacteria	Firmicutes	Bacilli	Erysipelotrichales	Erysipelatoclostridiaceae	Erysipelatoclostridium	Zotu1615	Zotu1615; Erysipelatoclostridium
999	Zotu1615; Erysipelatoclostridium	D29759_92-AV610	0	AV610	fl/fl	12wk	fl/fl_12wk	Healthy	NT	Healthy_12wk	12wk_fl/fl	12wk_NT	12	0	I	144	I_fl/fl	m	NA	NA	Bacteria	Firmicutes	Bacilli	Erysipelotrichales	Erysipelatoclostridiaceae	Erysipelatoclostridium	Zotu1615	Zotu1615; Erysipelatoclostridium
1000	Zotu1615; Erysipelatoclostridium	D29760_93-AV611	0	AV611	fl/fl	12wk	fl/fl_12wk	Healthy	NT	Healthy_12wk	12wk_fl/fl	12wk_NT	12	0	I	144	I_fl/fl	m	NA	NA	Bacteria	Firmicutes	Bacilli	Erysipelotrichales	Erysipelatoclostridiaceae	Erysipelatoclostridium	Zotu1615	Zotu1615; Erysipelatoclostridium
1001	Zotu1615; Erysipelatoclostridium	D29761_94-AV802	0	AV802	fl/fl	12wk	fl/fl_12wk	Healthy	NT	Healthy_12wk	12wk_fl/fl	12wk_NT	12.4	0	O	156	O_fl/fl	f	NA	NA	Bacteria	Firmicutes	Bacilli	Erysipelotrichales	Erysipelatoclostridiaceae	Erysipelatoclostridium	Zotu1615	Zotu1615; Erysipelatoclostridium
1002	Zotu180; Oscillibacter	D29678_11-AV588	0	AV588	tg/wt	5wk	tg/wt_5wk	Healthy	NT	Healthy_5wk	5wk_tg/wt	5wk_NT	4.9	0	G	140	G_tg/wt	m	2.74421	20.9381	Bacteria	Firmicutes	Clostridia	Oscillospirales	Oscillospiraceae	Oscillibacter	Zotu180	Zotu180; Oscillibacter
1003	Zotu180; Oscillibacter	D29683_16-AV816	0	AV816	fl/fl	5wk	fl/fl_5wk	Healthy	NT	Healthy_5wk	5wk_fl/fl	5wk_NT	5	0	Q	159	Q_fl/fl	m	NA	NA	Bacteria	Firmicutes	Clostridia	Oscillospirales	Oscillospiraceae	Oscillibacter	Zotu180	Zotu180; Oscillibacter
1004	Zotu180; Oscillibacter	D29684_17-AV817	0	AV817	tg/tg	5wk	tg/tg_5wk	Healthy	NT	Healthy_5wk	5wk_tg/tg	5wk_NT	5	0	Q	159	Q_tg/tg	m	5.42537	25.4229	Bacteria	Firmicutes	Clostridia	Oscillospirales	Oscillospiraceae	Oscillibacter	Zotu180	Zotu180; Oscillibacter
1005	Zotu180; Oscillibacter	D29686_19-AV864	0	AV864	fl/fl	5wk	fl/fl_5wk	Healthy	NT	Healthy_5wk	5wk_fl/fl	5wk_NT	5	0	S	160	S_fl/fl	m	NA	NA	Bacteria	Firmicutes	Clostridia	Oscillospirales	Oscillospiraceae	Oscillibacter	Zotu180	Zotu180; Oscillibacter
1006	Zotu180; Oscillibacter	D29733_66-AV604T	0	AV604T	tg/tg	12wk	tg/tg_12wk	Tumor	T	Tumor_12wk	12wk_tg/tg	12wk_T	12.3	3	I	143	I_tg/tg	m	NA	NA	Bacteria	Firmicutes	Clostridia	Oscillospirales	Oscillospiraceae	Oscillibacter	Zotu180	Zotu180; Oscillibacter
1007	Zotu180; Oscillibacter	D29748_81-AV570	0	AV570	tg/wt	12wk	tg/wt_12wk	Healthy	NT	Healthy_12wk	12wk_tg/wt	12wk_NT	12.6	0	D	138	D_tg/wt	f	NA	NA	Bacteria	Firmicutes	Clostridia	Oscillospirales	Oscillospiraceae	Oscillibacter	Zotu180	Zotu180; Oscillibacter
1008	Zotu188; GOTU1512	D29668_01-AV967	0	AV967	tg/tg	5wk	tg/tg_5wk	Healthy	NT	Healthy_5wk	5wk_tg/tg	5wk_NT	5.3	0	T	162	T_tg/tg	f	5.12087	23.5022	Bacteria	Bacteroidota	Bacteroidia	Bacteroidales	Muribaculaceae	GOTU1512	Zotu188	Zotu188; GOTU1512
1009	Zotu188; GOTU1512	D29669_02-AV968	0	AV968	tg/tg	5wk	tg/tg_5wk	Healthy	NT	Healthy_5wk	5wk_tg/tg	5wk_NT	5.3	0	T	162	T_tg/tg	f	7.49739	27.8844	Bacteria	Bacteroidota	Bacteroidia	Bacteroidales	Muribaculaceae	GOTU1512	Zotu188	Zotu188; GOTU1512
1010	Zotu188; GOTU1512	D29670_03-AV971	0	AV971	tg/tg	5wk	tg/tg_5wk	Healthy	NT	Healthy_5wk	5wk_tg/tg	5wk_NT	5.3	0	U	165	U_tg/tg	m	4.53066	23.611	Bacteria	Bacteroidota	Bacteroidia	Bacteroidales	Muribaculaceae	GOTU1512	Zotu188	Zotu188; GOTU1512
1011	Zotu188; GOTU1512	D29671_04-AV972	0	AV972	tg/tg	5wk	tg/tg_5wk	Healthy	NT	Healthy_5wk	5wk_tg/tg	5wk_NT	5.3	0	U	165	U_tg/tg	m	7.60205	23.7204	Bacteria	Bacteroidota	Bacteroidia	Bacteroidales	Muribaculaceae	GOTU1512	Zotu188	Zotu188; GOTU1512
1012	Zotu188; GOTU1512	D29673_06-AV996	0	AV996	tg/tg	5wk	tg/tg_5wk	Healthy	NT	Healthy_5wk	5wk_tg/tg	5wk_NT	5.1	0	W	170	W_tg/tg	f	NA	NA	Bacteria	Bacteroidota	Bacteroidia	Bacteroidales	Muribaculaceae	GOTU1512	Zotu188	Zotu188; GOTU1512
1013	Zotu188; GOTU1512	D29675_08-AV583	0	AV583	tg/wt	5wk	tg/wt_5wk	Healthy	NT	Healthy_5wk	5wk_tg/wt	5wk_NT	5.3	0	F	141	F_tg/wt	f	2.17808	23.611	Bacteria	Bacteroidota	Bacteroidia	Bacteroidales	Muribaculaceae	GOTU1512	Zotu188	Zotu188; GOTU1512
1014	Zotu188; GOTU1512	D29676_09-AV584	0	AV584	tg/wt	5wk	tg/wt_5wk	Healthy	NT	Healthy_5wk	5wk_tg/wt	5wk_NT	5.3	0	F	141	F_tg/wt	f	2.77609	20.6021	Bacteria	Bacteroidota	Bacteroidia	Bacteroidales	Muribaculaceae	GOTU1512	Zotu188	Zotu188; GOTU1512
1015	Zotu188; GOTU1512	D29677_10-AV587	0	AV587	tg/wt	5wk	tg/wt_5wk	Healthy	NT	Healthy_5wk	5wk_tg/wt	5wk_NT	5.1	0	G	140	G_tg/wt	m	2.40559	17.9352	Bacteria	Bacteroidota	Bacteroidia	Bacteroidales	Muribaculaceae	GOTU1512	Zotu188	Zotu188; GOTU1512
1016	Zotu188; GOTU1512	D29678_11-AV588	0	AV588	tg/wt	5wk	tg/wt_5wk	Healthy	NT	Healthy_5wk	5wk_tg/wt	5wk_NT	4.9	0	G	140	G_tg/wt	m	2.74421	20.9381	Bacteria	Bacteroidota	Bacteroidia	Bacteroidales	Muribaculaceae	GOTU1512	Zotu188	Zotu188; GOTU1512
1017	Zotu188; GOTU1512	D29679_12-AV596	0	AV596	tg/wt	5wk	tg/wt_5wk	Healthy	NT	Healthy_5wk	5wk_tg/wt	5wk_NT	4.9	0	H	139	H_tg/wt	m	NA	NA	Bacteria	Bacteroidota	Bacteroidia	Bacteroidales	Muribaculaceae	GOTU1512	Zotu188	Zotu188; GOTU1512
1018	Zotu188; GOTU1512	D29680_13-AV597	0	AV597	tg/wt	5wk	tg/wt_5wk	Healthy	NT	Healthy_5wk	5wk_tg/wt	5wk_NT	4.9	0	H	139	H_tg/wt	m	NA	NA	Bacteria	Bacteroidota	Bacteroidia	Bacteroidales	Muribaculaceae	GOTU1512	Zotu188	Zotu188; GOTU1512
1019	Zotu188; GOTU1512	D29683_16-AV816	0	AV816	fl/fl	5wk	fl/fl_5wk	Healthy	NT	Healthy_5wk	5wk_fl/fl	5wk_NT	5	0	Q	159	Q_fl/fl	m	NA	NA	Bacteria	Bacteroidota	Bacteroidia	Bacteroidales	Muribaculaceae	GOTU1512	Zotu188	Zotu188; GOTU1512
1020	Zotu188; GOTU1512	D29684_17-AV817	0	AV817	tg/tg	5wk	tg/tg_5wk	Healthy	NT	Healthy_5wk	5wk_tg/tg	5wk_NT	5	0	Q	159	Q_tg/tg	m	5.42537	25.4229	Bacteria	Bacteroidota	Bacteroidia	Bacteroidales	Muribaculaceae	GOTU1512	Zotu188	Zotu188; GOTU1512
1021	Zotu188; GOTU1512	D29685_18-AV863	0	AV863	fl/fl	5wk	fl/fl_5wk	Healthy	NT	Healthy_5wk	5wk_fl/fl	5wk_NT	5	0	S	160	S_fl/fl	m	NA	NA	Bacteria	Bacteroidota	Bacteroidia	Bacteroidales	Muribaculaceae	GOTU1512	Zotu188	Zotu188; GOTU1512
1022	Zotu188; GOTU1512	D29686_19-AV864	0	AV864	fl/fl	5wk	fl/fl_5wk	Healthy	NT	Healthy_5wk	5wk_fl/fl	5wk_NT	5	0	S	160	S_fl/fl	m	NA	NA	Bacteria	Bacteroidota	Bacteroidia	Bacteroidales	Muribaculaceae	GOTU1512	Zotu188	Zotu188; GOTU1512
1023	Zotu188; GOTU1512	D29691_24-AV580	0	AV580	fl/fl	12wk	fl/fl_12wk	Healthy	NT	Healthy_12wk	12wk_fl/fl	12wk_NT	12	0	F	141	F_fl/fl	f	NA	NA	Bacteria	Bacteroidota	Bacteroidia	Bacteroidales	Muribaculaceae	GOTU1512	Zotu188	Zotu188; GOTU1512
1024	Zotu188; GOTU1512	D29692_25-AV608	0	AV608	fl/fl	12wk	fl/fl_12wk	Healthy	NT	Healthy_12wk	12wk_fl/fl	12wk_NT	11.7	0	I	144	I_fl/fl	m	NA	NA	Bacteria	Bacteroidota	Bacteroidia	Bacteroidales	Muribaculaceae	GOTU1512	Zotu188	Zotu188; GOTU1512
1025	Zotu188; GOTU1512	D29733_66-AV604T	0	AV604T	tg/tg	12wk	tg/tg_12wk	Tumor	T	Tumor_12wk	12wk_tg/tg	12wk_T	12.3	3	I	143	I_tg/tg	m	NA	NA	Bacteria	Bacteroidota	Bacteroidia	Bacteroidales	Muribaculaceae	GOTU1512	Zotu188	Zotu188; GOTU1512
1026	Zotu188; GOTU1512	D29734_67-AV770T	0	AV770T	tg/tg	12wk	tg/tg_12wk	Tumor	T	Tumor_12wk	12wk_tg/tg	12wk_T	12.1	1	L	147a	L_tg/tg	f	NA	NA	Bacteria	Bacteroidota	Bacteroidia	Bacteroidales	Muribaculaceae	GOTU1512	Zotu188	Zotu188; GOTU1512
1027	Zotu188; GOTU1512	D29735_68-AV791T	0	AV791T	tg/tg	12wk	tg/tg_12wk	Tumor	T	Tumor_12wk	12wk_tg/tg	12wk_T	12.1	3	N	152a	N_tg/tg	f	NA	NA	Bacteria	Bacteroidota	Bacteroidia	Bacteroidales	Muribaculaceae	GOTU1512	Zotu188	Zotu188; GOTU1512
1028	Zotu188; GOTU1512	D29736_69-AV782.2T	0	AV7822T	tg/tg	12wk	tg/tg_12wk	Tumor	T	Tumor_12wk	12wk_tg/tg	12wk_T	12.1	1	M	149	M_tg/tg	f	NA	NA	Bacteria	Bacteroidota	Bacteroidia	Bacteroidales	Muribaculaceae	GOTU1512	Zotu188	Zotu188; GOTU1512
1029	Zotu188; GOTU1512	D29737_70-AV794T	0	AV794T	tg/tg	12wk	tg/tg_12wk	Tumor	T	Tumor_12wk	12wk_tg/tg	12wk_T	12	1	N	152a	N_tg/tg	f	NA	NA	Bacteria	Bacteroidota	Bacteroidia	Bacteroidales	Muribaculaceae	GOTU1512	Zotu188	Zotu188; GOTU1512
1030	Zotu188; GOTU1512	D29738_71-AV604TA	0	AV604TA	tg/tg	12wk	tg/tg_12wk	Tumor_adjacent	T	Tumor_adjacent_12wk	12wk_tg/tg	12wk_T	12.3	3	I	143	I_tg/tg	m	NA	NA	Bacteria	Bacteroidota	Bacteroidia	Bacteroidales	Muribaculaceae	GOTU1512	Zotu188	Zotu188; GOTU1512
1031	Zotu188; GOTU1512	D29739_72-AV770TA	0	AV770TA	tg/tg	12wk	tg/tg_12wk	Tumor_adjacent	T	Tumor_adjacent_12wk	12wk_tg/tg	12wk_T	12.1	1	L	147a	L_tg/tg	f	NA	NA	Bacteria	Bacteroidota	Bacteroidia	Bacteroidales	Muribaculaceae	GOTU1512	Zotu188	Zotu188; GOTU1512
1032	Zotu188; GOTU1512	D29740_73-AV791TA	0	AV791TA	tg/tg	12wk	tg/tg_12wk	Tumor_adjacent	T	Tumor_adjacent_12wk	12wk_tg/tg	12wk_T	12.1	3	N	152a	N_tg/tg	f	NA	NA	Bacteria	Bacteroidota	Bacteroidia	Bacteroidales	Muribaculaceae	GOTU1512	Zotu188	Zotu188; GOTU1512
1033	Zotu188; GOTU1512	D29741_74-AV782.2TA	0	AV7822TA	tg/tg	12wk	tg/tg_12wk	Tumor_adjacent	T	Tumor_adjacent_12wk	12wk_tg/tg	12wk_T	12.1	1	M	149	M_tg/tg	f	NA	NA	Bacteria	Bacteroidota	Bacteroidia	Bacteroidales	Muribaculaceae	GOTU1512	Zotu188	Zotu188; GOTU1512
1034	Zotu188; GOTU1512	D29742_75-AV794TA	0	AV794TA	tg/tg	12wk	tg/tg_12wk	Tumor_adjacent	T	Tumor_adjacent_12wk	12wk_tg/tg	12wk_T	12	1	N	152a	N_tg/tg	f	NA	NA	Bacteria	Bacteroidota	Bacteroidia	Bacteroidales	Muribaculaceae	GOTU1512	Zotu188	Zotu188; GOTU1512
1035	Zotu188; GOTU1512	D29743_76-AV833T	0	AV833T	tg/tg	12wk	tg/tg_12wk	Tumor	T	Tumor_12wk	12wk_tg/tg	12wk_T	12.4	5	R	158	R_tg/tg	f	NA	NA	Bacteria	Bacteroidota	Bacteroidia	Bacteroidales	Muribaculaceae	GOTU1512	Zotu188	Zotu188; GOTU1512
1036	Zotu188; GOTU1512	D29746_79-AV567	0	AV567	tg/wt	12wk	tg/wt_12wk	Healthy	NT	Healthy_12wk	12wk_tg/wt	12wk_NT	12	0	D	138	D_tg/wt	f	NA	NA	Bacteria	Bacteroidota	Bacteroidia	Bacteroidales	Muribaculaceae	GOTU1512	Zotu188	Zotu188; GOTU1512
1037	Zotu188; GOTU1512	D29747_80-AV568	0	AV568	tg/wt	12wk	tg/wt_12wk	Healthy	NT	Healthy_12wk	12wk_tg/wt	12wk_NT	12	0	D	138	D_tg/wt	f	NA	NA	Bacteria	Bacteroidota	Bacteroidia	Bacteroidales	Muribaculaceae	GOTU1512	Zotu188	Zotu188; GOTU1512
1038	Zotu188; GOTU1512	D29748_81-AV570	0	AV570	tg/wt	12wk	tg/wt_12wk	Healthy	NT	Healthy_12wk	12wk_tg/wt	12wk_NT	12.6	0	D	138	D_tg/wt	f	NA	NA	Bacteria	Bacteroidota	Bacteroidia	Bacteroidales	Muribaculaceae	GOTU1512	Zotu188	Zotu188; GOTU1512
1039	Zotu188; GOTU1512	D29749_82-AV579	0	AV579	tg/wt	12wk	tg/wt_12wk	Healthy	NT	Healthy_12wk	12wk_tg/wt	12wk_NT	12	0	F	141	F_tg/wt	f	NA	NA	Bacteria	Bacteroidota	Bacteroidia	Bacteroidales	Muribaculaceae	GOTU1512	Zotu188	Zotu188; GOTU1512
1040	Zotu188; GOTU1512	D29750_83-AV814	0	AV814	tg/wt	12wk	tg/wt_12wk	Healthy	NT	Healthy_12wk	12wk_tg/wt	12wk_NT	12.3	0	P	157	P_tg/wt	m	NA	NA	Bacteria	Bacteroidota	Bacteroidia	Bacteroidales	Muribaculaceae	GOTU1512	Zotu188	Zotu188; GOTU1512
1041	Zotu188; GOTU1512	D29751_84-AV803	0	AV803	tg/wt	12wk	tg/wt_12wk	Healthy	NT	Healthy_12wk	12wk_tg/wt	12wk_NT	12.4	0	O	156	O_tg/wt	f	NA	NA	Bacteria	Bacteroidota	Bacteroidia	Bacteroidales	Muribaculaceae	GOTU1512	Zotu188	Zotu188; GOTU1512
1042	Zotu188; GOTU1512	D29752_85-AV865	0	AV865	fl/fl	5wk	fl/fl_5wk	Healthy	NT	Healthy_5wk	5wk_fl/fl	5wk_NT	5	0	S	160	S_fl/fl	m	NA	NA	Bacteria	Bacteroidota	Bacteroidia	Bacteroidales	Muribaculaceae	GOTU1512	Zotu188	Zotu188; GOTU1512
1043	Zotu188; GOTU1512	D29753_86-AV866	0	AV866	fl/fl	5wk	fl/fl_5wk	Healthy	NT	Healthy_5wk	5wk_fl/fl	5wk_NT	5	0	S	160	S_fl/fl	m	NA	NA	Bacteria	Bacteroidota	Bacteroidia	Bacteroidales	Muribaculaceae	GOTU1512	Zotu188	Zotu188; GOTU1512
1044	Zotu188; GOTU1512	D29758_91-AV609	0	AV609	fl/fl	12wk	fl/fl_12wk	Healthy	NT	Healthy_12wk	12wk_fl/fl	12wk_NT	11.7	0	I	144	I_fl/fl	m	NA	NA	Bacteria	Bacteroidota	Bacteroidia	Bacteroidales	Muribaculaceae	GOTU1512	Zotu188	Zotu188; GOTU1512
1045	Zotu188; GOTU1512	D29759_92-AV610	0	AV610	fl/fl	12wk	fl/fl_12wk	Healthy	NT	Healthy_12wk	12wk_fl/fl	12wk_NT	12	0	I	144	I_fl/fl	m	NA	NA	Bacteria	Bacteroidota	Bacteroidia	Bacteroidales	Muribaculaceae	GOTU1512	Zotu188	Zotu188; GOTU1512
1046	Zotu188; GOTU1512	D29760_93-AV611	0	AV611	fl/fl	12wk	fl/fl_12wk	Healthy	NT	Healthy_12wk	12wk_fl/fl	12wk_NT	12	0	I	144	I_fl/fl	m	NA	NA	Bacteria	Bacteroidota	Bacteroidia	Bacteroidales	Muribaculaceae	GOTU1512	Zotu188	Zotu188; GOTU1512
1047	Zotu188; GOTU1512	D29761_94-AV802	0	AV802	fl/fl	12wk	fl/fl_12wk	Healthy	NT	Healthy_12wk	12wk_fl/fl	12wk_NT	12.4	0	O	156	O_fl/fl	f	NA	NA	Bacteria	Bacteroidota	Bacteroidia	Bacteroidales	Muribaculaceae	GOTU1512	Zotu188	Zotu188; GOTU1512
1048	Zotu18; Parasutterella	D29685_18-AV863	0	AV863	fl/fl	5wk	fl/fl_5wk	Healthy	NT	Healthy_5wk	5wk_fl/fl	5wk_NT	5	0	S	160	S_fl/fl	m	NA	NA	Bacteria	Proteobacteria	Gammaproteobacteria	Burkholderiales	Sutterellaceae	Parasutterella	Zotu18	Zotu18; Parasutterella
1049	Zotu202; Lachnoclostridium	D29668_01-AV967	0	AV967	tg/tg	5wk	tg/tg_5wk	Healthy	NT	Healthy_5wk	5wk_tg/tg	5wk_NT	5.3	0	T	162	T_tg/tg	f	5.12087	23.5022	Bacteria	Firmicutes	Clostridia	Lachnospirales	Lachnospiraceae	Lachnoclostridium	Zotu202	Zotu202; Lachnoclostridium
1050	Zotu202; Lachnoclostridium	D29669_02-AV968	0	AV968	tg/tg	5wk	tg/tg_5wk	Healthy	NT	Healthy_5wk	5wk_tg/tg	5wk_NT	5.3	0	T	162	T_tg/tg	f	7.49739	27.8844	Bacteria	Firmicutes	Clostridia	Lachnospirales	Lachnospiraceae	Lachnoclostridium	Zotu202	Zotu202; Lachnoclostridium
1051	Zotu202; Lachnoclostridium	D29672_05-AV974	0	AV974	tg/tg	5wk	tg/tg_5wk	Healthy	NT	Healthy_5wk	5wk_tg/tg	5wk_NT	5.3	0	V	165	V_tg/tg	f	5.99207	23.4479	Bacteria	Firmicutes	Clostridia	Lachnospirales	Lachnospiraceae	Lachnoclostridium	Zotu202	Zotu202; Lachnoclostridium
1052	Zotu202; Lachnoclostridium	D29675_08-AV583	0	AV583	tg/wt	5wk	tg/wt_5wk	Healthy	NT	Healthy_5wk	5wk_tg/wt	5wk_NT	5.3	0	F	141	F_tg/wt	f	2.17808	23.611	Bacteria	Firmicutes	Clostridia	Lachnospirales	Lachnospiraceae	Lachnoclostridium	Zotu202	Zotu202; Lachnoclostridium
1053	Zotu202; Lachnoclostridium	D29678_11-AV588	0	AV588	tg/wt	5wk	tg/wt_5wk	Healthy	NT	Healthy_5wk	5wk_tg/wt	5wk_NT	4.9	0	G	140	G_tg/wt	m	2.74421	20.9381	Bacteria	Firmicutes	Clostridia	Lachnospirales	Lachnospiraceae	Lachnoclostridium	Zotu202	Zotu202; Lachnoclostridium
1054	Zotu202; Lachnoclostridium	D29679_12-AV596	0	AV596	tg/wt	5wk	tg/wt_5wk	Healthy	NT	Healthy_5wk	5wk_tg/wt	5wk_NT	4.9	0	H	139	H_tg/wt	m	NA	NA	Bacteria	Firmicutes	Clostridia	Lachnospirales	Lachnospiraceae	Lachnoclostridium	Zotu202	Zotu202; Lachnoclostridium
1055	Zotu202; Lachnoclostridium	D29680_13-AV597	0	AV597	tg/wt	5wk	tg/wt_5wk	Healthy	NT	Healthy_5wk	5wk_tg/wt	5wk_NT	4.9	0	H	139	H_tg/wt	m	NA	NA	Bacteria	Firmicutes	Clostridia	Lachnospirales	Lachnospiraceae	Lachnoclostridium	Zotu202	Zotu202; Lachnoclostridium
1056	Zotu202; Lachnoclostridium	D29683_16-AV816	0	AV816	fl/fl	5wk	fl/fl_5wk	Healthy	NT	Healthy_5wk	5wk_fl/fl	5wk_NT	5	0	Q	159	Q_fl/fl	m	NA	NA	Bacteria	Firmicutes	Clostridia	Lachnospirales	Lachnospiraceae	Lachnoclostridium	Zotu202	Zotu202; Lachnoclostridium
1057	Zotu202; Lachnoclostridium	D29684_17-AV817	0	AV817	tg/tg	5wk	tg/tg_5wk	Healthy	NT	Healthy_5wk	5wk_tg/tg	5wk_NT	5	0	Q	159	Q_tg/tg	m	5.42537	25.4229	Bacteria	Firmicutes	Clostridia	Lachnospirales	Lachnospiraceae	Lachnoclostridium	Zotu202	Zotu202; Lachnoclostridium
1058	Zotu202; Lachnoclostridium	D29685_18-AV863	0	AV863	fl/fl	5wk	fl/fl_5wk	Healthy	NT	Healthy_5wk	5wk_fl/fl	5wk_NT	5	0	S	160	S_fl/fl	m	NA	NA	Bacteria	Firmicutes	Clostridia	Lachnospirales	Lachnospiraceae	Lachnoclostridium	Zotu202	Zotu202; Lachnoclostridium
1059	Zotu202; Lachnoclostridium	D29691_24-AV580	0	AV580	fl/fl	12wk	fl/fl_12wk	Healthy	NT	Healthy_12wk	12wk_fl/fl	12wk_NT	12	0	F	141	F_fl/fl	f	NA	NA	Bacteria	Firmicutes	Clostridia	Lachnospirales	Lachnospiraceae	Lachnoclostridium	Zotu202	Zotu202; Lachnoclostridium
1060	Zotu202; Lachnoclostridium	D29692_25-AV608	0	AV608	fl/fl	12wk	fl/fl_12wk	Healthy	NT	Healthy_12wk	12wk_fl/fl	12wk_NT	11.7	0	I	144	I_fl/fl	m	NA	NA	Bacteria	Firmicutes	Clostridia	Lachnospirales	Lachnospiraceae	Lachnoclostridium	Zotu202	Zotu202; Lachnoclostridium
1061	Zotu202; Lachnoclostridium	D29733_66-AV604T	0	AV604T	tg/tg	12wk	tg/tg_12wk	Tumor	T	Tumor_12wk	12wk_tg/tg	12wk_T	12.3	3	I	143	I_tg/tg	m	NA	NA	Bacteria	Firmicutes	Clostridia	Lachnospirales	Lachnospiraceae	Lachnoclostridium	Zotu202	Zotu202; Lachnoclostridium
1062	Zotu202; Lachnoclostridium	D29734_67-AV770T	0	AV770T	tg/tg	12wk	tg/tg_12wk	Tumor	T	Tumor_12wk	12wk_tg/tg	12wk_T	12.1	1	L	147a	L_tg/tg	f	NA	NA	Bacteria	Firmicutes	Clostridia	Lachnospirales	Lachnospiraceae	Lachnoclostridium	Zotu202	Zotu202; Lachnoclostridium
1063	Zotu202; Lachnoclostridium	D29735_68-AV791T	0	AV791T	tg/tg	12wk	tg/tg_12wk	Tumor	T	Tumor_12wk	12wk_tg/tg	12wk_T	12.1	3	N	152a	N_tg/tg	f	NA	NA	Bacteria	Firmicutes	Clostridia	Lachnospirales	Lachnospiraceae	Lachnoclostridium	Zotu202	Zotu202; Lachnoclostridium
1064	Zotu202; Lachnoclostridium	D29736_69-AV782.2T	0	AV7822T	tg/tg	12wk	tg/tg_12wk	Tumor	T	Tumor_12wk	12wk_tg/tg	12wk_T	12.1	1	M	149	M_tg/tg	f	NA	NA	Bacteria	Firmicutes	Clostridia	Lachnospirales	Lachnospiraceae	Lachnoclostridium	Zotu202	Zotu202; Lachnoclostridium
1065	Zotu202; Lachnoclostridium	D29737_70-AV794T	0	AV794T	tg/tg	12wk	tg/tg_12wk	Tumor	T	Tumor_12wk	12wk_tg/tg	12wk_T	12	1	N	152a	N_tg/tg	f	NA	NA	Bacteria	Firmicutes	Clostridia	Lachnospirales	Lachnospiraceae	Lachnoclostridium	Zotu202	Zotu202; Lachnoclostridium
1066	Zotu202; Lachnoclostridium	D29738_71-AV604TA	0	AV604TA	tg/tg	12wk	tg/tg_12wk	Tumor_adjacent	T	Tumor_adjacent_12wk	12wk_tg/tg	12wk_T	12.3	3	I	143	I_tg/tg	m	NA	NA	Bacteria	Firmicutes	Clostridia	Lachnospirales	Lachnospiraceae	Lachnoclostridium	Zotu202	Zotu202; Lachnoclostridium
1067	Zotu202; Lachnoclostridium	D29740_73-AV791TA	0	AV791TA	tg/tg	12wk	tg/tg_12wk	Tumor_adjacent	T	Tumor_adjacent_12wk	12wk_tg/tg	12wk_T	12.1	3	N	152a	N_tg/tg	f	NA	NA	Bacteria	Firmicutes	Clostridia	Lachnospirales	Lachnospiraceae	Lachnoclostridium	Zotu202	Zotu202; Lachnoclostridium
1068	Zotu202; Lachnoclostridium	D29741_74-AV782.2TA	0	AV7822TA	tg/tg	12wk	tg/tg_12wk	Tumor_adjacent	T	Tumor_adjacent_12wk	12wk_tg/tg	12wk_T	12.1	1	M	149	M_tg/tg	f	NA	NA	Bacteria	Firmicutes	Clostridia	Lachnospirales	Lachnospiraceae	Lachnoclostridium	Zotu202	Zotu202; Lachnoclostridium
1069	Zotu202; Lachnoclostridium	D29742_75-AV794TA	0	AV794TA	tg/tg	12wk	tg/tg_12wk	Tumor_adjacent	T	Tumor_adjacent_12wk	12wk_tg/tg	12wk_T	12	1	N	152a	N_tg/tg	f	NA	NA	Bacteria	Firmicutes	Clostridia	Lachnospirales	Lachnospiraceae	Lachnoclostridium	Zotu202	Zotu202; Lachnoclostridium
1070	Zotu202; Lachnoclostridium	D29743_76-AV833T	0	AV833T	tg/tg	12wk	tg/tg_12wk	Tumor	T	Tumor_12wk	12wk_tg/tg	12wk_T	12.4	5	R	158	R_tg/tg	f	NA	NA	Bacteria	Firmicutes	Clostridia	Lachnospirales	Lachnospiraceae	Lachnoclostridium	Zotu202	Zotu202; Lachnoclostridium
1071	Zotu202; Lachnoclostridium	D29746_79-AV567	0	AV567	tg/wt	12wk	tg/wt_12wk	Healthy	NT	Healthy_12wk	12wk_tg/wt	12wk_NT	12	0	D	138	D_tg/wt	f	NA	NA	Bacteria	Firmicutes	Clostridia	Lachnospirales	Lachnospiraceae	Lachnoclostridium	Zotu202	Zotu202; Lachnoclostridium
1072	Zotu202; Lachnoclostridium	D29748_81-AV570	0	AV570	tg/wt	12wk	tg/wt_12wk	Healthy	NT	Healthy_12wk	12wk_tg/wt	12wk_NT	12.6	0	D	138	D_tg/wt	f	NA	NA	Bacteria	Firmicutes	Clostridia	Lachnospirales	Lachnospiraceae	Lachnoclostridium	Zotu202	Zotu202; Lachnoclostridium
1073	Zotu202; Lachnoclostridium	D29749_82-AV579	0	AV579	tg/wt	12wk	tg/wt_12wk	Healthy	NT	Healthy_12wk	12wk_tg/wt	12wk_NT	12	0	F	141	F_tg/wt	f	NA	NA	Bacteria	Firmicutes	Clostridia	Lachnospirales	Lachnospiraceae	Lachnoclostridium	Zotu202	Zotu202; Lachnoclostridium
1074	Zotu202; Lachnoclostridium	D29750_83-AV814	0	AV814	tg/wt	12wk	tg/wt_12wk	Healthy	NT	Healthy_12wk	12wk_tg/wt	12wk_NT	12.3	0	P	157	P_tg/wt	m	NA	NA	Bacteria	Firmicutes	Clostridia	Lachnospirales	Lachnospiraceae	Lachnoclostridium	Zotu202	Zotu202; Lachnoclostridium
1075	Zotu202; Lachnoclostridium	D29752_85-AV865	0	AV865	fl/fl	5wk	fl/fl_5wk	Healthy	NT	Healthy_5wk	5wk_fl/fl	5wk_NT	5	0	S	160	S_fl/fl	m	NA	NA	Bacteria	Firmicutes	Clostridia	Lachnospirales	Lachnospiraceae	Lachnoclostridium	Zotu202	Zotu202; Lachnoclostridium
1076	Zotu202; Lachnoclostridium	D29753_86-AV866	0	AV866	fl/fl	5wk	fl/fl_5wk	Healthy	NT	Healthy_5wk	5wk_fl/fl	5wk_NT	5	0	S	160	S_fl/fl	m	NA	NA	Bacteria	Firmicutes	Clostridia	Lachnospirales	Lachnospiraceae	Lachnoclostridium	Zotu202	Zotu202; Lachnoclostridium
1077	Zotu202; Lachnoclostridium	D29758_91-AV609	0	AV609	fl/fl	12wk	fl/fl_12wk	Healthy	NT	Healthy_12wk	12wk_fl/fl	12wk_NT	11.7	0	I	144	I_fl/fl	m	NA	NA	Bacteria	Firmicutes	Clostridia	Lachnospirales	Lachnospiraceae	Lachnoclostridium	Zotu202	Zotu202; Lachnoclostridium
1078	Zotu202; Lachnoclostridium	D29759_92-AV610	0	AV610	fl/fl	12wk	fl/fl_12wk	Healthy	NT	Healthy_12wk	12wk_fl/fl	12wk_NT	12	0	I	144	I_fl/fl	m	NA	NA	Bacteria	Firmicutes	Clostridia	Lachnospirales	Lachnospiraceae	Lachnoclostridium	Zotu202	Zotu202; Lachnoclostridium
1079	Zotu202; Lachnoclostridium	D29761_94-AV802	0	AV802	fl/fl	12wk	fl/fl_12wk	Healthy	NT	Healthy_12wk	12wk_fl/fl	12wk_NT	12.4	0	O	156	O_fl/fl	f	NA	NA	Bacteria	Firmicutes	Clostridia	Lachnospirales	Lachnospiraceae	Lachnoclostridium	Zotu202	Zotu202; Lachnoclostridium
1080	Zotu203; LachnospiraceaeNK4A136group	D29668_01-AV967	0	AV967	tg/tg	5wk	tg/tg_5wk	Healthy	NT	Healthy_5wk	5wk_tg/tg	5wk_NT	5.3	0	T	162	T_tg/tg	f	5.12087	23.5022	Bacteria	Firmicutes	Clostridia	Lachnospirales	Lachnospiraceae	LachnospiraceaeNK4A136group	Zotu203	Zotu203; LachnospiraceaeNK4A136group
1081	Zotu203; LachnospiraceaeNK4A136group	D29670_03-AV971	0	AV971	tg/tg	5wk	tg/tg_5wk	Healthy	NT	Healthy_5wk	5wk_tg/tg	5wk_NT	5.3	0	U	165	U_tg/tg	m	4.53066	23.611	Bacteria	Firmicutes	Clostridia	Lachnospirales	Lachnospiraceae	LachnospiraceaeNK4A136group	Zotu203	Zotu203; LachnospiraceaeNK4A136group
1082	Zotu203; LachnospiraceaeNK4A136group	D29671_04-AV972	0	AV972	tg/tg	5wk	tg/tg_5wk	Healthy	NT	Healthy_5wk	5wk_tg/tg	5wk_NT	5.3	0	U	165	U_tg/tg	m	7.60205	23.7204	Bacteria	Firmicutes	Clostridia	Lachnospirales	Lachnospiraceae	LachnospiraceaeNK4A136group	Zotu203	Zotu203; LachnospiraceaeNK4A136group
1083	Zotu203; LachnospiraceaeNK4A136group	D29672_05-AV974	0	AV974	tg/tg	5wk	tg/tg_5wk	Healthy	NT	Healthy_5wk	5wk_tg/tg	5wk_NT	5.3	0	V	165	V_tg/tg	f	5.99207	23.4479	Bacteria	Firmicutes	Clostridia	Lachnospirales	Lachnospiraceae	LachnospiraceaeNK4A136group	Zotu203	Zotu203; LachnospiraceaeNK4A136group
1084	Zotu203; LachnospiraceaeNK4A136group	D29673_06-AV996	0	AV996	tg/tg	5wk	tg/tg_5wk	Healthy	NT	Healthy_5wk	5wk_tg/tg	5wk_NT	5.1	0	W	170	W_tg/tg	f	NA	NA	Bacteria	Firmicutes	Clostridia	Lachnospirales	Lachnospiraceae	LachnospiraceaeNK4A136group	Zotu203	Zotu203; LachnospiraceaeNK4A136group
1085	Zotu203; LachnospiraceaeNK4A136group	D29675_08-AV583	0	AV583	tg/wt	5wk	tg/wt_5wk	Healthy	NT	Healthy_5wk	5wk_tg/wt	5wk_NT	5.3	0	F	141	F_tg/wt	f	2.17808	23.611	Bacteria	Firmicutes	Clostridia	Lachnospirales	Lachnospiraceae	LachnospiraceaeNK4A136group	Zotu203	Zotu203; LachnospiraceaeNK4A136group
1086	Zotu203; LachnospiraceaeNK4A136group	D29676_09-AV584	0	AV584	tg/wt	5wk	tg/wt_5wk	Healthy	NT	Healthy_5wk	5wk_tg/wt	5wk_NT	5.3	0	F	141	F_tg/wt	f	2.77609	20.6021	Bacteria	Firmicutes	Clostridia	Lachnospirales	Lachnospiraceae	LachnospiraceaeNK4A136group	Zotu203	Zotu203; LachnospiraceaeNK4A136group
1087	Zotu203; LachnospiraceaeNK4A136group	D29680_13-AV597	0	AV597	tg/wt	5wk	tg/wt_5wk	Healthy	NT	Healthy_5wk	5wk_tg/wt	5wk_NT	4.9	0	H	139	H_tg/wt	m	NA	NA	Bacteria	Firmicutes	Clostridia	Lachnospirales	Lachnospiraceae	LachnospiraceaeNK4A136group	Zotu203	Zotu203; LachnospiraceaeNK4A136group
1088	Zotu203; LachnospiraceaeNK4A136group	D29683_16-AV816	0	AV816	fl/fl	5wk	fl/fl_5wk	Healthy	NT	Healthy_5wk	5wk_fl/fl	5wk_NT	5	0	Q	159	Q_fl/fl	m	NA	NA	Bacteria	Firmicutes	Clostridia	Lachnospirales	Lachnospiraceae	LachnospiraceaeNK4A136group	Zotu203	Zotu203; LachnospiraceaeNK4A136group
1089	Zotu203; LachnospiraceaeNK4A136group	D29684_17-AV817	0	AV817	tg/tg	5wk	tg/tg_5wk	Healthy	NT	Healthy_5wk	5wk_tg/tg	5wk_NT	5	0	Q	159	Q_tg/tg	m	5.42537	25.4229	Bacteria	Firmicutes	Clostridia	Lachnospirales	Lachnospiraceae	LachnospiraceaeNK4A136group	Zotu203	Zotu203; LachnospiraceaeNK4A136group
1090	Zotu203; LachnospiraceaeNK4A136group	D29685_18-AV863	0	AV863	fl/fl	5wk	fl/fl_5wk	Healthy	NT	Healthy_5wk	5wk_fl/fl	5wk_NT	5	0	S	160	S_fl/fl	m	NA	NA	Bacteria	Firmicutes	Clostridia	Lachnospirales	Lachnospiraceae	LachnospiraceaeNK4A136group	Zotu203	Zotu203; LachnospiraceaeNK4A136group
1091	Zotu203; LachnospiraceaeNK4A136group	D29686_19-AV864	0	AV864	fl/fl	5wk	fl/fl_5wk	Healthy	NT	Healthy_5wk	5wk_fl/fl	5wk_NT	5	0	S	160	S_fl/fl	m	NA	NA	Bacteria	Firmicutes	Clostridia	Lachnospirales	Lachnospiraceae	LachnospiraceaeNK4A136group	Zotu203	Zotu203; LachnospiraceaeNK4A136group
1092	Zotu203; LachnospiraceaeNK4A136group	D29692_25-AV608	0	AV608	fl/fl	12wk	fl/fl_12wk	Healthy	NT	Healthy_12wk	12wk_fl/fl	12wk_NT	11.7	0	I	144	I_fl/fl	m	NA	NA	Bacteria	Firmicutes	Clostridia	Lachnospirales	Lachnospiraceae	LachnospiraceaeNK4A136group	Zotu203	Zotu203; LachnospiraceaeNK4A136group
1093	Zotu203; LachnospiraceaeNK4A136group	D29733_66-AV604T	0	AV604T	tg/tg	12wk	tg/tg_12wk	Tumor	T	Tumor_12wk	12wk_tg/tg	12wk_T	12.3	3	I	143	I_tg/tg	m	NA	NA	Bacteria	Firmicutes	Clostridia	Lachnospirales	Lachnospiraceae	LachnospiraceaeNK4A136group	Zotu203	Zotu203; LachnospiraceaeNK4A136group
1094	Zotu203; LachnospiraceaeNK4A136group	D29734_67-AV770T	0	AV770T	tg/tg	12wk	tg/tg_12wk	Tumor	T	Tumor_12wk	12wk_tg/tg	12wk_T	12.1	1	L	147a	L_tg/tg	f	NA	NA	Bacteria	Firmicutes	Clostridia	Lachnospirales	Lachnospiraceae	LachnospiraceaeNK4A136group	Zotu203	Zotu203; LachnospiraceaeNK4A136group
1095	Zotu203; LachnospiraceaeNK4A136group	D29735_68-AV791T	0	AV791T	tg/tg	12wk	tg/tg_12wk	Tumor	T	Tumor_12wk	12wk_tg/tg	12wk_T	12.1	3	N	152a	N_tg/tg	f	NA	NA	Bacteria	Firmicutes	Clostridia	Lachnospirales	Lachnospiraceae	LachnospiraceaeNK4A136group	Zotu203	Zotu203; LachnospiraceaeNK4A136group
1096	Zotu203; LachnospiraceaeNK4A136group	D29737_70-AV794T	0	AV794T	tg/tg	12wk	tg/tg_12wk	Tumor	T	Tumor_12wk	12wk_tg/tg	12wk_T	12	1	N	152a	N_tg/tg	f	NA	NA	Bacteria	Firmicutes	Clostridia	Lachnospirales	Lachnospiraceae	LachnospiraceaeNK4A136group	Zotu203	Zotu203; LachnospiraceaeNK4A136group
1097	Zotu203; LachnospiraceaeNK4A136group	D29738_71-AV604TA	0	AV604TA	tg/tg	12wk	tg/tg_12wk	Tumor_adjacent	T	Tumor_adjacent_12wk	12wk_tg/tg	12wk_T	12.3	3	I	143	I_tg/tg	m	NA	NA	Bacteria	Firmicutes	Clostridia	Lachnospirales	Lachnospiraceae	LachnospiraceaeNK4A136group	Zotu203	Zotu203; LachnospiraceaeNK4A136group
1098	Zotu203; LachnospiraceaeNK4A136group	D29739_72-AV770TA	0	AV770TA	tg/tg	12wk	tg/tg_12wk	Tumor_adjacent	T	Tumor_adjacent_12wk	12wk_tg/tg	12wk_T	12.1	1	L	147a	L_tg/tg	f	NA	NA	Bacteria	Firmicutes	Clostridia	Lachnospirales	Lachnospiraceae	LachnospiraceaeNK4A136group	Zotu203	Zotu203; LachnospiraceaeNK4A136group
1099	Zotu203; LachnospiraceaeNK4A136group	D29740_73-AV791TA	0	AV791TA	tg/tg	12wk	tg/tg_12wk	Tumor_adjacent	T	Tumor_adjacent_12wk	12wk_tg/tg	12wk_T	12.1	3	N	152a	N_tg/tg	f	NA	NA	Bacteria	Firmicutes	Clostridia	Lachnospirales	Lachnospiraceae	LachnospiraceaeNK4A136group	Zotu203	Zotu203; LachnospiraceaeNK4A136group
1100	Zotu203; LachnospiraceaeNK4A136group	D29742_75-AV794TA	0	AV794TA	tg/tg	12wk	tg/tg_12wk	Tumor_adjacent	T	Tumor_adjacent_12wk	12wk_tg/tg	12wk_T	12	1	N	152a	N_tg/tg	f	NA	NA	Bacteria	Firmicutes	Clostridia	Lachnospirales	Lachnospiraceae	LachnospiraceaeNK4A136group	Zotu203	Zotu203; LachnospiraceaeNK4A136group
1101	Zotu203; LachnospiraceaeNK4A136group	D29743_76-AV833T	0	AV833T	tg/tg	12wk	tg/tg_12wk	Tumor	T	Tumor_12wk	12wk_tg/tg	12wk_T	12.4	5	R	158	R_tg/tg	f	NA	NA	Bacteria	Firmicutes	Clostridia	Lachnospirales	Lachnospiraceae	LachnospiraceaeNK4A136group	Zotu203	Zotu203; LachnospiraceaeNK4A136group
1102	Zotu203; LachnospiraceaeNK4A136group	D29747_80-AV568	0	AV568	tg/wt	12wk	tg/wt_12wk	Healthy	NT	Healthy_12wk	12wk_tg/wt	12wk_NT	12	0	D	138	D_tg/wt	f	NA	NA	Bacteria	Firmicutes	Clostridia	Lachnospirales	Lachnospiraceae	LachnospiraceaeNK4A136group	Zotu203	Zotu203; LachnospiraceaeNK4A136group
1103	Zotu203; LachnospiraceaeNK4A136group	D29752_85-AV865	0	AV865	fl/fl	5wk	fl/fl_5wk	Healthy	NT	Healthy_5wk	5wk_fl/fl	5wk_NT	5	0	S	160	S_fl/fl	m	NA	NA	Bacteria	Firmicutes	Clostridia	Lachnospirales	Lachnospiraceae	LachnospiraceaeNK4A136group	Zotu203	Zotu203; LachnospiraceaeNK4A136group
1104	Zotu203; LachnospiraceaeNK4A136group	D29753_86-AV866	0	AV866	fl/fl	5wk	fl/fl_5wk	Healthy	NT	Healthy_5wk	5wk_fl/fl	5wk_NT	5	0	S	160	S_fl/fl	m	NA	NA	Bacteria	Firmicutes	Clostridia	Lachnospirales	Lachnospiraceae	LachnospiraceaeNK4A136group	Zotu203	Zotu203; LachnospiraceaeNK4A136group
1105	Zotu203; LachnospiraceaeNK4A136group	D29759_92-AV610	0	AV610	fl/fl	12wk	fl/fl_12wk	Healthy	NT	Healthy_12wk	12wk_fl/fl	12wk_NT	12	0	I	144	I_fl/fl	m	NA	NA	Bacteria	Firmicutes	Clostridia	Lachnospirales	Lachnospiraceae	LachnospiraceaeNK4A136group	Zotu203	Zotu203; LachnospiraceaeNK4A136group
1106	Zotu203; LachnospiraceaeNK4A136group	D29760_93-AV611	0	AV611	fl/fl	12wk	fl/fl_12wk	Healthy	NT	Healthy_12wk	12wk_fl/fl	12wk_NT	12	0	I	144	I_fl/fl	m	NA	NA	Bacteria	Firmicutes	Clostridia	Lachnospirales	Lachnospiraceae	LachnospiraceaeNK4A136group	Zotu203	Zotu203; LachnospiraceaeNK4A136group
1107	Zotu203; LachnospiraceaeNK4A136group	D29761_94-AV802	0	AV802	fl/fl	12wk	fl/fl_12wk	Healthy	NT	Healthy_12wk	12wk_fl/fl	12wk_NT	12.4	0	O	156	O_fl/fl	f	NA	NA	Bacteria	Firmicutes	Clostridia	Lachnospirales	Lachnospiraceae	LachnospiraceaeNK4A136group	Zotu203	Zotu203; LachnospiraceaeNK4A136group
1108	Zotu237; Parasutterella	D29668_01-AV967	0	AV967	tg/tg	5wk	tg/tg_5wk	Healthy	NT	Healthy_5wk	5wk_tg/tg	5wk_NT	5.3	0	T	162	T_tg/tg	f	5.12087	23.5022	Bacteria	Proteobacteria	Gammaproteobacteria	Burkholderiales	Sutterellaceae	Parasutterella	Zotu237	Zotu237; Parasutterella
1109	Zotu237; Parasutterella	D29669_02-AV968	0	AV968	tg/tg	5wk	tg/tg_5wk	Healthy	NT	Healthy_5wk	5wk_tg/tg	5wk_NT	5.3	0	T	162	T_tg/tg	f	7.49739	27.8844	Bacteria	Proteobacteria	Gammaproteobacteria	Burkholderiales	Sutterellaceae	Parasutterella	Zotu237	Zotu237; Parasutterella
1110	Zotu237; Parasutterella	D29670_03-AV971	0	AV971	tg/tg	5wk	tg/tg_5wk	Healthy	NT	Healthy_5wk	5wk_tg/tg	5wk_NT	5.3	0	U	165	U_tg/tg	m	4.53066	23.611	Bacteria	Proteobacteria	Gammaproteobacteria	Burkholderiales	Sutterellaceae	Parasutterella	Zotu237	Zotu237; Parasutterella
1111	Zotu237; Parasutterella	D29672_05-AV974	0	AV974	tg/tg	5wk	tg/tg_5wk	Healthy	NT	Healthy_5wk	5wk_tg/tg	5wk_NT	5.3	0	V	165	V_tg/tg	f	5.99207	23.4479	Bacteria	Proteobacteria	Gammaproteobacteria	Burkholderiales	Sutterellaceae	Parasutterella	Zotu237	Zotu237; Parasutterella
1112	Zotu237; Parasutterella	D29673_06-AV996	0	AV996	tg/tg	5wk	tg/tg_5wk	Healthy	NT	Healthy_5wk	5wk_tg/tg	5wk_NT	5.1	0	W	170	W_tg/tg	f	NA	NA	Bacteria	Proteobacteria	Gammaproteobacteria	Burkholderiales	Sutterellaceae	Parasutterella	Zotu237	Zotu237; Parasutterella
1113	Zotu237; Parasutterella	D29675_08-AV583	0	AV583	tg/wt	5wk	tg/wt_5wk	Healthy	NT	Healthy_5wk	5wk_tg/wt	5wk_NT	5.3	0	F	141	F_tg/wt	f	2.17808	23.611	Bacteria	Proteobacteria	Gammaproteobacteria	Burkholderiales	Sutterellaceae	Parasutterella	Zotu237	Zotu237; Parasutterella
1114	Zotu237; Parasutterella	D29676_09-AV584	0	AV584	tg/wt	5wk	tg/wt_5wk	Healthy	NT	Healthy_5wk	5wk_tg/wt	5wk_NT	5.3	0	F	141	F_tg/wt	f	2.77609	20.6021	Bacteria	Proteobacteria	Gammaproteobacteria	Burkholderiales	Sutterellaceae	Parasutterella	Zotu237	Zotu237; Parasutterella
1115	Zotu237; Parasutterella	D29677_10-AV587	0	AV587	tg/wt	5wk	tg/wt_5wk	Healthy	NT	Healthy_5wk	5wk_tg/wt	5wk_NT	5.1	0	G	140	G_tg/wt	m	2.40559	17.9352	Bacteria	Proteobacteria	Gammaproteobacteria	Burkholderiales	Sutterellaceae	Parasutterella	Zotu237	Zotu237; Parasutterella
1116	Zotu237; Parasutterella	D29678_11-AV588	0	AV588	tg/wt	5wk	tg/wt_5wk	Healthy	NT	Healthy_5wk	5wk_tg/wt	5wk_NT	4.9	0	G	140	G_tg/wt	m	2.74421	20.9381	Bacteria	Proteobacteria	Gammaproteobacteria	Burkholderiales	Sutterellaceae	Parasutterella	Zotu237	Zotu237; Parasutterella
1117	Zotu237; Parasutterella	D29679_12-AV596	0	AV596	tg/wt	5wk	tg/wt_5wk	Healthy	NT	Healthy_5wk	5wk_tg/wt	5wk_NT	4.9	0	H	139	H_tg/wt	m	NA	NA	Bacteria	Proteobacteria	Gammaproteobacteria	Burkholderiales	Sutterellaceae	Parasutterella	Zotu237	Zotu237; Parasutterella
1118	Zotu237; Parasutterella	D29680_13-AV597	0	AV597	tg/wt	5wk	tg/wt_5wk	Healthy	NT	Healthy_5wk	5wk_tg/wt	5wk_NT	4.9	0	H	139	H_tg/wt	m	NA	NA	Bacteria	Proteobacteria	Gammaproteobacteria	Burkholderiales	Sutterellaceae	Parasutterella	Zotu237	Zotu237; Parasutterella
1119	Zotu237; Parasutterella	D29683_16-AV816	0	AV816	fl/fl	5wk	fl/fl_5wk	Healthy	NT	Healthy_5wk	5wk_fl/fl	5wk_NT	5	0	Q	159	Q_fl/fl	m	NA	NA	Bacteria	Proteobacteria	Gammaproteobacteria	Burkholderiales	Sutterellaceae	Parasutterella	Zotu237	Zotu237; Parasutterella
1120	Zotu237; Parasutterella	D29684_17-AV817	0	AV817	tg/tg	5wk	tg/tg_5wk	Healthy	NT	Healthy_5wk	5wk_tg/tg	5wk_NT	5	0	Q	159	Q_tg/tg	m	5.42537	25.4229	Bacteria	Proteobacteria	Gammaproteobacteria	Burkholderiales	Sutterellaceae	Parasutterella	Zotu237	Zotu237; Parasutterella
1121	Zotu237; Parasutterella	D29685_18-AV863	0	AV863	fl/fl	5wk	fl/fl_5wk	Healthy	NT	Healthy_5wk	5wk_fl/fl	5wk_NT	5	0	S	160	S_fl/fl	m	NA	NA	Bacteria	Proteobacteria	Gammaproteobacteria	Burkholderiales	Sutterellaceae	Parasutterella	Zotu237	Zotu237; Parasutterella
1122	Zotu237; Parasutterella	D29692_25-AV608	0	AV608	fl/fl	12wk	fl/fl_12wk	Healthy	NT	Healthy_12wk	12wk_fl/fl	12wk_NT	11.7	0	I	144	I_fl/fl	m	NA	NA	Bacteria	Proteobacteria	Gammaproteobacteria	Burkholderiales	Sutterellaceae	Parasutterella	Zotu237	Zotu237; Parasutterella
1123	Zotu237; Parasutterella	D29733_66-AV604T	0	AV604T	tg/tg	12wk	tg/tg_12wk	Tumor	T	Tumor_12wk	12wk_tg/tg	12wk_T	12.3	3	I	143	I_tg/tg	m	NA	NA	Bacteria	Proteobacteria	Gammaproteobacteria	Burkholderiales	Sutterellaceae	Parasutterella	Zotu237	Zotu237; Parasutterella
1124	Zotu237; Parasutterella	D29734_67-AV770T	0	AV770T	tg/tg	12wk	tg/tg_12wk	Tumor	T	Tumor_12wk	12wk_tg/tg	12wk_T	12.1	1	L	147a	L_tg/tg	f	NA	NA	Bacteria	Proteobacteria	Gammaproteobacteria	Burkholderiales	Sutterellaceae	Parasutterella	Zotu237	Zotu237; Parasutterella
1125	Zotu237; Parasutterella	D29735_68-AV791T	0	AV791T	tg/tg	12wk	tg/tg_12wk	Tumor	T	Tumor_12wk	12wk_tg/tg	12wk_T	12.1	3	N	152a	N_tg/tg	f	NA	NA	Bacteria	Proteobacteria	Gammaproteobacteria	Burkholderiales	Sutterellaceae	Parasutterella	Zotu237	Zotu237; Parasutterella
1126	Zotu237; Parasutterella	D29736_69-AV782.2T	0	AV7822T	tg/tg	12wk	tg/tg_12wk	Tumor	T	Tumor_12wk	12wk_tg/tg	12wk_T	12.1	1	M	149	M_tg/tg	f	NA	NA	Bacteria	Proteobacteria	Gammaproteobacteria	Burkholderiales	Sutterellaceae	Parasutterella	Zotu237	Zotu237; Parasutterella
1127	Zotu237; Parasutterella	D29739_72-AV770TA	0	AV770TA	tg/tg	12wk	tg/tg_12wk	Tumor_adjacent	T	Tumor_adjacent_12wk	12wk_tg/tg	12wk_T	12.1	1	L	147a	L_tg/tg	f	NA	NA	Bacteria	Proteobacteria	Gammaproteobacteria	Burkholderiales	Sutterellaceae	Parasutterella	Zotu237	Zotu237; Parasutterella
1128	Zotu237; Parasutterella	D29741_74-AV782.2TA	0	AV7822TA	tg/tg	12wk	tg/tg_12wk	Tumor_adjacent	T	Tumor_adjacent_12wk	12wk_tg/tg	12wk_T	12.1	1	M	149	M_tg/tg	f	NA	NA	Bacteria	Proteobacteria	Gammaproteobacteria	Burkholderiales	Sutterellaceae	Parasutterella	Zotu237	Zotu237; Parasutterella
1129	Zotu237; Parasutterella	D29743_76-AV833T	0	AV833T	tg/tg	12wk	tg/tg_12wk	Tumor	T	Tumor_12wk	12wk_tg/tg	12wk_T	12.4	5	R	158	R_tg/tg	f	NA	NA	Bacteria	Proteobacteria	Gammaproteobacteria	Burkholderiales	Sutterellaceae	Parasutterella	Zotu237	Zotu237; Parasutterella
1130	Zotu237; Parasutterella	D29749_82-AV579	0	AV579	tg/wt	12wk	tg/wt_12wk	Healthy	NT	Healthy_12wk	12wk_tg/wt	12wk_NT	12	0	F	141	F_tg/wt	f	NA	NA	Bacteria	Proteobacteria	Gammaproteobacteria	Burkholderiales	Sutterellaceae	Parasutterella	Zotu237	Zotu237; Parasutterella
1131	Zotu237; Parasutterella	D29750_83-AV814	0	AV814	tg/wt	12wk	tg/wt_12wk	Healthy	NT	Healthy_12wk	12wk_tg/wt	12wk_NT	12.3	0	P	157	P_tg/wt	m	NA	NA	Bacteria	Proteobacteria	Gammaproteobacteria	Burkholderiales	Sutterellaceae	Parasutterella	Zotu237	Zotu237; Parasutterella
1132	Zotu237; Parasutterella	D29753_86-AV866	0	AV866	fl/fl	5wk	fl/fl_5wk	Healthy	NT	Healthy_5wk	5wk_fl/fl	5wk_NT	5	0	S	160	S_fl/fl	m	NA	NA	Bacteria	Proteobacteria	Gammaproteobacteria	Burkholderiales	Sutterellaceae	Parasutterella	Zotu237	Zotu237; Parasutterella
1133	Zotu237; Parasutterella	D29761_94-AV802	0	AV802	fl/fl	12wk	fl/fl_12wk	Healthy	NT	Healthy_12wk	12wk_fl/fl	12wk_NT	12.4	0	O	156	O_fl/fl	f	NA	NA	Bacteria	Proteobacteria	Gammaproteobacteria	Burkholderiales	Sutterellaceae	Parasutterella	Zotu237	Zotu237; Parasutterella
1134	Zotu23; LachnospiraceaeNK4A136group	D29670_03-AV971	0	AV971	tg/tg	5wk	tg/tg_5wk	Healthy	NT	Healthy_5wk	5wk_tg/tg	5wk_NT	5.3	0	U	165	U_tg/tg	m	4.53066	23.611	Bacteria	Firmicutes	Clostridia	Lachnospirales	Lachnospiraceae	LachnospiraceaeNK4A136group	Zotu23	Zotu23; LachnospiraceaeNK4A136group
1135	Zotu23; LachnospiraceaeNK4A136group	D29680_13-AV597	0	AV597	tg/wt	5wk	tg/wt_5wk	Healthy	NT	Healthy_5wk	5wk_tg/wt	5wk_NT	4.9	0	H	139	H_tg/wt	m	NA	NA	Bacteria	Firmicutes	Clostridia	Lachnospirales	Lachnospiraceae	LachnospiraceaeNK4A136group	Zotu23	Zotu23; LachnospiraceaeNK4A136group
1136	Zotu23; LachnospiraceaeNK4A136group	D29686_19-AV864	0	AV864	fl/fl	5wk	fl/fl_5wk	Healthy	NT	Healthy_5wk	5wk_fl/fl	5wk_NT	5	0	S	160	S_fl/fl	m	NA	NA	Bacteria	Firmicutes	Clostridia	Lachnospirales	Lachnospiraceae	LachnospiraceaeNK4A136group	Zotu23	Zotu23; LachnospiraceaeNK4A136group
1137	Zotu23; LachnospiraceaeNK4A136group	D29752_85-AV865	0	AV865	fl/fl	5wk	fl/fl_5wk	Healthy	NT	Healthy_5wk	5wk_fl/fl	5wk_NT	5	0	S	160	S_fl/fl	m	NA	NA	Bacteria	Firmicutes	Clostridia	Lachnospirales	Lachnospiraceae	LachnospiraceaeNK4A136group	Zotu23	Zotu23; LachnospiraceaeNK4A136group
1138	Zotu23; LachnospiraceaeNK4A136group	D29759_92-AV610	0	AV610	fl/fl	12wk	fl/fl_12wk	Healthy	NT	Healthy_12wk	12wk_fl/fl	12wk_NT	12	0	I	144	I_fl/fl	m	NA	NA	Bacteria	Firmicutes	Clostridia	Lachnospirales	Lachnospiraceae	LachnospiraceaeNK4A136group	Zotu23	Zotu23; LachnospiraceaeNK4A136group
1139	Zotu259; Parasutterella	D29672_05-AV974	0	AV974	tg/tg	5wk	tg/tg_5wk	Healthy	NT	Healthy_5wk	5wk_tg/tg	5wk_NT	5.3	0	V	165	V_tg/tg	f	5.99207	23.4479	Bacteria	Proteobacteria	Gammaproteobacteria	Burkholderiales	Sutterellaceae	Parasutterella	Zotu259	Zotu259; Parasutterella
1140	Zotu259; Parasutterella	D29673_06-AV996	0	AV996	tg/tg	5wk	tg/tg_5wk	Healthy	NT	Healthy_5wk	5wk_tg/tg	5wk_NT	5.1	0	W	170	W_tg/tg	f	NA	NA	Bacteria	Proteobacteria	Gammaproteobacteria	Burkholderiales	Sutterellaceae	Parasutterella	Zotu259	Zotu259; Parasutterella
1141	Zotu259; Parasutterella	D29683_16-AV816	0	AV816	fl/fl	5wk	fl/fl_5wk	Healthy	NT	Healthy_5wk	5wk_fl/fl	5wk_NT	5	0	Q	159	Q_fl/fl	m	NA	NA	Bacteria	Proteobacteria	Gammaproteobacteria	Burkholderiales	Sutterellaceae	Parasutterella	Zotu259	Zotu259; Parasutterella
1142	Zotu259; Parasutterella	D29684_17-AV817	0	AV817	tg/tg	5wk	tg/tg_5wk	Healthy	NT	Healthy_5wk	5wk_tg/tg	5wk_NT	5	0	Q	159	Q_tg/tg	m	5.42537	25.4229	Bacteria	Proteobacteria	Gammaproteobacteria	Burkholderiales	Sutterellaceae	Parasutterella	Zotu259	Zotu259; Parasutterella
1143	Zotu259; Parasutterella	D29685_18-AV863	0	AV863	fl/fl	5wk	fl/fl_5wk	Healthy	NT	Healthy_5wk	5wk_fl/fl	5wk_NT	5	0	S	160	S_fl/fl	m	NA	NA	Bacteria	Proteobacteria	Gammaproteobacteria	Burkholderiales	Sutterellaceae	Parasutterella	Zotu259	Zotu259; Parasutterella
1144	Zotu259; Parasutterella	D29686_19-AV864	0	AV864	fl/fl	5wk	fl/fl_5wk	Healthy	NT	Healthy_5wk	5wk_fl/fl	5wk_NT	5	0	S	160	S_fl/fl	m	NA	NA	Bacteria	Proteobacteria	Gammaproteobacteria	Burkholderiales	Sutterellaceae	Parasutterella	Zotu259	Zotu259; Parasutterella
1145	Zotu259; Parasutterella	D29692_25-AV608	0	AV608	fl/fl	12wk	fl/fl_12wk	Healthy	NT	Healthy_12wk	12wk_fl/fl	12wk_NT	11.7	0	I	144	I_fl/fl	m	NA	NA	Bacteria	Proteobacteria	Gammaproteobacteria	Burkholderiales	Sutterellaceae	Parasutterella	Zotu259	Zotu259; Parasutterella
1146	Zotu259; Parasutterella	D29741_74-AV782.2TA	0	AV7822TA	tg/tg	12wk	tg/tg_12wk	Tumor_adjacent	T	Tumor_adjacent_12wk	12wk_tg/tg	12wk_T	12.1	1	M	149	M_tg/tg	f	NA	NA	Bacteria	Proteobacteria	Gammaproteobacteria	Burkholderiales	Sutterellaceae	Parasutterella	Zotu259	Zotu259; Parasutterella
1147	Zotu259; Parasutterella	D29742_75-AV794TA	0	AV794TA	tg/tg	12wk	tg/tg_12wk	Tumor_adjacent	T	Tumor_adjacent_12wk	12wk_tg/tg	12wk_T	12	1	N	152a	N_tg/tg	f	NA	NA	Bacteria	Proteobacteria	Gammaproteobacteria	Burkholderiales	Sutterellaceae	Parasutterella	Zotu259	Zotu259; Parasutterella
1148	Zotu259; Parasutterella	D29753_86-AV866	0	AV866	fl/fl	5wk	fl/fl_5wk	Healthy	NT	Healthy_5wk	5wk_fl/fl	5wk_NT	5	0	S	160	S_fl/fl	m	NA	NA	Bacteria	Proteobacteria	Gammaproteobacteria	Burkholderiales	Sutterellaceae	Parasutterella	Zotu259	Zotu259; Parasutterella
1149	Zotu259; Parasutterella	D29758_91-AV609	0	AV609	fl/fl	12wk	fl/fl_12wk	Healthy	NT	Healthy_12wk	12wk_fl/fl	12wk_NT	11.7	0	I	144	I_fl/fl	m	NA	NA	Bacteria	Proteobacteria	Gammaproteobacteria	Burkholderiales	Sutterellaceae	Parasutterella	Zotu259	Zotu259; Parasutterella
1150	Zotu275; LachnospiraceaeNK4A136group	D29670_03-AV971	0	AV971	tg/tg	5wk	tg/tg_5wk	Healthy	NT	Healthy_5wk	5wk_tg/tg	5wk_NT	5.3	0	U	165	U_tg/tg	m	4.53066	23.611	Bacteria	Firmicutes	Clostridia	Lachnospirales	Lachnospiraceae	LachnospiraceaeNK4A136group	Zotu275	Zotu275; LachnospiraceaeNK4A136group
1151	Zotu275; LachnospiraceaeNK4A136group	D29675_08-AV583	0	AV583	tg/wt	5wk	tg/wt_5wk	Healthy	NT	Healthy_5wk	5wk_tg/wt	5wk_NT	5.3	0	F	141	F_tg/wt	f	2.17808	23.611	Bacteria	Firmicutes	Clostridia	Lachnospirales	Lachnospiraceae	LachnospiraceaeNK4A136group	Zotu275	Zotu275; LachnospiraceaeNK4A136group
1152	Zotu275; LachnospiraceaeNK4A136group	D29685_18-AV863	0	AV863	fl/fl	5wk	fl/fl_5wk	Healthy	NT	Healthy_5wk	5wk_fl/fl	5wk_NT	5	0	S	160	S_fl/fl	m	NA	NA	Bacteria	Firmicutes	Clostridia	Lachnospirales	Lachnospiraceae	LachnospiraceaeNK4A136group	Zotu275	Zotu275; LachnospiraceaeNK4A136group
1153	Zotu275; LachnospiraceaeNK4A136group	D29736_69-AV782.2T	0	AV7822T	tg/tg	12wk	tg/tg_12wk	Tumor	T	Tumor_12wk	12wk_tg/tg	12wk_T	12.1	1	M	149	M_tg/tg	f	NA	NA	Bacteria	Firmicutes	Clostridia	Lachnospirales	Lachnospiraceae	LachnospiraceaeNK4A136group	Zotu275	Zotu275; LachnospiraceaeNK4A136group
1154	Zotu275; LachnospiraceaeNK4A136group	D29737_70-AV794T	0	AV794T	tg/tg	12wk	tg/tg_12wk	Tumor	T	Tumor_12wk	12wk_tg/tg	12wk_T	12	1	N	152a	N_tg/tg	f	NA	NA	Bacteria	Firmicutes	Clostridia	Lachnospirales	Lachnospiraceae	LachnospiraceaeNK4A136group	Zotu275	Zotu275; LachnospiraceaeNK4A136group
1155	Zotu275; LachnospiraceaeNK4A136group	D29743_76-AV833T	0	AV833T	tg/tg	12wk	tg/tg_12wk	Tumor	T	Tumor_12wk	12wk_tg/tg	12wk_T	12.4	5	R	158	R_tg/tg	f	NA	NA	Bacteria	Firmicutes	Clostridia	Lachnospirales	Lachnospiraceae	LachnospiraceaeNK4A136group	Zotu275	Zotu275; LachnospiraceaeNK4A136group
1156	Zotu314; Parasutterella	D29668_01-AV967	0	AV967	tg/tg	5wk	tg/tg_5wk	Healthy	NT	Healthy_5wk	5wk_tg/tg	5wk_NT	5.3	0	T	162	T_tg/tg	f	5.12087	23.5022	Bacteria	Proteobacteria	Gammaproteobacteria	Burkholderiales	Sutterellaceae	Parasutterella	Zotu314	Zotu314; Parasutterella
1157	Zotu314; Parasutterella	D29669_02-AV968	0	AV968	tg/tg	5wk	tg/tg_5wk	Healthy	NT	Healthy_5wk	5wk_tg/tg	5wk_NT	5.3	0	T	162	T_tg/tg	f	7.49739	27.8844	Bacteria	Proteobacteria	Gammaproteobacteria	Burkholderiales	Sutterellaceae	Parasutterella	Zotu314	Zotu314; Parasutterella
1158	Zotu314; Parasutterella	D29671_04-AV972	0	AV972	tg/tg	5wk	tg/tg_5wk	Healthy	NT	Healthy_5wk	5wk_tg/tg	5wk_NT	5.3	0	U	165	U_tg/tg	m	7.60205	23.7204	Bacteria	Proteobacteria	Gammaproteobacteria	Burkholderiales	Sutterellaceae	Parasutterella	Zotu314	Zotu314; Parasutterella
1159	Zotu314; Parasutterella	D29672_05-AV974	0	AV974	tg/tg	5wk	tg/tg_5wk	Healthy	NT	Healthy_5wk	5wk_tg/tg	5wk_NT	5.3	0	V	165	V_tg/tg	f	5.99207	23.4479	Bacteria	Proteobacteria	Gammaproteobacteria	Burkholderiales	Sutterellaceae	Parasutterella	Zotu314	Zotu314; Parasutterella
1160	Zotu314; Parasutterella	D29673_06-AV996	0	AV996	tg/tg	5wk	tg/tg_5wk	Healthy	NT	Healthy_5wk	5wk_tg/tg	5wk_NT	5.1	0	W	170	W_tg/tg	f	NA	NA	Bacteria	Proteobacteria	Gammaproteobacteria	Burkholderiales	Sutterellaceae	Parasutterella	Zotu314	Zotu314; Parasutterella
1161	Zotu314; Parasutterella	D29676_09-AV584	0	AV584	tg/wt	5wk	tg/wt_5wk	Healthy	NT	Healthy_5wk	5wk_tg/wt	5wk_NT	5.3	0	F	141	F_tg/wt	f	2.77609	20.6021	Bacteria	Proteobacteria	Gammaproteobacteria	Burkholderiales	Sutterellaceae	Parasutterella	Zotu314	Zotu314; Parasutterella
1162	Zotu314; Parasutterella	D29677_10-AV587	0	AV587	tg/wt	5wk	tg/wt_5wk	Healthy	NT	Healthy_5wk	5wk_tg/wt	5wk_NT	5.1	0	G	140	G_tg/wt	m	2.40559	17.9352	Bacteria	Proteobacteria	Gammaproteobacteria	Burkholderiales	Sutterellaceae	Parasutterella	Zotu314	Zotu314; Parasutterella
1163	Zotu314; Parasutterella	D29678_11-AV588	0	AV588	tg/wt	5wk	tg/wt_5wk	Healthy	NT	Healthy_5wk	5wk_tg/wt	5wk_NT	4.9	0	G	140	G_tg/wt	m	2.74421	20.9381	Bacteria	Proteobacteria	Gammaproteobacteria	Burkholderiales	Sutterellaceae	Parasutterella	Zotu314	Zotu314; Parasutterella
1164	Zotu314; Parasutterella	D29679_12-AV596	0	AV596	tg/wt	5wk	tg/wt_5wk	Healthy	NT	Healthy_5wk	5wk_tg/wt	5wk_NT	4.9	0	H	139	H_tg/wt	m	NA	NA	Bacteria	Proteobacteria	Gammaproteobacteria	Burkholderiales	Sutterellaceae	Parasutterella	Zotu314	Zotu314; Parasutterella
1165	Zotu314; Parasutterella	D29683_16-AV816	0	AV816	fl/fl	5wk	fl/fl_5wk	Healthy	NT	Healthy_5wk	5wk_fl/fl	5wk_NT	5	0	Q	159	Q_fl/fl	m	NA	NA	Bacteria	Proteobacteria	Gammaproteobacteria	Burkholderiales	Sutterellaceae	Parasutterella	Zotu314	Zotu314; Parasutterella
1166	Zotu314; Parasutterella	D29684_17-AV817	0	AV817	tg/tg	5wk	tg/tg_5wk	Healthy	NT	Healthy_5wk	5wk_tg/tg	5wk_NT	5	0	Q	159	Q_tg/tg	m	5.42537	25.4229	Bacteria	Proteobacteria	Gammaproteobacteria	Burkholderiales	Sutterellaceae	Parasutterella	Zotu314	Zotu314; Parasutterella
1167	Zotu314; Parasutterella	D29685_18-AV863	0	AV863	fl/fl	5wk	fl/fl_5wk	Healthy	NT	Healthy_5wk	5wk_fl/fl	5wk_NT	5	0	S	160	S_fl/fl	m	NA	NA	Bacteria	Proteobacteria	Gammaproteobacteria	Burkholderiales	Sutterellaceae	Parasutterella	Zotu314	Zotu314; Parasutterella
1168	Zotu314; Parasutterella	D29686_19-AV864	0	AV864	fl/fl	5wk	fl/fl_5wk	Healthy	NT	Healthy_5wk	5wk_fl/fl	5wk_NT	5	0	S	160	S_fl/fl	m	NA	NA	Bacteria	Proteobacteria	Gammaproteobacteria	Burkholderiales	Sutterellaceae	Parasutterella	Zotu314	Zotu314; Parasutterella
1169	Zotu314; Parasutterella	D29691_24-AV580	0	AV580	fl/fl	12wk	fl/fl_12wk	Healthy	NT	Healthy_12wk	12wk_fl/fl	12wk_NT	12	0	F	141	F_fl/fl	f	NA	NA	Bacteria	Proteobacteria	Gammaproteobacteria	Burkholderiales	Sutterellaceae	Parasutterella	Zotu314	Zotu314; Parasutterella
1170	Zotu314; Parasutterella	D29692_25-AV608	0	AV608	fl/fl	12wk	fl/fl_12wk	Healthy	NT	Healthy_12wk	12wk_fl/fl	12wk_NT	11.7	0	I	144	I_fl/fl	m	NA	NA	Bacteria	Proteobacteria	Gammaproteobacteria	Burkholderiales	Sutterellaceae	Parasutterella	Zotu314	Zotu314; Parasutterella
1171	Zotu314; Parasutterella	D29733_66-AV604T	0	AV604T	tg/tg	12wk	tg/tg_12wk	Tumor	T	Tumor_12wk	12wk_tg/tg	12wk_T	12.3	3	I	143	I_tg/tg	m	NA	NA	Bacteria	Proteobacteria	Gammaproteobacteria	Burkholderiales	Sutterellaceae	Parasutterella	Zotu314	Zotu314; Parasutterella
1172	Zotu314; Parasutterella	D29734_67-AV770T	0	AV770T	tg/tg	12wk	tg/tg_12wk	Tumor	T	Tumor_12wk	12wk_tg/tg	12wk_T	12.1	1	L	147a	L_tg/tg	f	NA	NA	Bacteria	Proteobacteria	Gammaproteobacteria	Burkholderiales	Sutterellaceae	Parasutterella	Zotu314	Zotu314; Parasutterella
1173	Zotu314; Parasutterella	D29736_69-AV782.2T	0	AV7822T	tg/tg	12wk	tg/tg_12wk	Tumor	T	Tumor_12wk	12wk_tg/tg	12wk_T	12.1	1	M	149	M_tg/tg	f	NA	NA	Bacteria	Proteobacteria	Gammaproteobacteria	Burkholderiales	Sutterellaceae	Parasutterella	Zotu314	Zotu314; Parasutterella
1174	Zotu314; Parasutterella	D29737_70-AV794T	0	AV794T	tg/tg	12wk	tg/tg_12wk	Tumor	T	Tumor_12wk	12wk_tg/tg	12wk_T	12	1	N	152a	N_tg/tg	f	NA	NA	Bacteria	Proteobacteria	Gammaproteobacteria	Burkholderiales	Sutterellaceae	Parasutterella	Zotu314	Zotu314; Parasutterella
1175	Zotu314; Parasutterella	D29739_72-AV770TA	0	AV770TA	tg/tg	12wk	tg/tg_12wk	Tumor_adjacent	T	Tumor_adjacent_12wk	12wk_tg/tg	12wk_T	12.1	1	L	147a	L_tg/tg	f	NA	NA	Bacteria	Proteobacteria	Gammaproteobacteria	Burkholderiales	Sutterellaceae	Parasutterella	Zotu314	Zotu314; Parasutterella
1176	Zotu314; Parasutterella	D29741_74-AV782.2TA	0	AV7822TA	tg/tg	12wk	tg/tg_12wk	Tumor_adjacent	T	Tumor_adjacent_12wk	12wk_tg/tg	12wk_T	12.1	1	M	149	M_tg/tg	f	NA	NA	Bacteria	Proteobacteria	Gammaproteobacteria	Burkholderiales	Sutterellaceae	Parasutterella	Zotu314	Zotu314; Parasutterella
1177	Zotu314; Parasutterella	D29742_75-AV794TA	0	AV794TA	tg/tg	12wk	tg/tg_12wk	Tumor_adjacent	T	Tumor_adjacent_12wk	12wk_tg/tg	12wk_T	12	1	N	152a	N_tg/tg	f	NA	NA	Bacteria	Proteobacteria	Gammaproteobacteria	Burkholderiales	Sutterellaceae	Parasutterella	Zotu314	Zotu314; Parasutterella
1178	Zotu314; Parasutterella	D29743_76-AV833T	0	AV833T	tg/tg	12wk	tg/tg_12wk	Tumor	T	Tumor_12wk	12wk_tg/tg	12wk_T	12.4	5	R	158	R_tg/tg	f	NA	NA	Bacteria	Proteobacteria	Gammaproteobacteria	Burkholderiales	Sutterellaceae	Parasutterella	Zotu314	Zotu314; Parasutterella
1179	Zotu314; Parasutterella	D29749_82-AV579	0	AV579	tg/wt	12wk	tg/wt_12wk	Healthy	NT	Healthy_12wk	12wk_tg/wt	12wk_NT	12	0	F	141	F_tg/wt	f	NA	NA	Bacteria	Proteobacteria	Gammaproteobacteria	Burkholderiales	Sutterellaceae	Parasutterella	Zotu314	Zotu314; Parasutterella
1180	Zotu314; Parasutterella	D29750_83-AV814	0	AV814	tg/wt	12wk	tg/wt_12wk	Healthy	NT	Healthy_12wk	12wk_tg/wt	12wk_NT	12.3	0	P	157	P_tg/wt	m	NA	NA	Bacteria	Proteobacteria	Gammaproteobacteria	Burkholderiales	Sutterellaceae	Parasutterella	Zotu314	Zotu314; Parasutterella
1181	Zotu314; Parasutterella	D29752_85-AV865	0	AV865	fl/fl	5wk	fl/fl_5wk	Healthy	NT	Healthy_5wk	5wk_fl/fl	5wk_NT	5	0	S	160	S_fl/fl	m	NA	NA	Bacteria	Proteobacteria	Gammaproteobacteria	Burkholderiales	Sutterellaceae	Parasutterella	Zotu314	Zotu314; Parasutterella
1182	Zotu314; Parasutterella	D29753_86-AV866	0	AV866	fl/fl	5wk	fl/fl_5wk	Healthy	NT	Healthy_5wk	5wk_fl/fl	5wk_NT	5	0	S	160	S_fl/fl	m	NA	NA	Bacteria	Proteobacteria	Gammaproteobacteria	Burkholderiales	Sutterellaceae	Parasutterella	Zotu314	Zotu314; Parasutterella
1183	Zotu314; Parasutterella	D29761_94-AV802	0	AV802	fl/fl	12wk	fl/fl_12wk	Healthy	NT	Healthy_12wk	12wk_fl/fl	12wk_NT	12.4	0	O	156	O_fl/fl	f	NA	NA	Bacteria	Proteobacteria	Gammaproteobacteria	Burkholderiales	Sutterellaceae	Parasutterella	Zotu314	Zotu314; Parasutterella
1184	Zotu35; GOTU2839	D29733_66-AV604T	0	AV604T	tg/tg	12wk	tg/tg_12wk	Tumor	T	Tumor_12wk	12wk_tg/tg	12wk_T	12.3	3	I	143	I_tg/tg	m	NA	NA	Bacteria	Desulfobacterota	Desulfovibrionia	Desulfovibrionales	Desulfovibrionaceae	GOTU2839	Zotu35	Zotu35; GOTU2839
1185	Zotu401; RikenellaceaeRC9gutgroup	D29675_08-AV583	0	AV583	tg/wt	5wk	tg/wt_5wk	Healthy	NT	Healthy_5wk	5wk_tg/wt	5wk_NT	5.3	0	F	141	F_tg/wt	f	2.17808	23.611	Bacteria	Bacteroidota	Bacteroidia	Bacteroidales	Rikenellaceae	RikenellaceaeRC9gutgroup	Zotu401	Zotu401; RikenellaceaeRC9gutgroup
1186	Zotu40; GOTU1381	D29668_01-AV967	0	AV967	tg/tg	5wk	tg/tg_5wk	Healthy	NT	Healthy_5wk	5wk_tg/tg	5wk_NT	5.3	0	T	162	T_tg/tg	f	5.12087	23.5022	Bacteria	Bacteroidota	Bacteroidia	Bacteroidales	Muribaculaceae	GOTU1381	Zotu40	Zotu40; GOTU1381
1187	Zotu412; Parasutterella	D29668_01-AV967	0	AV967	tg/tg	5wk	tg/tg_5wk	Healthy	NT	Healthy_5wk	5wk_tg/tg	5wk_NT	5.3	0	T	162	T_tg/tg	f	5.12087	23.5022	Bacteria	Proteobacteria	Gammaproteobacteria	Burkholderiales	Sutterellaceae	Parasutterella	Zotu412	Zotu412; Parasutterella
1188	Zotu412; Parasutterella	D29669_02-AV968	0	AV968	tg/tg	5wk	tg/tg_5wk	Healthy	NT	Healthy_5wk	5wk_tg/tg	5wk_NT	5.3	0	T	162	T_tg/tg	f	7.49739	27.8844	Bacteria	Proteobacteria	Gammaproteobacteria	Burkholderiales	Sutterellaceae	Parasutterella	Zotu412	Zotu412; Parasutterella
1189	Zotu412; Parasutterella	D29670_03-AV971	0	AV971	tg/tg	5wk	tg/tg_5wk	Healthy	NT	Healthy_5wk	5wk_tg/tg	5wk_NT	5.3	0	U	165	U_tg/tg	m	4.53066	23.611	Bacteria	Proteobacteria	Gammaproteobacteria	Burkholderiales	Sutterellaceae	Parasutterella	Zotu412	Zotu412; Parasutterella
1190	Zotu412; Parasutterella	D29672_05-AV974	0	AV974	tg/tg	5wk	tg/tg_5wk	Healthy	NT	Healthy_5wk	5wk_tg/tg	5wk_NT	5.3	0	V	165	V_tg/tg	f	5.99207	23.4479	Bacteria	Proteobacteria	Gammaproteobacteria	Burkholderiales	Sutterellaceae	Parasutterella	Zotu412	Zotu412; Parasutterella
1191	Zotu412; Parasutterella	D29673_06-AV996	0	AV996	tg/tg	5wk	tg/tg_5wk	Healthy	NT	Healthy_5wk	5wk_tg/tg	5wk_NT	5.1	0	W	170	W_tg/tg	f	NA	NA	Bacteria	Proteobacteria	Gammaproteobacteria	Burkholderiales	Sutterellaceae	Parasutterella	Zotu412	Zotu412; Parasutterella
1192	Zotu412; Parasutterella	D29675_08-AV583	0	AV583	tg/wt	5wk	tg/wt_5wk	Healthy	NT	Healthy_5wk	5wk_tg/wt	5wk_NT	5.3	0	F	141	F_tg/wt	f	2.17808	23.611	Bacteria	Proteobacteria	Gammaproteobacteria	Burkholderiales	Sutterellaceae	Parasutterella	Zotu412	Zotu412; Parasutterella
1193	Zotu412; Parasutterella	D29676_09-AV584	0	AV584	tg/wt	5wk	tg/wt_5wk	Healthy	NT	Healthy_5wk	5wk_tg/wt	5wk_NT	5.3	0	F	141	F_tg/wt	f	2.77609	20.6021	Bacteria	Proteobacteria	Gammaproteobacteria	Burkholderiales	Sutterellaceae	Parasutterella	Zotu412	Zotu412; Parasutterella
1194	Zotu412; Parasutterella	D29677_10-AV587	0	AV587	tg/wt	5wk	tg/wt_5wk	Healthy	NT	Healthy_5wk	5wk_tg/wt	5wk_NT	5.1	0	G	140	G_tg/wt	m	2.40559	17.9352	Bacteria	Proteobacteria	Gammaproteobacteria	Burkholderiales	Sutterellaceae	Parasutterella	Zotu412	Zotu412; Parasutterella
1195	Zotu412; Parasutterella	D29678_11-AV588	0	AV588	tg/wt	5wk	tg/wt_5wk	Healthy	NT	Healthy_5wk	5wk_tg/wt	5wk_NT	4.9	0	G	140	G_tg/wt	m	2.74421	20.9381	Bacteria	Proteobacteria	Gammaproteobacteria	Burkholderiales	Sutterellaceae	Parasutterella	Zotu412	Zotu412; Parasutterella
1196	Zotu412; Parasutterella	D29679_12-AV596	0	AV596	tg/wt	5wk	tg/wt_5wk	Healthy	NT	Healthy_5wk	5wk_tg/wt	5wk_NT	4.9	0	H	139	H_tg/wt	m	NA	NA	Bacteria	Proteobacteria	Gammaproteobacteria	Burkholderiales	Sutterellaceae	Parasutterella	Zotu412	Zotu412; Parasutterella
1197	Zotu412; Parasutterella	D29680_13-AV597	0	AV597	tg/wt	5wk	tg/wt_5wk	Healthy	NT	Healthy_5wk	5wk_tg/wt	5wk_NT	4.9	0	H	139	H_tg/wt	m	NA	NA	Bacteria	Proteobacteria	Gammaproteobacteria	Burkholderiales	Sutterellaceae	Parasutterella	Zotu412	Zotu412; Parasutterella
1198	Zotu412; Parasutterella	D29683_16-AV816	0	AV816	fl/fl	5wk	fl/fl_5wk	Healthy	NT	Healthy_5wk	5wk_fl/fl	5wk_NT	5	0	Q	159	Q_fl/fl	m	NA	NA	Bacteria	Proteobacteria	Gammaproteobacteria	Burkholderiales	Sutterellaceae	Parasutterella	Zotu412	Zotu412; Parasutterella
1199	Zotu412; Parasutterella	D29684_17-AV817	0	AV817	tg/tg	5wk	tg/tg_5wk	Healthy	NT	Healthy_5wk	5wk_tg/tg	5wk_NT	5	0	Q	159	Q_tg/tg	m	5.42537	25.4229	Bacteria	Proteobacteria	Gammaproteobacteria	Burkholderiales	Sutterellaceae	Parasutterella	Zotu412	Zotu412; Parasutterella
1200	Zotu412; Parasutterella	D29685_18-AV863	0	AV863	fl/fl	5wk	fl/fl_5wk	Healthy	NT	Healthy_5wk	5wk_fl/fl	5wk_NT	5	0	S	160	S_fl/fl	m	NA	NA	Bacteria	Proteobacteria	Gammaproteobacteria	Burkholderiales	Sutterellaceae	Parasutterella	Zotu412	Zotu412; Parasutterella
1201	Zotu412; Parasutterella	D29686_19-AV864	0	AV864	fl/fl	5wk	fl/fl_5wk	Healthy	NT	Healthy_5wk	5wk_fl/fl	5wk_NT	5	0	S	160	S_fl/fl	m	NA	NA	Bacteria	Proteobacteria	Gammaproteobacteria	Burkholderiales	Sutterellaceae	Parasutterella	Zotu412	Zotu412; Parasutterella
1202	Zotu412; Parasutterella	D29691_24-AV580	0	AV580	fl/fl	12wk	fl/fl_12wk	Healthy	NT	Healthy_12wk	12wk_fl/fl	12wk_NT	12	0	F	141	F_fl/fl	f	NA	NA	Bacteria	Proteobacteria	Gammaproteobacteria	Burkholderiales	Sutterellaceae	Parasutterella	Zotu412	Zotu412; Parasutterella
1203	Zotu412; Parasutterella	D29692_25-AV608	0	AV608	fl/fl	12wk	fl/fl_12wk	Healthy	NT	Healthy_12wk	12wk_fl/fl	12wk_NT	11.7	0	I	144	I_fl/fl	m	NA	NA	Bacteria	Proteobacteria	Gammaproteobacteria	Burkholderiales	Sutterellaceae	Parasutterella	Zotu412	Zotu412; Parasutterella
1204	Zotu412; Parasutterella	D29733_66-AV604T	0	AV604T	tg/tg	12wk	tg/tg_12wk	Tumor	T	Tumor_12wk	12wk_tg/tg	12wk_T	12.3	3	I	143	I_tg/tg	m	NA	NA	Bacteria	Proteobacteria	Gammaproteobacteria	Burkholderiales	Sutterellaceae	Parasutterella	Zotu412	Zotu412; Parasutterella
1205	Zotu412; Parasutterella	D29734_67-AV770T	0	AV770T	tg/tg	12wk	tg/tg_12wk	Tumor	T	Tumor_12wk	12wk_tg/tg	12wk_T	12.1	1	L	147a	L_tg/tg	f	NA	NA	Bacteria	Proteobacteria	Gammaproteobacteria	Burkholderiales	Sutterellaceae	Parasutterella	Zotu412	Zotu412; Parasutterella
1206	Zotu412; Parasutterella	D29736_69-AV782.2T	0	AV7822T	tg/tg	12wk	tg/tg_12wk	Tumor	T	Tumor_12wk	12wk_tg/tg	12wk_T	12.1	1	M	149	M_tg/tg	f	NA	NA	Bacteria	Proteobacteria	Gammaproteobacteria	Burkholderiales	Sutterellaceae	Parasutterella	Zotu412	Zotu412; Parasutterella
1207	Zotu412; Parasutterella	D29737_70-AV794T	0	AV794T	tg/tg	12wk	tg/tg_12wk	Tumor	T	Tumor_12wk	12wk_tg/tg	12wk_T	12	1	N	152a	N_tg/tg	f	NA	NA	Bacteria	Proteobacteria	Gammaproteobacteria	Burkholderiales	Sutterellaceae	Parasutterella	Zotu412	Zotu412; Parasutterella
1208	Zotu412; Parasutterella	D29739_72-AV770TA	0	AV770TA	tg/tg	12wk	tg/tg_12wk	Tumor_adjacent	T	Tumor_adjacent_12wk	12wk_tg/tg	12wk_T	12.1	1	L	147a	L_tg/tg	f	NA	NA	Bacteria	Proteobacteria	Gammaproteobacteria	Burkholderiales	Sutterellaceae	Parasutterella	Zotu412	Zotu412; Parasutterella
1209	Zotu412; Parasutterella	D29741_74-AV782.2TA	0	AV7822TA	tg/tg	12wk	tg/tg_12wk	Tumor_adjacent	T	Tumor_adjacent_12wk	12wk_tg/tg	12wk_T	12.1	1	M	149	M_tg/tg	f	NA	NA	Bacteria	Proteobacteria	Gammaproteobacteria	Burkholderiales	Sutterellaceae	Parasutterella	Zotu412	Zotu412; Parasutterella
1210	Zotu412; Parasutterella	D29742_75-AV794TA	0	AV794TA	tg/tg	12wk	tg/tg_12wk	Tumor_adjacent	T	Tumor_adjacent_12wk	12wk_tg/tg	12wk_T	12	1	N	152a	N_tg/tg	f	NA	NA	Bacteria	Proteobacteria	Gammaproteobacteria	Burkholderiales	Sutterellaceae	Parasutterella	Zotu412	Zotu412; Parasutterella
1211	Zotu412; Parasutterella	D29743_76-AV833T	0	AV833T	tg/tg	12wk	tg/tg_12wk	Tumor	T	Tumor_12wk	12wk_tg/tg	12wk_T	12.4	5	R	158	R_tg/tg	f	NA	NA	Bacteria	Proteobacteria	Gammaproteobacteria	Burkholderiales	Sutterellaceae	Parasutterella	Zotu412	Zotu412; Parasutterella
1212	Zotu412; Parasutterella	D29746_79-AV567	0	AV567	tg/wt	12wk	tg/wt_12wk	Healthy	NT	Healthy_12wk	12wk_tg/wt	12wk_NT	12	0	D	138	D_tg/wt	f	NA	NA	Bacteria	Proteobacteria	Gammaproteobacteria	Burkholderiales	Sutterellaceae	Parasutterella	Zotu412	Zotu412; Parasutterella
1213	Zotu412; Parasutterella	D29748_81-AV570	0	AV570	tg/wt	12wk	tg/wt_12wk	Healthy	NT	Healthy_12wk	12wk_tg/wt	12wk_NT	12.6	0	D	138	D_tg/wt	f	NA	NA	Bacteria	Proteobacteria	Gammaproteobacteria	Burkholderiales	Sutterellaceae	Parasutterella	Zotu412	Zotu412; Parasutterella
1214	Zotu412; Parasutterella	D29749_82-AV579	0	AV579	tg/wt	12wk	tg/wt_12wk	Healthy	NT	Healthy_12wk	12wk_tg/wt	12wk_NT	12	0	F	141	F_tg/wt	f	NA	NA	Bacteria	Proteobacteria	Gammaproteobacteria	Burkholderiales	Sutterellaceae	Parasutterella	Zotu412	Zotu412; Parasutterella
1215	Zotu412; Parasutterella	D29750_83-AV814	0	AV814	tg/wt	12wk	tg/wt_12wk	Healthy	NT	Healthy_12wk	12wk_tg/wt	12wk_NT	12.3	0	P	157	P_tg/wt	m	NA	NA	Bacteria	Proteobacteria	Gammaproteobacteria	Burkholderiales	Sutterellaceae	Parasutterella	Zotu412	Zotu412; Parasutterella
1216	Zotu412; Parasutterella	D29751_84-AV803	0	AV803	tg/wt	12wk	tg/wt_12wk	Healthy	NT	Healthy_12wk	12wk_tg/wt	12wk_NT	12.4	0	O	156	O_tg/wt	f	NA	NA	Bacteria	Proteobacteria	Gammaproteobacteria	Burkholderiales	Sutterellaceae	Parasutterella	Zotu412	Zotu412; Parasutterella
1217	Zotu412; Parasutterella	D29752_85-AV865	0	AV865	fl/fl	5wk	fl/fl_5wk	Healthy	NT	Healthy_5wk	5wk_fl/fl	5wk_NT	5	0	S	160	S_fl/fl	m	NA	NA	Bacteria	Proteobacteria	Gammaproteobacteria	Burkholderiales	Sutterellaceae	Parasutterella	Zotu412	Zotu412; Parasutterella
1218	Zotu412; Parasutterella	D29753_86-AV866	0	AV866	fl/fl	5wk	fl/fl_5wk	Healthy	NT	Healthy_5wk	5wk_fl/fl	5wk_NT	5	0	S	160	S_fl/fl	m	NA	NA	Bacteria	Proteobacteria	Gammaproteobacteria	Burkholderiales	Sutterellaceae	Parasutterella	Zotu412	Zotu412; Parasutterella
1219	Zotu412; Parasutterella	D29758_91-AV609	0	AV609	fl/fl	12wk	fl/fl_12wk	Healthy	NT	Healthy_12wk	12wk_fl/fl	12wk_NT	11.7	0	I	144	I_fl/fl	m	NA	NA	Bacteria	Proteobacteria	Gammaproteobacteria	Burkholderiales	Sutterellaceae	Parasutterella	Zotu412	Zotu412; Parasutterella
1220	Zotu412; Parasutterella	D29759_92-AV610	0	AV610	fl/fl	12wk	fl/fl_12wk	Healthy	NT	Healthy_12wk	12wk_fl/fl	12wk_NT	12	0	I	144	I_fl/fl	m	NA	NA	Bacteria	Proteobacteria	Gammaproteobacteria	Burkholderiales	Sutterellaceae	Parasutterella	Zotu412	Zotu412; Parasutterella
1221	Zotu412; Parasutterella	D29760_93-AV611	0	AV611	fl/fl	12wk	fl/fl_12wk	Healthy	NT	Healthy_12wk	12wk_fl/fl	12wk_NT	12	0	I	144	I_fl/fl	m	NA	NA	Bacteria	Proteobacteria	Gammaproteobacteria	Burkholderiales	Sutterellaceae	Parasutterella	Zotu412	Zotu412; Parasutterella
1222	Zotu412; Parasutterella	D29761_94-AV802	0	AV802	fl/fl	12wk	fl/fl_12wk	Healthy	NT	Healthy_12wk	12wk_fl/fl	12wk_NT	12.4	0	O	156	O_fl/fl	f	NA	NA	Bacteria	Proteobacteria	Gammaproteobacteria	Burkholderiales	Sutterellaceae	Parasutterella	Zotu412	Zotu412; Parasutterella
1223	Zotu47; GOTU208	D29743_76-AV833T	0	AV833T	tg/tg	12wk	tg/tg_12wk	Tumor	T	Tumor_12wk	12wk_tg/tg	12wk_T	12.4	5	R	158	R_tg/tg	f	NA	NA	Bacteria	Firmicutes	Clostridia	Lachnospirales	Lachnospiraceae	GOTU208	Zotu47	Zotu47; GOTU208
1224	Zotu49; LachnospiraceaeNK4A136group	D29668_01-AV967	0	AV967	tg/tg	5wk	tg/tg_5wk	Healthy	NT	Healthy_5wk	5wk_tg/tg	5wk_NT	5.3	0	T	162	T_tg/tg	f	5.12087	23.5022	Bacteria	Firmicutes	Clostridia	Lachnospirales	Lachnospiraceae	LachnospiraceaeNK4A136group	Zotu49	Zotu49; LachnospiraceaeNK4A136group
1225	Zotu49; LachnospiraceaeNK4A136group	D29675_08-AV583	0	AV583	tg/wt	5wk	tg/wt_5wk	Healthy	NT	Healthy_5wk	5wk_tg/wt	5wk_NT	5.3	0	F	141	F_tg/wt	f	2.17808	23.611	Bacteria	Firmicutes	Clostridia	Lachnospirales	Lachnospiraceae	LachnospiraceaeNK4A136group	Zotu49	Zotu49; LachnospiraceaeNK4A136group
1226	Zotu49; LachnospiraceaeNK4A136group	D29734_67-AV770T	0	AV770T	tg/tg	12wk	tg/tg_12wk	Tumor	T	Tumor_12wk	12wk_tg/tg	12wk_T	12.1	1	L	147a	L_tg/tg	f	NA	NA	Bacteria	Firmicutes	Clostridia	Lachnospirales	Lachnospiraceae	LachnospiraceaeNK4A136group	Zotu49	Zotu49; LachnospiraceaeNK4A136group
1227	Zotu49; LachnospiraceaeNK4A136group	D29735_68-AV791T	0	AV791T	tg/tg	12wk	tg/tg_12wk	Tumor	T	Tumor_12wk	12wk_tg/tg	12wk_T	12.1	3	N	152a	N_tg/tg	f	NA	NA	Bacteria	Firmicutes	Clostridia	Lachnospirales	Lachnospiraceae	LachnospiraceaeNK4A136group	Zotu49	Zotu49; LachnospiraceaeNK4A136group
1228	Zotu49; LachnospiraceaeNK4A136group	D29737_70-AV794T	0	AV794T	tg/tg	12wk	tg/tg_12wk	Tumor	T	Tumor_12wk	12wk_tg/tg	12wk_T	12	1	N	152a	N_tg/tg	f	NA	NA	Bacteria	Firmicutes	Clostridia	Lachnospirales	Lachnospiraceae	LachnospiraceaeNK4A136group	Zotu49	Zotu49; LachnospiraceaeNK4A136group
1229	Zotu49; LachnospiraceaeNK4A136group	D29740_73-AV791TA	0	AV791TA	tg/tg	12wk	tg/tg_12wk	Tumor_adjacent	T	Tumor_adjacent_12wk	12wk_tg/tg	12wk_T	12.1	3	N	152a	N_tg/tg	f	NA	NA	Bacteria	Firmicutes	Clostridia	Lachnospirales	Lachnospiraceae	LachnospiraceaeNK4A136group	Zotu49	Zotu49; LachnospiraceaeNK4A136group
1230	Zotu49; LachnospiraceaeNK4A136group	D29742_75-AV794TA	0	AV794TA	tg/tg	12wk	tg/tg_12wk	Tumor_adjacent	T	Tumor_adjacent_12wk	12wk_tg/tg	12wk_T	12	1	N	152a	N_tg/tg	f	NA	NA	Bacteria	Firmicutes	Clostridia	Lachnospirales	Lachnospiraceae	LachnospiraceaeNK4A136group	Zotu49	Zotu49; LachnospiraceaeNK4A136group
1231	Zotu49; LachnospiraceaeNK4A136group	D29743_76-AV833T	0	AV833T	tg/tg	12wk	tg/tg_12wk	Tumor	T	Tumor_12wk	12wk_tg/tg	12wk_T	12.4	5	R	158	R_tg/tg	f	NA	NA	Bacteria	Firmicutes	Clostridia	Lachnospirales	Lachnospiraceae	LachnospiraceaeNK4A136group	Zotu49	Zotu49; LachnospiraceaeNK4A136group
1232	Zotu49; LachnospiraceaeNK4A136group	D29759_92-AV610	0	AV610	fl/fl	12wk	fl/fl_12wk	Healthy	NT	Healthy_12wk	12wk_fl/fl	12wk_NT	12	0	I	144	I_fl/fl	m	NA	NA	Bacteria	Firmicutes	Clostridia	Lachnospirales	Lachnospiraceae	LachnospiraceaeNK4A136group	Zotu49	Zotu49; LachnospiraceaeNK4A136group
1233	Zotu49; LachnospiraceaeNK4A136group	D29761_94-AV802	0	AV802	fl/fl	12wk	fl/fl_12wk	Healthy	NT	Healthy_12wk	12wk_fl/fl	12wk_NT	12.4	0	O	156	O_fl/fl	f	NA	NA	Bacteria	Firmicutes	Clostridia	Lachnospirales	Lachnospiraceae	LachnospiraceaeNK4A136group	Zotu49	Zotu49; LachnospiraceaeNK4A136group
1234	Zotu595; Lachnoclostridium	D29668_01-AV967	0	AV967	tg/tg	5wk	tg/tg_5wk	Healthy	NT	Healthy_5wk	5wk_tg/tg	5wk_NT	5.3	0	T	162	T_tg/tg	f	5.12087	23.5022	Bacteria	Firmicutes	Clostridia	Lachnospirales	Lachnospiraceae	Lachnoclostridium	Zotu595	Zotu595; Lachnoclostridium
1235	Zotu595; Lachnoclostridium	D29670_03-AV971	0	AV971	tg/tg	5wk	tg/tg_5wk	Healthy	NT	Healthy_5wk	5wk_tg/tg	5wk_NT	5.3	0	U	165	U_tg/tg	m	4.53066	23.611	Bacteria	Firmicutes	Clostridia	Lachnospirales	Lachnospiraceae	Lachnoclostridium	Zotu595	Zotu595; Lachnoclostridium
1236	Zotu595; Lachnoclostridium	D29671_04-AV972	0	AV972	tg/tg	5wk	tg/tg_5wk	Healthy	NT	Healthy_5wk	5wk_tg/tg	5wk_NT	5.3	0	U	165	U_tg/tg	m	7.60205	23.7204	Bacteria	Firmicutes	Clostridia	Lachnospirales	Lachnospiraceae	Lachnoclostridium	Zotu595	Zotu595; Lachnoclostridium
1237	Zotu595; Lachnoclostridium	D29673_06-AV996	0	AV996	tg/tg	5wk	tg/tg_5wk	Healthy	NT	Healthy_5wk	5wk_tg/tg	5wk_NT	5.1	0	W	170	W_tg/tg	f	NA	NA	Bacteria	Firmicutes	Clostridia	Lachnospirales	Lachnospiraceae	Lachnoclostridium	Zotu595	Zotu595; Lachnoclostridium
1238	Zotu595; Lachnoclostridium	D29675_08-AV583	0	AV583	tg/wt	5wk	tg/wt_5wk	Healthy	NT	Healthy_5wk	5wk_tg/wt	5wk_NT	5.3	0	F	141	F_tg/wt	f	2.17808	23.611	Bacteria	Firmicutes	Clostridia	Lachnospirales	Lachnospiraceae	Lachnoclostridium	Zotu595	Zotu595; Lachnoclostridium
1239	Zotu595; Lachnoclostridium	D29677_10-AV587	0	AV587	tg/wt	5wk	tg/wt_5wk	Healthy	NT	Healthy_5wk	5wk_tg/wt	5wk_NT	5.1	0	G	140	G_tg/wt	m	2.40559	17.9352	Bacteria	Firmicutes	Clostridia	Lachnospirales	Lachnospiraceae	Lachnoclostridium	Zotu595	Zotu595; Lachnoclostridium
1240	Zotu595; Lachnoclostridium	D29678_11-AV588	0	AV588	tg/wt	5wk	tg/wt_5wk	Healthy	NT	Healthy_5wk	5wk_tg/wt	5wk_NT	4.9	0	G	140	G_tg/wt	m	2.74421	20.9381	Bacteria	Firmicutes	Clostridia	Lachnospirales	Lachnospiraceae	Lachnoclostridium	Zotu595	Zotu595; Lachnoclostridium
1241	Zotu595; Lachnoclostridium	D29685_18-AV863	0	AV863	fl/fl	5wk	fl/fl_5wk	Healthy	NT	Healthy_5wk	5wk_fl/fl	5wk_NT	5	0	S	160	S_fl/fl	m	NA	NA	Bacteria	Firmicutes	Clostridia	Lachnospirales	Lachnospiraceae	Lachnoclostridium	Zotu595	Zotu595; Lachnoclostridium
1242	Zotu595; Lachnoclostridium	D29686_19-AV864	0	AV864	fl/fl	5wk	fl/fl_5wk	Healthy	NT	Healthy_5wk	5wk_fl/fl	5wk_NT	5	0	S	160	S_fl/fl	m	NA	NA	Bacteria	Firmicutes	Clostridia	Lachnospirales	Lachnospiraceae	Lachnoclostridium	Zotu595	Zotu595; Lachnoclostridium
1243	Zotu595; Lachnoclostridium	D29691_24-AV580	0	AV580	fl/fl	12wk	fl/fl_12wk	Healthy	NT	Healthy_12wk	12wk_fl/fl	12wk_NT	12	0	F	141	F_fl/fl	f	NA	NA	Bacteria	Firmicutes	Clostridia	Lachnospirales	Lachnospiraceae	Lachnoclostridium	Zotu595	Zotu595; Lachnoclostridium
1244	Zotu595; Lachnoclostridium	D29734_67-AV770T	0	AV770T	tg/tg	12wk	tg/tg_12wk	Tumor	T	Tumor_12wk	12wk_tg/tg	12wk_T	12.1	1	L	147a	L_tg/tg	f	NA	NA	Bacteria	Firmicutes	Clostridia	Lachnospirales	Lachnospiraceae	Lachnoclostridium	Zotu595	Zotu595; Lachnoclostridium
1245	Zotu595; Lachnoclostridium	D29736_69-AV782.2T	0	AV7822T	tg/tg	12wk	tg/tg_12wk	Tumor	T	Tumor_12wk	12wk_tg/tg	12wk_T	12.1	1	M	149	M_tg/tg	f	NA	NA	Bacteria	Firmicutes	Clostridia	Lachnospirales	Lachnospiraceae	Lachnoclostridium	Zotu595	Zotu595; Lachnoclostridium
1246	Zotu595; Lachnoclostridium	D29737_70-AV794T	0	AV794T	tg/tg	12wk	tg/tg_12wk	Tumor	T	Tumor_12wk	12wk_tg/tg	12wk_T	12	1	N	152a	N_tg/tg	f	NA	NA	Bacteria	Firmicutes	Clostridia	Lachnospirales	Lachnospiraceae	Lachnoclostridium	Zotu595	Zotu595; Lachnoclostridium
1247	Zotu595; Lachnoclostridium	D29739_72-AV770TA	0	AV770TA	tg/tg	12wk	tg/tg_12wk	Tumor_adjacent	T	Tumor_adjacent_12wk	12wk_tg/tg	12wk_T	12.1	1	L	147a	L_tg/tg	f	NA	NA	Bacteria	Firmicutes	Clostridia	Lachnospirales	Lachnospiraceae	Lachnoclostridium	Zotu595	Zotu595; Lachnoclostridium
1248	Zotu595; Lachnoclostridium	D29740_73-AV791TA	0	AV791TA	tg/tg	12wk	tg/tg_12wk	Tumor_adjacent	T	Tumor_adjacent_12wk	12wk_tg/tg	12wk_T	12.1	3	N	152a	N_tg/tg	f	NA	NA	Bacteria	Firmicutes	Clostridia	Lachnospirales	Lachnospiraceae	Lachnoclostridium	Zotu595	Zotu595; Lachnoclostridium
1249	Zotu595; Lachnoclostridium	D29742_75-AV794TA	0	AV794TA	tg/tg	12wk	tg/tg_12wk	Tumor_adjacent	T	Tumor_adjacent_12wk	12wk_tg/tg	12wk_T	12	1	N	152a	N_tg/tg	f	NA	NA	Bacteria	Firmicutes	Clostridia	Lachnospirales	Lachnospiraceae	Lachnoclostridium	Zotu595	Zotu595; Lachnoclostridium
1250	Zotu595; Lachnoclostridium	D29746_79-AV567	0	AV567	tg/wt	12wk	tg/wt_12wk	Healthy	NT	Healthy_12wk	12wk_tg/wt	12wk_NT	12	0	D	138	D_tg/wt	f	NA	NA	Bacteria	Firmicutes	Clostridia	Lachnospirales	Lachnospiraceae	Lachnoclostridium	Zotu595	Zotu595; Lachnoclostridium
1251	Zotu595; Lachnoclostridium	D29747_80-AV568	0	AV568	tg/wt	12wk	tg/wt_12wk	Healthy	NT	Healthy_12wk	12wk_tg/wt	12wk_NT	12	0	D	138	D_tg/wt	f	NA	NA	Bacteria	Firmicutes	Clostridia	Lachnospirales	Lachnospiraceae	Lachnoclostridium	Zotu595	Zotu595; Lachnoclostridium
1252	Zotu595; Lachnoclostridium	D29748_81-AV570	0	AV570	tg/wt	12wk	tg/wt_12wk	Healthy	NT	Healthy_12wk	12wk_tg/wt	12wk_NT	12.6	0	D	138	D_tg/wt	f	NA	NA	Bacteria	Firmicutes	Clostridia	Lachnospirales	Lachnospiraceae	Lachnoclostridium	Zotu595	Zotu595; Lachnoclostridium
1253	Zotu595; Lachnoclostridium	D29749_82-AV579	0	AV579	tg/wt	12wk	tg/wt_12wk	Healthy	NT	Healthy_12wk	12wk_tg/wt	12wk_NT	12	0	F	141	F_tg/wt	f	NA	NA	Bacteria	Firmicutes	Clostridia	Lachnospirales	Lachnospiraceae	Lachnoclostridium	Zotu595	Zotu595; Lachnoclostridium
1254	Zotu595; Lachnoclostridium	D29750_83-AV814	0	AV814	tg/wt	12wk	tg/wt_12wk	Healthy	NT	Healthy_12wk	12wk_tg/wt	12wk_NT	12.3	0	P	157	P_tg/wt	m	NA	NA	Bacteria	Firmicutes	Clostridia	Lachnospirales	Lachnospiraceae	Lachnoclostridium	Zotu595	Zotu595; Lachnoclostridium
1255	Zotu595; Lachnoclostridium	D29751_84-AV803	0	AV803	tg/wt	12wk	tg/wt_12wk	Healthy	NT	Healthy_12wk	12wk_tg/wt	12wk_NT	12.4	0	O	156	O_tg/wt	f	NA	NA	Bacteria	Firmicutes	Clostridia	Lachnospirales	Lachnospiraceae	Lachnoclostridium	Zotu595	Zotu595; Lachnoclostridium
1256	Zotu595; Lachnoclostridium	D29752_85-AV865	0	AV865	fl/fl	5wk	fl/fl_5wk	Healthy	NT	Healthy_5wk	5wk_fl/fl	5wk_NT	5	0	S	160	S_fl/fl	m	NA	NA	Bacteria	Firmicutes	Clostridia	Lachnospirales	Lachnospiraceae	Lachnoclostridium	Zotu595	Zotu595; Lachnoclostridium
1257	Zotu595; Lachnoclostridium	D29760_93-AV611	0	AV611	fl/fl	12wk	fl/fl_12wk	Healthy	NT	Healthy_12wk	12wk_fl/fl	12wk_NT	12	0	I	144	I_fl/fl	m	NA	NA	Bacteria	Firmicutes	Clostridia	Lachnospirales	Lachnospiraceae	Lachnoclostridium	Zotu595	Zotu595; Lachnoclostridium
1258	Zotu595; Lachnoclostridium	D29761_94-AV802	0	AV802	fl/fl	12wk	fl/fl_12wk	Healthy	NT	Healthy_12wk	12wk_fl/fl	12wk_NT	12.4	0	O	156	O_fl/fl	f	NA	NA	Bacteria	Firmicutes	Clostridia	Lachnospirales	Lachnospiraceae	Lachnoclostridium	Zotu595	Zotu595; Lachnoclostridium
1259	Zotu59; Muribaculum	D29670_03-AV971	0	AV971	tg/tg	5wk	tg/tg_5wk	Healthy	NT	Healthy_5wk	5wk_tg/tg	5wk_NT	5.3	0	U	165	U_tg/tg	m	4.53066	23.611	Bacteria	Bacteroidota	Bacteroidia	Bacteroidales	Muribaculaceae	Muribaculum	Zotu59	Zotu59; Muribaculum
1260	Zotu59; Muribaculum	D29750_83-AV814	0	AV814	tg/wt	12wk	tg/wt_12wk	Healthy	NT	Healthy_12wk	12wk_tg/wt	12wk_NT	12.3	0	P	157	P_tg/wt	m	NA	NA	Bacteria	Bacteroidota	Bacteroidia	Bacteroidales	Muribaculaceae	Muribaculum	Zotu59	Zotu59; Muribaculum
1261	Zotu59; Muribaculum	D29761_94-AV802	0	AV802	fl/fl	12wk	fl/fl_12wk	Healthy	NT	Healthy_12wk	12wk_fl/fl	12wk_NT	12.4	0	O	156	O_fl/fl	f	NA	NA	Bacteria	Bacteroidota	Bacteroidia	Bacteroidales	Muribaculaceae	Muribaculum	Zotu59	Zotu59; Muribaculum
1262	Zotu704; Escherichia-Shigella	D29668_01-AV967	0	AV967	tg/tg	5wk	tg/tg_5wk	Healthy	NT	Healthy_5wk	5wk_tg/tg	5wk_NT	5.3	0	T	162	T_tg/tg	f	5.12087	23.5022	Bacteria	Proteobacteria	Gammaproteobacteria	Enterobacterales	Enterobacteriaceae	Escherichia-Shigella	Zotu704	Zotu704; Escherichia-Shigella
1263	Zotu704; Escherichia-Shigella	D29669_02-AV968	0	AV968	tg/tg	5wk	tg/tg_5wk	Healthy	NT	Healthy_5wk	5wk_tg/tg	5wk_NT	5.3	0	T	162	T_tg/tg	f	7.49739	27.8844	Bacteria	Proteobacteria	Gammaproteobacteria	Enterobacterales	Enterobacteriaceae	Escherichia-Shigella	Zotu704	Zotu704; Escherichia-Shigella
1264	Zotu704; Escherichia-Shigella	D29670_03-AV971	0	AV971	tg/tg	5wk	tg/tg_5wk	Healthy	NT	Healthy_5wk	5wk_tg/tg	5wk_NT	5.3	0	U	165	U_tg/tg	m	4.53066	23.611	Bacteria	Proteobacteria	Gammaproteobacteria	Enterobacterales	Enterobacteriaceae	Escherichia-Shigella	Zotu704	Zotu704; Escherichia-Shigella
1265	Zotu704; Escherichia-Shigella	D29671_04-AV972	0	AV972	tg/tg	5wk	tg/tg_5wk	Healthy	NT	Healthy_5wk	5wk_tg/tg	5wk_NT	5.3	0	U	165	U_tg/tg	m	7.60205	23.7204	Bacteria	Proteobacteria	Gammaproteobacteria	Enterobacterales	Enterobacteriaceae	Escherichia-Shigella	Zotu704	Zotu704; Escherichia-Shigella
1266	Zotu704; Escherichia-Shigella	D29672_05-AV974	0	AV974	tg/tg	5wk	tg/tg_5wk	Healthy	NT	Healthy_5wk	5wk_tg/tg	5wk_NT	5.3	0	V	165	V_tg/tg	f	5.99207	23.4479	Bacteria	Proteobacteria	Gammaproteobacteria	Enterobacterales	Enterobacteriaceae	Escherichia-Shigella	Zotu704	Zotu704; Escherichia-Shigella
1267	Zotu704; Escherichia-Shigella	D29673_06-AV996	0	AV996	tg/tg	5wk	tg/tg_5wk	Healthy	NT	Healthy_5wk	5wk_tg/tg	5wk_NT	5.1	0	W	170	W_tg/tg	f	NA	NA	Bacteria	Proteobacteria	Gammaproteobacteria	Enterobacterales	Enterobacteriaceae	Escherichia-Shigella	Zotu704	Zotu704; Escherichia-Shigella
1268	Zotu704; Escherichia-Shigella	D29675_08-AV583	0	AV583	tg/wt	5wk	tg/wt_5wk	Healthy	NT	Healthy_5wk	5wk_tg/wt	5wk_NT	5.3	0	F	141	F_tg/wt	f	2.17808	23.611	Bacteria	Proteobacteria	Gammaproteobacteria	Enterobacterales	Enterobacteriaceae	Escherichia-Shigella	Zotu704	Zotu704; Escherichia-Shigella
1269	Zotu704; Escherichia-Shigella	D29676_09-AV584	0	AV584	tg/wt	5wk	tg/wt_5wk	Healthy	NT	Healthy_5wk	5wk_tg/wt	5wk_NT	5.3	0	F	141	F_tg/wt	f	2.77609	20.6021	Bacteria	Proteobacteria	Gammaproteobacteria	Enterobacterales	Enterobacteriaceae	Escherichia-Shigella	Zotu704	Zotu704; Escherichia-Shigella
1270	Zotu704; Escherichia-Shigella	D29677_10-AV587	0	AV587	tg/wt	5wk	tg/wt_5wk	Healthy	NT	Healthy_5wk	5wk_tg/wt	5wk_NT	5.1	0	G	140	G_tg/wt	m	2.40559	17.9352	Bacteria	Proteobacteria	Gammaproteobacteria	Enterobacterales	Enterobacteriaceae	Escherichia-Shigella	Zotu704	Zotu704; Escherichia-Shigella
1271	Zotu704; Escherichia-Shigella	D29678_11-AV588	0	AV588	tg/wt	5wk	tg/wt_5wk	Healthy	NT	Healthy_5wk	5wk_tg/wt	5wk_NT	4.9	0	G	140	G_tg/wt	m	2.74421	20.9381	Bacteria	Proteobacteria	Gammaproteobacteria	Enterobacterales	Enterobacteriaceae	Escherichia-Shigella	Zotu704	Zotu704; Escherichia-Shigella
1272	Zotu704; Escherichia-Shigella	D29679_12-AV596	0	AV596	tg/wt	5wk	tg/wt_5wk	Healthy	NT	Healthy_5wk	5wk_tg/wt	5wk_NT	4.9	0	H	139	H_tg/wt	m	NA	NA	Bacteria	Proteobacteria	Gammaproteobacteria	Enterobacterales	Enterobacteriaceae	Escherichia-Shigella	Zotu704	Zotu704; Escherichia-Shigella
1273	Zotu704; Escherichia-Shigella	D29680_13-AV597	0	AV597	tg/wt	5wk	tg/wt_5wk	Healthy	NT	Healthy_5wk	5wk_tg/wt	5wk_NT	4.9	0	H	139	H_tg/wt	m	NA	NA	Bacteria	Proteobacteria	Gammaproteobacteria	Enterobacterales	Enterobacteriaceae	Escherichia-Shigella	Zotu704	Zotu704; Escherichia-Shigella
1274	Zotu704; Escherichia-Shigella	D29683_16-AV816	0	AV816	fl/fl	5wk	fl/fl_5wk	Healthy	NT	Healthy_5wk	5wk_fl/fl	5wk_NT	5	0	Q	159	Q_fl/fl	m	NA	NA	Bacteria	Proteobacteria	Gammaproteobacteria	Enterobacterales	Enterobacteriaceae	Escherichia-Shigella	Zotu704	Zotu704; Escherichia-Shigella
1275	Zotu704; Escherichia-Shigella	D29684_17-AV817	0	AV817	tg/tg	5wk	tg/tg_5wk	Healthy	NT	Healthy_5wk	5wk_tg/tg	5wk_NT	5	0	Q	159	Q_tg/tg	m	5.42537	25.4229	Bacteria	Proteobacteria	Gammaproteobacteria	Enterobacterales	Enterobacteriaceae	Escherichia-Shigella	Zotu704	Zotu704; Escherichia-Shigella
1276	Zotu704; Escherichia-Shigella	D29685_18-AV863	0	AV863	fl/fl	5wk	fl/fl_5wk	Healthy	NT	Healthy_5wk	5wk_fl/fl	5wk_NT	5	0	S	160	S_fl/fl	m	NA	NA	Bacteria	Proteobacteria	Gammaproteobacteria	Enterobacterales	Enterobacteriaceae	Escherichia-Shigella	Zotu704	Zotu704; Escherichia-Shigella
1277	Zotu704; Escherichia-Shigella	D29686_19-AV864	0	AV864	fl/fl	5wk	fl/fl_5wk	Healthy	NT	Healthy_5wk	5wk_fl/fl	5wk_NT	5	0	S	160	S_fl/fl	m	NA	NA	Bacteria	Proteobacteria	Gammaproteobacteria	Enterobacterales	Enterobacteriaceae	Escherichia-Shigella	Zotu704	Zotu704; Escherichia-Shigella
1278	Zotu704; Escherichia-Shigella	D29691_24-AV580	0	AV580	fl/fl	12wk	fl/fl_12wk	Healthy	NT	Healthy_12wk	12wk_fl/fl	12wk_NT	12	0	F	141	F_fl/fl	f	NA	NA	Bacteria	Proteobacteria	Gammaproteobacteria	Enterobacterales	Enterobacteriaceae	Escherichia-Shigella	Zotu704	Zotu704; Escherichia-Shigella
1279	Zotu704; Escherichia-Shigella	D29692_25-AV608	0	AV608	fl/fl	12wk	fl/fl_12wk	Healthy	NT	Healthy_12wk	12wk_fl/fl	12wk_NT	11.7	0	I	144	I_fl/fl	m	NA	NA	Bacteria	Proteobacteria	Gammaproteobacteria	Enterobacterales	Enterobacteriaceae	Escherichia-Shigella	Zotu704	Zotu704; Escherichia-Shigella
1280	Zotu704; Escherichia-Shigella	D29735_68-AV791T	0	AV791T	tg/tg	12wk	tg/tg_12wk	Tumor	T	Tumor_12wk	12wk_tg/tg	12wk_T	12.1	3	N	152a	N_tg/tg	f	NA	NA	Bacteria	Proteobacteria	Gammaproteobacteria	Enterobacterales	Enterobacteriaceae	Escherichia-Shigella	Zotu704	Zotu704; Escherichia-Shigella
1281	Zotu704; Escherichia-Shigella	D29736_69-AV782.2T	0	AV7822T	tg/tg	12wk	tg/tg_12wk	Tumor	T	Tumor_12wk	12wk_tg/tg	12wk_T	12.1	1	M	149	M_tg/tg	f	NA	NA	Bacteria	Proteobacteria	Gammaproteobacteria	Enterobacterales	Enterobacteriaceae	Escherichia-Shigella	Zotu704	Zotu704; Escherichia-Shigella
1282	Zotu704; Escherichia-Shigella	D29737_70-AV794T	0	AV794T	tg/tg	12wk	tg/tg_12wk	Tumor	T	Tumor_12wk	12wk_tg/tg	12wk_T	12	1	N	152a	N_tg/tg	f	NA	NA	Bacteria	Proteobacteria	Gammaproteobacteria	Enterobacterales	Enterobacteriaceae	Escherichia-Shigella	Zotu704	Zotu704; Escherichia-Shigella
1283	Zotu704; Escherichia-Shigella	D29740_73-AV791TA	0	AV791TA	tg/tg	12wk	tg/tg_12wk	Tumor_adjacent	T	Tumor_adjacent_12wk	12wk_tg/tg	12wk_T	12.1	3	N	152a	N_tg/tg	f	NA	NA	Bacteria	Proteobacteria	Gammaproteobacteria	Enterobacterales	Enterobacteriaceae	Escherichia-Shigella	Zotu704	Zotu704; Escherichia-Shigella
1284	Zotu704; Escherichia-Shigella	D29741_74-AV782.2TA	0	AV7822TA	tg/tg	12wk	tg/tg_12wk	Tumor_adjacent	T	Tumor_adjacent_12wk	12wk_tg/tg	12wk_T	12.1	1	M	149	M_tg/tg	f	NA	NA	Bacteria	Proteobacteria	Gammaproteobacteria	Enterobacterales	Enterobacteriaceae	Escherichia-Shigella	Zotu704	Zotu704; Escherichia-Shigella
1285	Zotu704; Escherichia-Shigella	D29742_75-AV794TA	0	AV794TA	tg/tg	12wk	tg/tg_12wk	Tumor_adjacent	T	Tumor_adjacent_12wk	12wk_tg/tg	12wk_T	12	1	N	152a	N_tg/tg	f	NA	NA	Bacteria	Proteobacteria	Gammaproteobacteria	Enterobacterales	Enterobacteriaceae	Escherichia-Shigella	Zotu704	Zotu704; Escherichia-Shigella
1286	Zotu704; Escherichia-Shigella	D29746_79-AV567	0	AV567	tg/wt	12wk	tg/wt_12wk	Healthy	NT	Healthy_12wk	12wk_tg/wt	12wk_NT	12	0	D	138	D_tg/wt	f	NA	NA	Bacteria	Proteobacteria	Gammaproteobacteria	Enterobacterales	Enterobacteriaceae	Escherichia-Shigella	Zotu704	Zotu704; Escherichia-Shigella
1287	Zotu704; Escherichia-Shigella	D29747_80-AV568	0	AV568	tg/wt	12wk	tg/wt_12wk	Healthy	NT	Healthy_12wk	12wk_tg/wt	12wk_NT	12	0	D	138	D_tg/wt	f	NA	NA	Bacteria	Proteobacteria	Gammaproteobacteria	Enterobacterales	Enterobacteriaceae	Escherichia-Shigella	Zotu704	Zotu704; Escherichia-Shigella
1288	Zotu704; Escherichia-Shigella	D29748_81-AV570	0	AV570	tg/wt	12wk	tg/wt_12wk	Healthy	NT	Healthy_12wk	12wk_tg/wt	12wk_NT	12.6	0	D	138	D_tg/wt	f	NA	NA	Bacteria	Proteobacteria	Gammaproteobacteria	Enterobacterales	Enterobacteriaceae	Escherichia-Shigella	Zotu704	Zotu704; Escherichia-Shigella
1289	Zotu704; Escherichia-Shigella	D29750_83-AV814	0	AV814	tg/wt	12wk	tg/wt_12wk	Healthy	NT	Healthy_12wk	12wk_tg/wt	12wk_NT	12.3	0	P	157	P_tg/wt	m	NA	NA	Bacteria	Proteobacteria	Gammaproteobacteria	Enterobacterales	Enterobacteriaceae	Escherichia-Shigella	Zotu704	Zotu704; Escherichia-Shigella
1290	Zotu704; Escherichia-Shigella	D29751_84-AV803	0	AV803	tg/wt	12wk	tg/wt_12wk	Healthy	NT	Healthy_12wk	12wk_tg/wt	12wk_NT	12.4	0	O	156	O_tg/wt	f	NA	NA	Bacteria	Proteobacteria	Gammaproteobacteria	Enterobacterales	Enterobacteriaceae	Escherichia-Shigella	Zotu704	Zotu704; Escherichia-Shigella
1291	Zotu704; Escherichia-Shigella	D29752_85-AV865	0	AV865	fl/fl	5wk	fl/fl_5wk	Healthy	NT	Healthy_5wk	5wk_fl/fl	5wk_NT	5	0	S	160	S_fl/fl	m	NA	NA	Bacteria	Proteobacteria	Gammaproteobacteria	Enterobacterales	Enterobacteriaceae	Escherichia-Shigella	Zotu704	Zotu704; Escherichia-Shigella
1292	Zotu704; Escherichia-Shigella	D29753_86-AV866	0	AV866	fl/fl	5wk	fl/fl_5wk	Healthy	NT	Healthy_5wk	5wk_fl/fl	5wk_NT	5	0	S	160	S_fl/fl	m	NA	NA	Bacteria	Proteobacteria	Gammaproteobacteria	Enterobacterales	Enterobacteriaceae	Escherichia-Shigella	Zotu704	Zotu704; Escherichia-Shigella
1293	Zotu704; Escherichia-Shigella	D29758_91-AV609	0	AV609	fl/fl	12wk	fl/fl_12wk	Healthy	NT	Healthy_12wk	12wk_fl/fl	12wk_NT	11.7	0	I	144	I_fl/fl	m	NA	NA	Bacteria	Proteobacteria	Gammaproteobacteria	Enterobacterales	Enterobacteriaceae	Escherichia-Shigella	Zotu704	Zotu704; Escherichia-Shigella
1294	Zotu704; Escherichia-Shigella	D29759_92-AV610	0	AV610	fl/fl	12wk	fl/fl_12wk	Healthy	NT	Healthy_12wk	12wk_fl/fl	12wk_NT	12	0	I	144	I_fl/fl	m	NA	NA	Bacteria	Proteobacteria	Gammaproteobacteria	Enterobacterales	Enterobacteriaceae	Escherichia-Shigella	Zotu704	Zotu704; Escherichia-Shigella
1295	Zotu704; Escherichia-Shigella	D29760_93-AV611	0	AV611	fl/fl	12wk	fl/fl_12wk	Healthy	NT	Healthy_12wk	12wk_fl/fl	12wk_NT	12	0	I	144	I_fl/fl	m	NA	NA	Bacteria	Proteobacteria	Gammaproteobacteria	Enterobacterales	Enterobacteriaceae	Escherichia-Shigella	Zotu704	Zotu704; Escherichia-Shigella
1296	Zotu704; Escherichia-Shigella	D29761_94-AV802	0	AV802	fl/fl	12wk	fl/fl_12wk	Healthy	NT	Healthy_12wk	12wk_fl/fl	12wk_NT	12.4	0	O	156	O_fl/fl	f	NA	NA	Bacteria	Proteobacteria	Gammaproteobacteria	Enterobacterales	Enterobacteriaceae	Escherichia-Shigella	Zotu704	Zotu704; Escherichia-Shigella
1297	Zotu81; Muribaculum	D29670_03-AV971	0	AV971	tg/tg	5wk	tg/tg_5wk	Healthy	NT	Healthy_5wk	5wk_tg/tg	5wk_NT	5.3	0	U	165	U_tg/tg	m	4.53066	23.611	Bacteria	Bacteroidota	Bacteroidia	Bacteroidales	Muribaculaceae	Muribaculum	Zotu81	Zotu81; Muribaculum
1298	Zotu81; Muribaculum	D29671_04-AV972	0	AV972	tg/tg	5wk	tg/tg_5wk	Healthy	NT	Healthy_5wk	5wk_tg/tg	5wk_NT	5.3	0	U	165	U_tg/tg	m	7.60205	23.7204	Bacteria	Bacteroidota	Bacteroidia	Bacteroidales	Muribaculaceae	Muribaculum	Zotu81	Zotu81; Muribaculum
1299	Zotu81; Muribaculum	D29672_05-AV974	0	AV974	tg/tg	5wk	tg/tg_5wk	Healthy	NT	Healthy_5wk	5wk_tg/tg	5wk_NT	5.3	0	V	165	V_tg/tg	f	5.99207	23.4479	Bacteria	Bacteroidota	Bacteroidia	Bacteroidales	Muribaculaceae	Muribaculum	Zotu81	Zotu81; Muribaculum
1300	Zotu81; Muribaculum	D29673_06-AV996	0	AV996	tg/tg	5wk	tg/tg_5wk	Healthy	NT	Healthy_5wk	5wk_tg/tg	5wk_NT	5.1	0	W	170	W_tg/tg	f	NA	NA	Bacteria	Bacteroidota	Bacteroidia	Bacteroidales	Muribaculaceae	Muribaculum	Zotu81	Zotu81; Muribaculum
1301	Zotu81; Muribaculum	D29678_11-AV588	0	AV588	tg/wt	5wk	tg/wt_5wk	Healthy	NT	Healthy_5wk	5wk_tg/wt	5wk_NT	4.9	0	G	140	G_tg/wt	m	2.74421	20.9381	Bacteria	Bacteroidota	Bacteroidia	Bacteroidales	Muribaculaceae	Muribaculum	Zotu81	Zotu81; Muribaculum
1302	Zotu81; Muribaculum	D29685_18-AV863	0	AV863	fl/fl	5wk	fl/fl_5wk	Healthy	NT	Healthy_5wk	5wk_fl/fl	5wk_NT	5	0	S	160	S_fl/fl	m	NA	NA	Bacteria	Bacteroidota	Bacteroidia	Bacteroidales	Muribaculaceae	Muribaculum	Zotu81	Zotu81; Muribaculum
1303	Zotu81; Muribaculum	D29743_76-AV833T	0	AV833T	tg/tg	12wk	tg/tg_12wk	Tumor	T	Tumor_12wk	12wk_tg/tg	12wk_T	12.4	5	R	158	R_tg/tg	f	NA	NA	Bacteria	Bacteroidota	Bacteroidia	Bacteroidales	Muribaculaceae	Muribaculum	Zotu81	Zotu81; Muribaculum
1304	Zotu81; Muribaculum	D29746_79-AV567	0	AV567	tg/wt	12wk	tg/wt_12wk	Healthy	NT	Healthy_12wk	12wk_tg/wt	12wk_NT	12	0	D	138	D_tg/wt	f	NA	NA	Bacteria	Bacteroidota	Bacteroidia	Bacteroidales	Muribaculaceae	Muribaculum	Zotu81	Zotu81; Muribaculum
1305	Zotu81; Muribaculum	D29747_80-AV568	0	AV568	tg/wt	12wk	tg/wt_12wk	Healthy	NT	Healthy_12wk	12wk_tg/wt	12wk_NT	12	0	D	138	D_tg/wt	f	NA	NA	Bacteria	Bacteroidota	Bacteroidia	Bacteroidales	Muribaculaceae	Muribaculum	Zotu81	Zotu81; Muribaculum
1306	Zotu81; Muribaculum	D29749_82-AV579	0	AV579	tg/wt	12wk	tg/wt_12wk	Healthy	NT	Healthy_12wk	12wk_tg/wt	12wk_NT	12	0	F	141	F_tg/wt	f	NA	NA	Bacteria	Bacteroidota	Bacteroidia	Bacteroidales	Muribaculaceae	Muribaculum	Zotu81	Zotu81; Muribaculum
1307	Zotu81; Muribaculum	D29750_83-AV814	0	AV814	tg/wt	12wk	tg/wt_12wk	Healthy	NT	Healthy_12wk	12wk_tg/wt	12wk_NT	12.3	0	P	157	P_tg/wt	m	NA	NA	Bacteria	Bacteroidota	Bacteroidia	Bacteroidales	Muribaculaceae	Muribaculum	Zotu81	Zotu81; Muribaculum
1308	Zotu81; Muribaculum	D29751_84-AV803	0	AV803	tg/wt	12wk	tg/wt_12wk	Healthy	NT	Healthy_12wk	12wk_tg/wt	12wk_NT	12.4	0	O	156	O_tg/wt	f	NA	NA	Bacteria	Bacteroidota	Bacteroidia	Bacteroidales	Muribaculaceae	Muribaculum	Zotu81	Zotu81; Muribaculum
1309	Zotu81; Muribaculum	D29752_85-AV865	0	AV865	fl/fl	5wk	fl/fl_5wk	Healthy	NT	Healthy_5wk	5wk_fl/fl	5wk_NT	5	0	S	160	S_fl/fl	m	NA	NA	Bacteria	Bacteroidota	Bacteroidia	Bacteroidales	Muribaculaceae	Muribaculum	Zotu81	Zotu81; Muribaculum
1310	Zotu81; Muribaculum	D29753_86-AV866	0	AV866	fl/fl	5wk	fl/fl_5wk	Healthy	NT	Healthy_5wk	5wk_fl/fl	5wk_NT	5	0	S	160	S_fl/fl	m	NA	NA	Bacteria	Bacteroidota	Bacteroidia	Bacteroidales	Muribaculaceae	Muribaculum	Zotu81	Zotu81; Muribaculum
1311	Zotu81; Muribaculum	D29759_92-AV610	0	AV610	fl/fl	12wk	fl/fl_12wk	Healthy	NT	Healthy_12wk	12wk_fl/fl	12wk_NT	12	0	I	144	I_fl/fl	m	NA	NA	Bacteria	Bacteroidota	Bacteroidia	Bacteroidales	Muribaculaceae	Muribaculum	Zotu81	Zotu81; Muribaculum
1312	Zotu86; Butyricicoccus	D29669_02-AV968	0	AV968	tg/tg	5wk	tg/tg_5wk	Healthy	NT	Healthy_5wk	5wk_tg/tg	5wk_NT	5.3	0	T	162	T_tg/tg	f	7.49739	27.8844	Bacteria	Firmicutes	Clostridia	Oscillospirales	Butyricicoccaceae	Butyricicoccus	Zotu86	Zotu86; Butyricicoccus

## Sheet: 5e mucosal
	OTU	Sample	Abundance	original_sample_id	Age	Genotype	Phenotype	Genotype_Age	Age_Phenotype	Tumor_No	ATF6_expression	GRP78_expression	Kingdom	Phylum	Class	Order	Family	Genus	ASV	Highest_classified
1	Zotu23; LachnospiraceaeNK4A136group	D29624_12-AV967	6.38104	12-AV967	5wk	tg/tg	NT	5wk_tg/tg	5wk_NT	0	5.12087	23.5022	Bacteria	Firmicutes	Clostridia	Lachnospirales	Lachnospiraceae	LachnospiraceaeNK4A136group	Zotu23	Zotu23; LachnospiraceaeNK4A136group
2	Zotu86; Butyricicoccus	D29663_51-AV863	2.55725	51-AV863	5wk	fl/fl	NT	5wk_fl/fl	5wk_NT	0	NA	NA	Bacteria	Firmicutes	Clostridia	Oscillospirales	Butyricicoccaceae	Butyricicoccus	Zotu86	Zotu86; Butyricicoccus
3	Zotu23; LachnospiraceaeNK4A136group	D29654_42-AV814	2.12854	42-AV814	12wk	tg/wt	NT	12wk_tg/wt	12wk_NT	0	NA	NA	Bacteria	Firmicutes	Clostridia	Lachnospirales	Lachnospiraceae	LachnospiraceaeNK4A136group	Zotu23	Zotu23; LachnospiraceaeNK4A136group
4	Zotu49; LachnospiraceaeNK4A136group	D29628_16-AV974	2.00321	16-AV974	5wk	tg/tg	NT	5wk_tg/tg	5wk_NT	0	5.99207	23.4479	Bacteria	Firmicutes	Clostridia	Lachnospirales	Lachnospiraceae	LachnospiraceaeNK4A136group	Zotu49	Zotu49; LachnospiraceaeNK4A136group
5	Zotu23; LachnospiraceaeNK4A136group	D29622_10-AV794	1.89882	10-AV794	12wk	tg/tg	T	12wk_tg/tg	12wk_T	1	NA	NA	Bacteria	Firmicutes	Clostridia	Lachnospirales	Lachnospiraceae	LachnospiraceaeNK4A136group	Zotu23	Zotu23; LachnospiraceaeNK4A136group
6	Zotu23; LachnospiraceaeNK4A136group	D29621_09-AV791	1.79836	09-AV791	12wk	tg/tg	T	12wk_tg/tg	12wk_T	3	NA	NA	Bacteria	Firmicutes	Clostridia	Lachnospirales	Lachnospiraceae	LachnospiraceaeNK4A136group	Zotu23	Zotu23; LachnospiraceaeNK4A136group
7	Zotu86; Butyricicoccus	D29662_50-AV817	1.78084	50-AV817	5wk	tg/tg	NT	5wk_tg/tg	5wk_NT	0	5.42537	25.4229	Bacteria	Firmicutes	Clostridia	Oscillospirales	Butyricicoccaceae	Butyricicoccus	Zotu86	Zotu86; Butyricicoccus
8	Zotu40; GOTU1381	D29626_14-AV971	1.77439	14-AV971	5wk	tg/tg	NT	5wk_tg/tg	5wk_NT	0	4.53066	23.611	Bacteria	Bacteroidota	Bacteroidia	Bacteroidales	Muribaculaceae	GOTU1381	Zotu40	Zotu40; GOTU1381
9	Zotu40; GOTU1381	D29640_28-AV610	1.72591	28-AV610	12wk	fl/fl	NT	12wk_fl/fl	12wk_NT	0	NA	NA	Bacteria	Bacteroidota	Bacteroidia	Bacteroidales	Muribaculaceae	GOTU1381	Zotu40	Zotu40; GOTU1381
10	Zotu86; Butyricicoccus	D29654_42-AV814	1.71615	42-AV814	12wk	tg/wt	NT	12wk_tg/wt	12wk_NT	0	NA	NA	Bacteria	Firmicutes	Clostridia	Oscillospirales	Butyricicoccaceae	Butyricicoccus	Zotu86	Zotu86; Butyricicoccus
11	Zotu40; GOTU1381	D29648_36-AV567	1.64301	36-AV567	12wk	tg/wt	NT	12wk_tg/wt	12wk_NT	0	NA	NA	Bacteria	Bacteroidota	Bacteroidia	Bacteroidales	Muribaculaceae	GOTU1381	Zotu40	Zotu40; GOTU1381
12	Zotu86; Butyricicoccus	D29666_54-AV866	1.62868	54-AV866	5wk	fl/fl	NT	5wk_fl/fl	5wk_NT	0	NA	NA	Bacteria	Firmicutes	Clostridia	Oscillospirales	Butyricicoccaceae	Butyricicoccus	Zotu86	Zotu86; Butyricicoccus
13	Zotu40; GOTU1381	D29639_27-AV609	1.51279	27-AV609	12wk	fl/fl	NT	12wk_fl/fl	12wk_NT	0	NA	NA	Bacteria	Bacteroidota	Bacteroidia	Bacteroidales	Muribaculaceae	GOTU1381	Zotu40	Zotu40; GOTU1381
14	Zotu23; LachnospiraceaeNK4A136group	D29619_07-AV770	1.5019	07-AV770	12wk	tg/tg	T	12wk_tg/tg	12wk_T	1	NA	NA	Bacteria	Firmicutes	Clostridia	Lachnospirales	Lachnospiraceae	LachnospiraceaeNK4A136group	Zotu23	Zotu23; LachnospiraceaeNK4A136group
15	Zotu18; Parasutterella	D29655_43-AV583	1.45486	43-AV583	5wk	tg/wt	NT	5wk_tg/wt	5wk_NT	0	2.17808	23.611	Bacteria	Proteobacteria	Gammaproteobacteria	Burkholderiales	Sutterellaceae	Parasutterella	Zotu18	Zotu18; Parasutterella
16	Zotu23; LachnospiraceaeNK4A136group	D29625_13-AV968	1.44457	13-AV968	5wk	tg/tg	NT	5wk_tg/tg	5wk_NT	0	7.49739	27.8844	Bacteria	Firmicutes	Clostridia	Lachnospirales	Lachnospiraceae	LachnospiraceaeNK4A136group	Zotu23	Zotu23; LachnospiraceaeNK4A136group
17	Zotu40; GOTU1381	D29627_15-AV972	1.37714	15-AV972	5wk	tg/tg	NT	5wk_tg/tg	5wk_NT	0	7.60205	23.7204	Bacteria	Bacteroidota	Bacteroidia	Bacteroidales	Muribaculaceae	GOTU1381	Zotu40	Zotu40; GOTU1381
18	Zotu40; GOTU1381	D29638_26-AV608	1.3631	26-AV608	12wk	fl/fl	NT	12wk_fl/fl	12wk_NT	0	NA	NA	Bacteria	Bacteroidota	Bacteroidia	Bacteroidales	Muribaculaceae	GOTU1381	Zotu40	Zotu40; GOTU1381
19	Zotu40; GOTU1381	D29620_08-AV782.2	1.32788	08-AV782.2	12wk	tg/tg	T	12wk_tg/tg	12wk_T	1	NA	NA	Bacteria	Bacteroidota	Bacteroidia	Bacteroidales	Muribaculaceae	GOTU1381	Zotu40	Zotu40; GOTU1381
20	Zotu12; Bacteroides	D29665_53-AV865	1.25801	53-AV865	5wk	fl/fl	NT	5wk_fl/fl	5wk_NT	0	NA	NA	Bacteria	Bacteroidota	Bacteroidia	Bacteroidales	Bacteroidaceae	Bacteroides	Zotu12	Zotu12; Bacteroides
21	Zotu40; GOTU1381	D29614_02-AV604	1.25336	02-AV604	12wk	tg/tg	T	12wk_tg/tg	12wk_T	3	NA	NA	Bacteria	Bacteroidota	Bacteroidia	Bacteroidales	Muribaculaceae	GOTU1381	Zotu40	Zotu40; GOTU1381
22	Zotu23; LachnospiraceaeNK4A136group	D29662_50-AV817	1.17931	50-AV817	5wk	tg/tg	NT	5wk_tg/tg	5wk_NT	0	5.42537	25.4229	Bacteria	Firmicutes	Clostridia	Lachnospirales	Lachnospiraceae	LachnospiraceaeNK4A136group	Zotu23	Zotu23; LachnospiraceaeNK4A136group
23	Zotu12; Bacteroides	D29640_28-AV610	1.17848	28-AV610	12wk	fl/fl	NT	12wk_fl/fl	12wk_NT	0	NA	NA	Bacteria	Bacteroidota	Bacteroidia	Bacteroidales	Bacteroidaceae	Bacteroides	Zotu12	Zotu12; Bacteroides
24	Zotu86; Butyricicoccus	D29653_41-AV803	1.15699	41-AV803	12wk	tg/wt	NT	12wk_tg/wt	12wk_NT	0	NA	NA	Bacteria	Firmicutes	Clostridia	Oscillospirales	Butyricicoccaceae	Butyricicoccus	Zotu86	Zotu86; Butyricicoccus
25	Zotu49; LachnospiraceaeNK4A136group	D29663_51-AV863	1.10595	51-AV863	5wk	fl/fl	NT	5wk_fl/fl	5wk_NT	0	NA	NA	Bacteria	Firmicutes	Clostridia	Lachnospirales	Lachnospiraceae	LachnospiraceaeNK4A136group	Zotu49	Zotu49; LachnospiraceaeNK4A136group
26	Zotu40; GOTU1381	D29660_48-AV597	1.1006	48-AV597	5wk	tg/wt	NT	5wk_tg/wt	5wk_NT	0	NA	NA	Bacteria	Bacteroidota	Bacteroidia	Bacteroidales	Muribaculaceae	GOTU1381	Zotu40	Zotu40; GOTU1381
27	Zotu86; Butyricicoccus	D29665_53-AV865	1.0829	53-AV865	5wk	fl/fl	NT	5wk_fl/fl	5wk_NT	0	NA	NA	Bacteria	Firmicutes	Clostridia	Oscillospirales	Butyricicoccaceae	Butyricicoccus	Zotu86	Zotu86; Butyricicoccus
28	Zotu40; GOTU1381	D29658_46-AV588	1.04092	46-AV588	5wk	tg/wt	NT	5wk_tg/wt	5wk_NT	0	2.74421	20.9381	Bacteria	Bacteroidota	Bacteroidia	Bacteroidales	Muribaculaceae	GOTU1381	Zotu40	Zotu40; GOTU1381
29	Zotu86; Butyricicoccus	D29632_20-AV580	1.02186	20-AV580	12wk	fl/fl	NT	12wk_fl/fl	12wk_NT	0	NA	NA	Bacteria	Firmicutes	Clostridia	Oscillospirales	Butyricicoccaceae	Butyricicoccus	Zotu86	Zotu86; Butyricicoccus
30	Zotu12; Bacteroides	D29664_52-AV864	0.981346	52-AV864	5wk	fl/fl	NT	5wk_fl/fl	5wk_NT	0	NA	NA	Bacteria	Bacteroidota	Bacteroidia	Bacteroidales	Bacteroidaceae	Bacteroides	Zotu12	Zotu12; Bacteroides
31	Zotu40; GOTU1381	D29628_16-AV974	0.911978	16-AV974	5wk	tg/tg	NT	5wk_tg/tg	5wk_NT	0	5.99207	23.4479	Bacteria	Bacteroidota	Bacteroidia	Bacteroidales	Muribaculaceae	GOTU1381	Zotu40	Zotu40; GOTU1381
32	Zotu704; Escherichia-Shigella	D29614_02-AV604	0.901224	02-AV604	12wk	tg/tg	T	12wk_tg/tg	12wk_T	3	NA	NA	Bacteria	Proteobacteria	Gammaproteobacteria	Enterobacterales	Enterobacteriaceae	Escherichia-Shigella	Zotu704	Zotu704; Escherichia-Shigella
33	Zotu86; Butyricicoccus	D29652_40-AV579	0.881879	40-AV579	12wk	tg/wt	NT	12wk_tg/wt	12wk_NT	0	NA	NA	Bacteria	Firmicutes	Clostridia	Oscillospirales	Butyricicoccaceae	Butyricicoccus	Zotu86	Zotu86; Butyricicoccus
34	Zotu40; GOTU1381	D29649_37-AV568	0.881403	37-AV568	12wk	tg/wt	NT	12wk_tg/wt	12wk_NT	0	NA	NA	Bacteria	Bacteroidota	Bacteroidia	Bacteroidales	Muribaculaceae	GOTU1381	Zotu40	Zotu40; GOTU1381
35	Zotu86; Butyricicoccus	D29664_52-AV864	0.875597	52-AV864	5wk	fl/fl	NT	5wk_fl/fl	5wk_NT	0	NA	NA	Bacteria	Firmicutes	Clostridia	Oscillospirales	Butyricicoccaceae	Butyricicoccus	Zotu86	Zotu86; Butyricicoccus
36	Zotu40; GOTU1381	D29642_30-AV802	0.852481	30-AV802	12wk	fl/fl	NT	12wk_fl/fl	12wk_NT	0	NA	NA	Bacteria	Bacteroidota	Bacteroidia	Bacteroidales	Muribaculaceae	GOTU1381	Zotu40	Zotu40; GOTU1381
37	Zotu40; GOTU1381	D29623_11-AV833	0.849391	11-AV833	12wk	tg/tg	T	12wk_tg/tg	12wk_T	5	NA	NA	Bacteria	Bacteroidota	Bacteroidia	Bacteroidales	Muribaculaceae	GOTU1381	Zotu40	Zotu40; GOTU1381
38	Zotu12; Bacteroides	D29648_36-AV567	0.819176	36-AV567	12wk	tg/wt	NT	12wk_tg/wt	12wk_NT	0	NA	NA	Bacteria	Bacteroidota	Bacteroidia	Bacteroidales	Bacteroidaceae	Bacteroides	Zotu12	Zotu12; Bacteroides
39	Zotu40; GOTU1381	D29641_29-AV611	0.794769	29-AV611	12wk	fl/fl	NT	12wk_fl/fl	12wk_NT	0	NA	NA	Bacteria	Bacteroidota	Bacteroidia	Bacteroidales	Muribaculaceae	GOTU1381	Zotu40	Zotu40; GOTU1381
40	Zotu86; Butyricicoccus	D29649_37-AV568	0.77988	37-AV568	12wk	tg/wt	NT	12wk_tg/wt	12wk_NT	0	NA	NA	Bacteria	Firmicutes	Clostridia	Oscillospirales	Butyricicoccaceae	Butyricicoccus	Zotu86	Zotu86; Butyricicoccus
41	Zotu86; Butyricicoccus	D29620_08-AV782.2	0.778754	08-AV782.2	12wk	tg/tg	T	12wk_tg/tg	12wk_T	1	NA	NA	Bacteria	Firmicutes	Clostridia	Oscillospirales	Butyricicoccaceae	Butyricicoccus	Zotu86	Zotu86; Butyricicoccus
42	Zotu35; GOTU2839	D29655_43-AV583	0.768357	43-AV583	5wk	tg/wt	NT	5wk_tg/wt	5wk_NT	0	2.17808	23.611	Bacteria	Desulfobacterota	Desulfovibrionia	Desulfovibrionales	Desulfovibrionaceae	GOTU2839	Zotu35	Zotu35; GOTU2839
43	Zotu49; LachnospiraceaeNK4A136group	D29626_14-AV971	0.756801	14-AV971	5wk	tg/tg	NT	5wk_tg/tg	5wk_NT	0	4.53066	23.611	Bacteria	Firmicutes	Clostridia	Lachnospirales	Lachnospiraceae	LachnospiraceaeNK4A136group	Zotu49	Zotu49; LachnospiraceaeNK4A136group
44	Zotu86; Butyricicoccus	D29639_27-AV609	0.752923	27-AV609	12wk	fl/fl	NT	12wk_fl/fl	12wk_NT	0	NA	NA	Bacteria	Firmicutes	Clostridia	Oscillospirales	Butyricicoccaceae	Butyricicoccus	Zotu86	Zotu86; Butyricicoccus
45	Zotu23; LachnospiraceaeNK4A136group	D29661_49-AV816	0.741827	49-AV816	5wk	fl/fl	NT	5wk_fl/fl	5wk_NT	0	NA	NA	Bacteria	Firmicutes	Clostridia	Lachnospirales	Lachnospiraceae	LachnospiraceaeNK4A136group	Zotu23	Zotu23; LachnospiraceaeNK4A136group
46	Zotu49; LachnospiraceaeNK4A136group	D29658_46-AV588	0.729327	46-AV588	5wk	tg/wt	NT	5wk_tg/wt	5wk_NT	0	2.74421	20.9381	Bacteria	Firmicutes	Clostridia	Lachnospirales	Lachnospiraceae	LachnospiraceaeNK4A136group	Zotu49	Zotu49; LachnospiraceaeNK4A136group
47	Zotu86; Butyricicoccus	D29661_49-AV816	0.720872	49-AV816	5wk	fl/fl	NT	5wk_fl/fl	5wk_NT	0	NA	NA	Bacteria	Firmicutes	Clostridia	Oscillospirales	Butyricicoccaceae	Butyricicoccus	Zotu86	Zotu86; Butyricicoccus
48	Zotu12; Bacteroides	D29641_29-AV611	0.698946	29-AV611	12wk	fl/fl	NT	12wk_fl/fl	12wk_NT	0	NA	NA	Bacteria	Bacteroidota	Bacteroidia	Bacteroidales	Bacteroidaceae	Bacteroides	Zotu12	Zotu12; Bacteroides
49	Zotu40; GOTU1381	D29650_38-AV570	0.690778	38-AV570	12wk	tg/wt	NT	12wk_tg/wt	12wk_NT	0	NA	NA	Bacteria	Bacteroidota	Bacteroidia	Bacteroidales	Muribaculaceae	GOTU1381	Zotu40	Zotu40; GOTU1381
50	Zotu23; LachnospiraceaeNK4A136group	D29652_40-AV579	0.679584	40-AV579	12wk	tg/wt	NT	12wk_tg/wt	12wk_NT	0	NA	NA	Bacteria	Firmicutes	Clostridia	Lachnospirales	Lachnospiraceae	LachnospiraceaeNK4A136group	Zotu23	Zotu23; LachnospiraceaeNK4A136group
51	Zotu23; LachnospiraceaeNK4A136group	D29620_08-AV782.2	0.678914	08-AV782.2	12wk	tg/tg	T	12wk_tg/tg	12wk_T	1	NA	NA	Bacteria	Firmicutes	Clostridia	Lachnospirales	Lachnospiraceae	LachnospiraceaeNK4A136group	Zotu23	Zotu23; LachnospiraceaeNK4A136group
52	Zotu49; LachnospiraceaeNK4A136group	D29662_50-AV817	0.660889	50-AV817	5wk	tg/tg	NT	5wk_tg/tg	5wk_NT	0	5.42537	25.4229	Bacteria	Firmicutes	Clostridia	Lachnospirales	Lachnospiraceae	LachnospiraceaeNK4A136group	Zotu49	Zotu49; LachnospiraceaeNK4A136group
53	Zotu40; GOTU1381	D29659_47-AV596	0.66039	47-AV596	5wk	tg/wt	NT	5wk_tg/wt	5wk_NT	0	NA	NA	Bacteria	Bacteroidota	Bacteroidia	Bacteroidales	Muribaculaceae	GOTU1381	Zotu40	Zotu40; GOTU1381
54	Zotu40; GOTU1381	D29632_20-AV580	0.654374	20-AV580	12wk	fl/fl	NT	12wk_fl/fl	12wk_NT	0	NA	NA	Bacteria	Bacteroidota	Bacteroidia	Bacteroidales	Muribaculaceae	GOTU1381	Zotu40	Zotu40; GOTU1381
55	Zotu86; Butyricicoccus	D29641_29-AV611	0.648216	29-AV611	12wk	fl/fl	NT	12wk_fl/fl	12wk_NT	0	NA	NA	Bacteria	Firmicutes	Clostridia	Oscillospirales	Butyricicoccaceae	Butyricicoccus	Zotu86	Zotu86; Butyricicoccus
56	Zotu12; Bacteroides	D29654_42-AV814	0.643954	42-AV814	12wk	tg/wt	NT	12wk_tg/wt	12wk_NT	0	NA	NA	Bacteria	Bacteroidota	Bacteroidia	Bacteroidales	Bacteroidaceae	Bacteroides	Zotu12	Zotu12; Bacteroides
57	Zotu12; Bacteroides	D29650_38-AV570	0.640234	38-AV570	12wk	tg/wt	NT	12wk_tg/wt	12wk_NT	0	NA	NA	Bacteria	Bacteroidota	Bacteroidia	Bacteroidales	Bacteroidaceae	Bacteroides	Zotu12	Zotu12; Bacteroides
58	Zotu40; GOTU1381	D29665_53-AV865	0.631307	53-AV865	5wk	fl/fl	NT	5wk_fl/fl	5wk_NT	0	NA	NA	Bacteria	Bacteroidota	Bacteroidia	Bacteroidales	Muribaculaceae	GOTU1381	Zotu40	Zotu40; GOTU1381
59	Zotu12; Bacteroides	D29656_44-AV584	0.629134	44-AV584	5wk	tg/wt	NT	5wk_tg/wt	5wk_NT	0	2.77609	20.6021	Bacteria	Bacteroidota	Bacteroidia	Bacteroidales	Bacteroidaceae	Bacteroides	Zotu12	Zotu12; Bacteroides
60	Zotu12; Bacteroides	D29638_26-AV608	0.628798	26-AV608	12wk	fl/fl	NT	12wk_fl/fl	12wk_NT	0	NA	NA	Bacteria	Bacteroidota	Bacteroidia	Bacteroidales	Bacteroidaceae	Bacteroides	Zotu12	Zotu12; Bacteroides
61	Zotu40; GOTU1381	D29654_42-AV814	0.624921	42-AV814	12wk	tg/wt	NT	12wk_tg/wt	12wk_NT	0	NA	NA	Bacteria	Bacteroidota	Bacteroidia	Bacteroidales	Muribaculaceae	GOTU1381	Zotu40	Zotu40; GOTU1381
62	Zotu35; GOTU2839	D29623_11-AV833	0.617739	11-AV833	12wk	tg/tg	T	12wk_tg/tg	12wk_T	5	NA	NA	Bacteria	Desulfobacterota	Desulfovibrionia	Desulfovibrionales	Desulfovibrionaceae	GOTU2839	Zotu35	Zotu35; GOTU2839
63	Zotu12; Bacteroides	D29639_27-AV609	0.617605	27-AV609	12wk	fl/fl	NT	12wk_fl/fl	12wk_NT	0	NA	NA	Bacteria	Bacteroidota	Bacteroidia	Bacteroidales	Bacteroidaceae	Bacteroides	Zotu12	Zotu12; Bacteroides
64	Zotu35; GOTU2839	D29648_36-AV567	0.605073	36-AV567	12wk	tg/wt	NT	12wk_tg/wt	12wk_NT	0	NA	NA	Bacteria	Desulfobacterota	Desulfovibrionia	Desulfovibrionales	Desulfovibrionaceae	GOTU2839	Zotu35	Zotu35; GOTU2839
65	Zotu12; Bacteroides	D29666_54-AV866	0.598201	54-AV866	5wk	fl/fl	NT	5wk_fl/fl	5wk_NT	0	NA	NA	Bacteria	Bacteroidota	Bacteroidia	Bacteroidales	Bacteroidaceae	Bacteroides	Zotu12	Zotu12; Bacteroides
66	Zotu40; GOTU1381	D29622_10-AV794	0.59487	10-AV794	12wk	tg/tg	T	12wk_tg/tg	12wk_T	1	NA	NA	Bacteria	Bacteroidota	Bacteroidia	Bacteroidales	Muribaculaceae	GOTU1381	Zotu40	Zotu40; GOTU1381
67	Zotu35; GOTU2839	D29653_41-AV803	0.593672	41-AV803	12wk	tg/wt	NT	12wk_tg/wt	12wk_NT	0	NA	NA	Bacteria	Desulfobacterota	Desulfovibrionia	Desulfovibrionales	Desulfovibrionaceae	GOTU2839	Zotu35	Zotu35; GOTU2839
68	Zotu12; Bacteroides	D29626_14-AV971	0.593168	14-AV971	5wk	tg/tg	NT	5wk_tg/tg	5wk_NT	0	4.53066	23.611	Bacteria	Bacteroidota	Bacteroidia	Bacteroidales	Bacteroidaceae	Bacteroides	Zotu12	Zotu12; Bacteroides
69	Zotu40; GOTU1381	D29653_41-AV803	0.586926	41-AV803	12wk	tg/wt	NT	12wk_tg/wt	12wk_NT	0	NA	NA	Bacteria	Bacteroidota	Bacteroidia	Bacteroidales	Muribaculaceae	GOTU1381	Zotu40	Zotu40; GOTU1381
70	Zotu40; GOTU1381	D29652_40-AV579	0.578437	40-AV579	12wk	tg/wt	NT	12wk_tg/wt	12wk_NT	0	NA	NA	Bacteria	Bacteroidota	Bacteroidia	Bacteroidales	Muribaculaceae	GOTU1381	Zotu40	Zotu40; GOTU1381
71	Zotu40; GOTU1381	D29666_54-AV866	0.576369	54-AV866	5wk	fl/fl	NT	5wk_fl/fl	5wk_NT	0	NA	NA	Bacteria	Bacteroidota	Bacteroidia	Bacteroidales	Muribaculaceae	GOTU1381	Zotu40	Zotu40; GOTU1381
72	Zotu104; GOTU1392	D29623_11-AV833	0.57211	11-AV833	12wk	tg/tg	T	12wk_tg/tg	12wk_T	5	NA	NA	Bacteria	Bacteroidota	Bacteroidia	Bacteroidales	Muribaculaceae	GOTU1392	Zotu104	Zotu104; GOTU1392
73	Zotu86; Butyricicoccus	D29640_28-AV610	0.555028	28-AV610	12wk	fl/fl	NT	12wk_fl/fl	12wk_NT	0	NA	NA	Bacteria	Firmicutes	Clostridia	Oscillospirales	Butyricicoccaceae	Butyricicoccus	Zotu86	Zotu86; Butyricicoccus
74	Zotu23; LachnospiraceaeNK4A136group	D29658_46-AV588	0.541003	46-AV588	5wk	tg/wt	NT	5wk_tg/wt	5wk_NT	0	2.74421	20.9381	Bacteria	Firmicutes	Clostridia	Lachnospirales	Lachnospiraceae	LachnospiraceaeNK4A136group	Zotu23	Zotu23; LachnospiraceaeNK4A136group
75	Zotu12; Bacteroides	D29649_37-AV568	0.535302	37-AV568	12wk	tg/wt	NT	12wk_tg/wt	12wk_NT	0	NA	NA	Bacteria	Bacteroidota	Bacteroidia	Bacteroidales	Bacteroidaceae	Bacteroides	Zotu12	Zotu12; Bacteroides
76	Zotu12; Bacteroides	D29621_09-AV791	0.523628	09-AV791	12wk	tg/tg	T	12wk_tg/tg	12wk_T	3	NA	NA	Bacteria	Bacteroidota	Bacteroidia	Bacteroidales	Bacteroidaceae	Bacteroides	Zotu12	Zotu12; Bacteroides
77	Zotu40; GOTU1381	D29619_07-AV770	0.522814	07-AV770	12wk	tg/tg	T	12wk_tg/tg	12wk_T	1	NA	NA	Bacteria	Bacteroidota	Bacteroidia	Bacteroidales	Muribaculaceae	GOTU1381	Zotu40	Zotu40; GOTU1381
78	Zotu40; GOTU1381	D29621_09-AV791	0.515044	09-AV791	12wk	tg/tg	T	12wk_tg/tg	12wk_T	3	NA	NA	Bacteria	Bacteroidota	Bacteroidia	Bacteroidales	Muribaculaceae	GOTU1381	Zotu40	Zotu40; GOTU1381
79	Zotu86; Butyricicoccus	D29657_45-AV587	0.488554	45-AV587	5wk	tg/wt	NT	5wk_tg/wt	5wk_NT	0	2.40559	17.9352	Bacteria	Firmicutes	Clostridia	Oscillospirales	Butyricicoccaceae	Butyricicoccus	Zotu86	Zotu86; Butyricicoccus
80	Zotu86; Butyricicoccus	D29658_46-AV588	0.469098	46-AV588	5wk	tg/wt	NT	5wk_tg/wt	5wk_NT	0	2.74421	20.9381	Bacteria	Firmicutes	Clostridia	Oscillospirales	Butyricicoccaceae	Butyricicoccus	Zotu86	Zotu86; Butyricicoccus
81	Zotu86; Butyricicoccus	D29627_15-AV972	0.465047	15-AV972	5wk	tg/tg	NT	5wk_tg/tg	5wk_NT	0	7.60205	23.7204	Bacteria	Firmicutes	Clostridia	Oscillospirales	Butyricicoccaceae	Butyricicoccus	Zotu86	Zotu86; Butyricicoccus
82	Zotu401; RikenellaceaeRC9gutgroup	D29614_02-AV604	0.453596	02-AV604	12wk	tg/tg	T	12wk_tg/tg	12wk_T	3	NA	NA	Bacteria	Bacteroidota	Bacteroidia	Bacteroidales	Rikenellaceae	RikenellaceaeRC9gutgroup	Zotu401	Zotu401; RikenellaceaeRC9gutgroup
83	Zotu40; GOTU1381	D29625_13-AV968	0.435935	13-AV968	5wk	tg/tg	NT	5wk_tg/tg	5wk_NT	0	7.49739	27.8844	Bacteria	Bacteroidota	Bacteroidia	Bacteroidales	Muribaculaceae	GOTU1381	Zotu40	Zotu40; GOTU1381
84	Zotu401; RikenellaceaeRC9gutgroup	D29665_53-AV865	0.43316	53-AV865	5wk	fl/fl	NT	5wk_fl/fl	5wk_NT	0	NA	NA	Bacteria	Bacteroidota	Bacteroidia	Bacteroidales	Rikenellaceae	RikenellaceaeRC9gutgroup	Zotu401	Zotu401; RikenellaceaeRC9gutgroup
85	Zotu401; RikenellaceaeRC9gutgroup	D29657_45-AV587	0.408291	45-AV587	5wk	tg/wt	NT	5wk_tg/wt	5wk_NT	0	2.40559	17.9352	Bacteria	Bacteroidota	Bacteroidia	Bacteroidales	Rikenellaceae	RikenellaceaeRC9gutgroup	Zotu401	Zotu401; RikenellaceaeRC9gutgroup
86	Zotu12; Bacteroides	D29652_40-AV579	0.40775	40-AV579	12wk	tg/wt	NT	12wk_tg/wt	12wk_NT	0	NA	NA	Bacteria	Bacteroidota	Bacteroidia	Bacteroidales	Bacteroidaceae	Bacteroides	Zotu12	Zotu12; Bacteroides
87	Zotu104; GOTU1392	D29614_02-AV604	0.405849	02-AV604	12wk	tg/tg	T	12wk_tg/tg	12wk_T	3	NA	NA	Bacteria	Bacteroidota	Bacteroidia	Bacteroidales	Muribaculaceae	GOTU1392	Zotu104	Zotu104; GOTU1392
88	Zotu111; Parabacteroides	D29623_11-AV833	0.403636	11-AV833	12wk	tg/tg	T	12wk_tg/tg	12wk_T	5	NA	NA	Bacteria	Bacteroidota	Bacteroidia	Bacteroidales	Tannerellaceae	Parabacteroides	Zotu111	Zotu111; Parabacteroides
89	Zotu23; LachnospiraceaeNK4A136group	D29629_17-AV996	0.401197	17-AV996	5wk	tg/tg	NT	5wk_tg/tg	5wk_NT	0	NA	NA	Bacteria	Firmicutes	Clostridia	Lachnospirales	Lachnospiraceae	LachnospiraceaeNK4A136group	Zotu23	Zotu23; LachnospiraceaeNK4A136group
90	Zotu86; Butyricicoccus	D29650_38-AV570	0.398742	38-AV570	12wk	tg/wt	NT	12wk_tg/wt	12wk_NT	0	NA	NA	Bacteria	Firmicutes	Clostridia	Oscillospirales	Butyricicoccaceae	Butyricicoccus	Zotu86	Zotu86; Butyricicoccus
91	Zotu86; Butyricicoccus	D29648_36-AV567	0.395625	36-AV567	12wk	tg/wt	NT	12wk_tg/wt	12wk_NT	0	NA	NA	Bacteria	Firmicutes	Clostridia	Oscillospirales	Butyricicoccaceae	Butyricicoccus	Zotu86	Zotu86; Butyricicoccus
92	Zotu35; GOTU2839	D29620_08-AV782.2	0.389377	08-AV782.2	12wk	tg/tg	T	12wk_tg/tg	12wk_T	1	NA	NA	Bacteria	Desulfobacterota	Desulfovibrionia	Desulfovibrionales	Desulfovibrionaceae	GOTU2839	Zotu35	Zotu35; GOTU2839
93	Zotu401; RikenellaceaeRC9gutgroup	D29627_15-AV972	0.381038	15-AV972	5wk	tg/tg	NT	5wk_tg/tg	5wk_NT	0	7.60205	23.7204	Bacteria	Bacteroidota	Bacteroidia	Bacteroidales	Rikenellaceae	RikenellaceaeRC9gutgroup	Zotu401	Zotu401; RikenellaceaeRC9gutgroup
94	Zotu35; GOTU2839	D29619_07-AV770	0.380228	07-AV770	12wk	tg/tg	T	12wk_tg/tg	12wk_T	1	NA	NA	Bacteria	Desulfobacterota	Desulfovibrionia	Desulfovibrionales	Desulfovibrionaceae	GOTU2839	Zotu35	Zotu35; GOTU2839
95	Zotu14; LachnospiraceaeNK4A136group	D29629_17-AV996	0.378908	17-AV996	5wk	tg/tg	NT	5wk_tg/tg	5wk_NT	0	NA	NA	Bacteria	Firmicutes	Clostridia	Lachnospirales	Lachnospiraceae	LachnospiraceaeNK4A136group	Zotu14	Zotu14; LachnospiraceaeNK4A136group
96	Zotu49; LachnospiraceaeNK4A136group	D29654_42-AV814	0.37749	42-AV814	12wk	tg/wt	NT	12wk_tg/wt	12wk_NT	0	NA	NA	Bacteria	Firmicutes	Clostridia	Lachnospirales	Lachnospiraceae	LachnospiraceaeNK4A136group	Zotu49	Zotu49; LachnospiraceaeNK4A136group
97	Zotu35; GOTU2839	D29660_48-AV597	0.371287	48-AV597	5wk	tg/wt	NT	5wk_tg/wt	5wk_NT	0	NA	NA	Bacteria	Desulfobacterota	Desulfovibrionia	Desulfovibrionales	Desulfovibrionaceae	GOTU2839	Zotu35	Zotu35; GOTU2839
98	Zotu104; GOTU1392	D29621_09-AV791	0.369115	09-AV791	12wk	tg/tg	T	12wk_tg/tg	12wk_T	3	NA	NA	Bacteria	Bacteroidota	Bacteroidia	Bacteroidales	Muribaculaceae	GOTU1392	Zotu104	Zotu104; GOTU1392
99	Zotu49; LachnospiraceaeNK4A136group	D29627_15-AV972	0.369037	15-AV972	5wk	tg/tg	NT	5wk_tg/tg	5wk_NT	0	7.60205	23.7204	Bacteria	Firmicutes	Clostridia	Lachnospirales	Lachnospiraceae	LachnospiraceaeNK4A136group	Zotu49	Zotu49; LachnospiraceaeNK4A136group
100	Zotu401; RikenellaceaeRC9gutgroup	D29625_13-AV968	0.359005	13-AV968	5wk	tg/tg	NT	5wk_tg/tg	5wk_NT	0	7.49739	27.8844	Bacteria	Bacteroidota	Bacteroidia	Bacteroidales	Rikenellaceae	RikenellaceaeRC9gutgroup	Zotu401	Zotu401; RikenellaceaeRC9gutgroup
101	Zotu401; RikenellaceaeRC9gutgroup	D29622_10-AV794	0.356922	10-AV794	12wk	tg/tg	T	12wk_tg/tg	12wk_T	1	NA	NA	Bacteria	Bacteroidota	Bacteroidia	Bacteroidales	Rikenellaceae	RikenellaceaeRC9gutgroup	Zotu401	Zotu401; RikenellaceaeRC9gutgroup
102	Zotu401; RikenellaceaeRC9gutgroup	D29621_09-AV791	0.351946	09-AV791	12wk	tg/tg	T	12wk_tg/tg	12wk_T	3	NA	NA	Bacteria	Bacteroidota	Bacteroidia	Bacteroidales	Rikenellaceae	RikenellaceaeRC9gutgroup	Zotu401	Zotu401; RikenellaceaeRC9gutgroup
103	Zotu12; Bacteroides	D29653_41-AV803	0.34406	41-AV803	12wk	tg/wt	NT	12wk_tg/wt	12wk_NT	0	NA	NA	Bacteria	Bacteroidota	Bacteroidia	Bacteroidales	Bacteroidaceae	Bacteroides	Zotu12	Zotu12; Bacteroides
104	Zotu40; GOTU1381	D29629_17-AV996	0.340699	17-AV996	5wk	tg/tg	NT	5wk_tg/tg	5wk_NT	0	NA	NA	Bacteria	Bacteroidota	Bacteroidia	Bacteroidales	Muribaculaceae	GOTU1381	Zotu40	Zotu40; GOTU1381
105	Zotu104; GOTU1392	D29648_36-AV567	0.339772	36-AV567	12wk	tg/wt	NT	12wk_tg/wt	12wk_NT	0	NA	NA	Bacteria	Bacteroidota	Bacteroidia	Bacteroidales	Muribaculaceae	GOTU1392	Zotu104	Zotu104; GOTU1392
106	Zotu401; RikenellaceaeRC9gutgroup	D29628_16-AV974	0.339633	16-AV974	5wk	tg/tg	NT	5wk_tg/tg	5wk_NT	0	5.99207	23.4479	Bacteria	Bacteroidota	Bacteroidia	Bacteroidales	Rikenellaceae	RikenellaceaeRC9gutgroup	Zotu401	Zotu401; RikenellaceaeRC9gutgroup
107	Zotu59; Muribaculum	D29664_52-AV864	0.338395	52-AV864	5wk	fl/fl	NT	5wk_fl/fl	5wk_NT	0	NA	NA	Bacteria	Bacteroidota	Bacteroidia	Bacteroidales	Muribaculaceae	Muribaculum	Zotu59	Zotu59; Muribaculum
108	Zotu23; LachnospiraceaeNK4A136group	D29623_11-AV833	0.333439	11-AV833	12wk	tg/tg	T	12wk_tg/tg	12wk_T	5	NA	NA	Bacteria	Firmicutes	Clostridia	Lachnospirales	Lachnospiraceae	LachnospiraceaeNK4A136group	Zotu23	Zotu23; LachnospiraceaeNK4A136group
109	Zotu49; LachnospiraceaeNK4A136group	D29625_13-AV968	0.333362	13-AV968	5wk	tg/tg	NT	5wk_tg/tg	5wk_NT	0	7.49739	27.8844	Bacteria	Firmicutes	Clostridia	Lachnospirales	Lachnospiraceae	LachnospiraceaeNK4A136group	Zotu49	Zotu49; LachnospiraceaeNK4A136group
110	Zotu86; Butyricicoccus	D29642_30-AV802	0.333089	30-AV802	12wk	fl/fl	NT	12wk_fl/fl	12wk_NT	0	NA	NA	Bacteria	Firmicutes	Clostridia	Oscillospirales	Butyricicoccaceae	Butyricicoccus	Zotu86	Zotu86; Butyricicoccus
111	Zotu18; Parasutterella	D29648_36-AV567	0.330463	36-AV567	12wk	tg/wt	NT	12wk_tg/wt	12wk_NT	0	NA	NA	Bacteria	Proteobacteria	Gammaproteobacteria	Burkholderiales	Sutterellaceae	Parasutterella	Zotu18	Zotu18; Parasutterella
112	Zotu401; RikenellaceaeRC9gutgroup	D29619_07-AV770	0.327947	07-AV770	12wk	tg/tg	T	12wk_tg/tg	12wk_T	1	NA	NA	Bacteria	Bacteroidota	Bacteroidia	Bacteroidales	Rikenellaceae	RikenellaceaeRC9gutgroup	Zotu401	Zotu401; RikenellaceaeRC9gutgroup
113	Zotu35; GOTU2839	D29621_09-AV791	0.326194	09-AV791	12wk	tg/tg	T	12wk_tg/tg	12wk_T	3	NA	NA	Bacteria	Desulfobacterota	Desulfovibrionia	Desulfovibrionales	Desulfovibrionaceae	GOTU2839	Zotu35	Zotu35; GOTU2839
114	Zotu40; GOTU1381	D29662_50-AV817	0.324508	50-AV817	5wk	tg/tg	NT	5wk_tg/tg	5wk_NT	0	5.42537	25.4229	Bacteria	Bacteroidota	Bacteroidia	Bacteroidales	Muribaculaceae	GOTU1381	Zotu40	Zotu40; GOTU1381
115	Zotu18; Parasutterella	D29621_09-AV791	0.321902	09-AV791	12wk	tg/tg	T	12wk_tg/tg	12wk_T	3	NA	NA	Bacteria	Proteobacteria	Gammaproteobacteria	Burkholderiales	Sutterellaceae	Parasutterella	Zotu18	Zotu18; Parasutterella
116	Zotu35; GOTU2839	D29625_13-AV968	0.316266	13-AV968	5wk	tg/tg	NT	5wk_tg/tg	5wk_NT	0	7.49739	27.8844	Bacteria	Desulfobacterota	Desulfovibrionia	Desulfovibrionales	Desulfovibrionaceae	GOTU2839	Zotu35	Zotu35; GOTU2839
117	Zotu35; GOTU2839	D29642_30-AV802	0.316152	30-AV802	12wk	fl/fl	NT	12wk_fl/fl	12wk_NT	0	NA	NA	Bacteria	Desulfobacterota	Desulfovibrionia	Desulfovibrionales	Desulfovibrionaceae	GOTU2839	Zotu35	Zotu35; GOTU2839
118	Zotu160; Desulfovibrio	D29623_11-AV833	0.315889	11-AV833	12wk	tg/tg	T	12wk_tg/tg	12wk_T	5	NA	NA	Bacteria	Desulfobacterota	Desulfovibrionia	Desulfovibrionales	Desulfovibrionaceae	Desulfovibrio	Zotu160	Zotu160; Desulfovibrio
119	Zotu35; GOTU2839	D29650_38-AV570	0.314501	38-AV570	12wk	tg/wt	NT	12wk_tg/wt	12wk_NT	0	NA	NA	Bacteria	Desulfobacterota	Desulfovibrionia	Desulfovibrionales	Desulfovibrionaceae	GOTU2839	Zotu35	Zotu35; GOTU2839
120	Zotu12; Bacteroides	D29657_45-AV587	0.31407	45-AV587	5wk	tg/wt	NT	5wk_tg/wt	5wk_NT	0	2.40559	17.9352	Bacteria	Bacteroidota	Bacteroidia	Bacteroidales	Bacteroidaceae	Bacteroides	Zotu12	Zotu12; Bacteroides
121	Zotu18; Parasutterella	D29623_11-AV833	0.312379	11-AV833	12wk	tg/tg	T	12wk_tg/tg	12wk_T	5	NA	NA	Bacteria	Proteobacteria	Gammaproteobacteria	Burkholderiales	Sutterellaceae	Parasutterella	Zotu18	Zotu18; Parasutterella
122	Zotu53; LachnospiraceaeNK4A136group	D29629_17-AV996	0.312042	17-AV996	5wk	tg/tg	NT	5wk_tg/tg	5wk_NT	0	NA	NA	Bacteria	Firmicutes	Clostridia	Lachnospirales	Lachnospiraceae	LachnospiraceaeNK4A136group	Zotu53	Zotu53; LachnospiraceaeNK4A136group
123	Zotu12; Bacteroides	D29632_20-AV580	0.309458	20-AV580	12wk	fl/fl	NT	12wk_fl/fl	12wk_NT	0	NA	NA	Bacteria	Bacteroidota	Bacteroidia	Bacteroidales	Bacteroidaceae	Bacteroides	Zotu12	Zotu12; Bacteroides
[truncated: 1,065 more rows]

## Sheet: 5f
D. fairfieldensis (5 runs)
[truncated: 50 more rows]

## Sheet: 5g
genus	fc.atf6	padj.atf6.msi	col
[truncated: 65 more rows]

[truncated: 1 more sheets: 5h]
