# Supplementary material for: ATF6 activation alters colonic lipid metabolism causing tumour-associated microbial adaptation
Source: Nat Metab. 2025 Sep 1;7(9):1830–50. doi: 10.1038/s42255-025-01350-6 (PMC12460170; doi:10.1038/s42255-025-01350-6)
Supplement: Supplementary file 8 — Statistical source data. [file 42255_2025_1350_MOESM8_ESM.xlsx]

## Sheet: 1c and d
NUC	CYT
15.1485	51.425
21.5805	24.822
27.145	67.035
11.582	30.9423
27.92	83.885
22.62	72.6
55.48	121.23
115.495	212.855
5.243	11.6167
6.8785	8.602
13.2725	37.36
21.5945	54.864
28.995	88.64
52.19	141.385
33.9	201.65
55.82	112.175
3.9592	4.0689
38.505	80.055
107.58	183.225
15.4	40.58
17.6055	39.925
15.6605	32.4507
38.025	89.26
23.25	47.67
8.1565	21.4015
2.11395	7.96765
54.245	132.295
17.97	41.9
13.601	18.145
42.6	89.895
0.69175	0.2839
16.9185	40.264
1.1537	0.72165
1.5974	2.0956
1.8355	2.2988
82.535	172.58
126.17	225.77
20.258	33.585
46.38	91.195
3.272	8.50305
49.875	74.425
42.8465	76.29
29.925	85.735
6.1955	13.165
52.5	112.185
12.115	21.575
1.32175	9.3235
50.25	118.87
56.17	156.945
12.23	67.07
23.045	29.495
24.345	46.285
16.415	21.86
8.494	27.285
21.164	43.6415
28.4815	76.045
12.31	45.2
123.33	188.21
76.84	152.62
61.969	112.26
3.235	6.2035
13.5525	34.055
8.959	15.6235
36.175	83.24
7.126	14.995
18.317	52.1965
57.205	126.67
2.90385	2.77465
13.495	40.17
25.12	36.515
50.11	102.62
7.723	17.5325
59.95	116.43
50.55	76.46
61	119.32
12.67	29.905
33.163	75.645
37.655	100.82
3.13165	5.5161
51.06	126.345
29.614	74.648
79.087	131.545
19.555	39.185
94.68	205.2
0.1361	0.3499
84.25	101.087
62.185	156.3
132.085	128.09
43.897	113.985
8.089	13.975
91.93	173.19
4.015	15.191
5.47	16.7585
7.526	25.57
52.28	92.645
20.46	77.975
44.86	93.19
52.205	134.64
52.775	123.405
54.375	142.525
60.61	99.33
43.3	78.345
23.084	77.43
54.455	106.32
11.405	27.795
15.155	33.82
15.355	18.77
2.199	5.7035
11.7	15.06
21.8055	31.3645
50.335	97.66
76.095	160.13
73.715	161.105
54.72	109.025
54.895	77.635
24.3225	55.906
71.355	152.77
51.305	100.99
2.983	8.477
6.816	14.3805
105.505	201.6
5.364	17.615
44.435	121.77
3.6713	11.785
34.325	102.29
21.06	51.025
126.18	232.33
71.115	158.175
45.195	100.87
2.9985	2.838
6.1075	4.7915
31.82	69.8
1.559	6.3415
33.625	46.055
33.09	92.745
1.0833	1.7116
26.977	58.126
13.004	18.585
38.2	95.125
30.282	78.635
37.656	102.91
0.84395	0.4078
37.44	49.275
43.05	81.25
69.34	145.52
151.51	257.365
3.89535	10.5505
25.235	88.165
49.775	118.64
42.765	86.11
55.03	137.605
3.981	7.4445
29.3095	36.83
12.105	20.355
12.665	7.591
8.2355	9.77
56.285	130.425
5.6635	16.5288
14.29	43.215
32.09	114.315
65.51	148.115
16.7825	31.78
25.685	66.975
25.29	30
8.804	26.53
12.2695	41.43
2.96045	19.2674
56.285	123.51
48.95	102.74
19.905	56.245
56.48	93.19
2.78705	17.4303
1.0865	1.2034
56.895	112.64
32.885	91.55
59.115	132.38
28.02	57.43
60.495	147.22
60.62	150.12
5.49	25.093
17.85	38.79
4.592	9.6365
56.601	107.735
32.395	69.56
31.59	53.17
16.745	48.34
37.455	73.765
8.066	19.965
59.5797	101.468
1.096	1.8795
11.0805	14.181
25.92	77.375
2.05245	1.8615
58.86	125.66
5.6327	23.6527
100.653	135.345
39.765	95.11
62.73	157.85
16.708	40.7255
6.179	13.623
36.8645	56.9265
1.07355	0.027
64.235	123.635
65.065	177.435
17.43	38.42
20.915	54.26
14.7	27.34
66.23	148.845
67.035	146.215
23.1525	28.0558
8.635	38.855
12.7755	20.7
11.93	39.27
67.38	149.23
2.11085	24.608
8.1635	6.1515
24.765	39.466
67.465	140.235
2.613	3.9325
16.5205	31.8975
66.18	140.975
70.025	131.555
19.57	44.135
56.395	130.03
61.4	125.13
2.34185	2.4105
19.773	13.0085
5.1655	10.8523
68.215	157.34
7.5424	17.6635
9.161	25.081
41.32	108.76
109.835	168.31
9.9105	20.8485
16.75	45.43
69.91	161.595
10.0605	14.75
60.175	129.465
30.16	62.28
20.755	63.845
0.65905	0.07085
31.6025	65.95
1.6615	0.519
143.98	168.175
14.166	41.845
10.35	23.815
69.92	110.94
12.696	23.43
28.37	70.775
31.77	55.68
16.18	40.63
4.232	11.59
5.783	9.52425
37.745	88.43
1.708	0.60545
17.293	34.235
71.6	163.015
72.28	149.85
7.216	7.714
1.0747	4.2024
5.0205	5.2565
4.0195	6.064
14.245	39.015
52.77	112.05
72.005	130.39
29.84	81.475
16.11	37.095
1.5719	1.131
7.04	20.844
67.0855	126.516
77.195	156.245
74.025	148.175
23.2625	66.817
76.84	176.115
2.874	9.1115
55.097	108.965
76.985	132.755
5.867	48.465
115.39	194.335
77.825	172.525
79.01	149.965
47.235	156.57
1.2911	1.09045
87.05	153.435
6.0705	28.4525
1.776	0.7477
81.115	168.075
81.58	174.21
73.605	162.715
33.06	79.645
59.22	149.605
124.71	175.865
7.224	10.8545
41.685	90.745
82.125	194.125
83.005	183.675
77.026	119.245
21.4	57.98
35.215	97.33
18.0985	45.03
35.22	91.62
8.293	15.45
84.05	176.735
12.2597	41.0745
15.855	35.65
3.728	11.68
2.998	4.818
84.355	142.825
31.2805	78.565
33.3095	63.905
21.8	84.075
44.91	92.095
84.67	182.86
10.9445	16.36
38.2	54.18
9.2565	31.6475
19.2605	40.525
1.32365	1.4485
85.28	197.36
85.575	148.765
79.35	146.825
5.2005	21.44
1.9115	1.6545
2.26005	9.69245
87.155	165.905
23.35	52.3
95.39	167.755
68.265	155.335
11.809	28.405
39.816	97.58
89.21	193.42
19.193	68.24
49.505	110.145
89.295	146.72
18.625	69.515
69.265	132.095
8.5455	22.335
3.5325	18.3585
0.90435	2.5415
89.375	156.15
4.455	5.96
30.485	54.135
15.535	33.465
6.1	10.499
61.59	132.13
2.1915	45.9
89.425	133.8
31.92	71.145
4.9285	5.986
26.04	64.545
38.27	36.695
35.2	108.365
9.915	8.7275
22.5605	41.76
55.72	87.27
1.12465	2.291
61.905	119.635
3.987	3.526
10.5825	13.718
25.365	54.875
3.731	5.218
91.8	158.745
92.7	192.305
15.93	34.865
94.985	148.1
7.8695	17.24
8.5285	7.38
25.9855	86.955
3.4645	6.41
24.94	134.15
36.92	164.395
95.5	190.615
18.245	46.655
13.3145	39.2315
120.275	117.28
4.3035	2.459
5.245	12.8405
11.9735	48.385
29.063	80.85
19.8685	24.835
57.315	135.58
69.44	125.195
24.7055	6.383
41.2715	71.3815
10.974	17.075
17.3595	33.1315
26.24	48.845
2.0538	2.00685
10.085	19.0785
17.045	69.71
23.58	53.325
27.99	79.105
40.915	96.465
39.91	126.95
2.1135	5.7455
95.89	179.635
3.205	6.216
95.995	155.475
19.0275	41.6364
76.765	149.445
96.92	157.645
62.4225	65.99
11.431	14.47
16.95	57.845
96.935	175.78
22.41	72.04
33.38	61.35
97.18	165.23
53.69	111.935
39.435	107.21
83.03	149.505
31.61	66.835
4.2706	14.2939
18.64	38.025
30.015	86.375
10.1745	48.8
104.754	127.984
40.315	59.065
70.065	141.8
1.935	1.973
11.2105	31.265
0.70645	0.0446
1.11565	1.8535
98.99	191.52
99.54	148.77
2.4475	4.359
15.9475	40.355
62.955	138.88
6.379	12.2835
4.77325	10.7
13.4	21.405
28.885	111.185
5.9791	24.2487
101.92	178.67
0.6258	0
101.92	214.965
102.23	178.845
103.07	171.86
103.44	198.56
28.71	89.535
34.48	65.71
40	99.53
15.99	60.14
0.19395	0
103.61	181.25
35.57	89.48
7.8735	11.335
17.4167	32.3959
103.97	184.09
11.843	34.245
5.6335	39.5
1.176	3.146
6.823	5.79
15.095	54.1
2.003	2.684
40.565	128.82
25.585	78.565
3.462	5.5465
27.2275	62.84
1.4457	2.1768
31.63	62.965
104.785	176.24
58.54	87.54
14.105	31.945
10.394	36.7435
22.085	40.66
0.8332	1.8857
0.88935	0.4973
9.115	13.25
42.89	71.955
11.688	12.5555
29.81	56.725
94.495	152.96
10.0075	18.42
15.7045	51.945
9.51	25.76
104.81	164.39
27.548	46.61
46.702	19.9585
104.975	195.365
11.8555	25.9765
60.775	142.125
7.2025	9.3435
16.67	52.14
15.185	21.645
35.455	75.405
33.075	94.075
11.0285	26.09
7.0597	20.9445
6.21715	14.3447
17.105	32.165
72.285	150.85
10.039	23.075
8.8675	19.21
14.8235	40.745
82.95	155.24
5.09	14.46
22.2285	58.735
106.96	207.735
38.97	94.515
65.46	143.815
30.13	77.53
81.98	143.165
48.16	93.735
95.845	172.03
6.3355	11.699
89.705	186.63
0.9553	0.39385
41.265	121.23
107.835	188.345
15.7195	44.37
25.91	86.435
41.375	58.725
33.935	85.6
5.1366	15.5543
65.615	112.27
70.74	161.37
40.37	88.955
112.51	175.28
40.0585	87.755
113.065	222.655
114.44	189.16
19.75	51.48
6.616	30.73
20.875	52.34
6.2135	13.4785
40.98	58.73
8.0505	9.155
3.3572	3.9965
82.76	139.7
23.285	63.65
114.77	182.54
114.78	194.96
0.68675	0.1995
115.54	189.96
117.58	202.16
5.833	33.3885
118.49	213.38
118.985	144.865
9.5195	24.71
119.615	197.105
32.12	21.683
120.845	211.89
3.503	15.349
32.545	61.82
121.08	175.21
22.71	60.65
17.335	45.44
123.605	186.855
3.8	9.868
40.455	100.16
56.451	101.585
18.1785	74.59
35.85	77.085
17.649	38.1595
20.635	50.85
25.1975	69.625
11.213	43.05
9.782	33.145
1.0915	1.834
26.602	67.363
8.5665	36.55
53.145	115.435
102.875	178.645
123.715	162.885
16.1	40.525
10.913	26.655
63.93	125.755
81.8	79.1245
7.0575	32.14
2.5305	4.5975
25.65	90.79
124.065	231.905
24.47	70.3
15.615	33.96
64.235	148.85
35.19	73.875
125.445	206.72
25.385	35.505
34.455	49.92
126.025	204.74
30.1975	71.55
46.83	149.735
25.405	36.785
17.493	14.2335
126.35	210.745
19.65	22.43
5.26295	13.875
82.21	157.035
15.395	46.525
9.044	12.499
26.995	55.94
0.6471	1.85495
38.1	113.625
26.945	90.38
30	39.32
9.8505	11.29
99.9	180.635
30.07	75.28
19.32	59.26
31.755	92.66
126.445	228.7
126.495	217.56
127.575	217.235
10.995	18.885
6.5857	8.8957
19.52	40.49
38.12	90.495
2.934	4.304
8.024	12.83
7.05	16.39
33.34	89.19
41.03	104.025
2.6417	10.707
6.7385	5.042
96.68	116.47
30.347	16.4455
1.9115	2.685
33.3	63.63
128.33	189.08
7.84945	48.8
8.1315	24.9
129.31	205.29
20.11	65.485
21.548	70.135
8.221	25.361
10.755	54.9
30.85	81.21
4.751	15.965
131.04	220.265
1.6279	6.1845
131.69	214.06
16.1115	56.15
132.18	255.41
4.1485	4.08
132.675	219.135
36.66	93.005
4.8	20.105
5.27	17.0245
22.415	76.37
81.19	129.81
4.3705	28.335
0.46185	0.43415
19.39	18.455
14.2974	28.2693
31.6	70.695
12.7	51.634
133.06	238.3
0.7042	2.5335
133.815	188.125
134.535	200.2
20.1625	16.695
136.385	222.325
7.899	42.12
18.76	73.63
136.59	233.33
68.08	134.695
20.7414	77.427
76.005	87.22
38.01	58.61
25.065	79.025
137.495	231.47
2.67465	6.5765
5.431	16.534
29.905	109.835
138.185	239.53
55.155	147.485
6.457	24.997
27.86	94.99
26.8435	71.59
10.6965	20.12
142.83	229.515
16.905	33.8
91.8	194.03
40.495	105.025
143.7	217.41
12.1825	35.765
145.09	257.025
146.025	238.01
44.73	95.13
146.06	188.1
14.623	34.21
147.25	227.28
13.76	37.55
1.022	2.331
96.385	162.395
2.6675	10.259
147.26	159.38
43.97	92.27
6.2515	12.7635
6.409	38.33
38.749	78.3495
97.235	171.895
23.385	74.095
23.245	61.99
19.24	71.28
17.345	70.085
16.67	74.255
11.716	31.485
10.795	14.1265
9.0865	29.74
30.49	55.08
25.5	53.3
69.45	136.31
148.18	218.83
148.635	236.185
38.405	123.92
22.912	24.68
151.06	223.69
152.485	231.26
4.3145	8.876
26.067	70.1815
45.2755	102.225
155.51	236.39
1.29005	1.32005
164.415	237.9
14.61	33.655
0.646	6.202
5.353	39.7055
10.625	35.695
117.156	147.37
164.445	244.015
3.21295	11.8021
12.533	49.2
45	51.115
164.965	237.73
2.9845	4.9575
1.89255	1.89255
33	84.62
12.385	33.69
165.39	208.91
2.237	15.13
27.0955	83.185
10.8825	21.7855
30.635	75.18
31.5485	52.795
22.3395	70.93
14.3035	35.27
18.978	86.11
165.46	263.445
37.325	54.195
14.53	26.261
27.6	81.62
167.45	236.79
168.15	226.83
168.705	259.435
69.7	149.25
52.61	77.585
21.2365	33.585
18.485	30.34
1.432	0.2597
39.555	60.614
18.8025	63.355
4.67345	5.76755
54.745	99.7
23.1	54.66
20.855	56.015
69.735	110.12
1.4335	0.61195
12.4275	27.405
71.105	145.37
2.38325	9.7067
12.095	15.985
169.42	195.25
69.605	153.66
44.149	91.986
6.046	6.1305
57.605	138.15
14.6	34.85
5.824	12.044
4.8565	2.4645
11.83	12.3
1.934	1.236
16.141	34.8351
67.69	125.06
20.9405	44.6385
37.97	88.195
169.95	199.315
13.5675	39.1895
62.08	122.275
44.86	102.1
4.511	11.11
9.466	16.664
3.3355	1.514
17.805	56.15
170.05	253.035
11.482	9.673
5.0195	7.6163
1.878	2.0667
1.679	1.33665
173.355	251.025
5.6285	22.3125
34.2405	93.895
31.46	78.87
14.305	23.375
3.376	7.8835
174.825	238.16
60.96	136.84
17.3535	34.365
28.56	59.615
3.6775	13.93
21.5175	48.96
5.3076	17.521
22.485	42.955
17.255	58.145
93.94	171.19
15.885	53.13
34.945	65
175.055	225.42
114.15	178.78
64.25	107.835
81.67	137.305
58.66	105.815
5.811	0.8195
178.24	219.615
51.54	114
47.135	78.28
178.795	256.045
179.51	250.01
4.5545	16.8145
11.2085	11.2445
34.0305	32.549
18.725	31.125
24.825	64.88
16.0065	37.9135
6.779	14.41
2.26605	2.7564
3.2205	3.0615
52.18	110.645
6.717	7.3785
10.8145	40.425
23.805	61.135
96.14	157.895
58.382	124.62
80.495	136.61
43.13	60.1
25.7215	51.56
42.785	95.91
67.16	137.34
111.945	214.19
186.245	246.495
39.2075	74.185
187.83	247.07
12.208	34.4655
5.589	5.022
1.11365	0.06795
28.155	64.8755
35.715	85.06
51.895	107.25
23.96	50.115
1.634	1.623
6.061	5.594
2.3018	3.734
1.12765	1.3932
18.485	47.63
3.5455	8.928
2.3345	6.7251
73.085	107.925
20.2515	52.335
36.5	73.905
35.972	71.7478
43.61	106.545
19.443	50.916
53.51	116.145
36.622	82.4425
193.095	260.38
10.6395	35.175
42.31	96
24.615	95.37
36.525	97.655
17.6115	51.3525
24.405	45.845
194.265	234.895
24.96	60.885
4.0745	8.161
1.263	0.10795
13.891	40.52
32.385	64.149
112.02	190.135
25.935	56.615
2.0435	5.128
18.615	41.77
26.455	52.38
9.1665	27.938
87.945	116.49
87.945	116.49
9.9475	23.9
13.0575	40.858
35.44	82.69
122.07	203.27
5.3275	10.185
6.595	17.39
195.63	256.735
25.22	49.655
21.78	77.35
5.5445	40.665
28.69	87.06
4.4635	7.55
199.96	241.92
7.38	28.62
7.1235	14.966
203.15	220.615
12.91	30.7375
72.063	100.28
51.89	146.85
205.41	265.42
38.63	71.215
48.475	81.055
5.155	15.1605
17.255	49.855
2.6225	6.1735
43.41	100.06
29.37	71.38
3.5505	7.1575
56.265	115.24
206.62	255.59
35.08	82.59
0.78255	1.5425
59.38	127.24
17.6515	48.987
16.39	39.195
2.44065	9.0475
209.255	255.81
8.671	25.602
67.315	117.93
7.1845	4.298
16.9255	42.305
7.803	25.6
3.1645	2.6115
63.87	138.84
1.2187	3.4635
215.305	184.87
19.49	54.395
216.735	266.805
12.535	37.3985
10.384	24.71
4.014	5.8995
219.32	248.49
3.518	9.986
239.5	268.555
242.86	279.97
12.8135	32.1814
9.932	38.41
13.105	35.97
23.5345	28.615
50.945	112.065
20.4665	17.551
3.3785	1.5485
10.53	9.741
76.875	160.005
70.01	140.755
1.6324	2.11
21.21	71.54
2.78	4.508
3.191	5.536
3.949	22.8335
9.5035	9.849
97.015	190.89
7.2315	35.66
261.76	293.28
3.0085	3.5375

## Sheet: 1e
Patient_ID	Nuclear mittelwert IF&Z (Tumor qupath)	Cytoplasmic mittelwert IF&Z (Tumor qupath)	ATF6 classification
1
2
3
4
5
6
7
8
9
10
11
12
13
14
15
16
17
18
19
20
21
22
23
24
25
26
27
28
29
30
31
32
33
34
35
36
37	15.1485	51.425	LOW
38	21.5805	24.822	LOW
39	27.145	67.035	LOW
40	11.582	30.9423	LOW
41	27.92	83.885	LOW
42	132.18	255.41	HIGH
43	55.48	121.23	HIGH
44	115.495	212.855	HIGH
45	5.243	11.6167	LOW
46	6.8785	8.602	LOW
47	13.2725	37.36	LOW
48	21.5945	54.864	LOW
49	125.445	206.72	HIGH
50	52.19	141.385	HIGH
51	148.635	236.185	HIGH
52	55.82	112.175	HIGH
53	3.9592	4.0689	LOW
54	38.505	80.055	HIGH
55	107.58	183.225	HIGH
56	15.4	40.58	LOW
57	17.6055	39.925	LOW
58	15.6605	32.4507	LOW
59
60
61	261.76	293.28	HIGH
62	23.25	47.67	LOW
63	8.1565	21.4015	LOW
64	2.11395	7.96765	LOW
65	54.245	132.295	HIGH
66	17.97	41.9	LOW
67	13.601	18.145	LOW
68	164.415	237.9	HIGH
69	0.69175	0.2839	LOW
70	16.9185	40.264	LOW
71	1.1537	0.72165	LOW
72	1.5974	2.0956	LOW
73	1.8355	2.2988	LOW
74	82.535	172.58	HIGH
75	126.17	225.77	HIGH
76	20.258	33.585	LOW
77	46.38	91.195	HIGH
78	3.272	8.50305	LOW
79	92.7	192.305	HIGH
80	42.8465	76.29	HIGH
81	29.925	85.735	LOW
82	6.1955	13.165	LOW
83	52.5	112.185	HIGH
84	12.115	21.575	LOW
85	1.32175	9.3235	LOW
86	164.445	244.015	HIGH
87	56.17	156.945	HIGH
88	12.23	67.07	LOW
89	23.045	29.495	LOW
90	24.345	46.285	LOW
91	16.415	21.86	LOW
92	8.494	27.285	LOW
93	21.164	43.6415	LOW
94	28.4815	76.045	LOW
95	12.31	45.2	LOW
96	123.33	188.21	HIGH
97	76.84	152.62	HIGH
98	61.969	112.26	HIGH
99	3.235	6.2035	LOW
100	13.5525	34.055	LOW
101	8.959	15.6235	LOW
102	36.175	83.24	LOW
103	7.126	14.995	LOW
104	18.317	52.1965	LOW
105	57.205	126.67	HIGH
106	2.90385	2.77465	LOW
107	13.495	40.17	LOW
108	25.12	36.515	LOW
109	50.11	102.62	HIGH
110	7.723	17.5325	LOW
111	59.95	116.43	HIGH
112	195.63	256.735	HIGH
113	61	119.32	HIGH
114	12.67	29.905	LOW
115	33.163	75.645	LOW
116	37.655	100.82	HIGH
117	3.13165	5.5161	LOW
118	134.535	200.2	HIGH
119	29.614	74.648	LOW
120	79.087	131.545	HIGH
121	19.555	39.185	LOW
122	94.68	205.2	HIGH
123	0.1361	0.3499	LOW
124	84.25	101.087	HIGH
125	62.185	156.3	HIGH
126	132.085	128.09	HIGH
127	43.897	113.985	HIGH
128	8.089	13.975	LOW
129	91.93	173.19	HIGH
130	4.015	15.191	LOW
131	5.47	16.7585	LOW
132	7.526	25.57	LOW
133	178.24	219.615	HIGH
134	20.46	77.975	LOW
135	44.86	93.19	HIGH
136	52.205	134.64	HIGH
137	168.15	226.83	HIGH
138	121.08	175.21	HIGH
139	60.61	99.33	HIGH
140	43.3	78.345	HIGH
141	23.084	77.43	LOW
142	104.975	195.365	HIGH
143	11.405	27.795	LOW
144	15.155	33.82	LOW
145	15.355	18.77	LOW
146	2.199	5.7035	LOW
147	11.7	15.06	LOW
148	21.8055	31.3645	LOW
149	50.335	97.66	HIGH
150	76.095	160.13	HIGH
151	73.715	161.105	HIGH
152	145.09	257.025	HIGH
153	126.025	204.74	HIGH
154	24.3225	55.906	LOW
155	71.355	152.77	HIGH
156	51.305	100.99	HIGH
157	2.983	8.477	LOW
158	6.816	14.3805	LOW
159	105.505	201.6	HIGH
160	5.364	17.615	LOW
161	44.435	121.77	HIGH
162	3.6713	11.785	LOW
163	34.325	102.29	LOW
164	21.06	51.025	LOW
165	126.18	232.33	HIGH
166	71.115	158.175	HIGH
167	45.195	100.87	HIGH
168	2.9985	2.838	LOW
169	6.1075	4.7915	LOW
170	31.82	69.8	LOW
171	1.559	6.3415	LOW
172	33.625	46.055	LOW
173	33.09	92.745	LOW
174	1.0833	1.7116	LOW
175	26.977	58.126	LOW
176	13.004	18.585	LOW
177	38.2	95.125	HIGH
178	30.282	78.635	LOW
179	37.656	102.91	HIGH
180	0.84395	0.4078	LOW
181	37.44	49.275	HIGH
182	43.05	81.25	HIGH
183	69.34	145.52	HIGH
184	151.51	257.365	HIGH
185
186	3.89535	10.5505	LOW
187	25.235	88.165	LOW
188	49.775	118.64	HIGH
189	42.765	86.11	HIGH
190	52.775	123.405	HIGH
191	3.981	7.4445	LOW
192	29.3095	36.83	LOW
193	12.105	20.355	LOW
194	12.665	7.591	LOW
195	8.2355	9.77	LOW
196	173.355	251.025	HIGH
197	5.6635	16.5288	LOW
198	14.29	43.215	LOW
199	32.09	114.315	LOW
200	65.51	148.115	HIGH
201	16.7825	31.78	LOW
202	25.685	66.975	LOW
203	25.29	30	LOW
204	8.804	26.53	LOW
205	12.2695	41.43	LOW
206	2.96045	19.2673	LOW
207	62.73	157.85	HIGH
208	48.95	102.74	HIGH
209	19.905	56.245	LOW
210	107.835	188.345	HIGH
211	2.78705	17.4303	LOW
212	1.0865	1.2034	LOW
213	67.465	140.235	HIGH
214	32.885	91.55	LOW
215	131.04	220.265	HIGH
216	28.02	57.43	LOW
217	84.355	142.825	HIGH
218	175.055	225.42	HIGH
219	5.49	25.093	LOW
220	17.85	38.79	LOW
221	4.592	9.6365	LOW
222	56.601	107.735	HIGH
223	32.395	69.56	LOW
224	31.59	53.17	LOW
225	16.745	48.34	LOW
226	37.455	73.765	HIGH
227	8.066	19.965	LOW
228	59.5798	101.468	HIGH
229	1.096	1.8795	LOW
230	11.0805	14.181	LOW
231	25.92	77.375	LOW
232	2.05245	1.8615	LOW
233	58.86	125.66	HIGH
234	5.6327	23.6527	LOW
235	100.653	135.345	HIGH
236	39.765	95.11	HIGH
237	170.05	253.035	HIGH
238	16.708	40.7255	LOW
239	6.179	13.623	LOW
240	36.8645	56.9265	LOW
241	1.07355	0.027	LOW
242	56.48	93.19	HIGH
243	96.935	175.78	HIGH
244	17.43	38.42	LOW
245	20.915	54.26	LOW
246	14.7	27.34	LOW
247	60.62	150.12	HIGH
248	106.96	207.735	HIGH
249	23.1525	28.0558	LOW
250	8.635	38.855	LOW
251	12.7755	20.7	LOW
252	11.93	39.27	LOW
253	147.25	227.28	HIGH
254	2.11085	24.608	LOW
255	8.1635	6.1515	LOW
256	24.765	39.466	LOW
257	168.705	259.435	HIGH
258	2.613	3.9325	LOW
259	16.5205	31.8975	LOW
260	66.18	140.975	HIGH
261	70.025	131.555	HIGH
262	19.57	44.135	LOW
263	56.395	130.03	HIGH
264	61.4	125.13	HIGH
265	2.34185	2.4105	LOW
266	19.773	13.0085	LOW
267	5.1655	10.8523	LOW
268	206.62	255.59	HIGH
269	7.5424	17.6634	LOW
270	9.161	25.081	LOW
271	41.32	108.76	HIGH
272	109.835	168.31	HIGH
273	9.9105	20.8485	LOW
274	16.75	45.43	LOW
275	79.01	149.965	HIGH
276	10.0605	14.75	LOW
277	60.175	129.465	HIGH
278	30.16	62.28	LOW
279	20.755	63.845	LOW
280	0.65905	0.07085	LOW
281	31.6025	65.95	LOW
282	1.6615	0.519	LOW
283	143.98	168.175	HIGH
284	14.166	41.845	LOW
285	10.35	23.815	LOW
286	179.51	250.01	HIGH
287	12.696	23.43	LOW
288	28.37	70.775	LOW
289	31.77	55.68	LOW
290	16.18	40.63	LOW
291	4.232	11.59	LOW
292	5.783	9.52425	LOW
293	37.745	88.43	HIGH
294	1.708	0.60545	LOW
295	17.293	34.235	LOW
296	114.77	182.54	HIGH
297	164.965	237.73	HIGH
298	7.216	7.714	LOW
299	1.0747	4.2024	LOW
300	5.0205	5.2565	LOW
301	4.0195	6.064	LOW
302	14.245	39.015	LOW
303	52.77	112.05	HIGH
304	72.005	130.39	HIGH
305	29.84	81.475	LOW
306	16.11	37.095	LOW
307	1.5719	1.131	LOW
308	7.04	20.844	LOW
309	67.0855	126.516	HIGH
310	77.195	156.245	HIGH
311	54.455	106.32	HIGH
312	23.2625	66.817	LOW
313	118.49	213.38	HIGH
314	2.874	9.1115	LOW
315	55.097	108.965	HIGH
316	82.125	194.125	HIGH
317	5.867	48.465	LOW
318	115.39	194.335	HIGH
319	131.69	214.06	HIGH
320	103.07	171.86	HIGH
321	47.235	156.57	HIGH
322	1.2911	1.09045	LOW
323	87.05	153.435	HIGH
324	6.0705	28.4525	LOW
325	1.776	0.7477	LOW
326	137.495	231.47	HIGH
327	68.215	157.34	HIGH
328	73.605	162.715	HIGH
329	33.06	79.645	LOW
330	59.22	149.605	HIGH
331	124.71	175.865	HIGH
332	7.224	10.8545	LOW
333	41.685	90.745	HIGH
334	146.025	238.01	HIGH
335	102.23	178.845	HIGH
336	77.026	119.245	HIGH
337	21.4	57.98	LOW
338	35.215	97.33	LOW
339	18.0985	45.03	LOW
340
341
342	35.22	91.62	LOW
343	8.293	15.45	LOW
344	167.45	236.79	HIGH
345
346	12.2597	41.0745	LOW
347	15.855	35.65	LOW
348
349	3.728	11.68	LOW
350	2.998	4.818	LOW
351	64.235	123.635	HIGH
352
353	31.2805	78.565	LOW
354	33.3095	63.905	LOW
355	21.8	84.075	LOW
356
357	44.91	92.095	HIGH
358	54.72	109.025	HIGH
359	10.9445	16.36	LOW
360	38.2	54.18	HIGH
361	9.2565	31.6475	LOW
362	19.2605	40.525	LOW
363	1.32365	1.4485	LOW
364	103.97	184.09	HIGH
365	60.495	147.22	HIGH
366	79.35	146.825	HIGH
367	5.2005	21.44	LOW
368	1.9115	1.6545	LOW
369	2.26005	9.69245	LOW
370	124.065	231.905	HIGH
371	23.35	52.3	LOW
372	95.39	167.755	HIGH
373	68.265	155.335	HIGH
374	11.809	28.405	LOW
375	39.816	97.58	HIGH
376	84.05	176.735	HIGH
377	19.193	68.24	LOW
378	49.505	110.145	HIGH
379	216.735	266.805	HIGH
380	18.625	69.515	LOW
381	69.265	132.095	HIGH
382	8.5455	22.335	LOW
383	3.5325	18.3585	LOW
384	0.90435	2.5415	LOW
385	52.28	92.645	HIGH
386	4.455	5.96	LOW
387	30.485	54.135	LOW
388	15.535	33.465	LOW
389	6.1	10.499	LOW
390	61.59	132.13	HIGH
391	2.1915	45.9	LOW
392	129.31	205.29	HIGH
393	31.92	71.145	LOW
394	4.9285	5.986	LOW
395	26.04	64.545	LOW
396	38.27	36.695	HIGH
397	35.2	108.365	LOW
398	9.915	8.7275	LOW
399	22.5605	41.76	LOW
400	55.72	87.27	HIGH
401	1.12465	2.291	LOW
402	61.905	119.635	HIGH
403	3.987	3.526	LOW
404	10.5825	13.718	LOW
405	25.365	54.875	LOW
406	3.731	5.218	LOW
407	103.61	181.25	HIGH
408	199.96	241.92	HIGH
409	15.93	34.865	LOW
410	147.26	159.38	HIGH
411	7.8695	17.24	LOW
412	8.5285	7.38	LOW
413	25.9855	86.955	LOW
414	3.4645	6.41	LOW
415	24.94	134.15	LOW
416	36.92	164.395	LOW
417	33.9	201.65	LOW
418	18.245	46.655	LOW
419	13.3145	39.2315	LOW
420	120.275	117.28	HIGH
421	4.3035	2.459	LOW
422	5.245	12.8405	LOW
423	11.9735	48.385	LOW
424	29.063	80.85	LOW
425	19.8685	24.835	LOW
426	57.315	135.58	HIGH
427	69.44	125.195	HIGH
428	24.7055	6.383	LOW
429	41.2715	71.3815	HIGH
430	10.974	17.075	LOW
431	17.3595	33.1315	LOW
432	26.24	48.845	LOW
433	2.0538	2.00685	LOW
434	10.085	19.0785	LOW
435	17.045	69.71	LOW
436	23.58	53.325	LOW
437	27.99	79.105	LOW
438	40.915	96.465	HIGH
439	39.91	126.95	HIGH
440	2.1135	5.7455	LOW
441	74.025	148.175	HIGH
442	3.205	6.216	LOW
443	209.255	255.81	HIGH
444	19.0275	41.6364	LOW
445	76.765	149.445	HIGH
446	169.42	195.25	HIGH
447	62.4225	65.99	HIGH
448	11.431	14.47	LOW
449	16.95	57.845	LOW
450	126.35	210.745	HIGH
451	22.41	72.04	LOW
452	33.38	61.35	LOW
453	148.18	218.83	HIGH
454	53.69	111.935	HIGH
455	39.435	107.21	HIGH
456	83.03	149.505	HIGH
457	31.61	66.835	LOW
458	4.2706	14.2938	LOW
459	18.64	38.025	LOW
460	30.015	86.375	LOW
461	10.1745	48.8	LOW
462	104.754	127.984	HIGH
463	40.315	59.065	HIGH
464	70.065	141.8	HIGH
465	1.935	1.973	LOW
466	11.2105	31.265	LOW
467	0.70645	0.0446	LOW
468	1.11565	1.8535	LOW
469	50.55	76.46	HIGH
470	174.825	238.16	HIGH
471	2.4475	4.359	LOW
472	15.9475	40.355	LOW
473	62.955	138.88	HIGH
474	6.379	12.2835	LOW
475	4.77325	10.7	LOW
476	13.4	21.405	LOW
477	28.885	111.185	LOW
478	5.9791	24.2487	LOW
479	155.51	236.39	HIGH
480	0.6258	0	LOW
481	95.995	155.475	HIGH
482	38.025	89.26	HIGH
483	113.065	222.655	HIGH
484	99.54	148.77	HIGH
485	28.71	89.535	LOW
486	34.48	65.71	LOW
487	40	99.53	HIGH
488	15.99	60.14	LOW
489	0.19395	0	LOW
490	89.375	156.15	HIGH
491	35.57	89.48	LOW
492	7.8735	11.335	LOW
493	17.4167	32.3958	LOW
494	127.575	217.235	HIGH
495	11.843	34.245	LOW
496	5.6335	39.5	LOW
497	1.176	3.146	LOW
498	6.823	5.79	LOW
499	15.095	54.1	LOW
500	2.003	2.684	LOW
501	40.565	128.82	HIGH
502	25.585	78.565	LOW
503	3.462	5.5465	LOW
504	27.2275	62.84	LOW
505	1.4457	2.1768	LOW
506	31.63	62.965	LOW
507	81.58	174.21	HIGH
508	58.54	87.54	HIGH
509	14.105	31.945	LOW
510	10.394	36.7435	LOW
511	22.085	40.66	LOW
512	0.8332	1.8857	LOW
513	0.88935	0.4973	LOW
514	9.115	13.25	LOW
515	42.89	71.955	HIGH
516	11.688	12.5555	LOW
517	29.81	56.725	LOW
518	94.495	152.96	HIGH
519	10.0075	18.42	LOW
520	15.7045	51.945	LOW
521	9.51	25.76	LOW
522
523	118.985	144.865	HIGH
524	27.548	46.61	LOW
525	46.702	19.9585	HIGH
526	152.485	231.26	HIGH
527	11.8555	25.9765	LOW
528	60.775	142.125	HIGH
529	7.2025	9.3435	LOW
530	16.67	52.14	LOW
531	15.185	21.645	LOW
532	35.455	75.405	LOW
533	33.075	94.075	LOW
534	11.0285	26.09	LOW
535	7.0597	20.9445	LOW
536	6.21715	14.3448	LOW
537	17.105	32.165	LOW
538	72.285	150.85	HIGH
539	10.039	23.075	LOW
540	8.8675	19.21	LOW
541	14.8235	40.745	LOW
542	82.95	155.24	HIGH
543	5.09	14.46	LOW
544	22.2285	58.735	LOW
545	138.185	239.53	HIGH
546	38.97	94.515	HIGH
547	65.46	143.815	HIGH
548	30.13	77.53	LOW
549	81.98	143.165	HIGH
550	48.16	93.735	HIGH
551	95.845	172.03	HIGH
552	6.3355	11.699	LOW
553	89.705	186.63	HIGH
554	0.9553	0.39385	LOW
555	41.265	121.23	HIGH
556	242.86	279.97	HIGH
557	15.7195	44.37	LOW
558	25.91	86.435	LOW
559	41.375	58.725	HIGH
560	33.935	85.6	LOW
561	5.1366	15.5543	LOW
562	65.615	112.27	HIGH
563	70.74	161.37	HIGH
564	40.37	88.955	HIGH
565	94.985	148.1	HIGH
566	40.0585	87.755	HIGH
567	89.425	133.8	HIGH
568	123.715	162.885	HIGH
569	19.75	51.48	LOW
570	6.616	30.73	LOW
571	20.875	52.34	LOW
572	6.2135	13.4785	LOW
573	40.98	58.73	HIGH
574	8.0505	9.155	LOW
575	3.3572	3.9965	LOW
576	82.76	139.7	HIGH
577	23.285	63.65	LOW
578	50.25	118.87	HIGH
579	56.285	130.425	HIGH
580	0.68675	0.1995	LOW
581	101.92	178.67	HIGH
582	87.155	165.905	HIGH
583	5.833	33.3885	LOW
584	117.58	202.16	HIGH
585	89.21	193.42	HIGH
586	9.5195	24.71	LOW
587	67.38	149.23	HIGH
588	32.12	21.683	LOW
589	115.54	189.96	HIGH
590	3.503	15.349	LOW
591	32.545	61.82	LOW
592	187.83	247.07	HIGH
593	22.71	60.65	LOW
594	17.335	45.44	LOW
595	98.99	191.52	HIGH
596	3.8	9.868	LOW
597	40.455	100.16	HIGH
598	56.451	101.585	HIGH
599	18.1785	74.59	LOW
600	35.85	77.085	LOW
601	17.649	38.1595	LOW
602	20.635	50.85	LOW
603	25.1975	69.625	LOW
604	11.213	43.05	LOW
605	9.782	33.145	LOW
606	1.0915	1.834	LOW
607	26.602	67.363	LOW
608	8.5665	36.55	LOW
609	53.145	115.435	HIGH
610	102.875	178.645	HIGH
611	104.81	164.39	HIGH
612	16.1	40.525	LOW
613	10.913	26.655	LOW
614	63.93	125.755	HIGH
615	81.8	79.1245	HIGH
616	7.0575	32.14	LOW
617	2.5305	4.5975	LOW
618	25.65	90.79	LOW
619	194.265	234.895	HIGH
620	24.47	70.3	LOW
621	15.615	33.96	LOW
622	64.235	148.85	HIGH
623	35.19	73.875	LOW
624	104.785	176.24	HIGH
625	25.385	35.505	LOW
626	34.455	49.92	LOW
627	120.845	211.89	HIGH
628	30.1975	71.55	LOW
629	46.83	149.735	HIGH
630	25.405	36.785	LOW
631	17.493	14.2335	LOW
632	132.675	219.135	HIGH
633	19.65	22.43	LOW
634
635	5.26295	13.875	LOW
636	82.21	157.035	HIGH
637	15.395	46.525	LOW
638	9.044	12.499	LOW
639	26.995	55.94	LOW
640	0.6471	1.85495	LOW
641	38.1	113.625	HIGH
642	26.945	90.38	LOW
643	30	39.32	LOW
644	9.8505	11.29	LOW
645	99.9	180.635	HIGH
646	30.07	75.28	LOW
647	19.32	59.26	LOW
648	31.755	92.66	LOW
649	136.59	233.33	HIGH
650	133.815	188.125	HIGH
651	84.67	182.86	HIGH
652	10.995	18.885	LOW
653	6.5857	8.8957	LOW
654	19.52	40.49	LOW
655	38.12	90.495	HIGH
656	2.934	4.304	LOW
657	8.024	12.83	LOW
658	7.05	16.39	LOW
659	33.34	89.19	LOW
660	41.03	104.025	HIGH
661	2.6417	10.707	LOW
662	6.7385	5.042	LOW
663	96.68	116.47	HIGH
664	30.347	16.4455	LOW
665	1.9115	2.685	LOW
666	33.3	63.63	LOW
667	142.83	229.515	HIGH
668	7.84945	48.8	LOW
669	8.1315	24.9	LOW
670	77.825	172.525	HIGH
671	20.11	65.485	LOW
672	21.548	70.135	LOW
673	8.221	25.361	LOW
674	10.755	54.9	LOW
675	30.85	81.21	LOW
676	4.751	15.965	LOW
677	59.115	132.38	HIGH
678	1.6279	6.1845	LOW
679	42.6	89.895	HIGH
680	16.1115	56.15	LOW
681	85.28	197.36	HIGH
682	4.1485	4.08	LOW
683	215.305	184.87	HIGH
684	36.66	93.005	LOW
685	4.8	20.105	LOW
686	5.27	17.0245	LOW
687	22.415	76.37	LOW
688	81.19	129.81	HIGH
689	4.3705	28.335	LOW
690	0.46185	0.43415	LOW
691	19.39	18.455	LOW
692	14.2974	28.2693	LOW
693	31.6	70.695	LOW
694	12.7	51.634	LOW
695	71.6	163.015	HIGH
696	0.7042	2.5335	LOW
697	49.875	74.425	HIGH
698
699	76.84	176.115	HIGH
700
701	20.1625	16.695	LOW
702	67.035	146.215	HIGH
703	7.899	42.12	LOW
704	18.76	73.63	LOW
705	165.46	263.445	HIGH
706	68.08	134.695	HIGH
707
708	20.7414	77.427	LOW
709	76.005	87.22	HIGH
710	38.01	58.61	HIGH
711	25.065	79.025	LOW
712	28.995	88.64	LOW
713
714
715	2.67465	6.5765	LOW
716	5.431	16.534	LOW
717	29.905	109.835	LOW
718	239.5	268.555	HIGH
719	55.155	147.485	HIGH
720	6.457	24.997	LOW
721	27.86	94.99	LOW
722	26.8435	71.59	LOW
723	10.6965	20.12	LOW
724	186.245	246.495	HIGH
725	16.905	33.8	LOW
726	91.8	194.03	HIGH
727	40.495	105.025	HIGH
728	114.44	189.16	HIGH
729	12.1825	35.765	LOW
730	83.005	183.675	HIGH
731	178.795	256.045	HIGH
732	44.73	95.13	HIGH
733	103.44	198.56	HIGH
734	14.623	34.21	LOW
735	97.18	165.23	HIGH
736	13.76	37.55	LOW
737	1.022	2.331	LOW
738	96.385	162.395	HIGH
739	2.6675	10.259	LOW
740	128.33	189.08	HIGH
741	43.97	92.27	HIGH
742	6.2515	12.7635	LOW
743	6.409	38.33	LOW
744	38.749	78.3495	HIGH
745	97.235	171.895	HIGH
746	23.385	74.095	LOW
747	23.245	61.99	LOW
748	19.24	71.28	LOW
749	17.345	70.085	LOW
750	16.67	74.255	LOW
751	11.716	31.485	LOW
752	10.795	14.1265	LOW
753	9.0865	29.74	LOW
754	30.49	55.08	LOW
755	25.5	53.3	LOW
756	69.45	136.31	HIGH
757	133.06	238.3	HIGH
758	114.78	194.96	HIGH
759	38.405	123.92	HIGH
760	22.912	24.68	LOW
761	54.895	77.635	HIGH
762	143.7	217.41	HIGH
763	4.3145	8.876	LOW
764	26.067	70.1815	LOW
765	45.2755	102.225	HIGH
766	81.115	168.075	HIGH
767	1.29005	1.32005	LOW
768	55.03	137.605	HIGH
769	14.61	33.655	LOW
770	0.646	6.202	LOW
771	5.353	39.7055	LOW
772	10.625	35.695	LOW
773	117.156	147.37	HIGH
774	22.62	72.6	LOW
775	3.21295	11.8022	LOW
776	12.533	49.2	LOW
777	45	51.115	HIGH
778	69.91	161.595	HIGH
779	2.9845	4.9575	LOW
780	1.89255	1.89255	LOW
781	33	84.62	LOW
782	12.385	33.69	LOW
783	205.41	265.42	HIGH
784	2.237	15.13	LOW
785	27.0955	83.185	LOW
786	10.8825	21.7855	LOW
787	30.635	75.18	LOW
788	31.5485	52.795	LOW
789	22.3395	70.93	LOW
790	14.3035	35.27	LOW
791	18.978	86.11	LOW
792	95.5	190.615	HIGH
793	37.325	54.195	LOW
794	14.53	26.261	LOW
795
796	27.6	81.62	LOW
797	126.445	228.7	HIGH
798	101.92	214.965	HIGH
799	65.065	177.435	HIGH
800	69.7	149.25	HIGH
801	52.61	77.585	HIGH
802
803
804
805
806
807
808
809
810
811
812
813
814
815
816
817
818
819
820
821
822
823
824
825
826	21.2365	33.585	LOW
827	18.485	30.34	LOW
828	1.432	0.2597	LOW
829	39.555	60.614	HIGH
830	18.8025	63.355	LOW
831	4.67345	5.76755	LOW
832	54.745	99.7	HIGH
833	23.1	54.66	LOW
834	20.855	56.015	LOW
835	69.735	110.12	HIGH
836	1.4335	0.61195	LOW
837	12.4275	27.405	LOW
838	71.105	145.37	HIGH
839	2.38325	9.7067	LOW
840	12.095	15.985	LOW
841	165.39	208.91	HIGH
842	69.605	153.66	HIGH
843	44.149	91.986	HIGH
844	6.046	6.1305	LOW
845	57.605	138.15	HIGH
846
847	14.6	34.85	LOW
848	5.824	12.044	LOW
849	4.8565	2.4645	LOW
850	11.83	12.3	LOW
851	1.934	1.236	LOW
852	16.141	34.8351	LOW
853	67.69	125.06	HIGH
854	20.9405	44.6385	LOW
855	37.97	88.195	HIGH
856	112.51	175.28	HIGH
857	13.5675	39.1895	LOW
858	62.08	122.275	HIGH
859	44.86	102.1	HIGH
860	4.511	11.11	LOW
861	9.466	16.664	LOW
862	3.3355	1.514	LOW
863	17.805	56.15	LOW
864	91.8	158.745	HIGH
865	11.482	9.673	LOW
866	5.0195	7.6163	LOW
867	1.878	2.0667	LOW
868	1.679	1.33665	LOW
869	51.06	126.345	HIGH
870	5.6285	22.3125	LOW
871	34.2405	93.895	LOW
872	31.46	78.87	LOW
873	14.305	23.375	LOW
874	3.376	7.8835	LOW
875	54.375	142.525	HIGH
876	60.96	136.84	HIGH
877	17.3535	34.365	LOW
878	28.56	59.615	LOW
879	3.6775	13.93	LOW
880	21.5175	48.96	LOW
881	5.3076	17.521	LOW
882	22.485	42.955	LOW
883	17.255	58.145	LOW
884	93.94	171.19	HIGH
885	15.885	53.13	LOW
886	34.945	65	LOW
887	89.295	146.72	HIGH
888	114.15	178.78	HIGH
889	64.25	107.835	HIGH
890	81.67	137.305	HIGH
891	58.66	105.815	HIGH
892	5.811	0.8195	LOW
893	123.605	186.855	HIGH
894	51.54	114	HIGH
895	47.135	78.28	HIGH
896	95.89	179.635	HIGH
897	146.06	188.1	HIGH
898	4.5545	16.8145	LOW
899	11.2085	11.2445	LOW
900	34.0305	32.549	LOW
901	18.725	31.125	LOW
902	24.825	64.88	LOW
903	16.0065	37.9135	LOW
904	6.779	14.41	LOW
905	2.26605	2.7564	LOW
906	3.2205	3.0615	LOW
907	52.18	110.645	HIGH
908	6.717	7.3785	LOW
909	10.8145	40.425	LOW
910	23.805	61.135	LOW
911	96.14	157.895	HIGH
912	58.382	124.62	HIGH
913	80.495	136.61	HIGH
914	43.13	60.1	HIGH
915	25.7215	51.56	LOW
916	42.785	95.91	HIGH
917	67.16	137.34	HIGH
918	111.945	214.19	HIGH
919	69.92	110.94	HIGH
920	39.2075	74.185	HIGH
921	56.285	123.51	HIGH
922	12.208	34.4655	LOW
923	5.589	5.022	LOW
924	1.11365	0.06795	LOW
925	28.155	64.8755	LOW
926	35.715	85.06	LOW
927	51.895	107.25	HIGH
928	23.96	50.115	LOW
929	1.634	1.623	LOW
930	6.061	5.594	LOW
931	2.3018	3.734	LOW
932	1.12765	1.3932	LOW
933	18.485	47.63	LOW
934	3.5455	8.928	LOW
935	2.3345	6.7251	LOW
936	73.085	107.925	HIGH
937	20.2515	52.335	LOW
938	36.5	73.905	LOW
939	35.972	71.7478	LOW
940	43.61	106.545	HIGH
941	19.443	50.916	LOW
942	53.51	116.145	HIGH
943	36.622	82.4425	LOW
944	169.95	199.315	HIGH
945	10.6395	35.175	LOW
946	42.31	96	HIGH
947	24.615	95.37	LOW
948	36.525	97.655	LOW
949	17.6115	51.3525	LOW
950	24.405	45.845	LOW
951	151.06	223.69	HIGH
952	24.96	60.885	LOW
953	4.0745	8.161	LOW
954	1.263	0.10795	LOW
955	13.891	40.52	LOW
956	32.385	64.149	LOW
957	112.02	190.135	HIGH
958	25.935	56.615	LOW
959	2.0435	5.128	LOW
960	18.615	41.77	LOW
961	26.455	52.38	LOW
962	9.1665	27.938	LOW
963	87.945	116.49	HIGH
964	87.945	116.49	HIGH
965	9.9475	23.9	LOW
966	13.0575	40.858	LOW
967	35.44	82.69	LOW
968	122.07	203.27	HIGH
969	5.3275	10.185	LOW
970	6.595	17.39	LOW
971	136.385	222.325	HIGH
972	25.22	49.655	LOW
973	21.78	77.35	LOW
974	5.5445	40.665	LOW
975	28.69	87.06	LOW
976	4.4635	7.55	LOW
977	85.575	148.765	HIGH
978	7.38	28.62	LOW
979	7.1235	14.966	LOW
980	72.28	149.85	HIGH
981	12.91	30.7375	LOW
982	72.063	100.28	HIGH
983	51.89	146.85	HIGH
984	219.32	248.49	HIGH
985	38.63	71.215	HIGH
986	48.475	81.055	HIGH
987	5.155	15.1605	LOW
988	17.255	49.855	LOW
989	2.6225	6.1735	LOW
990	43.41	100.06	HIGH
991	29.37	71.38	LOW
992	3.5505	7.1575	LOW
993	56.265	115.24	HIGH
994	193.095	260.38	HIGH
995	35.08	82.59	LOW
996	0.78255	1.5425	LOW
997	59.38	127.24	HIGH
998	17.6515	48.987	LOW
999	16.39	39.195	LOW
1000	2.44065	9.0475	LOW
1001	126.495	217.56	HIGH
1002	8.671	25.602	LOW
1003	67.315	117.93	HIGH
1004	7.1845	4.298	LOW
1005	16.9255	42.305	LOW
1006	7.803	25.6	LOW
1007	3.1645	2.6115	LOW
1008	63.87	138.84	HIGH
1009	1.2187	3.4635	LOW
1010	56.895	112.64	HIGH
1011	19.49	54.395	LOW
1012	203.15	220.615	HIGH
1013	12.535	37.3985	LOW
1014	10.384	24.71	LOW
1015	4.014	5.8995	LOW
1016	119.615	197.105	HIGH
1017	3.518	9.986	LOW
1018	76.985	132.755	HIGH
1019	66.23	148.845	HIGH
1020	12.8135	32.1814	LOW
1021	9.932	38.41	LOW
1022	13.105	35.97	LOW
1023	23.5345	28.615	LOW
1024	50.945	112.065	HIGH
1025	20.4665	17.551	LOW
1026	3.3785	1.5485	LOW
1027	10.53	9.741	LOW
1028	76.875	160.005	HIGH
1029	70.01	140.755	HIGH
1030	1.6324	2.11	LOW
1031	21.21	71.54	LOW
1032	2.78	4.508	LOW
1033	3.191	5.536	LOW
1034	3.949	22.8335	LOW
1035	9.5035	9.849	LOW
1036	97.015	190.89	HIGH
1037	7.2315	35.66	LOW
1038	96.92	157.645	HIGH
1039	3.0085	3.5375	LOW

## Sheet: 1f
ATF6-low	ATF6-high
43.575	22.283
11.88
51.34	85.81
18.6595	22.0245
3.451	42.86
149.79	92.88
39.38	10.8305
6.255
0.15375	3.7405
3.516	154.53
2.0085	35.715
18.63	115.165
36.54	226.03
5.4295	162.58
16.629	90.5635
51.0685	38.73
90.195	31.86
15.82	149.75
71.7985	0.96045
4.6325	53.7
9.5405	0.05545
109.37	4.66495
30.4574	1.7603
19.2	0.13185
26.505	0.30815
20.0256	7.3889
27.85	27.915
30.986	0.0343
0.41215	0.5822
0.1575	0.8353
0.2611	8.57025
0	0.6671
0.1794	0.4865
0.2419	0.07645
61.77	2.1035
0.8901	1.768
0.22465	6.1742
1.18235	0.67225
2.4275	0.3492
0.05095	139.115
0.1157	0.58775
0.6974	0
3.2965	0.01605
0.43735	9.7355
0.17455	0.0206
0.27705	6.001
10.096	0.0298
0.06105	0.1906
0.00865	0.40425
0.4207	0.7051
1.55955	4.555
0.3912	107.3
49.81	226.2
1.9705	202.46
9.335	113.115
12.6015
55.26	166.845
7.3525	120.56
0.69015	137.34
0.23055	42.65
0.4015	92.855
2.894
0.015	105.56
0.07705	181.62
0
3.9676	6.7355
38.86	0.217
53.745	13.984
107.237	9.1255
33.713	11.054
218.565	1.8276
135.72	4.34725
58.6835	12.2155
32.655	0.57985
60.43	1.221
154.45	0.6751
56.93	2.3265
189.71	0.15885
127.68	0.19895
48.795	0.8235
65.085	2.8845
75.915	0.21675
250.925	0.1904
90.345	0.48915
178.665	0.0132
2.8929	0
0.3539	0.1135
0.018	28.1009
0.46995	0.1331
0.43605	12.75
0.62015	0.1022
6.718	3.787
0.4382	0.07485
0.13045	11.28
0.08725	0
0.0862	0.89485
0.4593	2.3425
0.1585	1.2333
0.5062	0.9313
0.4768	0.00705
0.3334	2.1305
12.8115	3.67
0.9214	0.73865
1.14925	0.3099
0	9.02945
22.1745	0
3.2006	0.5875
0.4984	1.0218
0.32135	2.7661
27.255	5.6915
0.1597	1.1784
3.198	9.033
0.707	2.29975
0.04895	0.04185
11.885	1.0252
0.0128	0.11565
0.0826	0.16225
0.27725	0.0086
3.80405	0.30285
0.3619	0.2383
0.0335	0.65235
9.3715	0.00845
41.26	3.177
0.0673	0.02185
0.0705	1.08505
0.03075	1.6115
3.57665	0.2634
0.02325	1.26785
0.43695	19.81
0.3024	1.06545
0.3483	35.93
0.0365	26.03
0.0547	0.64785
0.2684	30.82
0.15565	0.58155
0.0852	2.48165
0	0.2771
0.21565	37.52
0.3061	60.9225
0.04055	0.04125
0.02435	9.209
1.79005	0.08715
2.0495	0.30335
0.3025	0.99485
2.1615	33.68
0.3932	0.0908
1.9007	61.46
0.1338	0
0.1517	0.658
0.0107	0.10035
0.66465	0.0765
0.44215	0.3366
0.68305	0.48125
7.99115	0.13305
0.01775	5.37805
0.4405	13.3123
10.221	0.03735
12.216	0.85255
0.3725	0.08
0.415	0.05775
0.6429	3.0025
0.15505	0
0.0336	0.03185
0.0461	4.4482
2.3604	0.5782
0.0543	12.099
0.6299	1.839
7.2625
0.27975	0.701
0.9625	0.204
0.1661	0.20245
0.084	3.065
0.06835	0.4968
0.3892	0.0657
0.287	143.14
0.10045	7.07135
10.6415	27.727
0.12335	0.03935
56.945	0.5516
42.2	10.667
32.525	2.47435
0.8844	0.23335
3.3565	0.3849
7.72	0.13575
0.2667	0.2198
3.88	21.574
102.52	1.462
1.1411	0.6446
2.7442	1.3491
25.885	0.9864
5.056	4.0267
1.91855	2.209
2.54805	0.395
2.8025	0.10085
0.47385	1.5138
4.0221	0.0569
3.85	0.84095
76.005	0.865
4.461	0.08705
0.9189	6.845
0.0684	0.07845
0.0342	0.1395
0.0157	0.3589
	1.9202
0.0542	0.9217
0.2689	0
0.06645	0.5919
37.57	16.88
11.952	0.70625
0.0218	0.0331
0.3001	0.3162
0.371	1.2009
1.78285	0.1031
0	2.796
0.0786	23.97
6.71485	15.1443
0.42305	1.1349
25.6509	0.07115
11.36	2.5825
0.09535	8.658
0.1073	9.959
0.9343	1.889
	0.0866
65.4481	0.92325
1.4118	21.9225
0	7.811
1.37885	0.67055
0	91.23
0.01415	0.35795
1.3349	0.9102
1.7725	0.02355
3.604	2.9315
0	0.4148
2.152	2.484
0.5435	8.37
1.52045	0.62115
0.01575	0.81885
68.21	7.6775
0	0
0.2959	0.38735
0.2276	0.01915
0.3977	0.3293
0.23865	0.0095
2.081	15.0165
4.9898	0.1806
0.4603	1.77915
0.724	0.2834
0.1793	0.13705
0.1887	0.2477
0.0443	0.4191
0.0768	2.1735
	0.815
	0.03225
0.1294	0.08645
2.8153	0.1902
14.0244	1.918
16.9005	6.1875
0.03015	7.7001
8.2785	2.7485
0.6189	0.0821
0.47535	1.84845
1.4523	8.69795
1.2615	0.02445
2.0665	6.05365
0.36765	1.7425
0.0443	8.6355
0	15.397
0.87105	0.0705
8.2615	0.34515
0.98825	16.8185
0.29985	0
1.0305	0.0812
0	0.0485
0	0.28515
3.6245	41.1412
0.0687	0.1981
2.484	0.4534
2.14205	1.44895
5.57	1.3377
0.05165	0.30525
0.40225	1.06905
0.1462	9.531
0.36965	113.82
0.19875	1.427
4.6075	0.0929
0.09	1.22175
0	1.86315
0.1725	10.269
0.1284	1.807
1.08535	1.27655
0.43515	0.2
9.7891	8.2265
0.49235	33.135
0.0324	19.827
0.1366	4.465
17.911	2.28365
0.6341	0.63275
9.8245	2.212
0.1654	5.79635
35.561	0.65365
0.1784	2.10995
0.03895	17.086
0.1226	0.8296
0.02645	0.12765
4.998	0.00575
1.58455	0.00765
0.0142	0
0.0381	0.18115
0.05755	0
0.04225	0
0.0856	0.0207
0.18395	0.01385
0.68165	0.08675
0.0694	1.8808
0.2491	0
0.0068
0.34765	0
0.1304	0.04925
6.919	0.625
2.571	70.32
0.657	36.5198
0.85235	19.05
33.135	72.57
9.4835	59.25
5.2755	22.37
0.08655	59.265
7.779	39.77
9.076	72.09
4.448	214.04
12.5985	93.22
	88.415
1.047	184.91
0.51965	67.75
23.49	96.725
0.77215	65.9865
0.12225	65.84
4.504	82.995
0.3183	2.3565
7.455	44.504
2.2418	30.355
24.975	8.9845
0.58185	0.04715
7.34065	0
0.26585	0
0.8795	0.5505
4.871	0.56125
1.28135	46.63
0.5335	0
1.8525	0.11425
0.0173	0
0.28145	0.0389
1.1207	0.0611
0	0
0.0211	0
19.8803	0.19315
33.395	0.0596
0.02715	0.1174
0.3559	0.0779
0	1.2951
1.0305	0.07885
0.03965	5.9125
0	10.6605
3.647	0.0319
0	0.1533
47.055	0
0.1448	20.15
0
0
0.07585
99.85
0.0424
3.77115
36.23
0.0161
0.0074
0.18895
10.758
4.597
0.09465
0.06375
0.036
0.1751
0.02855
0.37595
5.604
2.215
0.06895
0.239
2.1448
0.0951
0.7531
0.1756
0.08
3.9085
0.03845
0.967
3.8405
0.4689
53.425
1.42525
0
2.7622
0.01075
0.74595
12.9285
0
0.0667
0.06385
3.94685
0.68855
1.19685
2.5772
0.13105
6.3085
3.58295
1.3586
0.2651
0.5487
2.5885
1.916
0.1086
0.0694
28.58
5.6855
3.89145
1.71675
9.12425
0.7026
7.295
2.201
0.36825
0.0271
0.0595
5.883
5.58
0.1473
5.037
15.63
3.393
0.0387
0.0058
0
0.18925
2.44545
3.325
3.1095
50.955
36.93
2.67985
3.3482
0.5168
1.641
0.43115
0.93655
1.519
0.54225
1.0168
1.586
0.15685
1.9005
46.94
47.9925
0.9777
38.0489
42.805
15.7755
5.3605
12.6645
5.22
7.29295
17.6765
17.33
2.51995
0.15325
5.7107
0.02615
1.18395
0.0903
1.60195
0.00695
0.01175
0.21215
0.052
0
2.15155
26.865
0.00875
0.07075
0.0081
0.0979
0
0.00815
0
0.0123
0.04335
0
0.765
0
0
0
0.0562
34.036
6.15785
109.275
89.32
20.195
102.44
97.77
50.125
63.738
34.725
81.145
67.925
38.84
85.37
133.2
153.12
125.095
162.8
97.17
142.43
93.64
54.39
67.715
30.495
169.87
143.275
125.75
174.4
165.555
171.075
7.609
21.395
46.235
91.09
64.16
34.995
12.898
19.815
23.47
32.81
13.28
4.00455
103.705
33.305
44.54
15.21
38.56
0
0.02465
0.0349
0.1097
8.7575
0.00625
0.0188
0.0599
0.291
0
0.7783
0.06365
0.04295
0.12055
0.0659
0.0106
0.24805
0.4542
0.0105
0.0091
37.3055
3.648
97.58
0.76215
0.5807
0.1703
4.7595
1.365
1.066
0.0943
0.0884
0.2097
0.0421
0.7833
0.8936
0.0128
0
0.7181
0.0432
0
0

## Sheet: 1h
Epoch	Mean_Train_Accuracy	Std_Train_Accuracy	Mean_Val_Accuracy	Std_Val_Accuracy
1	0.505714	0.0450769	0.482381	0.13619
2	0.524103	0.0620122	0.527619	0.161804
3	0.585238	0.0871038	0.539365	0.161943
4	0.605238	0.0830445	0.539206	0.162237
5	0.630638	0.0641699	0.56746	0.17863
6	0.646332	0.0745869	0.595873	0.164227
7	0.663404	0.0437229	0.624286	0.16997
8	0.700365	0.0551976	0.664127	0.185397
9	0.734397	0.0396212	0.686984	0.181321
10	0.724438	0.0586919	0.715238	0.176753
11	0.725947	0.066927	0.726825	0.145821
12	0.779818	0.0501994	0.761111	0.105192
13	0.791236	0.0385406	0.783968	0.0968597
14	0.801125	0.0536808	0.795079	0.101761
15	0.801165	0.0454071	0.795079	0.101761
16	0.822442	0.00636365	0.800794	0.0908652
17	0.826758	0.0232531	0.800794	0.0908652
18	0.82536	0.0415201	0.800952	0.0770429
19	0.835238	0.033029	0.806667	0.0640011
20	0.840942	0.0215798	0.82381	0.0710147
21	0.849372	0.0282029	0.812381	0.0644249
22	0.838105	0.020987	0.829365	0.0748257
23	0.874995	0.0256334	0.823651	0.0757534
24	0.863688	0.0276082	0.823651	0.0778788
25	0.857984	0.0231521	0.823651	0.0757534
26	0.857933	0.0315022	0.840794	0.0617858
27	0.877832	0.0235262	0.846508	0.0531867
28	0.880679	0.0130236	0.846508	0.0531867
29	0.882087	0.0218765	0.852222	0.0492739
30	0.870709	0.0125506	0.846508	0.0531867
31	0.883566	0.030165	0.852222	0.0492739
32	0.880659	0.00973047	0.846508	0.0531867
33	0.87074	0.0181543	0.846508	0.0531867
34	0.887801	0.0220767	0.846508	0.0531867
35	0.889189	0.0296776	0.846508	0.0531867
36	0.900537	0.0192251	0.846508	0.0531867
37	0.879311	0.0334386	0.852222	0.0583739
38	0.913384	0.0206508	0.840794	0.0501135
39	0.893455	0.022481	0.846508	0.0531867
40	0.909058	0.0218693	0.857937	0.0542337
41	0.89772	0.0208799	0.852222	0.0583739
42	0.906241	0.0138136	0.852222	0.0583739
43	0.886363	0.0118719	0.852222	0.0492739
44	0.91618	0.0152209	0.857937	0.0542337
45	0.900588	0.019465	0.857937	0.0542337
46	0.919078	0.0277888	0.863492	0.0556779
47	0.921854	0.012836	0.857937	0.0542337
48	0.910507	0.00966268	0.857937	0.0542337
49	0.900578	0.0148161	0.863492	0.0556779
50	0.913364	0.0163633	0.857778	0.0514795
51	0.91617	0.0275133	0.857937	0.0542337
52	0.913323	0.0139733	0.852222	0.0492739
53	0.909088	0.0137684	0.857937	0.0542337
54	0.920426	0.0248466	0.852222	0.0492739
55	0.920426	0.0213634	0.852222	0.0492739
56	0.920426	0.0316169	0.846508	0.0430027
57	0.936089	0.0161379	0.846508	0.0430027
58	0.950274	0.00903631	0.840794	0.0391378
59	0.931834	0.00952562	0.852222	0.0492739
60	0.940355	0.0131012	0.852222	0.0492739
61	0.936079	0.0100315	0.846508	0.0466451
62	0.934681	0.0163527	0.846508	0.0430027
63	0.960193	0.020467	0.852222	0.0492739
64	0.928997	0.0161023	0.840794	0.0391378
65	0.931793	0.0166681	0.846508	0.0430027
66	0.941763	0.00528809	0.852222	0.0492739
67	0.934661	0.0339801	0.857937	0.0542337
68	0.943181	0.0161735	0.852222	0.0492739
69	0.944569	0.0124094	0.852222	0.0492739
70	0.947427	0.0183328	0.852222	0.0492739

## Sheet: 1i
Epoch	Mean_Train_Loss	Std_Train_Loss	Mean_Val_Loss	Std_Val_Loss
1	0.829498	0.0731114	0.779546	0.177501
2	0.794048	0.113787	0.784174	0.218538
3	0.743326	0.109711	0.769112	0.217423
4	0.69348	0.0998282	0.744762	0.201571
5	0.65399	0.0795369	0.710239	0.192084
6	0.620751	0.0740483	0.672412	0.184833
7	0.601199	0.0747601	0.636386	0.177736
8	0.556265	0.0683867	0.603317	0.175755
9	0.523328	0.0428834	0.57244	0.166174
10	0.515701	0.0572461	0.546317	0.170114
11	0.514837	0.0909514	0.528216	0.176983
12	0.461931	0.0489459	0.503244	0.164927
13	0.454259	0.0536662	0.486752	0.165662
14	0.424239	0.0462519	0.472802	0.164063
15	0.426457	0.0405023	0.459745	0.163505
16	0.386462	0.0150664	0.446479	0.159049
17	0.390672	0.0337163	0.43983	0.159306
18	0.388269	0.0485366	0.431278	0.156425
19	0.378468	0.0368916	0.416201	0.134363
20	0.353601	0.0269846	0.408451	0.129565
21	0.348232	0.0306572	0.39797	0.121747
22	0.356469	0.0299557	0.3957	0.129553
23	0.311875	0.0253464	0.390361	0.125859
24	0.327728	0.0380126	0.384634	0.119208
25	0.326501	0.0406254	0.379964	0.121902
26	0.32348	0.04025	0.374309	0.114212
27	0.301246	0.0223835	0.371123	0.115983
28	0.295315	0.0250957	0.369323	0.118638
29	0.289556	0.0153563	0.364299	0.117845
30	0.288196	0.00979365	0.356725	0.110482
31	0.294591	0.0213332	0.362799	0.120055
32	0.275751	0.0298779	0.35504	0.10946
33	0.283535	0.022924	0.350804	0.109025
34	0.271909	0.0166293	0.350229	0.105342
35	0.257479	0.0312816	0.352513	0.113328
36	0.263078	0.0367091	0.346705	0.103752
37	0.275537	0.0270892	0.338959	0.0948823
38	0.24563	0.027338	0.34402	0.0998846
39	0.251071	0.02572	0.341178	0.100378
40	0.239395	0.0250142	0.339857	0.101554
41	0.241228	0.0294409	0.33637	0.0990136
42	0.223507	0.0113763	0.325366	0.084967
43	0.249132	0.022258	0.325701	0.0911805
44	0.222614	0.0417138	0.334043	0.106485
45	0.231827	0.023371	0.330046	0.106585
46	0.213346	0.0245699	0.33131	0.109818
47	0.202151	0.0146594	0.324377	0.10275
48	0.214614	0.0077997	0.331773	0.117015
49	0.228438	0.0227198	0.337181	0.128171
50	0.225078	0.0368814	0.334308	0.126006
51	0.207807	0.0361388	0.323257	0.111632
52	0.2142	0.0155907	0.319948	0.110164
53	0.218729	0.0188744	0.312218	0.0932828
54	0.205551	0.0262029	0.315441	0.100345
55	0.206157	0.0205771	0.314687	0.101438
56	0.196551	0.0402767	0.316104	0.100192
57	0.185059	0.0397312	0.314342	0.0999603
58	0.163989	0.0185409	0.313556	0.094131
59	0.176731	0.0141362	0.315675	0.103824
60	0.186619	0.0299929	0.321067	0.114522
61	0.18624	0.0181318	0.321902	0.110327
62	0.179247	0.0113437	0.316867	0.105752
63	0.145937	0.0197686	0.316122	0.100925
64	0.182894	0.0259308	0.324013	0.114116
65	0.17877	0.024603	0.311804	0.0962749
66	0.161102	0.00753977	0.317506	0.107988
67	0.171556	0.0394658	0.317725	0.110221
68	0.15686	0.0216341	0.324876	0.114741
69	0.16654	0.0267482	0.32788	0.11782
70	0.14407	0.0126591	0.322097	0.107923
