# Supplementary material for: ATF6 activation alters colonic lipid metabolism causing tumour-associated microbial adaptation
Source: Nat Metab. 2025 Sep 1;7(9):1830–50. doi: 10.1038/s42255-025-01350-6 (PMC12460170; doi:10.1038/s42255-025-01350-6)
Supplement: Supplementary file 9 — Statistical source data. [file 42255_2025_1350_MOESM9_ESM.xlsx]

## Sheet: 2a
ensembl_gene_id	external_gene_name	entrezgene_id	gene_biotype	baseMean	log2FoldChange	lfcSE	stat	pvalue	padj	absLog2FC
ENSMUSG00000026380	Tfcp2l1	81879	protein_coding	11754.6	-1.21e-05	0.0714765	-0.000168855	0.999865	0.999896	1.21e-05
ENSMUSG00000046157	Tmem229b	268567	protein_coding	63.0259	2.2e-05	0.168239	0.000130915	0.999896	0.999896	2.2e-05
ENSMUSG00000022546	Gpt	76282	protein_coding	1171.81	-5.9e-05	0.106184	-0.000555958	0.999556	0.99968	5.9e-05
ENSMUSG00000011306	Sugp1	70616	protein_coding	441.658	-5.99e-05	0.0645792	-0.000926982	0.99926	0.999454	5.99e-05
ENSMUSG00000041765	Ubac2	68889	protein_coding	791.371	7.12e-05	0.077649	0.000916984	0.999268	0.999454	7.12e-05
ENSMUSG00000021772	Nkiras1	69721	protein_coding	163.239	-9.6e-05	0.0968003	-0.000991319	0.999209	0.999454	9.6e-05
ENSMUSG00000067851	Arfgef1	211673	protein_coding	4780.28	-0.000115976	0.0527083	-0.00220033	0.998244	0.999077	0.000115976
ENSMUSG00000027875	Hmgcs2	15360	protein_coding	28847.5	0.000128146	0.0761532	0.00168274	0.998657	0.999203	0.000128146
ENSMUSG00000064302	Clasp1	76707	protein_coding	942.486	-0.000133487	0.0535938	-0.00249071	0.998013	0.999077	0.000133487
ENSMUSG00000005774	Rfx5	53970	protein_coding	249.531	-0.000152778	0.0942723	-0.00162061	0.998707	0.999203	0.000152778
ENSMUSG00000038023	Atp6v0a2	21871	protein_coding	3841.52	0.000154578	0.0493995	0.00312915	0.997503	0.998866	0.000154578
ENSMUSG00000032366	Tpm1	22003	protein_coding	5572.89	0.000174761	0.0426566	0.00409694	0.996731	0.998589	0.000174761
ENSMUSG00000021892	Sh3bp5	24056	protein_coding	160.933	0.000180989	0.134885	0.0013418	0.998929	0.999363	0.000180989
ENSMUSG00000033628	Pik3c3	225326	protein_coding	1248.99	0.00020322	0.0521912	0.00389376	0.996893	0.998627	0.00020322
ENSMUSG00000041974	Spidr	224008	protein_coding	271.834	0.000211538	0.0823687	0.00256819	0.997951	0.999077	0.000211538
ENSMUSG00000047423	AI837181	107242	protein_coding	695.74	-0.000211904	0.0916322	-0.00231255	0.998155	0.999077	0.000211904
ENSMUSG00000027522	Stx16	228960	protein_coding	994.372	-0.000216831	0.0521885	-0.00415476	0.996685	0.998589	0.000216831
ENSMUSG00000040565	Btaf1	107182	protein_coding	1324.3	0.000223565	0.0484105	0.00461811	0.996315	0.998544	0.000223565
ENSMUSG00000024066	Xdh	22436	protein_coding	1788.77	-0.000265221	0.123786	-0.00214258	0.99829	0.999077	0.000265221
ENSMUSG00000020741	Cluh	74148	protein_coding	6022.58	-0.000280286	0.0597012	-0.00469481	0.996254	0.998544	0.000280286
ENSMUSG00000041482	Piezo2	667742	protein_coding	54.5872	-0.000295643	0.165622	-0.00178505	0.998576	0.999195	0.000295643
ENSMUSG00000022905	Kpna1	16646	protein_coding	1318.74	-0.000302912	0.0494316	-0.0061279	0.995111	0.997828	0.000302912
ENSMUSG00000002221	Paxip1	55982	protein_coding	623.897	-0.000330023	0.0591601	-0.00557847	0.995549	0.998062	0.000330023
ENSMUSG00000053436	Mapk14	26416	protein_coding	1306.1	0.000347677	0.0422847	0.00822227	0.99344	0.996977	0.000347677
ENSMUSG00000031453	Rasa3	19414	protein_coding	732.86	0.000358156	0.0725545	0.00493636	0.996061	0.998476	0.000358156
ENSMUSG00000025366	Esyt1	23943	protein_coding	870.885	0.000387152	0.0639268	0.00605618	0.995168	0.997828	0.000387152
ENSMUSG00000046691	Chtf8	214987	protein_coding	93.9487	-0.000388059	0.135874	-0.00285602	0.997721	0.99896	0.000388059
ENSMUSG00000062647	Rpl7a	27176	protein_coding	17600	-0.000394989	0.0384955	-0.0102606	0.991813	0.996743	0.000394989
ENSMUSG00000020707	Rnf135	71956	protein_coding	167.678	-0.000400349	0.0950712	-0.00421104	0.99664	0.998589	0.000400349
ENSMUSG00000041840	Haus1	225745	protein_coding	138.423	-0.000418266	0.132488	-0.00315701	0.997481	0.998866	0.000418266
ENSMUSG00000042520	Ubap2l	74383	protein_coding	1377.64	0.00042534	0.0492255	0.00864063	0.993106	0.996814	0.00042534
ENSMUSG00000003863	Ppfia3	76787	protein_coding	845.96	-0.000427279	0.145647	-0.00293367	0.997659	0.99896	0.000427279
ENSMUSG00000028865	Cd164l2	69655	protein_coding	9.65801	0.000429984	0.390695	0.00110056	0.999122	0.999454	0.000429984
ENSMUSG00000093565	Rab26os	75614	lncRNA	47.3063	0.000430628	0.179965	0.00239284	0.998091	0.999077	0.000430628
ENSMUSG00000002413	Braf	109880	protein_coding	723.49	-0.000460328	0.0606832	-0.00758575	0.993948	0.996977	0.000460328
ENSMUSG00000071708	Sms	20603	protein_coding	226.866	0.000489199	0.100934	0.00484673	0.996133	0.998486	0.000489199
ENSMUSG00000034453	Polr3b	70428	protein_coding	790.753	0.000558377	0.0645738	0.00864713	0.993101	0.996814	0.000558377
ENSMUSG00000022312	Eif3h	68135	protein_coding	3600.1	0.000566799	0.0337197	0.0168091	0.986589	0.995438	0.000566799
ENSMUSG00000022538	Lsg1	224092	protein_coding	464.09	-0.00058928	0.0680299	-0.00866207	0.993089	0.996814	0.00058928
ENSMUSG00000057738	Sptan1	20740	protein_coding	11347.4	0.000600789	0.0416176	0.0144359	0.988482	0.995768	0.000600789
ENSMUSG00000028639	Ybx1	22608	protein_coding	10303.1	-0.000613886	0.0433867	-0.0141492	0.988711	0.995815	0.000613886
ENSMUSG00000027427	Polr3f	70408	protein_coding	381.273	0.000615642	0.0690319	0.00891823	0.992884	0.996814	0.000615642
ENSMUSG00000032369	Plscr1	22038	protein_coding	3284.05	0.000630915	0.0319676	0.0197361	0.984254	0.994488	0.000630915
ENSMUSG00000030557	Mef2a	17258	protein_coding	669.916	0.000634756	0.0518643	0.0122388	0.990235	0.996133	0.000634756
ENSMUSG00000015846	Rxra	20181	protein_coding	3161.58	0.000640474	0.0565178	0.0113323	0.990958	0.996377	0.000640474
ENSMUSG00000004285	Atp6v1f	66144	protein_coding	1276.11	-0.000671817	0.0603988	-0.011123	0.991125	0.996377	0.000671817
ENSMUSG00000026988	Wdsub1	72137	protein_coding	383.463	0.000674914	0.0771267	0.00875072	0.993018	0.996814	0.000674914
ENSMUSG00000075000	Nrbf2	641340	protein_coding	211.385	0.000675345	0.0887734	0.00760751	0.99393	0.996977	0.000675345
ENSMUSG00000056167	Cnot10	78893	protein_coding	856.64	-0.000677669	0.0508879	-0.0133169	0.989375	0.995859	0.000677669
ENSMUSG00000041143	Tmco4	77056	protein_coding	1834.9	0.000679374	0.0544759	0.0124711	0.99005	0.996041	0.000679374
ENSMUSG00000024790	Sac3d1	66406	protein_coding	302.77	-0.000689468	0.0990913	-0.00695791	0.994448	0.997293	0.000689468
ENSMUSG00000035067	Xkr6	219149	protein_coding	56.0295	-0.00069728	0.194658	-0.00358208	0.997142	0.99869	0.00069728
ENSMUSG00000075706	Gpx4	625249	protein_coding	1875.35	0.000699556	0.0624116	0.0112087	0.991057	0.996377	0.000699556
ENSMUSG00000019982	Myb	17863	protein_coding	2255.89	-0.000705347	0.0544635	-0.0129508	0.989667	0.995924	0.000705347
ENSMUSG00000035305	Ror1	26563	protein_coding	265.408	-0.000708577	0.128087	-0.005532	0.995586	0.998062	0.000708577
ENSMUSG00000021548	Ccnh	66671	protein_coding	289.682	0.000721356	0.0873242	0.00826066	0.993409	0.996977	0.000721356
ENSMUSG00000041815	Poldip3	73826	protein_coding	2107.21	0.000762807	0.0492186	0.0154983	0.987635	0.995704	0.000762807
ENSMUSG00000038416	Cdc16	69957	protein_coding	836.579	0.000799524	0.0587158	0.0136168	0.989136	0.995859	0.000799524
ENSMUSG00000063457	Rps15	20054	protein_coding	11076.4	-0.000801574	0.0569264	-0.0140809	0.988765	0.995815	0.000801574
ENSMUSG00000026761	Orc4	26428	protein_coding	550.074	-0.000813545	0.0632384	-0.0128647	0.989736	0.995924	0.000813545
ENSMUSG00000058239	Usf2	22282	protein_coding	469.928	0.000823907	0.0857197	0.00961164	0.992331	0.996792	0.000823907
ENSMUSG00000057219	Armc7	276905	protein_coding	135.082	0.000824526	0.127158	0.00648425	0.994826	0.99761	0.000824526
ENSMUSG00000030208	Emp1	13730	protein_coding	15700.6	-0.000855183	0.109376	-0.00781876	0.993762	0.996977	0.000855183
ENSMUSG00000032185	Carm1	59035	protein_coding	524.41	0.000858502	0.066817	0.0128486	0.989749	0.995924	0.000858502
ENSMUSG00000003345	Csnk1g2	103236	protein_coding	2537.7	-0.000862321	0.0559021	-0.0154256	0.987693	0.995704	0.000862321
ENSMUSG00000028028	Alpk1	71481	protein_coding	528.971	-0.000864327	0.0708408	-0.012201	0.990265	0.996133	0.000864327
ENSMUSG00000024366	Gfra3	14587	protein_coding	43.245	0.000870388	0.202542	0.00429732	0.996571	0.998589	0.000870388
ENSMUSG00000059263	Usp47	74996	protein_coding	3849.49	0.000889072	0.0481221	0.0184753	0.98526	0.994697	0.000889072
ENSMUSG00000006019	Dhx34	71723	protein_coding	378.603	-0.00089372	0.0785835	-0.0113729	0.990926	0.996377	0.00089372
ENSMUSG00000005142	Man2b1	17159	protein_coding	3675.86	0.000908646	0.0614356	0.0147902	0.9882	0.995768	0.000908646
ENSMUSG00000024359	Hspa9	15526	protein_coding	7800.32	0.000929149	0.0633258	0.0146725	0.988293	0.995768	0.000929149
ENSMUSG00000018160	Med1	19014	protein_coding	1441.93	0.000934104	0.0556631	0.0167814	0.986611	0.995438	0.000934104
ENSMUSG00000021033	Gstz1	14874	protein_coding	671.082	-0.000943207	0.0650968	-0.0144893	0.98844	0.995768	0.000943207
ENSMUSG00000026849	Tor1a	30931	protein_coding	658.355	0.000950382	0.0545525	0.0174214	0.9861	0.995234	0.000950382
ENSMUSG00000029759	Pon3	269823	protein_coding	1422.04	0.000950405	0.0584269	0.0162666	0.987022	0.995551	0.000950405
ENSMUSG00000032643	Fhl3	14201	protein_coding	7.07104	-0.000964884	0.462118	-0.00208796	0.998334	0.999077	0.000964884
ENSMUSG00000079523	Tmsb10	19240	protein_coding	2864.56	0.000970429	0.0979174	0.00991069	0.992093	0.996792	0.000970429
ENSMUSG00000032397	Tipin	66131	protein_coding	182.578	0.000979167	0.12624	0.00775637	0.993811	0.996977	0.000979167
ENSMUSG00000005813	Metap1	75624	protein_coding	1398.6	0.000984097	0.0459312	0.0214255	0.982906	0.993782	0.000984097
ENSMUSG00000026589	Sec16b	89867	protein_coding	992.683	0.000987343	0.0491197	0.0201008	0.983963	0.994383	0.000987343
ENSMUSG00000024457	Trim26	22670	protein_coding	1454.53	-0.00100839	0.0515098	-0.0195767	0.984381	0.994488	0.00100839
ENSMUSG00000064030	Pym1	78428	protein_coding	346.962	0.0010267	0.088216	0.0116384	0.990714	0.996377	0.0010267
ENSMUSG00000031862	Atp13a1	170759	protein_coding	1930.43	0.0010416	0.058363	0.017847	0.985761	0.995078	0.0010416
ENSMUSG00000046185	Zfp84	74352	protein_coding	623.803	-0.00107003	0.0576845	-0.0185497	0.9852	0.994697	0.00107003
ENSMUSG00000035601	Trmt10b	69934	protein_coding	219.972	-0.00107306	0.0907163	-0.0118288	0.990562	0.99637	0.00107306
ENSMUSG00000038903	Ccdc68	381175	protein_coding	607.5	-0.00109825	0.0782842	-0.014029	0.988807	0.995815	0.00109825
ENSMUSG00000035649	Zcchc7	319885	protein_coding	659.797	0.00110014	0.10662	0.0103183	0.991767	0.996743	0.00110014
ENSMUSG00000037946	Fgd3	30938	protein_coding	342.611	0.00112834	0.0809078	0.013946	0.988873	0.995815	0.00112834
ENSMUSG00000047804	Akap10	56697	protein_coding	813.616	-0.00114905	0.0459246	-0.0250205	0.980039	0.992513	0.00114905
ENSMUSG00000005370	Msh6	17688	protein_coding	851.95	-0.00116069	0.0791257	-0.0146689	0.988296	0.995768	0.00116069
ENSMUSG00000049550	Clip1	56430	protein_coding	1319.81	-0.00117058	0.0592393	-0.0197601	0.984235	0.994488	0.00117058
ENSMUSG00000031487	Brf2	66653	protein_coding	146.632	0.00117674	0.105425	0.0111619	0.991094	0.996377	0.00117674
ENSMUSG00000024219	Anks1	224650	protein_coding	1152.2	-0.00119922	0.0507464	-0.0236316	0.981146	0.993013	0.00119922
ENSMUSG00000027222	Pex16	18633	protein_coding	771.103	-0.00121365	0.0521603	-0.0232677	0.981437	0.993013	0.00121365
ENSMUSG00000004667	Polr2e	66420	protein_coding	995.363	-0.00126424	0.055838	-0.0226413	0.981936	0.993218	0.00126424
ENSMUSG00000054733	Msra	110265	protein_coding	1060.34	-0.00126994	0.0610793	-0.0207917	0.983412	0.993889	0.00126994
ENSMUSG00000038331	Satb2	212712	protein_coding	3711.93	0.00128162	0.0758011	0.0169077	0.98651	0.995438	0.00128162
ENSMUSG00000018882	Mrpl45	67036	protein_coding	875.707	-0.0012871	0.0561746	-0.0229126	0.98172	0.993175	0.0012871
ENSMUSG00000078656	Vps25	28084	protein_coding	14.1198	0.00137951	0.315911	0.00436679	0.996516	0.998589	0.00137951
ENSMUSG00000003581	Rnf215	71673	protein_coding	407.406	0.00144596	0.0695124	0.0208015	0.983404	0.993889	0.00144596
ENSMUSG00000059995	Atxn7l3	217218	protein_coding	1289.67	-0.0014532	0.0685916	-0.0211862	0.983097	0.993782	0.0014532
ENSMUSG00000035439	Haus8	76478	protein_coding	310.721	-0.00146914	0.10029	-0.0146489	0.988312	0.995768	0.00146914
ENSMUSG00000039737	Prkrip1	66801	protein_coding	324.53	0.00147803	0.088949	0.0166166	0.986742	0.995446	0.00147803
ENSMUSG00000032743	Katnip	233865	protein_coding	1109.1	-0.00148127	0.0438859	-0.0337528	0.973074	0.989206	0.00148127
ENSMUSG00000022792	Yars2	70120	protein_coding	314.958	0.00148537	0.0933201	0.015917	0.987301	0.995635	0.00148537
ENSMUSG00000020386	Sar1b	66397	protein_coding	1188.1	-0.00150002	0.0401688	-0.0373428	0.970212	0.987978	0.00150002
ENSMUSG00000012296	Tjap1	74094	protein_coding	306.011	-0.00152139	0.0719146	-0.0211555	0.983122	0.993782	0.00152139
ENSMUSG00000069833	Ahnak	66395	protein_coding	28042.7	0.00153445	0.0598869	0.0256225	0.979558	0.99242	0.00153445
ENSMUSG00000037349	Nudt22	68323	protein_coding	422.665	0.00153685	0.073418	0.0209328	0.983299	0.993889	0.00153685
ENSMUSG00000042404	Dennd4b	229541	protein_coding	58.5757	-0.00158786	0.165966	-0.0095674	0.992366	0.996792	0.00158786
ENSMUSG00000033124	Atg9a	245860	protein_coding	986.4	0.0015905	0.0634686	0.0250597	0.980007	0.992513	0.0015905
ENSMUSG00000041939	Mvk	17855	protein_coding	883.754	-0.00160299	0.117003	-0.0137005	0.989069	0.995859	0.00160299
ENSMUSG00000037740	Mrps26	99045	protein_coding	706.347	0.00160697	0.066908	0.0240177	0.980839	0.992887	0.00160697
ENSMUSG00000025226	Fbxl15	68431	protein_coding	129.199	0.00161151	0.119682	0.013465	0.989257	0.995859	0.00161151
ENSMUSG00000026608	Kctd3	226823	protein_coding	1232.43	0.00161742	0.0450176	0.0359286	0.971339	0.988537	0.00161742
ENSMUSG00000020122	Egfr	13649	protein_coding	1273.73	0.00162335	0.0544838	0.0297951	0.97623	0.990542	0.00162335
ENSMUSG00000001473	Tubb6	67951	protein_coding	104.576	0.00162343	0.123109	0.0131869	0.989479	0.995901	0.00162343
ENSMUSG00000003429	Rps11	27207	protein_coding	8695.97	-0.00163917	0.0396463	-0.0413448	0.967021	0.986846	0.00163917
ENSMUSG00000003812	Dnase2a	13423	protein_coding	169.291	-0.00166894	0.11406	-0.0146321	0.988326	0.995768	0.00166894
ENSMUSG00000039480	Nt5dc1	319638	protein_coding	522.216	0.00168836	0.0725266	0.0232792	0.981428	0.993013	0.00168836
ENSMUSG00000032261	Sh3bgrl2	212531	protein_coding	4721.04	-0.00169559	0.0377702	-0.0448921	0.964193	0.985482	0.00169559
ENSMUSG00000020740	Gga3	260302	protein_coding	256.272	-0.00169746	0.104963	-0.016172	0.987097	0.995555	0.00169746
ENSMUSG00000012114	Med15	94112	protein_coding	910.297	-0.00170947	0.0473447	-0.0361069	0.971197	0.988509	0.00170947
ENSMUSG00000065219	Snord32a	27209	snoRNA	42.0622	-0.00172744	0.462192	-0.0037375	0.997018	0.998662	0.00172744
ENSMUSG00000026205	Slc23a3	22626	protein_coding	90.0991	-0.00178141	0.128031	-0.0139139	0.988899	0.995815	0.00178141
ENSMUSG00000040774	Cept1	99712	protein_coding	2307.87	0.00179012	0.062372	0.0287007	0.977103	0.990867	0.00179012
ENSMUSG00000028923	Necap2	66147	protein_coding	1578.43	0.00180875	0.0622118	0.0290741	0.976805	0.990867	0.00180875
ENSMUSG00000053134	Supt7l	72195	protein_coding	394.385	0.00181828	0.0738152	0.0246329	0.980348	0.992621	0.00181828
ENSMUSG00000036061	Smug1	71726	protein_coding	450.221	0.0018564	0.0630221	0.0294564	0.976501	0.990691	0.0018564
ENSMUSG00000030536	Iqgap1	29875	protein_coding	10856.6	0.00185713	0.0611777	0.0303563	0.975783	0.99049	0.00185713
ENSMUSG00000021660	Btf3	218490	protein_coding	3763.17	0.00186604	0.049114	0.037994	0.969692	0.987827	0.00186604
ENSMUSG00000042659	Arrdc4	66412	protein_coding	1667.33	0.00189902	0.109813	0.0172932	0.986203	0.995275	0.00189902
ENSMUSG00000039005	Tlr4	21898	protein_coding	757.509	-0.00190581	0.0676582	-0.0281683	0.977528	0.99111	0.00190581
ENSMUSG00000029490	Mfsd7a	243197	protein_coding	343.892	-0.00193539	0.145111	-0.0133373	0.989359	0.995859	0.00193539
ENSMUSG00000025287	Acot9	56360	protein_coding	385.253	0.00193565	0.0789272	0.0245245	0.980434	0.992621	0.00193565
ENSMUSG00000101892	9130401M01Rik	75758	protein_coding	116.177	0.00195259	0.128119	0.0152405	0.98784	0.995744	0.00195259
ENSMUSG00000036450	Hif1an	319594	protein_coding	1670.44	-0.0019542	0.0415333	-0.0470514	0.962472	0.984573	0.0019542
ENSMUSG00000040390	Map3k10	269881	protein_coding	270.206	0.00198767	0.0995822	0.0199601	0.984075	0.994435	0.00198767
ENSMUSG00000095325	Zfp870	240066	protein_coding	163.53	-0.00199027	0.122316	-0.0162716	0.987018	0.995551	0.00199027
ENSMUSG00000039087	Rreb1	68750	protein_coding	1766.66	0.00199757	0.0800068	0.0249675	0.980081	0.992513	0.00199757
ENSMUSG00000078546	Zfp995	70081	protein_coding	244.455	0.00200946	0.105879	0.0189788	0.984858	0.994665	0.00200946
ENSMUSG00000059291	Rpl11	67025	protein_coding	6888.7	-0.0020124	0.0726713	-0.0276918	0.977908	0.991283	0.0020124
ENSMUSG00000041390	Mdfic	16543	protein_coding	83.2492	0.00205288	0.128626	0.0159601	0.987266	0.995635	0.00205288
ENSMUSG00000022812	Gsk3b	56637	protein_coding	1881.56	-0.00207356	0.0483565	-0.0428806	0.965797	0.98616	0.00207356
ENSMUSG00000040354	Mars1	216443	protein_coding	679.579	-0.00207404	0.0844576	-0.0245572	0.980408	0.992621	0.00207404
ENSMUSG00000048787	Dcun1d3	233805	protein_coding	221.856	0.0021253	0.091296	0.0232792	0.981428	0.993013	0.0021253
ENSMUSG00000038212	Mfsd14b	66631	protein_coding	2258.98	0.00213044	0.0433089	0.0491917	0.960767	0.984076	0.00213044
ENSMUSG00000024925	Rnaseh2c	68209	protein_coding	382.605	0.00216733	0.110452	0.0196224	0.984345	0.994488	0.00216733
ENSMUSG00000027351	Spred1	114715	protein_coding	944.391	-0.00218716	0.0568421	-0.0384778	0.969307	0.987805	0.00218716
ENSMUSG00000003604	Aven	74268	protein_coding	556.4	0.00218916	0.0666628	0.0328393	0.973803	0.989318	0.00218916
ENSMUSG00000027215	Cd82	12521	protein_coding	2972.1	0.00223522	0.0545851	0.0409494	0.967336	0.986874	0.00223522
ENSMUSG00000041351	Rap1gap	110351	protein_coding	3203.87	-0.00223617	0.0746556	-0.0299532	0.976104	0.990526	0.00223617
ENSMUSG00000023088	Abcc1	17250	protein_coding	1121.38	-0.00224653	0.0530714	-0.0423304	0.966235	0.986358	0.00224653
ENSMUSG00000063320	1190007I07Rik	544717	protein_coding	185.367	0.00225158	0.122388	0.018397	0.985322	0.994697	0.00225158
ENSMUSG00000029475	Kdm2b	30841	protein_coding	367.843	0.00225994	0.0726605	0.0311028	0.975188	0.990175	0.00225994
ENSMUSG00000020079	Supv3l1	338359	protein_coding	561.213	-0.0022612	0.0656061	-0.0344664	0.972505	0.989127	0.0022612
ENSMUSG00000039615	Stub1	56424	protein_coding	693.199	0.0023207	0.0702007	0.033058	0.973628	0.989318	0.0023207
ENSMUSG00000039496	Cdnf	227526	protein_coding	31.7388	-0.00236313	0.258218	-0.00915167	0.992698	0.996814	0.00236313
ENSMUSG00000038286	Bphl	68021	protein_coding	674.678	-0.00237313	0.0579826	-0.0409283	0.967353	0.986874	0.00237313
ENSMUSG00000038418	Egr1	13653	protein_coding	6445.22	0.00237675	0.101643	0.0233833	0.981345	0.993013	0.00237675
ENSMUSG00000025507	Pidd1	57913	protein_coding	74.6989	0.00238663	0.146834	0.016254	0.987032	0.995551	0.00238663
ENSMUSG00000049090	Zadh2	225791	protein_coding	817.031	0.00241173	0.0756112	0.0318965	0.974555	0.989651	0.00241173
ENSMUSG00000029575	Mmab	77697	protein_coding	436.152	0.00241208	0.113555	0.0212416	0.983053	0.993782	0.00241208
ENSMUSG00000041303	Gtf3c3	98488	protein_coding	597.334	0.00243401	0.0618941	0.0393253	0.968631	0.987553	0.00243401
ENSMUSG00000018398	Septin8	20362	protein_coding	957.104	0.0024422	0.0490778	0.0497619	0.960312	0.983923	0.0024422
ENSMUSG00000020064	Herc4	67345	protein_coding	1226.07	-0.00246071	0.0629834	-0.0390692	0.968835	0.987574	0.00246071
ENSMUSG00000025857	Dnaaf5	433956	protein_coding	267.693	0.00246135	0.0848026	0.0290244	0.976845	0.990867	0.00246135
ENSMUSG00000021221	Dpf3	70127	protein_coding	88.5719	-0.0024714	0.1567	-0.0157715	0.987417	0.995641	0.0024714
ENSMUSG00000025939	Ube2w	66799	protein_coding	484.128	0.00247483	0.0773618	0.0319903	0.97448	0.989637	0.00247483
ENSMUSG00000027739	Rab33b	19338	protein_coding	392.886	0.00250568	0.0687076	0.0364688	0.970909	0.988438	0.00250568
ENSMUSG00000034656	Cacna1a	12286	protein_coding	177.102	0.00251056	0.118432	0.0211984	0.983087	0.993782	0.00251056
ENSMUSG00000024608	Rps14	20044	protein_coding	13378.1	-0.00253403	0.060822	-0.041663	0.966767	0.986651	0.00253403
ENSMUSG00000001761	Smo	319757	protein_coding	611.795	-0.00253837	0.0774997	-0.0327532	0.973871	0.989318	0.00253837
ENSMUSG00000031349	Nsdhl	18194	protein_coding	910.726	0.00254693	0.0850141	0.0299589	0.9761	0.990526	0.00254693
ENSMUSG00000006392	Med8	80509	protein_coding	749.339	0.00255417	0.0587642	0.0434646	0.965331	0.986105	0.00255417
ENSMUSG00000034607	Pof1b	69693	protein_coding	4272.15	0.00256485	0.0711005	0.0360735	0.971224	0.988509	0.00256485
ENSMUSG00000021870	Slmap	83997	protein_coding	2185.49	0.00258687	0.0534239	0.0484216	0.96138	0.984186	0.00258687
ENSMUSG00000028991	Mtor	56717	protein_coding	1709.36	-0.00259145	0.0442447	-0.0585709	0.953294	0.981023	0.00259145
ENSMUSG00000024294	Mib1	225164	protein_coding	2923.71	-0.00259509	0.0366382	-0.0708301	0.943533	0.975407	0.00259509
ENSMUSG00000050350	Gpr18	110168	protein_coding	16.0435	0.00260921	0.33912	0.00769406	0.993861	0.996977	0.00260921
ENSMUSG00000050705	2310061I04Rik	69662	protein_coding	404.059	0.00261535	0.076352	0.0342539	0.972675	0.989174	0.00261535
ENSMUSG00000030761	Myo7a	17921	protein_coding	330.645	-0.00262486	0.078745	-0.0333336	0.973409	0.989318	0.00262486
ENSMUSG00000014550	Rbsn	78287	protein_coding	793.986	-0.00263458	0.0512448	-0.0514116	0.958998	0.983542	0.00263458
ENSMUSG00000014956	Ppp1cb	19046	protein_coding	5990.91	-0.0026398	0.0452434	-0.0583466	0.953473	0.981023	0.0026398
ENSMUSG00000051444	Bbs12	241950	protein_coding	18.6116	0.002641	0.340428	0.00775786	0.99381	0.996977	0.002641
ENSMUSG00000040848	Sft2d2	108735	protein_coding	5224.25	-0.00264107	0.0402583	-0.0656032	0.947694	0.978148	0.00264107
ENSMUSG00000039782	Cpeb2	231207	protein_coding	477.949	0.00268694	0.0868685	0.0309312	0.975324	0.990245	0.00268694
ENSMUSG00000057346	Apol9a	223672	protein_coding	42.7567	0.00270079	0.239883	0.0112588	0.991017	0.996377	0.00270079
ENSMUSG00000022641	Bbx	70508	protein_coding	879.192	0.00270082	0.0529903	0.0509682	0.959351	0.983542	0.00270082
ENSMUSG00000004044	Cavin1	19285	protein_coding	63.8789	-0.00270184	0.195419	-0.0138259	0.988969	0.995823	0.00270184
ENSMUSG00000028331	Trmo	74753	protein_coding	127.575	0.00270529	0.112889	0.0239641	0.980881	0.992887	0.00270529
ENSMUSG00000046541	Zfp526	210172	protein_coding	287.589	-0.0027263	0.0700675	-0.0389097	0.968962	0.987641	0.0027263
ENSMUSG00000051343	Rab11fip5	52055	protein_coding	101.58	0.00274845	0.147952	0.0185766	0.985179	0.994697	0.00274845
ENSMUSG00000020850	Prpf8	192159	protein_coding	5516.1	0.002757	0.0640756	0.0430273	0.96568	0.986121	0.002757
ENSMUSG00000021314	Amph	218038	protein_coding	55.8093	-0.00276215	0.179747	-0.0153669	0.987739	0.995704	0.00276215
ENSMUSG00000032462	Pik3cb	74769	protein_coding	367.481	-0.00277149	0.0754987	-0.0367091	0.970717	0.988305	0.00277149
ENSMUSG00000027018	Hat1	107435	protein_coding	405.666	-0.00277656	0.109736	-0.0253021	0.979814	0.992429	0.00277656
ENSMUSG00000039899	Fgl2	14190	protein_coding	1387.62	0.00277909	0.099706	0.0278729	0.977764	0.991278	0.00277909
ENSMUSG00000015971	Actr8	56249	protein_coding	680.041	-0.00278463	0.0572397	-0.0486487	0.961199	0.984186	0.00278463
ENSMUSG00000054199	Gon4l	76022	protein_coding	556.16	-0.00279214	0.054253	-0.0514652	0.958955	0.983542	0.00279214
ENSMUSG00000003721	Insig2	72999	protein_coding	507.804	-0.00280018	0.0587988	-0.047623	0.962017	0.984481	0.00280018
ENSMUSG00000032313	Tmem266	244886	protein_coding	11.7751	-0.0028074	0.384201	-0.00730713	0.99417	0.997076	0.0028074
ENSMUSG00000073910	Mob3b	214944	protein_coding	579.032	0.00281868	0.0830924	0.0339223	0.972939	0.989206	0.00281868
ENSMUSG00000045545	Krt14	16664	protein_coding	20.5993	-0.00283919	0.264923	-0.010717	0.991449	0.996516	0.00283919
ENSMUSG00000026280	Atg4b	66615	protein_coding	1118.03	0.00285087	0.0487679	0.058458	0.953384	0.981023	0.00285087
ENSMUSG00000047810	Ccdc88b	78317	protein_coding	34.5967	-0.0028736	0.214087	-0.0134226	0.989291	0.995859	0.0028736
ENSMUSG00000031163	Glod5	69824	protein_coding	669.978	0.00288231	0.0637554	0.0452089	0.963941	0.985325	0.00288231
ENSMUSG00000020905	Usp43	216835	protein_coding	723.595	0.00290522	0.075806	0.0383243	0.969429	0.987808	0.00290522
ENSMUSG00000018102	H2bc4	68024	protein_coding	3855.91	0.00291356	0.0649442	0.0448626	0.964217	0.985482	0.00291356
ENSMUSG00000046679	C87436	232196	protein_coding	297.135	0.00292869	0.0816115	0.0358858	0.971373	0.988537	0.00292869
ENSMUSG00000001847	Rac1	19353	protein_coding	6348.72	0.00294797	0.0473429	0.0622685	0.950349	0.979743	0.00294797
ENSMUSG00000006333	Rps9	76846	protein_coding	15223.7	-0.00296004	0.0381861	-0.077516	0.938213	0.972977	0.00296004
ENSMUSG00000021115	Vrk1	22367	protein_coding	349.078	0.00296071	0.088815	0.0333357	0.973407	0.989318	0.00296071
ENSMUSG00000026531	Mptx1	66289	protein_coding	37542.2	-0.00296231	0.136291	-0.0217352	0.982659	0.993688	0.00296231
ENSMUSG00000021643	Serf1	20365	protein_coding	148.795	0.00301161	0.133249	0.0226014	0.981968	0.993218	0.00301161
ENSMUSG00000026470	Stx6	58244	protein_coding	688.292	0.00301465	0.0559115	0.0539183	0.957	0.982773	0.00301465
ENSMUSG00000021748	Pdhb	68263	protein_coding	2054.39	-0.00302189	0.055124	-0.0548198	0.956282	0.982572	0.00302189
ENSMUSG00000027900	Dram2	67171	protein_coding	3469.47	0.0030233	0.0626175	0.048282	0.961491	0.984193	0.0030233
ENSMUSG00000057315	Arhgap24	231532	protein_coding	398.731	-0.00302796	0.0973769	-0.0310952	0.975194	0.990175	0.00302796
ENSMUSG00000046675	Tmem251	320351	protein_coding	210.506	0.00305411	0.0918205	0.0332618	0.973466	0.989318	0.00305411
ENSMUSG00000024960	Plcb3	18797	protein_coding	10399.5	-0.003069	0.0371874	-0.0825281	0.934227	0.971391	0.003069
ENSMUSG00000078695	Cisd3	217149	protein_coding	2178.66	0.00310569	0.0497064	0.0624806	0.95018	0.979642	0.00310569
ENSMUSG00000029862	Clcn1	12723	protein_coding	9.47335	-0.00310756	0.3926	-0.00791532	0.993685	0.996977	0.00310756
ENSMUSG00000020737	Jpt1	15374	protein_coding	4035.86	-0.00311746	0.0675696	-0.046137	0.963201	0.98478	0.00311746
ENSMUSG00000050122	Vwa3b	70853	protein_coding	33.5429	0.00313146	0.215265	0.014547	0.988394	0.995768	0.00313146
ENSMUSG00000036819	Jmjd4	194952	protein_coding	313.803	0.00316861	0.0820265	0.0386291	0.969186	0.987805	0.00316861
ENSMUSG00000020698	Cct6b	12467	protein_coding	10.6011	0.00320521	0.358132	0.00894978	0.992859	0.996814	0.00320521
ENSMUSG00000021340	Gpld1	14756	protein_coding	265.24	0.00320808	0.0901415	0.0355893	0.97161	0.98859	0.00320808
ENSMUSG00000026740	Dnajc1	13418	protein_coding	665.382	0.00321144	0.0520047	0.0617529	0.95076	0.979948	0.00321144
ENSMUSG00000022023	Wbp4	22380	protein_coding	623.62	0.00322161	0.0643197	0.0500875	0.960053	0.983921	0.00322161
ENSMUSG00000068523	Gng5	14707	protein_coding	1548.7	-0.00324126	0.0625306	-0.0518347	0.95866	0.983481	0.00324126
ENSMUSG00000020846	Rflnb	76566	protein_coding	2805.35	0.00325375	0.0608617	0.0534613	0.957364	0.982964	0.00325375
ENSMUSG00000031755	Bbs2	67378	protein_coding	247.576	0.0032574	0.0977848	0.0333119	0.973426	0.989318	0.0032574
ENSMUSG00000024726	Carnmt1	67383	protein_coding	217.804	0.00329296	0.107407	0.0306586	0.975542	0.990404	0.00329296
ENSMUSG00000027164	Traf6	22034	protein_coding	759.98	-0.00336607	0.0465533	-0.0723058	0.942359	0.974756	0.00336607
ENSMUSG00000021595	Nsun2	28114	protein_coding	1730.71	-0.00337387	0.0731732	-0.046108	0.963224	0.98478	0.00337387
ENSMUSG00000019088	Dnase1l1	69537	protein_coding	299.023	-0.00338079	0.0786134	-0.0430052	0.965697	0.986121	0.00338079
ENSMUSG00000028874	Fgr	14191	protein_coding	29.5908	-0.00338993	0.232312	-0.0145921	0.988358	0.995768	0.00338993
ENSMUSG00000051212	Gpr183	321019	protein_coding	17.045	-0.00340666	0.333913	-0.0102022	0.99186	0.996743	0.00340666
ENSMUSG00000033557	Fam20b	215015	protein_coding	4879.83	0.00340731	0.0322832	0.105544	0.915944	0.962496	0.00340731
ENSMUSG00000020949	Fkbp3	30795	protein_coding	314.218	-0.00341192	0.0857918	-0.0397697	0.968277	0.987317	0.00341192
ENSMUSG00000004789	Dlst	78920	protein_coding	4053.48	0.0034403	0.0458459	0.0750405	0.940183	0.974004	0.0034403
ENSMUSG00000031708	Tecr	106529	protein_coding	2248.53	0.0034539	0.0625891	0.0551838	0.955992	0.982431	0.0034539
ENSMUSG00000037070	Rbmxl1	19656	protein_coding	230.412	-0.00346688	0.0886998	-0.0390856	0.968822	0.987574	0.00346688
ENSMUSG00000018919	Tm4sf5	75604	protein_coding	73.3524	-0.00349677	0.222003	-0.015751	0.987433	0.995641	0.00349677
ENSMUSG00000042558	Adprs	100206	protein_coding	483.379	-0.00350442	0.0744265	-0.0470856	0.962445	0.984573	0.00350442
ENSMUSG00000026356	Dars	226414	protein_coding	1453.49	0.0035157	0.0600196	0.0585758	0.95329	0.981023	0.0035157
ENSMUSG00000026480	Ncf2	17970	protein_coding	711.526	-0.00352661	0.0669916	-0.0526426	0.958017	0.983147	0.00352661
ENSMUSG00000017404	Rpl19	19921	protein_coding	9931.43	-0.00352986	0.0543531	-0.0649432	0.948219	0.978324	0.00352986
ENSMUSG00000038844	Kif16b	16558	protein_coding	2008.99	-0.0035324	0.0382507	-0.0923487	0.926421	0.967733	0.0035324
ENSMUSG00000029723	Spacdr	78829	protein_coding	1782.08	-0.0035666	0.108294	-0.0329344	0.973727	0.989318	0.0035666
ENSMUSG00000044881	Coa4	68185	protein_coding	399.856	-0.00357187	0.0738484	-0.0483676	0.961423	0.984186	0.00357187
ENSMUSG00000068749	Psma5	26442	protein_coding	1242.79	0.0035893	0.0703203	0.0510422	0.959292	0.983542	0.0035893
ENSMUSG00000023932	Cdc5l	71702	protein_coding	1542.52	0.00360755	0.0535486	0.0673695	0.946288	0.977253	0.00360755
ENSMUSG00000058908	Pla2g2a	18780	protein_coding	18.1673	-0.00361564	0.448913	-0.00805422	0.993574	0.996977	0.00361564
ENSMUSG00000033400	Agl	77559	protein_coding	742.828	-0.00362992	0.0653082	-0.0555813	0.955675	0.98236	0.00362992
ENSMUSG00000024889	Rce1	19671	protein_coding	647.27	0.00364972	0.0706753	0.0516406	0.958815	0.983514	0.00364972
ENSMUSG00000072966	Gprasp2	245607	protein_coding	9.33442	-0.00365239	0.381843	-0.00956517	0.992368	0.996792	0.00365239
ENSMUSG00000036023	Parp2	11546	protein_coding	504.177	-0.00365684	0.0779787	-0.0468954	0.962597	0.984638	0.00365684
ENSMUSG00000031536	Polb	18970	protein_coding	351.499	0.00368286	0.0732904	0.0502502	0.959923	0.9839	0.00368286
ENSMUSG00000046338	Gpat2	215456	protein_coding	11.5858	0.00371832	0.406036	0.00915759	0.992693	0.996814	0.00371832
ENSMUSG00000019809	Pex3	56535	protein_coding	362.698	0.00372307	0.0749949	0.0496444	0.960406	0.983957	0.00372307
ENSMUSG00000028796	Phc2	54383	protein_coding	1163.86	-0.00373298	0.0646417	-0.0577488	0.953949	0.981206	0.00373298
ENSMUSG00000036975	Tmem177	66343	protein_coding	215.489	0.00375926	0.0873135	0.0430548	0.965658	0.986121	0.00375926
ENSMUSG00000051285	Pcmtd1	319263	protein_coding	1144.42	0.00376861	0.0653444	0.0576731	0.954009	0.981206	0.00376861
ENSMUSG00000017670	Elmo2	140579	protein_coding	327.062	0.0037871	0.0897736	0.042185	0.966351	0.986375	0.0037871
ENSMUSG00000028089	Chd1l	68058	protein_coding	478.757	-0.00379352	0.0710734	-0.0533747	0.957433	0.982972	0.00379352
ENSMUSG00000025025	Mxi1	17859	protein_coding	1094.73	0.00379518	0.0677586	0.0560104	0.955334	0.982192	0.00379518
ENSMUSG00000024795	Kif20b	240641	protein_coding	457.216	0.00379664	0.110594	0.0343295	0.972614	0.989174	0.00379664
ENSMUSG00000037563	Rps16	20055	protein_coding	2687.49	0.00380724	0.0850102	0.0447857	0.964278	0.985482	0.00380724
ENSMUSG00000048922	Cdca2	108912	protein_coding	286.204	-0.00384345	0.113697	-0.0338044	0.973033	0.989206	0.00384345
ENSMUSG00000028497	Hacd4	66775	protein_coding	46.6992	-0.00388068	0.219827	-0.0176533	0.985915	0.995172	0.00388068
ENSMUSG00000027523	Gnas	14683	protein_coding	378.366	0.00392197	0.201203	0.0194926	0.984448	0.994488	0.00392197
ENSMUSG00000028291	Akirin2	433693	protein_coding	493.633	-0.00394196	0.0692503	-0.0569233	0.954606	0.981695	0.00394196
ENSMUSG00000030850	Ate1	11907	protein_coding	874.638	0.00395873	0.0542261	0.0730041	0.941803	0.974493	0.00395873
ENSMUSG00000026439	Rbbp5	213464	protein_coding	689.595	-0.00401169	0.048866	-0.0820956	0.934571	0.971539	0.00401169
ENSMUSG00000038058	Nod1	107607	protein_coding	410.648	0.00402185	0.0671862	0.0598613	0.952266	0.980664	0.00402185
ENSMUSG00000029394	Cdk2ap1	13445	protein_coding	311.798	-0.00402314	0.073832	-0.0544904	0.956544	0.982572	0.00402314
ENSMUSG00000034685	Fam171a2	217219	protein_coding	7.32706	-0.00402996	0.423271	-0.009521	0.992403	0.996792	0.00402996
ENSMUSG00000071669	Snx29	74478	protein_coding	143.549	0.00403504	0.11928	0.0338283	0.973014	0.989206	0.00403504
ENSMUSG00000031833	Mast3	546071	protein_coding	373.551	-0.00405112	0.0720256	-0.0562456	0.955146	0.982062	0.00405112
ENSMUSG00000071072	Ptges3	56351	protein_coding	1812.71	-0.00406869	0.0527393	-0.0771473	0.938506	0.972977	0.00406869
ENSMUSG00000024613	Tcof1	21453	protein_coding	640.292	0.00412782	0.0755375	0.054646	0.95642	0.982572	0.00412782
ENSMUSG00000033542	Arhgef5	54324	protein_coding	3199.7	-0.00413404	0.0353701	-0.116879	0.906956	0.958737	0.00413404
ENSMUSG00000025525	Apool	68117	protein_coding	698.018	0.00414628	0.0531407	0.0780245	0.937809	0.97292	0.00414628
ENSMUSG00000033961	Zfp446	269870	protein_coding	85.9666	0.0041687	0.158545	0.0262934	0.979023	0.992065	0.0041687
ENSMUSG00000046791	Riox1	71952	protein_coding	292.252	-0.00419886	0.0842821	-0.0498191	0.960267	0.983923	0.00419886
ENSMUSG00000020652	Cenpo	52504	protein_coding	190.291	-0.00420699	0.0946326	-0.044456	0.964541	0.985689	0.00420699
ENSMUSG00000026491	Ahctf1	226747	protein_coding	1606.7	-0.00424108	0.0510818	-0.0830253	0.933831	0.971168	0.00424108
ENSMUSG00000030834	Abcc6	27421	protein_coding	311.57	-0.00426596	0.101197	-0.0421551	0.966375	0.986375	0.00426596
ENSMUSG00000027893	Ahcyl1	229709	protein_coding	1934.22	-0.00427307	0.0531798	-0.0803513	0.935958	0.972063	0.00427307
ENSMUSG00000031781	Ciapin1	109006	protein_coding	456.444	-0.00428067	0.0822382	-0.0520521	0.958487	0.983366	0.00428067
ENSMUSG00000007411	Mark3	17169	protein_coding	1463.42	-0.00430051	0.0412829	-0.104172	0.917033	0.963264	0.00430051
ENSMUSG00000029169	Dhx15	13204	protein_coding	2975.05	-0.00430362	0.0392403	-0.109674	0.912668	0.961086	0.00430362
ENSMUSG00000079465	Col4a3	12828	protein_coding	6.92131	0.0043042	0.528155	0.00814949	0.993498	0.996977	0.0043042
ENSMUSG00000023908	Pkmyt1	268930	protein_coding	244.268	0.00431193	0.121984	0.0353483	0.971802	0.988661	0.00431193
ENSMUSG00000063334	Krr1	52705	protein_coding	573.668	0.0043348	0.0620556	0.0698534	0.94431	0.975711	0.0043348
ENSMUSG00000102106	2310043O21Rik	69679	lncRNA	8.03274	-0.0043448	0.451763	-0.00961744	0.992327	0.996792	0.0043448
ENSMUSG00000028132	Tlcd4	99887	protein_coding	818.331	-0.00435762	0.0507441	-0.0858744	0.931566	0.970126	0.00435762
ENSMUSG00000019718	L3hypdh	67217	protein_coding	18.1344	0.00438863	0.308443	0.0142283	0.988648	0.995815	0.00438863
ENSMUSG00000023078	Cxcl13	55985	protein_coding	9.18672	0.00439225	0.404345	0.0108626	0.991333	0.996472	0.00439225
ENSMUSG00000023072	Cep89	72140	protein_coding	437.323	-0.00439257	0.0717639	-0.0612086	0.951193	0.980185	0.00439257
ENSMUSG00000031600	Vps37a	52348	protein_coding	933.247	0.00439729	0.0539424	0.0815184	0.93503	0.971725	0.00439729
ENSMUSG00000024251	Thada	240174	protein_coding	408.743	-0.00440146	0.0934872	-0.0470809	0.962449	0.984573	0.00440146
ENSMUSG00000038534	Osbpl7	71240	protein_coding	1029.58	-0.00442811	0.0706274	-0.0626968	0.950008	0.979589	0.00442811
ENSMUSG00000037119	Fam91a1	210998	protein_coding	2636.58	-0.00444911	0.0496055	-0.0896899	0.928534	0.968594	0.00444911
ENSMUSG00000025779	Ly96	17087	protein_coding	74.8679	0.00448394	0.14996	0.029901	0.976146	0.990526	0.00448394
ENSMUSG00000044502	Bod1	69556	protein_coding	768.147	0.00451299	0.0499123	0.0904184	0.927955	0.968383	0.00451299
ENSMUSG00000018501	Ncor1	20185	protein_coding	5163.06	0.004526	0.0306398	0.147717	0.882566	0.947613	0.004526
ENSMUSG00000009291	Pttg1ip	108705	protein_coding	5506.43	-0.00453342	0.049678	-0.091256	0.927289	0.968095	0.00453342
ENSMUSG00000022386	Trmu	72026	protein_coding	231.885	0.00458732	0.08703	0.0527097	0.957963	0.983147	0.00458732
ENSMUSG00000028179	Cth	107869	protein_coding	2135.83	-0.00460922	0.0618476	-0.0745255	0.940592	0.974178	0.00460922
ENSMUSG00000041849	Card6	239319	protein_coding	88.3052	-0.00461889	0.160269	-0.0288195	0.977009	0.990867	0.00461889
ENSMUSG00000078762	Haus5	71909	protein_coding	20.7205	0.0046739	0.274257	0.0170421	0.986403	0.995415	0.0046739
ENSMUSG00000035284	Vps13c	320528	protein_coding	1736.93	-0.00468352	0.0946893	-0.0494619	0.960551	0.984043	0.00468352
ENSMUSG00000020803	Txndc17	52700	protein_coding	2267.3	-0.00469137	0.0451856	-0.103824	0.917309	0.963428	0.00469137
ENSMUSG00000028797	Tmem234	76799	protein_coding	2211.18	0.00471225	0.0392851	0.11995	0.904523	0.958237	0.00471225
ENSMUSG00000045968	Teddm2	240817	protein_coding	18.1392	0.00472407	0.301321	0.0156779	0.987491	0.995641	0.00472407
ENSMUSG00000057230	Aak1	269774	protein_coding	909.578	0.0047262	0.0747029	0.0632667	0.949554	0.979309	0.0047262
ENSMUSG00000054693	Adam10	11487	protein_coding	2501.42	-0.00473546	0.0517271	-0.0915471	0.927058	0.968095	0.00473546
ENSMUSG00000042073	Abhd14b	76491	protein_coding	731.3	0.00474361	0.0638625	0.0742785	0.940789	0.974241	0.00474361
ENSMUSG00000055963	Triqk	208820	protein_coding	175.086	-0.00474862	0.102554	-0.0463038	0.963068	0.984745	0.00474862
ENSMUSG00000029416	Slc15a4	100561	protein_coding	420.338	0.00477571	0.10014	0.0476902	0.961963	0.984481	0.00477571
ENSMUSG00000028468	Rgp1	242406	protein_coding	1574.25	-0.00481372	0.0469167	-0.102601	0.918279	0.963947	0.00481372
ENSMUSG00000028857	Tmem222	52174	protein_coding	651.885	0.00482125	0.0547253	0.0880992	0.929798	0.969035	0.00482125
ENSMUSG00000025006	Sorbs1	20411	protein_coding	295.65	-0.00482459	0.104021	-0.046381	0.963007	0.984745	0.00482459
ENSMUSG00000005442	Cic	71722	protein_coding	1073.37	-0.00484712	0.0805098	-0.0602054	0.951992	0.980586	0.00484712
ENSMUSG00000006273	Atp6v1b2	11966	protein_coding	1555.02	-0.00487709	0.0487217	-0.100101	0.920264	0.964898	0.00487709
ENSMUSG00000021983	Atp8a2	50769	protein_coding	1069.55	-0.00487983	0.0612672	-0.0796483	0.936517	0.972439	0.00487983
ENSMUSG00000051721	Wdcp	238037	protein_coding	54.1312	-0.00488818	0.170717	-0.0286332	0.977157	0.990867	0.00488818
ENSMUSG00000031590	Frg1	14300	protein_coding	1045.1	0.00491662	0.0662298	0.0742357	0.940823	0.974241	0.00491662
ENSMUSG00000067722	BC003965	214489	protein_coding	552.026	0.00492145	0.0714702	0.0688603	0.945101	0.976375	0.00492145
ENSMUSG00000026527	Rgs7	24012	protein_coding	10.1401	0.00495293	0.383332	0.0129207	0.989691	0.995924	0.00495293
ENSMUSG00000023977	Ubr2	224826	protein_coding	1650.18	0.00495434	0.0625974	0.0791461	0.936916	0.97262	0.00495434
ENSMUSG00000034445	Cyb561a3	225912	protein_coding	543.52	-0.00496986	0.0703328	-0.0706621	0.943667	0.975483	0.00496986
ENSMUSG00000029119	Man2b2	17160	protein_coding	1230.3	-0.00497137	0.0708316	-0.0701857	0.944046	0.975688	0.00497137
ENSMUSG00000057367	Birc2	11797	protein_coding	846.315	0.00497476	0.0673666	0.073846	0.941133	0.974315	0.00497476
ENSMUSG00000028729	Ebna1bp2	69072	protein_coding	860.438	0.00500403	0.0628348	0.0796379	0.936525	0.972439	0.00500403
ENSMUSG00000026893	Gca	227960	protein_coding	300.276	0.00500662	0.088261	0.0567252	0.954764	0.981794	0.00500662
ENSMUSG00000056666	Retsat	67442	protein_coding	2139.75	-0.00500775	0.0425296	-0.117747	0.906268	0.958651	0.00500775
ENSMUSG00000000881	Dlg3	53310	protein_coding	1418.43	-0.00501714	0.047596	-0.105411	0.91605	0.962545	0.00501714
ENSMUSG00000068747	Sort1	20661	protein_coding	12953	-0.0050266	0.0417206	-0.120482	0.904101	0.958042	0.0050266
ENSMUSG00000040010	Slc7a5	20539	protein_coding	208.253	-0.00503708	0.0991497	-0.0508028	0.959483	0.983542	0.00503708
ENSMUSG00000027086	Fastkd1	320720	protein_coding	646.025	0.00504625	0.0546118	0.0924023	0.926378	0.967733	0.00504625
ENSMUSG00000025227	Mfsd13a	75146	protein_coding	283.854	-0.00505618	0.0777883	-0.0649993	0.948175	0.978324	0.00505618
ENSMUSG00000029076	Sdf4	20318	protein_coding	4177.62	0.00507556	0.0428284	0.118509	0.905664	0.958526	0.00507556
ENSMUSG00000020402	Vdac1	22333	protein_coding	6796.54	0.00508503	0.0457756	0.111086	0.911548	0.960412	0.00508503
ENSMUSG00000035824	Tk2	57813	protein_coding	339.426	-0.00511509	0.0795983	-0.0642613	0.948762	0.978806	0.00511509
ENSMUSG00000035078	Mtmr9	210376	protein_coding	693.3	0.00512273	0.07654	0.0669288	0.946638	0.97749	0.00512273
ENSMUSG00000030835	Nomo1	211548	protein_coding	2484.72	0.00514947	0.0435547	0.11823	0.905885	0.958629	0.00514947
ENSMUSG00000026181	Ppm1f	68606	protein_coding	166.841	0.00515848	0.110738	0.0465827	0.962846	0.984687	0.00515848
ENSMUSG00000039244	Ints15	231868	protein_coding	402.485	0.00515895	0.0981736	0.0525492	0.958091	0.983147	0.00515895
ENSMUSG00000034473	Sec22a	317717	protein_coding	626.985	-0.00517591	0.0668235	-0.0774564	0.93826	0.972977	0.00517591
ENSMUSG00000034042	Gpbp1l1	77110	protein_coding	3984.37	-0.00519514	0.030009	-0.173119	0.862558	0.937787	0.00519514
ENSMUSG00000018012	Rac3	170758	protein_coding	89.7646	0.00520158	0.126561	0.0410993	0.967217	0.986874	0.00520158
ENSMUSG00000030534	Vps33b	233405	protein_coding	459.827	-0.00526021	0.0624295	-0.0842584	0.932851	0.970732	0.00526021
ENSMUSG00000033793	Atp6v1h	108664	protein_coding	1385.08	0.00526394	0.0511643	0.102883	0.918056	0.963938	0.00526394
ENSMUSG00000051890	Klhdc1	271005	protein_coding	77.7725	-0.00526554	0.140998	-0.0373448	0.97021	0.987978	0.00526554
ENSMUSG00000071074	Yipf3	28064	protein_coding	961.133	-0.00527225	0.0742407	-0.0710156	0.943385	0.97538	0.00527225
ENSMUSG00000070426	Rnf121	75212	protein_coding	744.842	0.00532126	0.0558678	0.0952473	0.924118	0.96674	0.00532126
ENSMUSG00000046836	Brox	71678	protein_coding	1269.71	-0.00532181	0.0485389	-0.10964	0.912695	0.961086	0.00532181
ENSMUSG00000030271	Ogg1	18294	protein_coding	172.145	0.00532997	0.0978416	0.0544755	0.956556	0.982572	0.00532997
ENSMUSG00000024560	Cxxc1	74322	protein_coding	1017.02	0.00533706	0.0636331	0.0838724	0.933158	0.970843	0.00533706
ENSMUSG00000048992	Prss32	69814	protein_coding	12108.1	-0.00535782	0.0676544	-0.0791941	0.936878	0.97262	0.00535782
ENSMUSG00000049939	Lrrc4	192198	protein_coding	7.90261	0.00538183	0.479487	0.0112242	0.991045	0.996377	0.00538183
ENSMUSG00000020541	Tom1l1	71943	protein_coding	1652.86	0.00539814	0.040286	0.133996	0.893406	0.952355	0.00539814
ENSMUSG00000031828	Klhl36	234796	protein_coding	130.294	0.00540356	0.113202	0.0477339	0.961928	0.984481	0.00540356
ENSMUSG00000029836	Cbx3	12417	protein_coding	485.553	-0.00546196	0.0920701	-0.0593239	0.952694	0.980776	0.00546196
ENSMUSG00000028670	Lypla2	26394	protein_coding	1660.8	0.0054901	0.0823923	0.0666336	0.946873	0.977655	0.0054901
ENSMUSG00000050994	Adgb	215772	protein_coding	7.08894	-0.00549361	0.554797	-0.00990203	0.992099	0.996792	0.00549361
ENSMUSG00000040006	Ginm1	215751	protein_coding	1412.41	-0.00550253	0.0433701	-0.126874	0.89904	0.955323	0.00550253
ENSMUSG00000032047	Acat1	110446	protein_coding	4547.88	-0.00551186	0.0511003	-0.107864	0.914104	0.961719	0.00551186
ENSMUSG00000024105	Themis3	74556	protein_coding	1306.07	-0.00555686	0.0748683	-0.0742218	0.940834	0.974241	0.00555686
ENSMUSG00000020109	Dnajb12	56709	protein_coding	1373.46	-0.00557306	0.0617644	-0.090231	0.928104	0.968383	0.00557306
ENSMUSG00000047141	Zfp654	72020	protein_coding	630.108	0.00557657	0.0648293	0.0860193	0.931451	0.970069	0.00557657
ENSMUSG00000020941	Map3k14	53859	protein_coding	178.73	-0.00559365	0.10205	-0.0548128	0.956288	0.982572	0.00559365
ENSMUSG00000021557	Agtpbp1	67269	protein_coding	115.654	0.00560741	0.164236	0.0341424	0.972764	0.989202	0.00560741
ENSMUSG00000024505	Dtwd2	68857	protein_coding	78.6913	0.00560958	0.155139	0.0361584	0.971156	0.988509	0.00560958
ENSMUSG00000040681	Hmgn1	15312	protein_coding	1334.65	-0.00561055	0.0657685	-0.0853076	0.932017	0.970344	0.00561055
ENSMUSG00000019710	Mrpl24	67707	protein_coding	1118.3	0.00562508	0.0457804	0.122871	0.902209	0.956875	0.00562508
ENSMUSG00000039313	Minar1	209743	protein_coding	12.1626	0.00562987	0.518879	0.0108501	0.991343	0.996472	0.00562987
ENSMUSG00000079610	Ankrd39	109346	protein_coding	77.2814	0.00564746	0.160319	0.0352264	0.971899	0.988697	0.00564746
ENSMUSG00000036242	Armh4	67419	protein_coding	194.598	-0.00567856	0.0939974	-0.0604119	0.951828	0.980586	0.00567856
ENSMUSG00000051934	Spats2	72572	protein_coding	272.417	0.00570893	0.0805007	0.0709178	0.943463	0.975398	0.00570893
ENSMUSG00000040738	Ints8	72656	protein_coding	681.592	0.00571606	0.0613547	0.0931641	0.925773	0.967733	0.00571606
ENSMUSG00000061462	Obscn	380698	protein_coding	10.7276	-0.00572473	0.649871	-0.00880903	0.992972	0.996814	0.00572473
ENSMUSG00000009630	Ppp2cb	19053	protein_coding	2093.85	-0.00573951	0.0567793	-0.101085	0.919483	0.96477	0.00573951
ENSMUSG00000037989	Wnk2	75607	protein_coding	350.344	0.00575719	0.114981	0.0500707	0.960066	0.983921	0.00575719
ENSMUSG00000006345	Ggt1	14598	protein_coding	167.448	0.00575724	0.249598	0.0230661	0.981598	0.993113	0.00575724
ENSMUSG00000025538	Sumf2	67902	protein_coding	114.807	0.00576434	0.108879	0.0529426	0.957778	0.983147	0.00576434
ENSMUSG00000042510	AA986860	212439	protein_coding	835.726	0.00576474	0.0816828	0.0705747	0.943736	0.975493	0.00576474
ENSMUSG00000038784	Cnot4	53621	protein_coding	350.018	0.00576673	0.0683082	0.0844222	0.932721	0.970701	0.00576673
ENSMUSG00000057541	Pus7	78697	protein_coding	426.075	-0.00577111	0.0932866	-0.0618643	0.950671	0.979948	0.00577111
ENSMUSG00000026803	Ttf1	22130	protein_coding	586.494	0.00579481	0.0634429	0.091339	0.927223	0.968095	0.00579481
ENSMUSG00000025208	Mrpl43	94067	protein_coding	576.922	0.00581679	0.064535	0.0901338	0.928181	0.968383	0.00581679
ENSMUSG00000022914	Brwd1	93871	protein_coding	1710.29	-0.00582281	0.0654222	-0.0890035	0.929079	0.968811	0.00582281
ENSMUSG00000059119	Nap1l4	17955	protein_coding	1590.96	-0.00583347	0.0425024	-0.13725	0.890833	0.951124	0.00583347
ENSMUSG00000030706	Mrpl48	52443	protein_coding	756.761	-0.00588803	0.0586739	-0.100352	0.920065	0.964896	0.00588803
ENSMUSG00000079557	Marchf2	224703	protein_coding	1123.89	-0.00588808	0.0515949	-0.114121	0.909142	0.959447	0.00588808
ENSMUSG00000024095	Hnrnpll	72692	protein_coding	1299.71	-0.00589648	0.0388812	-0.151654	0.87946	0.945763	0.00589648
ENSMUSG00000069208	Zfp825	235956	protein_coding	97.3815	0.00589662	0.147641	0.039939	0.968142	0.987252	0.00589662
ENSMUSG00000035877	Zhx3	320799	protein_coding	424.898	-0.00589799	0.0666197	-0.0885322	0.929454	0.968811	0.00589799
ENSMUSG00000039529	Atp8b1	54670	protein_coding	14225.1	0.00591466	0.0434016	0.136277	0.891602	0.951426	0.00591466
ENSMUSG00000031731	Ap1g1	11765	protein_coding	2139.58	0.00592317	0.0526852	0.112426	0.910486	0.959961	0.00592317
ENSMUSG00000063801	Ap3s2	11778	protein_coding	609.06	0.0059307	0.066998	0.0885206	0.929463	0.968811	0.0059307
ENSMUSG00000038400	Pmepa1	65112	protein_coding	121.594	0.00594225	0.137504	0.0432152	0.96553	0.986121	0.00594225
ENSMUSG00000019837	Gtf3c6	67371	protein_coding	670.307	-0.00594293	0.0737934	-0.0805347	0.935812	0.971974	0.00594293
ENSMUSG00000004233	Wars2	70560	protein_coding	437.323	0.00594457	0.0682843	0.0870561	0.930627	0.969586	0.00594457
ENSMUSG00000054226	Tprkb	69786	protein_coding	396.374	-0.0059509	0.0769736	-0.077311	0.938376	0.972977	0.0059509
ENSMUSG00000016028	Celsr1	12614	protein_coding	2536.17	0.00595688	0.0830483	0.0717279	0.942818	0.975106	0.00595688
ENSMUSG00000071655	Ubxn1	225896	protein_coding	1826.99	0.00595721	0.0414728	0.143641	0.885784	0.949476	0.00595721
ENSMUSG00000033953	Ppp3r1	19058	protein_coding	1296.25	0.00595875	0.0430266	0.13849	0.889853	0.950816	0.00595875
ENSMUSG00000041133	Smc1a	24061	protein_coding	2286.24	-0.00597025	0.0823059	-0.0725373	0.942174	0.97469	0.00597025
ENSMUSG00000024766	Lipo3	381236	protein_coding	585.156	0.00598283	0.0763493	0.0783613	0.937541	0.972883	0.00598283
ENSMUSG00000067148	Polr1c	20016	protein_coding	993.394	0.00598634	0.056264	0.106397	0.915267	0.962266	0.00598634
ENSMUSG00000022721	Trmt2a	15547	protein_coding	567.132	0.00598983	0.064778	0.0924672	0.926327	0.967733	0.00598983
ENSMUSG00000035868	Zfp983	73229	protein_coding	142.982	0.00600023	0.109766	0.0546637	0.956406	0.982572	0.00600023
ENSMUSG00000026049	Tex30	75623	protein_coding	118.802	-0.00603011	0.108889	-0.0553782	0.955837	0.982431	0.00603011
ENSMUSG00000032015	Pou2f3	18988	protein_coding	47.4629	-0.00609601	0.186466	-0.0326923	0.97392	0.989318	0.00609601
ENSMUSG00000031077	Fadd	14082	protein_coding	349.881	-0.00613074	0.0759903	-0.0806778	0.935698	0.971974	0.00613074
ENSMUSG00000036112	Metap2	56307	protein_coding	2592	0.00616307	0.0558405	0.110369	0.912117	0.960728	0.00616307
ENSMUSG00000036887	C1qa	12259	protein_coding	36.758	-0.00617559	0.257396	-0.0239926	0.980859	0.992887	0.00617559
ENSMUSG00000029541	Cyp2w1	545817	protein_coding	127.645	-0.00617727	0.173501	-0.0356038	0.971598	0.98859	0.00617727
ENSMUSG00000049657	Zbtb5	230119	protein_coding	241.738	0.00618754	0.0811758	0.0762239	0.939241	0.973466	0.00618754
ENSMUSG00000000282	Mnt	17428	protein_coding	338.695	-0.00620825	0.0969505	-0.0640353	0.948942	0.978866	0.00620825
ENSMUSG00000056260	Lrif1	321000	protein_coding	309.342	-0.00623669	0.0973069	-0.064093	0.948896	0.978866	0.00623669
ENSMUSG00000039202	Abhd2	54608	protein_coding	13390.9	-0.00624263	0.0509747	-0.122465	0.902531	0.957069	0.00624263
ENSMUSG00000026826	Nr4a2	18227	protein_coding	129.923	-0.00625148	0.190648	-0.0327907	0.973842	0.989318	0.00625148
ENSMUSG00000032393	Dpp8	74388	protein_coding	3152.27	-0.00627857	0.0451594	-0.139031	0.889425	0.950734	0.00627857
ENSMUSG00000026879	Gsn	227753	protein_coding	5093.65	-0.00630904	0.106513	-0.0592328	0.952767	0.980776	0.00630904
ENSMUSG00000038009	Dnajc22	72778	protein_coding	1551.51	-0.00631637	0.0510081	-0.123831	0.901449	0.956442	0.00631637
ENSMUSG00000042167	Tent2	100715	protein_coding	510.632	-0.00631706	0.0645741	-0.0978265	0.92207	0.965633	0.00631706
ENSMUSG00000033983	Coil	12812	protein_coding	175.602	0.00636797	0.118259	0.0538477	0.957056	0.982773	0.00636797
ENSMUSG00000026832	Cytip	227929	protein_coding	256.156	-0.0063949	0.106713	-0.0599263	0.952214	0.980664	0.0063949
ENSMUSG00000113204	Gm46430	108168101	lncRNA	168.179	-0.006395	0.158837	-0.0402615	0.967885	0.987252	0.006395
ENSMUSG00000053119	Chmp3	66700	protein_coding	3483	0.00640125	0.044884	0.142618	0.886592	0.949786	0.00640125
ENSMUSG00000041915	Ammecr1l	225339	protein_coding	618.049	0.00641205	0.0554317	0.115675	0.90791	0.959122	0.00641205
ENSMUSG00000027397	Slc20a1	20515	protein_coding	8494.56	0.00641526	0.0934993	0.0686129	0.945298	0.976481	0.00641526
ENSMUSG00000023032	Slc4a8	59033	protein_coding	35.5212	0.00641787	0.227535	0.028206	0.977498	0.99111	0.00641787
ENSMUSG00000025036	Sfxn2	94279	protein_coding	328.857	-0.00642574	0.0847191	-0.0758476	0.93954	0.973589	0.00642574
ENSMUSG00000046034	Otulin	432940	protein_coding	429.011	-0.00643081	0.0679164	-0.0946872	0.924563	0.966994	0.00643081
ENSMUSG00000038495	Otud7b	229603	protein_coding	1028.73	0.00643761	0.0533095	0.120759	0.903882	0.957904	0.00643761
ENSMUSG00000035047	Kri1	215194	protein_coding	222.734	-0.00646642	0.109248	-0.0591901	0.952801	0.980776	0.00646642
ENSMUSG00000018372	Cep95	320162	protein_coding	237.335	0.00647567	0.127256	0.050887	0.959416	0.983542	0.00647567
ENSMUSG00000044352	Sowaha	237761	protein_coding	201.874	0.00648661	0.099912	0.0649232	0.948235	0.978324	0.00648661
ENSMUSG00000021981	Cab39l	69008	protein_coding	942.945	0.00651816	0.0597456	0.109098	0.913124	0.96135	0.00651816
ENSMUSG00000047215	Rpl9	20005	protein_coding	13449.7	0.00652128	0.0547385	0.119135	0.905168	0.958435	0.00652128
ENSMUSG00000081534	Slc48a1	67739	protein_coding	599.316	-0.00652216	0.0611423	-0.106672	0.915049	0.962266	0.00652216
ENSMUSG00000020841	Cpd	12874	protein_coding	10240.5	0.00653361	0.0476927	0.136994	0.891036	0.951134	0.00653361
ENSMUSG00000032411	Tfdp2	211586	protein_coding	1518.5	-0.00655004	0.0531372	-0.123267	0.901896	0.956772	0.00655004
ENSMUSG00000069539	Scyl2	213326	protein_coding	1402.04	-0.00655717	0.0441026	-0.14868	0.881806	0.947332	0.00655717
ENSMUSG00000028514	Usp24	329908	protein_coding	2189	0.00655827	0.0638317	0.102743	0.918167	0.963947	0.00655827
ENSMUSG00000024588	Fech	14151	protein_coding	1160.15	-0.00658587	0.0454728	-0.144831	0.884844	0.948996	0.00658587
ENSMUSG00000042121	Ssh1	231637	protein_coding	239.736	0.00659742	0.0974585	0.0676947	0.946029	0.977048	0.00659742
ENSMUSG00000061607	Mdc1	240087	protein_coding	405.424	-0.00660703	0.0864798	-0.0763997	0.939101	0.973408	0.00660703
ENSMUSG00000024247	Pkdcc	106522	protein_coding	2083.45	-0.00660703	0.0718747	-0.0919243	0.926758	0.967869	0.00660703
ENSMUSG00000029826	Zc3hav1	78781	protein_coding	2233.64	0.00661293	0.0400782	0.165001	0.868943	0.940692	0.00661293
ENSMUSG00000117545	Gm30794	102632818	lncRNA	6.76027	-0.00661446	0.440414	-0.0150188	0.988017	0.995768	0.00661446
ENSMUSG00000021598	Med10	28077	protein_coding	430.341	0.00662503	0.074555	0.0888609	0.929192	0.968811	0.00662503
ENSMUSG00000035585	Tsen34	66078	protein_coding	792.631	0.00666526	0.0584456	0.114042	0.909204	0.959447	0.00666526
ENSMUSG00000019087	Atp6ap1	54411	protein_coding	2449.72	0.00669572	0.0551598	0.121388	0.903384	0.957534	0.00669572
ENSMUSG00000011179	Odc1	18263	protein_coding	4262.51	0.00673058	0.0711964	0.0945353	0.924684	0.967018	0.00673058
ENSMUSG00000020522	Mfap3	216760	protein_coding	521.633	0.0067404	0.0558344	0.120721	0.903912	0.957904	0.0067404
ENSMUSG00000068921	Dap3	65111	protein_coding	1376.65	0.00675202	0.0521542	0.129463	0.896992	0.954401	0.00675202
ENSMUSG00000015850	Adamtsl4	229595	protein_coding	74.1024	-0.00677727	0.17134	-0.0395546	0.968448	0.987429	0.00677727
ENSMUSG00000032470	Mras	17532	protein_coding	30.9356	-0.00678049	0.223624	-0.030321	0.975811	0.99049	0.00678049
ENSMUSG00000029684	Wasl	73178	protein_coding	1416.5	0.00678184	0.0510299	0.132899	0.894273	0.952774	0.00678184
ENSMUSG00000045795	Whamm	434204	protein_coding	423.219	-0.00678265	0.0675853	-0.100357	0.920061	0.964896	0.00678265
ENSMUSG00000019945	Cabcoco1	73287	protein_coding	78.8617	-0.00681175	0.141305	-0.0482059	0.961552	0.984193	0.00681175
ENSMUSG00000047260	Emc6	66048	protein_coding	991.848	-0.00682446	0.0838319	-0.0814065	0.935119	0.971726	0.00682446
ENSMUSG00000038910	Plcl2	224860	protein_coding	2437.02	-0.006827	0.0585791	-0.116543	0.907222	0.958829	0.006827
ENSMUSG00000033596	Rfwd3	234736	protein_coding	1099.94	0.00684548	0.0667209	0.102599	0.918281	0.963947	0.00684548
ENSMUSG00000047824	Pygo2	68911	protein_coding	1032.32	0.00685859	0.071866	0.0954359	0.923969	0.96674	0.00685859
ENSMUSG00000037408	Cnnm4	94220	protein_coding	11187.3	-0.00686638	0.077568	-0.0885209	0.929463	0.968811	0.00686638
ENSMUSG00000039680	Mrps6	121022	protein_coding	506.701	0.00687184	0.0891051	0.0771205	0.938528	0.972977	0.00687184
ENSMUSG00000069495	Epc2	227867	protein_coding	802.709	0.00688888	0.0535628	0.128613	0.897664	0.954463	0.00688888
ENSMUSG00000028098	Rnf115	67845	protein_coding	1075.23	-0.00689592	0.0612906	-0.112512	0.910417	0.959961	0.00689592
ENSMUSG00000043290	Zfp784	654801	protein_coding	12.5103	0.00689744	0.368173	0.0187342	0.985053	0.994675	0.00689744
ENSMUSG00000034758	Tle6	114606	protein_coding	56.5675	-0.00690739	0.162827	-0.0424217	0.966163	0.986346	0.00690739
ENSMUSG00000042272	Sestd1	228071	protein_coding	1064.18	0.00691775	0.0596306	0.11601	0.907645	0.959087	0.00691775
ENSMUSG00000019731	Slc35e1	270066	protein_coding	2853.98	0.00697331	0.0434423	0.160519	0.872473	0.94271	0.00697331
ENSMUSG00000034602	Mon2	67074	protein_coding	2925.04	0.00700517	0.0290677	0.240995	0.809559	0.914482	0.00700517
ENSMUSG00000015112	Slc25a13	50799	protein_coding	1199.89	0.00701933	0.0589358	0.119101	0.905195	0.958435	0.00701933
ENSMUSG00000031641	Cbr4	234309	protein_coding	478.046	0.00703167	0.0788108	0.0892222	0.928905	0.96879	0.00703167
ENSMUSG00000021065	Fut8	53618	protein_coding	2663.96	-0.00704443	0.0593157	-0.118762	0.905464	0.958469	0.00704443
ENSMUSG00000041219	Arhgap11a	228482	protein_coding	730.513	-0.00706063	0.072789	-0.0970012	0.922725	0.96607	0.00706063
ENSMUSG00000027651	Rprd1b	70470	protein_coding	714.808	0.00710587	0.0593618	0.119704	0.904717	0.95838	0.00710587
ENSMUSG00000021577	Sdha	66945	protein_coding	11435.9	0.00711293	0.0357961	0.198707	0.842492	0.929981	0.00711293
ENSMUSG00000032577	Mapkapk3	102626	protein_coding	2071.09	-0.00711892	0.0510927	-0.139333	0.889187	0.950734	0.00711892
ENSMUSG00000027706	Sec62	69276	protein_coding	1759.64	0.00712962	0.0404372	0.176313	0.860048	0.936782	0.00712962
ENSMUSG00000039828	Wdr70	545085	protein_coding	226.356	0.00716245	0.0970151	0.0738282	0.941147	0.974315	0.00716245
ENSMUSG00000027540	Ptpn1	19246	protein_coding	672.812	-0.00717446	0.07136	-0.100539	0.919916	0.964896	0.00717446
ENSMUSG00000021809	Nudt13	67725	protein_coding	304.738	-0.00719602	0.0729555	-0.0986357	0.921427	0.965302	0.00719602
ENSMUSG00000000826	Dnajc5	13002	protein_coding	3311.46	-0.00719688	0.0398704	-0.180507	0.856755	0.935732	0.00719688
ENSMUSG00000020349	Ppp2ca	19052	protein_coding	5582.57	-0.00719984	0.0382992	-0.187989	0.850885	0.933104	0.00719984
ENSMUSG00000090862	Rps13	68052	protein_coding	5340.03	0.00721387	0.0575668	0.125313	0.900276	0.955896	0.00721387
ENSMUSG00000002006	Pdzd4	245469	protein_coding	32.5095	0.00725353	0.218549	0.0331895	0.973523	0.989318	0.00725353
ENSMUSG00000025337	Sbds	66711	protein_coding	1752.29	0.00726318	0.0426146	0.170439	0.864665	0.938515	0.00726318
ENSMUSG00000037525	Bcdin3d	75284	protein_coding	127.22	-0.00728911	0.121111	-0.0601855	0.952008	0.980586	0.00728911
ENSMUSG00000022111	Uchl3	50933	protein_coding	389.354	0.00730004	0.0800578	0.0911846	0.927346	0.968095	0.00730004
ENSMUSG00000029387	Gtf2h3	209357	protein_coding	666.636	0.00730748	0.0744569	0.0981437	0.921818	0.965542	0.00730748
ENSMUSG00000039753	Fbxl5	242960	protein_coding	1849.34	0.00731362	0.0666181	0.109784	0.91258	0.961086	0.00731362
ENSMUSG00000026915	Strbp	20744	protein_coding	3184.17	0.00732206	0.0400774	0.182698	0.855035	0.935174	0.00732206
ENSMUSG00000027109	Sp3	20687	protein_coding	3347.48	0.00732611	0.0404778	0.180991	0.856375	0.935611	0.00732611
ENSMUSG00000032773	Chrm1	12669	protein_coding	157.454	-0.00734225	0.132112	-0.0555758	0.95568	0.98236	0.00734225
ENSMUSG00000031938	4931406C07Rik	70984	protein_coding	1456.69	-0.0073468	0.0504075	-0.145748	0.88412	0.948597	0.0073468
ENSMUSG00000013495	Tmem175	72392	protein_coding	358.065	-0.00739688	0.0665327	-0.111177	0.911476	0.960412	0.00739688
ENSMUSG00000063730	Hsd3b2	15493	protein_coding	674.512	-0.00739881	0.08345	-0.0886616	0.929351	0.968811	0.00739881
ENSMUSG00000024727	Trpm6	225997	protein_coding	2780.02	-0.00743612	0.0889886	-0.0835626	0.933404	0.970932	0.00743612
ENSMUSG00000049482	Ctu2	66965	protein_coding	291.027	-0.00744995	0.0755161	-0.0986538	0.921413	0.965302	0.00744995
ENSMUSG00000024590	Lmnb1	16906	protein_coding	986.212	0.00745384	0.0847531	0.0879476	0.929918	0.969098	0.00745384
ENSMUSG00000003970	Rpl8	26961	protein_coding	17578.5	0.00746378	0.0487594	0.153074	0.87834	0.945543	0.00746378
ENSMUSG00000054814	Usp46	69727	protein_coding	610.977	0.00746848	0.0536365	0.139242	0.889259	0.950734	0.00746848
ENSMUSG00000014856	Tmem208	66320	protein_coding	851.95	-0.00747241	0.0667631	-0.111924	0.910883	0.960244	0.00747241
ENSMUSG00000033379	Atp6v0b	114143	protein_coding	1999.6	-0.00747908	0.0640672	-0.116738	0.907068	0.958737	0.00747908
ENSMUSG00000029141	Slc4a1ap	20534	protein_coding	426.473	-0.0074916	0.0673101	-0.1113	0.911379	0.960412	0.0074916
ENSMUSG00000075232	Amd1	11702	protein_coding	748.063	0.00749581	0.0645099	0.116196	0.907497	0.958994	0.00749581
ENSMUSG00000037742	Eef1a1	13627	protein_coding	144081	0.00750991	0.0601151	0.124926	0.900582	0.955984	0.00750991
ENSMUSG00000000743	Chmp1a	234852	protein_coding	5184.92	-0.00751645	0.0510652	-0.147193	0.88298	0.947931	0.00751645
ENSMUSG00000037613	Tnfrsf23	79201	protein_coding	32.0436	0.00751732	0.271917	0.0276456	0.977945	0.991283	0.00751732
ENSMUSG00000028898	Trnau1ap	71787	protein_coding	475.482	-0.0075403	0.0595849	-0.126547	0.899299	0.955338	0.0075403
ENSMUSG00000027883	Gpsm2	76123	protein_coding	1134.96	-0.00754235	0.0651716	-0.115731	0.907866	0.959122	0.00754235
ENSMUSG00000033020	Polr2f	69833	protein_coding	871.725	0.00755628	0.0992966	0.0760981	0.939341	0.973498	0.00755628
ENSMUSG00000029624	Ptcd1	71799	protein_coding	570.122	0.00755672	0.0562153	0.134425	0.893067	0.952331	0.00755672
ENSMUSG00000025508	Rplp2	67186	protein_coding	8088.82	-0.00756789	0.0838978	-0.0902037	0.928125	0.968383	0.00756789
ENSMUSG00000015536	Mocs2	17434	protein_coding	808.936	0.00757928	0.052663	0.14392	0.885563	0.949314	0.00757928
ENSMUSG00000015994	Fnta	14272	protein_coding	1142.03	0.00759002	0.0467277	0.162431	0.870966	0.941679	0.00759002
ENSMUSG00000049760	Micos13	224904	protein_coding	2031.54	0.0076004	0.0560292	0.135651	0.892097	0.9517	0.0076004
ENSMUSG00000026455	Klhl12	240756	protein_coding	479.975	-0.00760145	0.0572578	-0.132758	0.894385	0.952806	0.00760145
ENSMUSG00000098176	Ccdc166	223648	protein_coding	164.507	0.00761258	0.131899	0.057715	0.953976	0.981206	0.00761258
ENSMUSG00000038020	Rapgefl1	268480	protein_coding	1874.77	0.00763836	0.0761329	0.100329	0.920083	0.964896	0.00763836
ENSMUSG00000033862	Cdk10	234854	protein_coding	435.632	0.00765167	0.0670424	0.114132	0.909133	0.959447	0.00765167
ENSMUSG00000053390	Zfp952	240067	protein_coding	222.921	0.00765689	0.0889667	0.0860646	0.931415	0.970069	0.00765689
ENSMUSG00000069206	Zfp874a	238692	protein_coding	269.408	-0.00769201	0.109332	-0.0703544	0.943912	0.975611	0.00769201
ENSMUSG00000036661	Dennd3	105841	protein_coding	385.486	0.00772114	0.0608609	0.126865	0.899047	0.955323	0.00772114
ENSMUSG00000023707	Ogfod2	66627	protein_coding	517.539	0.00775277	0.0819191	0.0946393	0.924601	0.966994	0.00775277
ENSMUSG00000028657	Ppt1	19063	protein_coding	838.548	0.00775434	0.0557042	0.139206	0.889288	0.950734	0.00775434
ENSMUSG00000012405	Rpl15	66480	protein_coding	5229.26	-0.00776843	0.0637943	-0.121773	0.903079	0.957336	0.00776843
ENSMUSG00000024312	Wdr46	57315	protein_coding	478.256	-0.00781151	0.100717	-0.0775591	0.938179	0.972977	0.00781151
ENSMUSG00000025732	Mcrip2	68241	protein_coding	591.755	0.0078126	0.0995712	0.0784625	0.93746	0.972883	0.0078126
ENSMUSG00000042271	Nxt2	237082	protein_coding	505.418	0.00783041	0.0606735	0.129058	0.897312	0.954463	0.00783041
ENSMUSG00000031029	Eif3f	66085	protein_coding	4310.79	0.00783267	0.0692862	0.113048	0.909993	0.959845	0.00783267
ENSMUSG00000028914	Casp9	12371	protein_coding	558.541	-0.00783596	0.0703135	-0.111443	0.911265	0.960412	0.00783596
ENSMUSG00000031309	Rps6ka3	110651	protein_coding	2909.8	-0.00786175	0.078765	-0.0998127	0.920493	0.965013	0.00786175
ENSMUSG00000031984	2810004N23Rik	66523	protein_coding	492.498	-0.00786721	0.0847744	-0.0928017	0.926061	0.967733	0.00786721
ENSMUSG00000056486	Chn1	108699	protein_coding	8.72859	0.00787151	0.448556	0.0175486	0.985999	0.995194	0.00787151
ENSMUSG00000070002	Ell	13716	protein_coding	518.47	0.00787292	0.101534	0.0775397	0.938194	0.972977	0.00787292
ENSMUSG00000007646	Rad51c	114714	protein_coding	30.0359	0.0079094	0.267969	0.0295161	0.976453	0.990691	0.0079094
ENSMUSG00000032328	Tmem30a	69981	protein_coding	3053.33	0.00792822	0.0432125	0.18347	0.854429	0.934988	0.00792822
ENSMUSG00000028572	Hook1	77963	protein_coding	3971.04	-0.00793846	0.0590744	-0.134381	0.893102	0.952331	0.00793846
ENSMUSG00000021716	Srek1ip1	67288	protein_coding	558.869	0.00793878	0.0573045	0.138537	0.889816	0.950816	0.00793878
ENSMUSG00000033352	Map2k4	26398	protein_coding	1114.64	0.00795557	0.0470618	0.169045	0.865761	0.939298	0.00795557
ENSMUSG00000097290	1300002E11Rik	100043489	lncRNA	208.958	-0.00796304	0.103967	-0.0765916	0.938948	0.973351	0.00796304
ENSMUSG00000035151	Elmod2	244548	protein_coding	670.947	0.00797479	0.0528219	0.150975	0.879995	0.946112	0.00797479
ENSMUSG00000004099	Dnmt1	13433	protein_coding	1722.98	0.00801515	0.10957	0.0731513	0.941686	0.974493	0.00801515
ENSMUSG00000022307	Oxr1	170719	protein_coding	1082.5	0.0080184	0.0480745	0.166791	0.867534	0.939984	0.0080184
ENSMUSG00000016495	Plgrkt	67759	protein_coding	1804.59	-0.00802324	0.074196	-0.108136	0.913888	0.961719	0.00802324
ENSMUSG00000020024	Cep83	77048	protein_coding	448.732	-0.00803181	0.0957582	-0.0838759	0.933155	0.970843	0.00803181
ENSMUSG00000047388	Atmin	234776	protein_coding	803.023	-0.00805549	0.0593704	-0.135682	0.892073	0.9517	0.00805549
ENSMUSG00000021681	Aggf1	66549	protein_coding	1161.15	-0.00806093	0.0604352	-0.133381	0.893892	0.952606	0.00806093
ENSMUSG00000035365	Parpbp	75317	protein_coding	129.973	-0.00808706	0.136481	-0.0592541	0.95275	0.980776	0.00808706
ENSMUSG00000034518	Hmgxb4	70823	protein_coding	444.778	0.00810015	0.0673879	0.120202	0.904323	0.958088	0.00810015
ENSMUSG00000042724	Map3k9	338372	protein_coding	539.411	-0.00815414	0.0695957	-0.117164	0.90673	0.958737	0.00815414
ENSMUSG00000029145	Eif2b4	13667	protein_coding	726.328	0.00818585	0.0693969	0.117957	0.906102	0.958651	0.00818585
ENSMUSG00000026377	Nifk	67949	protein_coding	655.693	0.00818875	0.0759946	0.107754	0.914191	0.961719	0.00818875
ENSMUSG00000038365	Fbxo25	66822	protein_coding	2354.96	-0.00820693	0.0536975	-0.152836	0.878527	0.945543	0.00820693
ENSMUSG00000032373	Car12	76459	protein_coding	1719.35	-0.00824947	0.0798117	-0.103362	0.917676	0.963751	0.00824947
ENSMUSG00000058317	Ube2e2	218793	protein_coding	164.199	0.00825398	0.100602	0.0820457	0.93461	0.971539	0.00825398
ENSMUSG00000039201	Tbc1d25	209815	protein_coding	175.533	-0.00825549	0.0904081	-0.0913137	0.927243	0.968095	0.00825549
ENSMUSG00000051550	Zfp579	68490	protein_coding	101.032	-0.0082924	0.129687	-0.0639414	0.949017	0.97888	0.0082924
ENSMUSG00000021615	Xrcc4	108138	protein_coding	182.62	0.00829296	0.0893113	0.0928545	0.926019	0.967733	0.00829296
ENSMUSG00000021118	Plek2	27260	protein_coding	678.626	-0.00833077	0.088944	-0.0936631	0.925377	0.967491	0.00833077
ENSMUSG00000039611	Pgap4	67063	protein_coding	1706.34	-0.00833345	0.0599198	-0.139077	0.88939	0.950734	0.00833345
ENSMUSG00000096199	Ptrhd1	69709	protein_coding	123.563	0.00837101	0.113027	0.0740619	0.940961	0.97431	0.00837101
ENSMUSG00000027652	Ralgapb	228850	protein_coding	2990.28	-0.00838531	0.0462002	-0.181499	0.855976	0.935604	0.00838531
ENSMUSG00000024976	Shoc2	56392	protein_coding	1946.53	-0.00838705	0.0366827	-0.228638	0.819151	0.918795	0.00838705
ENSMUSG00000022860	Chodl	246048	protein_coding	37.1578	0.00840129	0.290617	0.0289085	0.976938	0.990867	0.00840129
ENSMUSG00000004849	Ap1s1	11769	protein_coding	1370.94	0.00841697	0.0738901	0.113912	0.909308	0.959447	0.00841697
ENSMUSG00000018707	Dync1h1	13424	protein_coding	11361.3	-0.00845734	0.0575535	-0.146947	0.883174	0.948012	0.00845734
ENSMUSG00000031066	Usp11	236733	protein_coding	61.8495	0.00846086	0.148302	0.0570516	0.954504	0.981652	0.00846086
ENSMUSG00000000631	Myo18a	360013	protein_coding	4967.06	-0.00848763	0.0661001	-0.128406	0.897828	0.954467	0.00848763
ENSMUSG00000033009	Ogfod1	270086	protein_coding	570.476	0.00850913	0.0589145	0.144432	0.885159	0.949133	0.00850913
ENSMUSG00000034290	Nek9	217718	protein_coding	1369.4	-0.0085107	0.040682	-0.2092	0.834292	0.92648	0.0085107
ENSMUSG00000037239	Spred3	101809	protein_coding	8.5427	-0.00852612	0.511252	-0.016677	0.986694	0.995446	0.00852612
ENSMUSG00000044080	S100a1	20193	protein_coding	2147.26	0.00856805	0.0607779	0.140973	0.887891	0.95042	0.00856805
ENSMUSG00000063236	1110038F14Rik	117171	protein_coding	296.798	0.00857011	0.0867971	0.0987373	0.921347	0.965302	0.00857011
ENSMUSG00000092118	Fancf	100040608	protein_coding	54.8608	-0.00858273	0.164582	-0.0521486	0.95841	0.983349	0.00858273
ENSMUSG00000029166	Mapre3	100732	protein_coding	112.81	-0.00859302	0.144382	-0.059516	0.952541	0.980776	0.00859302
ENSMUSG00000058835	Abi1	11308	protein_coding	2821.71	-0.00859964	0.0314975	-0.273026	0.784833	0.899716	0.00859964
ENSMUSG00000024182	Axin1	12005	protein_coding	1358.59	-0.00860959	0.0515868	-0.166895	0.867453	0.939959	0.00860959
ENSMUSG00000032396	Dis3l	213550	protein_coding	565.559	-0.00862075	0.0564007	-0.152848	0.878518	0.945543	0.00862075
ENSMUSG00000032036	Kirrel3	67703	protein_coding	17.0479	0.00862382	0.332851	0.025909	0.97933	0.992313	0.00862382
ENSMUSG00000020648	Dus4l	71916	protein_coding	65.1007	0.00862889	0.176206	0.0489706	0.960943	0.984094	0.00862889
ENSMUSG00000038217	Tlcd2	380712	protein_coding	91.3673	-0.00863124	0.131545	-0.0656145	0.947685	0.978148	0.00863124
ENSMUSG00000057193	Slc44a2	68682	protein_coding	835.934	0.00864503	0.0496007	0.174293	0.861635	0.937561	0.00864503
ENSMUSG00000047517	Dmbt1	12945	protein_coding	120136	-0.00864652	0.062985	-0.137279	0.89081	0.951124	0.00864652
ENSMUSG00000040940	Arhgef1	16801	protein_coding	886.726	0.00865373	0.0646701	0.133813	0.89355	0.95242	0.00865373
ENSMUSG00000019370	Calm3	12315	protein_coding	11699.3	-0.00865379	0.0752173	-0.115051	0.908405	0.959234	0.00865379
ENSMUSG00000047728	Ly6g2	223631	protein_coding	236.805	-0.00867938	0.155183	-0.0559301	0.955397	0.982195	0.00867938
ENSMUSG00000044030	Irf2bp1	272359	protein_coding	974.106	-0.0087022	0.0881614	-0.0987076	0.92137	0.965302	0.0087022
ENSMUSG00000001166	Oas1c	114643	protein_coding	66.2718	-0.00870571	0.157463	-0.0552872	0.95591	0.982431	0.00870571
ENSMUSG00000043059	Zfp513	101023	protein_coding	358.076	-0.00871656	0.0770168	-0.113177	0.90989	0.959845	0.00871656
ENSMUSG00000036352	Ubac1	98766	protein_coding	886.956	0.00875432	0.0659724	0.132697	0.894433	0.952806	0.00875432
ENSMUSG00000031928	Mre11a	17535	protein_coding	475.85	0.0087772	0.0784901	0.111826	0.910962	0.960264	0.0087772
ENSMUSG00000027326	Knl1	76464	protein_coding	448.962	-0.00879321	0.0975991	-0.0900951	0.928212	0.968383	0.00879321
ENSMUSG00000032561	Acpp	56318	protein_coding	1327.62	0.00880552	0.0947095	0.092974	0.925924	0.967733	0.00880552
ENSMUSG00000042043	Tbca	21371	protein_coding	1126.41	-0.00880995	0.0519654	-0.169535	0.865376	0.939034	0.00880995
ENSMUSG00000024277	Mapre2	212307	protein_coding	1663.47	-0.00885487	0.044753	-0.197861	0.843154	0.930065	0.00885487
ENSMUSG00000036529	Sbf1	77980	protein_coding	2511.91	0.00885759	0.058031	0.152635	0.878686	0.945571	0.00885759
ENSMUSG00000019432	Ddx39b	53817	protein_coding	2705.2	0.00886881	0.040764	0.217564	0.827769	0.923349	0.00886881
ENSMUSG00000053226	Dand5	23863	protein_coding	63.0485	0.00888074	0.153928	0.0576941	0.953992	0.981206	0.00888074
ENSMUSG00000063659	Zbtb18	30928	protein_coding	875.65	-0.00889407	0.0456016	-0.195039	0.845363	0.930669	0.00889407
ENSMUSG00000036275	9530068E07Rik	213673	protein_coding	2130.97	0.00893473	0.0423536	0.210956	0.832922	0.925878	0.00893473
ENSMUSG00000023944	Hsp90ab1	15516	protein_coding	19488	0.00894796	0.0782574	0.11434	0.908968	0.959447	0.00894796
ENSMUSG00000024764	Naa40	70999	protein_coding	787.776	-0.0089611	0.0668286	-0.134091	0.893331	0.952355	0.0089611
ENSMUSG00000039671	Zmynd8	228880	protein_coding	1578.43	0.00898042	0.0457882	0.196129	0.844509	0.930211	0.00898042
ENSMUSG00000024136	Dnase1l2	66705	protein_coding	149.872	-0.00900781	0.229812	-0.0391965	0.968734	0.987574	0.00900781
ENSMUSG00000025521	Tmem192	73067	protein_coding	256.467	-0.00901092	0.0976113	-0.0923143	0.926448	0.967733	0.00901092
ENSMUSG00000029363	Rfc5	72151	protein_coding	480.185	0.00901942	0.102116	0.0883249	0.929618	0.968911	0.00901942
ENSMUSG00000041966	Dcaf17	75763	protein_coding	488.977	-0.00903054	0.0647275	-0.139516	0.889042	0.950734	0.00903054
ENSMUSG00000034308	Sdr42e1	74032	protein_coding	910.421	0.00904269	0.0726695	0.124436	0.90097	0.956249	0.00904269
ENSMUSG00000024833	Pola2	18969	protein_coding	422.528	-0.00911564	0.0991513	-0.0919366	0.926748	0.967869	0.00911564
ENSMUSG00000031667	Aktip	14339	protein_coding	985.71	-0.00913578	0.0480687	-0.190057	0.849265	0.931897	0.00913578
ENSMUSG00000041515	Irf8	15900	protein_coding	1806.77	0.00914641	0.0760307	0.120299	0.904246	0.95807	0.00914641
ENSMUSG00000067567	Hdac8	70315	protein_coding	165.954	-0.00914882	0.091932	-0.0995173	0.920728	0.96507	0.00914882
ENSMUSG00000051329	Nup160	59015	protein_coding	558.644	-0.00916724	0.0649775	-0.141083	0.887804	0.950389	0.00916724
ENSMUSG00000044477	Zfand3	21769	protein_coding	1407.55	0.00918771	0.0552705	0.166232	0.867975	0.940209	0.00918771
ENSMUSG00000045467	Ttll13	269954	protein_coding	10.8389	0.00920977	0.408417	0.0225499	0.982009	0.993218	0.00920977
ENSMUSG00000047434	Xxylt1	268880	protein_coding	281.616	0.00921848	0.0756145	0.121914	0.902967	0.95728	0.00921848
ENSMUSG00000003199	Mpnd	68047	protein_coding	1707.26	-0.00923586	0.0577162	-0.160022	0.872864	0.942845	0.00923586
ENSMUSG00000021868	Ppif	105675	protein_coding	2198.67	-0.00924322	0.0547211	-0.168915	0.865864	0.939298	0.00924322
ENSMUSG00000034035	Ccdc17	622665	protein_coding	81.2056	-0.00924559	0.136252	-0.0678563	0.9459	0.976978	0.00924559
ENSMUSG00000018196	Glrx2	69367	protein_coding	376.729	-0.00926209	0.0738204	-0.125468	0.900153	0.955868	0.00926209
ENSMUSG00000055670	Zzef1	195018	protein_coding	4640.83	-0.00927571	0.0403443	-0.229913	0.818159	0.918322	0.00927571
ENSMUSG00000025157	Zdhhc16	74168	protein_coding	293.33	0.00927652	0.0719687	0.128897	0.89744	0.954463	0.00927652
ENSMUSG00000034022	Cpsf1	94230	protein_coding	1704.83	-0.00928585	0.0542358	-0.171213	0.864057	0.938233	0.00928585
ENSMUSG00000038622	Med30	69790	protein_coding	299.939	0.00928747	0.0753004	0.123339	0.901839	0.956772	0.00928747
ENSMUSG00000028969	Cdk5	12568	protein_coding	605.894	0.00928754	0.0608895	0.152531	0.878768	0.945571	0.00928754
ENSMUSG00000058407	Txndc9	98258	protein_coding	1326.09	0.00932256	0.0649397	0.143557	0.88585	0.949476	0.00932256
ENSMUSG00000074238	Ap1ar	211556	protein_coding	2199.51	0.00934799	0.0352119	0.265478	0.790641	0.902383	0.00934799
ENSMUSG00000041645	Ddx24	27225	protein_coding	1436.61	0.00935673	0.0485886	0.19257	0.847295	0.930927	0.00935673
ENSMUSG00000024969	Mark2	13728	protein_coding	2016.51	0.0093856	0.0601614	0.156007	0.876027	0.944302	0.0093856
ENSMUSG00000029617	Ccz1	231874	protein_coding	1605.78	-0.0093967	0.051617	-0.182047	0.855546	0.935543	0.0093967
ENSMUSG00000016946	Kctd5	69259	protein_coding	1496.08	-0.00939951	0.0567679	-0.165578	0.868489	0.940513	0.00939951
ENSMUSG00000025781	Atp5c1	11949	protein_coding	10135	0.00947542	0.0396258	0.239122	0.811011	0.914839	0.00947542
ENSMUSG00000033200	Tpsg1	26945	protein_coding	1050.93	-0.00949605	0.0892932	-0.106347	0.915307	0.962266	0.00949605
ENSMUSG00000075600	Zc3h3	223642	protein_coding	122.41	0.00950229	0.133208	0.0713343	0.943132	0.975305	0.00950229
ENSMUSG00000028992	Nmnat1	66454	protein_coding	294.535	0.00950965	0.0853823	0.111377	0.911317	0.960412	0.00950965
ENSMUSG00000022811	Zfp148	22661	protein_coding	1813.83	-0.00951476	0.0466113	-0.20413	0.838252	0.928098	0.00951476
ENSMUSG00000043153	Crppa	75847	protein_coding	76.8928	0.00952398	0.133692	0.0712385	0.943208	0.975322	0.00952398
ENSMUSG00000047866	Lonp2	66887	protein_coding	2191.57	0.00952455	0.036268	0.262616	0.792847	0.903749	0.00952455
ENSMUSG00000029577	Ube3b	117146	protein_coding	3330.74	0.00952558	0.0438182	0.217389	0.827905	0.923349	0.00952558
ENSMUSG00000020827	Mink1	50932	protein_coding	1409.55	-0.00952658	0.0521684	-0.182612	0.855102	0.935185	0.00952658
ENSMUSG00000015672	Mrpl32	75398	protein_coding	521.595	-0.00955043	0.0636635	-0.150014	0.880753	0.946675	0.00955043
ENSMUSG00000002550	Uck1	22245	protein_coding	737.728	-0.00958019	0.0583438	-0.164202	0.869572	0.940692	0.00958019
ENSMUSG00000059447	Hadhb	231086	protein_coding	3089.47	-0.00958885	0.0376007	-0.255018	0.798709	0.907948	0.00958885
ENSMUSG00000024483	Ankhd1	108857	protein_coding	1619.35	0.00961118	0.0542998	0.177002	0.859507	0.936612	0.00961118
ENSMUSG00000038646	Ramac	67148	protein_coding	680.987	0.00962098	0.0853625	0.112707	0.910263	0.959961	0.00962098
ENSMUSG00000054309	Cpsf3	54451	protein_coding	1099.29	-0.00962105	0.048486	-0.198429	0.842709	0.929982	0.00962105
ENSMUSG00000022401	Xpnpep3	321003	protein_coding	323.042	-0.00962609	0.070471	-0.136597	0.89135	0.951406	0.00962609
ENSMUSG00000024661	Fth1	14319	protein_coding	18754.8	-0.00964168	0.0702763	-0.137197	0.890875	0.951124	0.00964168
ENSMUSG00000020303	Stc2	20856	protein_coding	347.883	0.00965551	0.0737011	0.131009	0.895768	0.953535	0.00965551
ENSMUSG00000001521	Tulp3	22158	protein_coding	42.376	0.00965743	0.189215	0.0510396	0.959294	0.983542	0.00965743
ENSMUSG00000031703	Itfg1	71927	protein_coding	2342.78	-0.00974407	0.0454344	-0.214464	0.830185	0.924804	0.00974407
ENSMUSG00000030224	Strap	20901	protein_coding	1880.12	-0.00976007	0.0480811	-0.202992	0.839141	0.928687	0.00976007
ENSMUSG00000048012	Zfp473	243963	protein_coding	35.4795	-0.00976656	0.205813	-0.0474537	0.962152	0.984557	0.00976656
ENSMUSG00000041741	Pde3a	54611	protein_coding	2259.4	-0.00977798	0.0807898	-0.12103	0.903667	0.957771	0.00977798
ENSMUSG00000040771	Oard1	106821	protein_coding	553.826	0.00977988	0.082735	0.118207	0.905903	0.958629	0.00977988
ENSMUSG00000062328	Rpl17	319195	protein_coding	11883.2	-0.00980198	0.0451637	-0.217033	0.828183	0.923584	0.00980198
ENSMUSG00000040365	Trim41	211007	protein_coding	946.649	0.00982748	0.055114	0.178312	0.858478	0.936156	0.00982748
ENSMUSG00000020875	Hoxb9	15417	protein_coding	971.161	-0.00985779	0.0655114	-0.150474	0.88039	0.946411	0.00985779
ENSMUSG00000021807	Rtraf	68045	protein_coding	2163.17	0.00986092	0.0497007	0.198406	0.842727	0.929982	0.00986092
ENSMUSG00000053886	Sh2d4a	72281	protein_coding	2449.13	-0.00986874	0.0494968	-0.199382	0.841964	0.929706	0.00986874
ENSMUSG00000009566	Fpgs	14287	protein_coding	375.665	0.00987825	0.103871	0.0951012	0.924234	0.966798	0.00987825
ENSMUSG00000024747	Aldh1a7	26358	protein_coding	576.668	0.00988479	0.0513243	0.192595	0.847277	0.930927	0.00988479
ENSMUSG00000079355	Ackr4	252837	protein_coding	72.1371	-0.00991172	0.175841	-0.0563676	0.955049	0.982025	0.00991172
ENSMUSG00000038122	Tbc1d32	544696	protein_coding	682.555	-0.00993959	0.0547274	-0.18162	0.855881	0.935592	0.00993959
ENSMUSG00000058454	Dhcr7	13360	protein_coding	1510.63	-0.00994102	0.0862092	-0.115313	0.908197	0.959154	0.00994102
ENSMUSG00000002748	Baz1b	22385	protein_coding	2422.25	0.00996031	0.0420583	0.236821	0.812795	0.915985	0.00996031
ENSMUSG00000028647	Mycbp	56309	protein_coding	337.443	-0.00998972	0.0716302	-0.139462	0.889085	0.950734	0.00998972
ENSMUSG00000044201	Cdc25c	12532	protein_coding	120.189	0.00998995	0.124727	0.0800945	0.936162	0.972212	0.00998995
ENSMUSG00000037787	Coa8	68020	protein_coding	406.344	-0.0100143	0.0684834	-0.14623	0.88374	0.948431	0.0100143
ENSMUSG00000024360	Etf1	225363	protein_coding	2815.1	-0.0100343	0.0440967	-0.227552	0.819994	0.919349	0.0100343
ENSMUSG00000051359	Ncald	52589	protein_coding	560.588	0.0100409	0.0653863	0.153563	0.877954	0.945241	0.0100409
ENSMUSG00000035199	Arl6ip5	65106	protein_coding	775.367	0.010063	0.0538384	0.186912	0.85173	0.93352	0.010063
ENSMUSG00000024048	Myl12a	67268	protein_coding	1092.72	0.0100633	0.0540973	0.186023	0.852427	0.933715	0.0100633
ENSMUSG00000020275	Rel	19696	protein_coding	151.634	-0.010077	0.116185	-0.0867325	0.930884	0.969666	0.010077
ENSMUSG00000037966	Ninj1	18081	protein_coding	412.236	0.0100805	0.0702909	0.143411	0.885966	0.949476	0.0100805
ENSMUSG00000031660	Brd7	26992	protein_coding	805.676	0.0100959	0.0457772	0.220543	0.825448	0.922364	0.0100959
ENSMUSG00000024787	Snx15	69024	protein_coding	831.287	0.0100989	0.078116	0.129281	0.897135	0.954412	0.0100989
ENSMUSG00000037935	Smarce1	57376	protein_coding	1294.94	0.0101074	0.0476735	0.212013	0.832097	0.925655	0.0101074
ENSMUSG00000040009	Gnaz	14687	protein_coding	21.6208	-0.0101237	0.252732	-0.0400572	0.968048	0.987252	0.0101237
ENSMUSG00000010663	Fads1	76267	protein_coding	257.601	-0.0101278	0.101022	-0.100254	0.920143	0.964896	0.0101278
ENSMUSG00000013622	Atraid	381629	protein_coding	1200.05	0.0101729	0.045302	0.224558	0.822323	0.92066	0.0101729
ENSMUSG00000022109	Med4	67381	protein_coding	267.585	-0.0101799	0.0754719	-0.134883	0.892705	0.952159	0.0101799
ENSMUSG00000034127	Tspan8	216350	protein_coding	13797.9	0.0102002	0.0376071	0.27123	0.786214	0.900404	0.0102002
ENSMUSG00000031885	Cbfb	12400	protein_coding	933.995	-0.0102493	0.0624112	-0.164223	0.869556	0.940692	0.0102493
ENSMUSG00000028532	Cachd1	320508	protein_coding	1663.79	0.010276	0.0518015	0.198373	0.842753	0.929982	0.010276
ENSMUSG00000017760	Ctsa	19025	protein_coding	2871.95	-0.0102797	0.0514412	-0.199834	0.84161	0.929633	0.0102797
ENSMUSG00000025364	Pa2g4	18813	protein_coding	1414.34	0.0102799	0.0637141	0.161343	0.871823	0.942225	0.0102799
ENSMUSG00000041236	Vps41	218035	protein_coding	1724.17	-0.0102832	0.0468732	-0.219384	0.826351	0.922892	0.0102832
ENSMUSG00000005899	Smpd4	77626	protein_coding	520.559	0.0103031	0.0644421	0.159882	0.872974	0.942901	0.0103031
ENSMUSG00000029298	Gbp9	236573	protein_coding	14.6917	0.0103142	0.407116	0.0253347	0.979788	0.992429	0.0103142
ENSMUSG00000062762	Ei24	13663	protein_coding	2152.18	-0.0103197	0.0381868	-0.270243	0.786974	0.900576	0.0103197
ENSMUSG00000039176	Polg	18975	protein_coding	1638.38	-0.0103386	0.0490066	-0.210964	0.832915	0.925878	0.0103386
ENSMUSG00000040659	Efhd2	27984	protein_coding	2373.95	-0.0103404	0.0615787	-0.167922	0.866645	0.939715	0.0103404
ENSMUSG00000038708	Golga4	54214	protein_coding	6255.04	0.0103542	0.0314631	0.329089	0.742088	0.876754	0.0103542
ENSMUSG00000013858	Tmem259	216157	protein_coding	1946.88	0.0103659	0.0960345	0.107939	0.914044	0.961719	0.0103659
ENSMUSG00000041817	Fam169a	320557	protein_coding	8.85935	0.0103906	0.441335	0.0235436	0.981217	0.993013	0.0103906
ENSMUSG00000038342	Mlxip	208104	protein_coding	1342.46	0.0104407	0.0751854	0.138866	0.889556	0.950734	0.0104407
ENSMUSG00000031299	Pdha1	18597	protein_coding	6357.75	-0.010443	0.0393113	-0.265649	0.79051	0.902361	0.010443
ENSMUSG00000052031	Tagap1	380608	protein_coding	179.276	0.0104495	0.110889	0.0942344	0.924923	0.967142	0.0104495
ENSMUSG00000031969	Acad8	66948	protein_coding	1052.15	0.0104858	0.0519599	0.201806	0.840068	0.929183	0.0104858
ENSMUSG00000028030	Tbck	271981	protein_coding	966.307	-0.0105324	0.047468	-0.221884	0.824405	0.921867	0.0105324
ENSMUSG00000013033	Adgrl1	330814	protein_coding	50.8092	0.010537	0.170775	0.0617012	0.950801	0.979948	0.010537
ENSMUSG00000038181	Chpf2	100910	protein_coding	537.799	0.0105388	0.0893469	0.117954	0.906104	0.958651	0.0105388
ENSMUSG00000034041	Lyl1	17095	protein_coding	15.1461	0.0105415	0.368292	0.0286226	0.977166	0.990867	0.0105415
ENSMUSG00000029089	5730480H06Rik	66768	protein_coding	138.456	-0.0105599	0.113982	-0.092645	0.926186	0.967733	0.0105599
ENSMUSG00000029202	Pds5a	71521	protein_coding	2695.58	-0.0105648	0.0619235	-0.17061	0.86453	0.938495	0.0105648
ENSMUSG00000022338	Eny2	223527	protein_coding	887.723	-0.0105664	0.0566925	-0.186381	0.852146	0.933592	0.0105664
ENSMUSG00000027955	Gask1b	68659	protein_coding	10.1143	0.0105839	0.430961	0.0245588	0.980407	0.992621	0.0105839
ENSMUSG00000064140	Trim38	214158	protein_coding	35.5139	-0.0105927	0.216138	-0.049009	0.960912	0.984094	0.0105927
ENSMUSG00000071266	Zfp946	74149	protein_coding	452.872	-0.0106092	0.0889546	-0.119266	0.905065	0.958435	0.0106092
ENSMUSG00000033732	Sf3b3	101943	protein_coding	2308.23	-0.0106109	0.0585408	-0.181257	0.856166	0.935604	0.0106109
ENSMUSG00000005312	Ubqln1	56085	protein_coding	3038.81	0.0106137	0.0471702	0.225008	0.821973	0.920488	0.0106137
ENSMUSG00000002010	Idh3g	15929	protein_coding	3375.05	0.0106265	0.0536011	0.198251	0.842848	0.929982	0.0106265
ENSMUSG00000021497	Txndc15	69672	protein_coding	836.497	0.0106627	0.061744	0.172691	0.862894	0.937787	0.0106627
ENSMUSG00000006191	Cdkal1	68916	protein_coding	394.364	-0.0106632	0.0686626	-0.155299	0.876586	0.944777	0.0106632
ENSMUSG00000040782	Cop1	26374	protein_coding	1948.58	0.010687	0.0473426	0.225737	0.821406	0.920176	0.010687
ENSMUSG00000003363	Pld3	18807	protein_coding	619.165	-0.0106964	0.076754	-0.139359	0.889166	0.950734	0.0106964
ENSMUSG00000057858	Fam204a	76539	protein_coding	301.773	0.0107006	0.0871056	0.122847	0.902229	0.956875	0.0107006
ENSMUSG00000037104	Socs5	56468	protein_coding	293.808	0.0107095	0.0855254	0.125221	0.900349	0.955896	0.0107095
ENSMUSG00000015837	Sqstm1	18412	protein_coding	4454.72	-0.0107149	0.046205	-0.231899	0.816617	0.917421	0.0107149
ENSMUSG00000038039	Gcc2	70297	protein_coding	3118.52	0.0107252	0.0614669	0.174487	0.861483	0.937522	0.0107252
ENSMUSG00000027091	Zc3h15	69082	protein_coding	1488.36	0.0107341	0.0454038	0.236414	0.813112	0.915985	0.0107341
ENSMUSG00000019726	Lyst	17101	protein_coding	543.697	-0.0107582	0.0697026	-0.154345	0.877338	0.945177	0.0107582
ENSMUSG00000048307	Ankrd46	68839	protein_coding	510.866	0.0107677	0.0558894	0.192662	0.847224	0.930927	0.0107677
ENSMUSG00000037570	Mcrs1	51812	protein_coding	1075.48	0.01078	0.0470708	0.229017	0.818856	0.918529	0.01078
ENSMUSG00000028646	Rragc	54170	protein_coding	1108.81	0.0108071	0.0541894	0.199432	0.841925	0.929706	0.0108071
ENSMUSG00000032702	Kank1	107351	protein_coding	970.175	0.0108135	0.0563122	0.192028	0.84772	0.931085	0.0108135
ENSMUSG00000057054	Inca1	103844	protein_coding	25.7548	-0.0108371	0.246057	-0.0440429	0.96487	0.9859	0.0108371
ENSMUSG00000039048	Foxred1	235169	protein_coding	642.747	0.010843	0.0522881	0.207369	0.835721	0.927002	0.010843
ENSMUSG00000022671	Mzt2	72083	protein_coding	307.284	0.0108885	0.0812708	0.133978	0.89342	0.952355	0.0108885
ENSMUSG00000053929	Cyhr1	54151	protein_coding	1920.16	0.0108891	0.0435338	0.25013	0.802487	0.910121	0.0108891
ENSMUSG00000061374	Fiz1	23877	protein_coding	577.174	-0.0109051	0.0795094	-0.137155	0.890908	0.951124	0.0109051
ENSMUSG00000028954	Nub1	53312	protein_coding	1007.77	-0.0109078	0.0584574	-0.186593	0.85198	0.933592	0.0109078
ENSMUSG00000115987	Vps28	66914	protein_coding	2506.4	-0.0109313	0.0430211	-0.254091	0.799426	0.908423	0.0109313
ENSMUSG00000020682	Mmp28	118453	protein_coding	269.324	-0.0109427	0.0868278	-0.126027	0.89971	0.955524	0.0109427
ENSMUSG00000020954	Strn3	94186	protein_coding	1143.57	0.01097	0.0473949	0.23146	0.816957	0.917676	0.01097
ENSMUSG00000039298	Cdk5rap2	214444	protein_coding	457.881	0.010988	0.0735644	0.149366	0.881265	0.947098	0.010988
ENSMUSG00000004642	Slbp	20492	protein_coding	805.257	-0.0109964	0.0667934	-0.164633	0.869233	0.940692	0.0109964
ENSMUSG00000030744	Rps3	27050	protein_coding	18014.2	-0.0110418	0.0384647	-0.287063	0.774064	0.89378	0.0110418
ENSMUSG00000023965	Fbxl17	50758	protein_coding	502.479	-0.0110684	0.0637561	-0.173605	0.862176	0.937787	0.0110684
ENSMUSG00000029179	Zcchc4	78796	protein_coding	233.668	-0.0110698	0.0812253	-0.136285	0.891596	0.951426	0.0110698
ENSMUSG00000028530	Jak1	16451	protein_coding	2868.89	0.0111142	0.0402782	0.275936	0.782597	0.898826	0.0111142
ENSMUSG00000022419	Deptor	97998	protein_coding	2966.08	-0.0111248	0.062069	-0.179232	0.857755	0.935952	0.0111248
ENSMUSG00000038533	Cbfa2t2	12396	protein_coding	679.719	-0.0111302	0.0539562	-0.206283	0.83657	0.92756	0.0111302
ENSMUSG00000060798	Intu	380614	protein_coding	186.873	-0.0111345	0.133583	-0.0833526	0.933571	0.971022	0.0111345
ENSMUSG00000003166	Dgcr2	13356	protein_coding	1722.82	0.0111364	0.0348856	0.319226	0.749555	0.880476	0.0111364
ENSMUSG00000061718	Ppp1r1b	19049	protein_coding	5854.24	-0.01115	0.0698089	-0.159722	0.8731	0.942905	0.01115
ENSMUSG00000079509	Zfx	22764	protein_coding	979.642	-0.0111719	0.0533844	-0.209273	0.834235	0.92648	0.0111719
ENSMUSG00000022387	Brd1	223770	protein_coding	2598.81	0.0111755	0.0429718	0.260065	0.794814	0.904782	0.0111755
ENSMUSG00000021485	Mxd3	17121	protein_coding	99.3951	-0.0111861	0.15407	-0.0726041	0.942121	0.97469	0.0111861
ENSMUSG00000034377	Tulp4	68842	protein_coding	1741.65	-0.011219	0.0500409	-0.224197	0.822604	0.92066	0.011219
ENSMUSG00000032279	Idh3a	67834	protein_coding	3519.72	-0.0112308	0.0570369	-0.196903	0.843903	0.930178	0.0112308
ENSMUSG00000005656	Snx6	72183	protein_coding	1189.58	0.0112308	0.0557655	0.201394	0.840391	0.929368	0.0112308
ENSMUSG00000032763	Ilvbl	216136	protein_coding	1734.03	-0.0112418	0.0375744	-0.299189	0.764796	0.88944	0.0112418
ENSMUSG00000003161	Sri	109552	protein_coding	7752.27	0.0112637	0.0467431	0.240971	0.809578	0.914482	0.0112637
ENSMUSG00000033623	Pcgf3	69587	protein_coding	1718.92	0.0112972	0.054942	0.20562	0.837087	0.927812	0.0112972
ENSMUSG00000059070	Rpl18	19899	protein_coding	10348.3	0.0113159	0.0394326	0.286968	0.774137	0.893793	0.0113159
ENSMUSG00000027243	Harbi1	241547	protein_coding	319.547	-0.0113259	0.0857395	-0.132097	0.894908	0.953178	0.0113259
ENSMUSG00000009246	Trpm5	56843	protein_coding	625.174	0.0113263	0.0878691	0.1289	0.897437	0.954463	0.0113263
ENSMUSG00000025555	Farp1	223254	protein_coding	953.007	-0.0113369	0.0542049	-0.209149	0.834332	0.92648	0.0113369
ENSMUSG00000024962	Vegfb	22340	protein_coding	176.21	-0.0113429	0.139407	-0.0813651	0.935152	0.971726	0.0113429
ENSMUSG00000042041	2010003K11Rik	69861	protein_coding	300.521	-0.0113482	0.150595	-0.0753557	0.939932	0.973932	0.0113482
ENSMUSG00000004356	Utp20	70683	protein_coding	1993.38	0.0113639	0.068473	0.165961	0.868187	0.940313	0.0113639
ENSMUSG00000090935	Synj2bp	24071	protein_coding	1418.96	0.0113678	0.0568482	0.199969	0.841505	0.929614	0.0113678
ENSMUSG00000034282	Evpl	14027	protein_coding	1707.64	0.0113694	0.103952	0.109372	0.912907	0.961247	0.0113694
ENSMUSG00000074406	Zfp628	232816	protein_coding	198.981	0.0113701	0.122992	0.0924459	0.926344	0.967733	0.0113701
ENSMUSG00000024818	Slc25a45	107375	protein_coding	62.1427	0.0113719	0.227559	0.0499736	0.960143	0.983923	0.0113719
ENSMUSG00000040850	Psme4	103554	protein_coding	3767.13	0.0113724	0.0484016	0.234959	0.814241	0.916409	0.0113724
ENSMUSG00000028696	Ipp	16351	protein_coding	260.792	0.0113871	0.0887322	0.128331	0.897887	0.954467	0.0113871
ENSMUSG00000031154	Otud5	54644	protein_coding	1581.34	-0.0114012	0.0580147	-0.196523	0.844201	0.930211	0.0114012
ENSMUSG00000092819	Gm23639	115489002	snoRNA	84.7252	-0.0114019	0.30714	-0.0371226	0.970387	0.988094	0.0114019
ENSMUSG00000021816	Ppp3cb	19056	protein_coding	914.869	-0.0114098	0.0567961	-0.200891	0.840784	0.929614	0.0114098
ENSMUSG00000022683	Pla2g10	26565	protein_coding	1307.43	0.0114427	0.0901096	0.126987	0.898951	0.955323	0.0114427
ENSMUSG00000024142	Mlst8	56716	protein_coding	530.582	-0.011454	0.0579972	-0.197493	0.843442	0.930152	0.011454
ENSMUSG00000032320	Rcn2	26611	protein_coding	488.773	0.0114559	0.0633537	0.180824	0.856506	0.935611	0.0114559
ENSMUSG00000029614	Rpl6	19988	protein_coding	8528.06	-0.0114996	0.0489377	-0.234984	0.814221	0.916409	0.0114996
ENSMUSG00000010358	Ifi35	70110	protein_coding	460.532	-0.0115107	0.0799111	-0.144044	0.885466	0.949314	0.0115107
ENSMUSG00000025979	Mob4	19070	protein_coding	1390.88	-0.0115151	0.0474721	-0.242566	0.808341	0.913597	0.0115151
ENSMUSG00000032812	Arap1	69710	protein_coding	1767.8	-0.0115351	0.0642254	-0.179603	0.857464	0.935864	0.0115351
ENSMUSG00000028556	Dock7	67299	protein_coding	1426.48	-0.0115356	0.0455081	-0.253485	0.799894	0.90857	0.0115356
ENSMUSG00000040616	Tmem51	214359	protein_coding	627.645	0.0115595	0.0629804	0.183541	0.854374	0.934988	0.0115595
ENSMUSG00000028860	Sytl1	269589	protein_coding	1586.4	-0.0116119	0.0841793	-0.137943	0.890286	0.951039	0.0116119
ENSMUSG00000022706	Mrpl40	18100	protein_coding	682.169	-0.0116294	0.0589079	-0.197417	0.843501	0.930152	0.0116294
ENSMUSG00000048442	Smim5	66528	protein_coding	168.288	-0.0116333	0.101419	-0.114705	0.908679	0.959237	0.0116333
ENSMUSG00000032899	Styk1	243659	protein_coding	2984	0.0116456	0.0420218	0.277133	0.781678	0.898576	0.0116456
ENSMUSG00000029518	Rab35	77407	protein_coding	1383.06	0.0116654	0.0487301	0.239388	0.810805	0.914839	0.0116654
ENSMUSG00000009470	Tnpo1	238799	protein_coding	3349.54	-0.0116673	0.0384266	-0.303626	0.761413	0.887493	0.0116673
ENSMUSG00000020205	Phlda1	21664	protein_coding	159.624	-0.0116793	0.110278	-0.105908	0.915655	0.962443	0.0116793
ENSMUSG00000042492	Tbc1d10b	68449	protein_coding	1216.62	0.0116813	0.0839155	0.139203	0.88929	0.950734	0.0116813
ENSMUSG00000004508	Gab2	14389	protein_coding	398.403	-0.0117018	0.0897083	-0.130442	0.896216	0.953823	0.0117018
ENSMUSG00000018841	Rad51d	19364	protein_coding	555.925	-0.0117023	0.055317	-0.211549	0.832459	0.925802	0.0117023
ENSMUSG00000091512	Lamtor3	56692	protein_coding	615.76	0.0117058	0.0719549	0.162682	0.870769	0.941635	0.0117058
ENSMUSG00000041625	Ggact	223267	protein_coding	1171.92	0.0117178	0.078871	0.14857	0.881893	0.947332	0.0117178
ENSMUSG00000025270	Alas2	11656	protein_coding	11.0259	-0.011765	0.386553	-0.0304357	0.97572	0.99049	0.011765
ENSMUSG00000000740	Rpl13	270106	protein_coding	9809.77	-0.0117738	0.0590072	-0.199532	0.841847	0.929706	0.0117738
ENSMUSG00000027646	Src	20779	protein_coding	4070.6	-0.0117773	0.060845	-0.193562	0.846519	0.930889	0.0117773
ENSMUSG00000030554	Synm	233335	protein_coding	7.28782	-0.0117779	0.432684	-0.0272204	0.978284	0.991565	0.0117779
ENSMUSG00000025283	Sat1	20229	protein_coding	4205.94	0.011778	0.0697263	0.168918	0.865861	0.939298	0.011778
ENSMUSG00000028988	Ctnnbip1	67087	protein_coding	474.001	-0.011815	0.0685997	-0.172231	0.863256	0.937932	0.011815
ENSMUSG00000040383	Aqr	11834	protein_coding	1252.41	0.0118286	0.0590385	0.200355	0.841203	0.929614	0.0118286
ENSMUSG00000066191	Anks6	75691	protein_coding	234.051	0.0118362	0.102684	0.115269	0.908232	0.959154	0.0118362
ENSMUSG00000027661	Slc2a10	170441	protein_coding	245.353	-0.0118465	0.0886011	-0.133706	0.893635	0.95242	0.0118465
ENSMUSG00000051295	9630028B13Rik	319562	lncRNA	19.2921	0.0118579	0.312138	0.0379892	0.969696	0.987827	0.0118579
ENSMUSG00000020647	Ncoa1	17977	protein_coding	1444.53	-0.0118645	0.065464	-0.181236	0.856182	0.935604	0.0118645
ENSMUSG00000029480	Dhx37	208144	protein_coding	314.574	0.011866	0.077068	0.153968	0.877635	0.945241	0.011866
ENSMUSG00000079614	Seh1l	72124	protein_coding	992.131	-0.0118964	0.0557641	-0.213334	0.831067	0.925277	0.0118964
ENSMUSG00000039804	Ncoa5	228869	protein_coding	572.624	-0.0119009	0.0611476	-0.194625	0.845686	0.930827	0.0119009
ENSMUSG00000063065	Mapk3	26417	protein_coding	6651.13	0.0119131	0.0617549	0.19291	0.84703	0.930927	0.0119131
ENSMUSG00000032939	Nup93	71805	protein_coding	491.177	0.0119142	0.105433	0.113002	0.910029	0.959845	0.0119142
ENSMUSG00000043895	S1pr2	14739	protein_coding	42.8819	0.0119207	0.195882	0.0608564	0.951474	0.98032	0.0119207
ENSMUSG00000029050	Ski	20481	protein_coding	1501	-0.0119356	0.0724605	-0.164719	0.869165	0.940692	0.0119356
ENSMUSG00000042772	Smg7	226517	protein_coding	1465.87	0.0119544	0.0429418	0.278387	0.780715	0.898302	0.0119544
ENSMUSG00000040549	Ckap5	75786	protein_coding	1862.54	-0.0119593	0.0661521	-0.180785	0.856536	0.935611	0.0119593
ENSMUSG00000028036	Ptgfr	19220	protein_coding	10.3964	-0.0119601	0.367758	-0.0325217	0.974056	0.989394	0.0119601
ENSMUSG00000067369	Trmt2b	215201	protein_coding	1081.46	0.0119671	0.0584909	0.204598	0.837886	0.928043	0.0119671
ENSMUSG00000068267	Cenpb	12616	protein_coding	5368.17	-0.0119807	0.0555578	-0.215644	0.829265	0.924227	0.0119807
ENSMUSG00000025236	Adpgk	72141	protein_coding	367.874	0.0119937	0.083278	0.144019	0.885485	0.949314	0.0119937
ENSMUSG00000020516	Rps6kb1	72508	protein_coding	863.466	0.0119994	0.054356	0.220755	0.825283	0.922274	0.0119994
ENSMUSG00000001082	Mfsd10	68294	protein_coding	412.009	0.0120052	0.108341	0.11081	0.911767	0.960548	0.0120052
ENSMUSG00000025893	Kbtbd3	69149	protein_coding	104.223	0.0120151	0.16598	0.072389	0.942292	0.97475	0.0120151
ENSMUSG00000029499	Pxmp2	19301	protein_coding	90.8504	-0.0120586	0.149295	-0.0807703	0.935625	0.971967	0.0120586
ENSMUSG00000066152	Slc31a2	20530	protein_coding	297.07	-0.0120707	0.086947	-0.138828	0.889586	0.950734	0.0120707
ENSMUSG00000034949	Zfr2	103406	protein_coding	82.6061	0.012098	0.174791	0.0692141	0.944819	0.976174	0.012098
ENSMUSG00000084957	Bbip1	100503572	protein_coding	424.948	0.0121037	0.071248	0.169881	0.865104	0.938898	0.0121037
ENSMUSG00000010601	Apol7a	75761	protein_coding	171.235	-0.0121037	0.201956	-0.0599326	0.952209	0.980664	0.0121037
ENSMUSG00000049643	2310022A10Rik	66367	protein_coding	141.278	0.0121064	0.112306	0.107798	0.914156	0.961719	0.0121064
ENSMUSG00000022614	Lmf2	105847	protein_coding	415.257	-0.0121194	0.0854491	-0.141831	0.887213	0.950198	0.0121194
ENSMUSG00000070394	Tmem256	69186	protein_coding	637.648	0.0121459	0.0871729	0.139331	0.889189	0.950734	0.0121459
ENSMUSG00000022898	Vps26c	13185	protein_coding	934.776	0.0121508	0.0493249	0.246341	0.805418	0.911699	0.0121508
ENSMUSG00000037519	Ppfia1	233977	protein_coding	1539.4	0.0121596	0.044547	0.272962	0.784883	0.899716	0.0121596
ENSMUSG00000053347	Zfp943	74670	protein_coding	442.204	-0.0121792	0.07087	-0.171852	0.863554	0.938003	0.0121792
ENSMUSG00000047832	Cdca4	71963	protein_coding	505.124	0.0122551	0.0685374	0.178809	0.858088	0.936097	0.0122551
ENSMUSG00000060121	Gemin2	66603	protein_coding	136.765	-0.0122826	0.113961	-0.107778	0.914171	0.961719	0.0122826
ENSMUSG00000050471	Fam118b	109229	protein_coding	555.79	0.0122838	0.066518	0.184669	0.853488	0.934372	0.0122838
ENSMUSG00000029670	Ing3	71777	protein_coding	332.227	-0.0123093	0.0732567	-0.16803	0.86656	0.939686	0.0123093
ENSMUSG00000058799	Nap1l1	53605	protein_coding	887.308	-0.0123108	0.0956039	-0.128768	0.897541	0.954463	0.0123108
ENSMUSG00000021039	Snw1	66354	protein_coding	1034.71	0.0123152	0.0523019	0.235464	0.813848	0.91629	0.0123152
ENSMUSG00000034285	Nipsnap1	18082	protein_coding	1179.98	0.0123231	0.051658	0.238552	0.811453	0.91519	0.0123231
ENSMUSG00000030727	Rabep2	70314	protein_coding	673.413	0.0123473	0.0803983	0.153577	0.877943	0.945241	0.0123473
ENSMUSG00000002804	Nudt14	66174	protein_coding	613.002	-0.0123505	0.0809697	-0.152532	0.878768	0.945571	0.0123505
ENSMUSG00000042502	Cd2bp2	70233	protein_coding	1012.18	0.0123518	0.0566229	0.218142	0.827318	0.923333	0.0123518
ENSMUSG00000006169	Clint1	216705	protein_coding	5832.72	-0.0123567	0.0310223	-0.398317	0.690397	0.844575	0.0123567
ENSMUSG00000022255	Mtdh	67154	protein_coding	2552.05	0.0123601	0.0490357	0.252063	0.800992	0.909242	0.0123601
ENSMUSG00000052085	Dock8	76088	protein_coding	738.812	-0.0123776	0.0594621	-0.208159	0.835105	0.926699	0.0123776
ENSMUSG00000049687	Pheta2	338368	protein_coding	12.665	0.0123855	0.345888	0.0358079	0.971436	0.988537	0.0123855
ENSMUSG00000024853	Sf3b2	319322	protein_coding	4147.22	0.0123864	0.0379623	0.326282	0.744211	0.87823	0.0123864
ENSMUSG00000018965	Ywhah	22629	protein_coding	3169.56	0.0124074	0.0517617	0.239702	0.810562	0.91476	0.0124074
ENSMUSG00000068101	Cenpm	66570	protein_coding	88.298	-0.0124089	0.15729	-0.0788923	0.937118	0.972704	0.0124089
ENSMUSG00000004626	Stxbp2	20911	protein_coding	2190.84	-0.0124131	0.0397769	-0.312068	0.754989	0.883719	0.0124131
ENSMUSG00000024908	Ppp6r3	52036	protein_coding	4321.62	-0.0124343	0.0338018	-0.367858	0.712979	0.858613	0.0124343
ENSMUSG00000020460	Rps27a	78294	protein_coding	7043.72	0.0124508	0.042009	0.296383	0.766937	0.890537	0.0124508
ENSMUSG00000074480	Mex3a	72640	protein_coding	45.3497	0.0124868	0.181447	0.0688178	0.945135	0.976375	0.0124868
ENSMUSG00000004561	Mettl17	52535	protein_coding	355.385	0.0125411	0.0733177	0.171052	0.864183	0.938307	0.0125411
ENSMUSG00000041268	Dmxl2	235380	protein_coding	44.9955	0.012574	0.191915	0.0655183	0.947761	0.978148	0.012574
ENSMUSG00000004221	Ikbkg	16151	protein_coding	1312.38	0.012608	0.0447575	0.281695	0.778177	0.896853	0.012608
ENSMUSG00000036805	Noxa1	241275	protein_coding	1304.09	0.0126415	0.0666167	0.189765	0.849494	0.931958	0.0126415
ENSMUSG00000030613	Ccdc90b	66365	protein_coding	374.316	-0.0127473	0.0701741	-0.181652	0.855855	0.935592	0.0127473
ENSMUSG00000057375	Yipf1	230584	protein_coding	2752.11	0.0127566	0.0360794	0.353569	0.723662	0.865314	0.0127566
ENSMUSG00000020844	Nxn	18230	protein_coding	37.5372	-0.0127807	0.219306	-0.058278	0.953527	0.981023	0.0127807
ENSMUSG00000024621	Csf1r	12978	protein_coding	13.5846	-0.0127909	0.335101	-0.0381702	0.969552	0.987808	0.0127909
ENSMUSG00000029507	Pus1	56361	protein_coding	564.153	0.012808	0.0790745	0.161974	0.871326	0.941878	0.012808
ENSMUSG00000034432	Cops8	108679	protein_coding	579.778	0.0128158	0.0589436	0.217425	0.827877	0.923349	0.0128158
ENSMUSG00000045817	Zfp36l2	12193	protein_coding	4264	0.0128275	0.0975403	0.13151	0.895372	0.953302	0.0128275
ENSMUSG00000001016	Ilf2	67781	protein_coding	1039.14	0.0128402	0.0590485	0.217452	0.827856	0.923349	0.0128402
ENSMUSG00000025602	Zfp202	80902	protein_coding	49.9209	0.0128427	0.191264	0.0671465	0.946465	0.977374	0.0128427
ENSMUSG00000044125	9530080O11Rik	319247	lncRNA	15.0394	0.0128611	0.295225	0.0435638	0.965252	0.986105	0.0128611
ENSMUSG00000020272	Stk10	20868	protein_coding	856.814	-0.0128776	0.113029	-0.113932	0.909292	0.959447	0.0128776
ENSMUSG00000018428	Akap1	11640	protein_coding	2625.89	0.0128793	0.0413279	0.311636	0.755317	0.883898	0.0128793
ENSMUSG00000020485	Supt4a	20922	protein_coding	538.748	0.0128807	0.0613895	0.209819	0.833809	0.92634	0.0128807
ENSMUSG00000028195	Ccn1	16007	protein_coding	1299.54	0.0129161	0.136928	0.0943274	0.924849	0.967128	0.0129161
ENSMUSG00000024758	Rtn3	20168	protein_coding	3148.54	-0.0129175	0.0423101	-0.305304	0.760135	0.886576	0.0129175
ENSMUSG00000022246	Rai14	75646	protein_coding	790.137	-0.012964	0.0575637	-0.225211	0.821815	0.920376	0.012964
ENSMUSG00000028312	Smc2	14211	protein_coding	698.21	0.0129685	0.133182	0.0973742	0.922429	0.965912	0.0129685
ENSMUSG00000004864	Mapk13	26415	protein_coding	2608.35	0.0129897	0.0479266	0.271034	0.786365	0.900452	0.0129897
ENSMUSG00000003135	Cnot11	52846	protein_coding	594.301	0.0130529	0.0658351	0.198267	0.842836	0.929982	0.0130529
ENSMUSG00000020570	Sypl	19027	protein_coding	3372.28	-0.0130641	0.0474933	-0.275072	0.783261	0.898858	0.0130641
ENSMUSG00000025154	Arhgap19	71085	protein_coding	245.538	-0.0130695	0.0944967	-0.138307	0.889998	0.950908	0.0130695
ENSMUSG00000018474	Chd3	216848	protein_coding	1551.09	0.0131592	0.0590633	0.222798	0.823693	0.921536	0.0131592
ENSMUSG00000061171	Slc38a11	320106	protein_coding	44.3301	-0.0131985	0.202396	-0.0652113	0.948006	0.978275	0.0131985
ENSMUSG00000055538	Zcchc24	71918	protein_coding	10.4413	0.0132047	0.441265	0.0299246	0.976127	0.990526	0.0132047
ENSMUSG00000106918	Mrpl33	66845	protein_coding	518.64	-0.0132411	0.056056	-0.236213	0.813268	0.915985	0.0132411
ENSMUSG00000030652	Coq7	12850	protein_coding	572.002	0.0132447	0.0674076	0.196487	0.844229	0.930211	0.0132447
ENSMUSG00000032380	Dapk2	13143	protein_coding	738.185	-0.0132466	0.0540789	-0.244949	0.806496	0.912178	0.0132466
ENSMUSG00000058174	Gm5148	381438	protein_coding	37.2227	0.0132504	0.208103	0.0636723	0.949231	0.979039	0.0132504
ENSMUSG00000031595	Pdgfrl	68797	protein_coding	5.91749	0.0132581	0.522991	0.0253505	0.979775	0.992429	0.0132581
ENSMUSG00000029352	Crybb3	12962	protein_coding	9.73961	0.0132667	0.410692	0.0323032	0.97423	0.989464	0.0132667
ENSMUSG00000040631	Dok4	114255	protein_coding	2233.86	-0.013274	0.0642894	-0.206473	0.836422	0.92746	0.013274
ENSMUSG00000051469	Zfp24	59057	protein_coding	919.529	0.0132779	0.0518197	0.256232	0.797772	0.907119	0.0132779
ENSMUSG00000057363	Uxs1	67883	protein_coding	445.067	0.0132907	0.0657545	0.202126	0.839818	0.92899	0.0132907
ENSMUSG00000066037	Hnrnpr	74326	protein_coding	1075.58	0.0132968	0.0571072	0.232839	0.815887	0.917021	0.0132968
ENSMUSG00000038605	Samd10	229011	protein_coding	330.124	-0.0133045	0.0735883	-0.180796	0.856528	0.935611	0.0133045
ENSMUSG00000062906	Hdac10	170787	protein_coding	462.137	-0.0133436	0.0563767	-0.236686	0.8129	0.915985	0.0133436
ENSMUSG00000028792	Ak2	11637	protein_coding	4768.73	0.0133522	0.0529371	0.252228	0.800865	0.909225	0.0133522
ENSMUSG00000037890	Wdr19	213081	protein_coding	198.252	-0.0133659	0.109055	-0.122561	0.902455	0.957052	0.0133659
ENSMUSG00000066278	Vps37b	330192	protein_coding	440.124	0.0133803	0.0814946	0.164186	0.869584	0.940692	0.0133803
ENSMUSG00000071724	Smpd5	100503915	protein_coding	8.32707	-0.0133821	0.414554	-0.0322807	0.974248	0.989464	0.0133821
ENSMUSG00000036046	5031439G07Rik	223739	protein_coding	1129.26	-0.0133869	0.0611262	-0.219005	0.826646	0.92306	0.0133869
ENSMUSG00000018932	Map2k3	26397	protein_coding	998.094	0.0133902	0.0514824	0.260093	0.794792	0.904782	0.0133902
ENSMUSG00000022412	Mief1	239555	protein_coding	1192.97	-0.0133923	0.0443039	-0.302282	0.762437	0.887977	0.0133923
ENSMUSG00000028494	Plin2	11520	protein_coding	2360.64	-0.0134042	0.0674665	-0.198679	0.842514	0.929981	0.0134042
ENSMUSG00000018189	Uchl5	56207	protein_coding	355.29	-0.0134201	0.0704164	-0.190582	0.848853	0.931679	0.0134201
ENSMUSG00000035011	Zbtb7a	16969	protein_coding	3213.73	0.0134513	0.0798779	0.168398	0.86627	0.939561	0.0134513
ENSMUSG00000058440	Nrf1	18181	protein_coding	644.728	0.0134706	0.0683087	0.197201	0.84367	0.930175	0.0134706
ENSMUSG00000024944	Arl2	56327	protein_coding	326.589	-0.0134756	0.0685349	-0.196624	0.844122	0.930211	0.0134756
ENSMUSG00000028920	Fbxo42	213499	protein_coding	759.516	0.0134804	0.0779731	0.172886	0.862741	0.937787	0.0134804
ENSMUSG00000070371	Prss36	77613	protein_coding	55.0614	0.0134833	0.162752	0.0828458	0.933974	0.971254	0.0134833
ENSMUSG00000029135	Fosl2	14284	protein_coding	5181.8	0.0135128	0.0630878	0.214191	0.830398	0.92485	0.0135128
ENSMUSG00000071172	Srsf3	20383	protein_coding	2921.5	-0.0135238	0.088824	-0.152254	0.878986	0.945595	0.0135238
ENSMUSG00000022471	Xrcc6	14375	protein_coding	538.25	0.0135324	0.0792606	0.170734	0.864433	0.938453	0.0135324
ENSMUSG00000024892	Pcx	18563	protein_coding	2060.91	-0.0135376	0.124974	-0.108323	0.91374	0.961719	0.0135376
ENSMUSG00000013275	Slc41a1	98396	protein_coding	377.346	-0.0135552	0.0659698	-0.205477	0.8372	0.927812	0.0135552
ENSMUSG00000033430	Terf2ip	57321	protein_coding	495.853	-0.0135805	0.0769528	-0.176478	0.859918	0.936766	0.0135805
ENSMUSG00000025437	Usp33	170822	protein_coding	1837.12	-0.0135833	0.0468346	-0.290028	0.771795	0.892559	0.0135833
ENSMUSG00000059187	Tafa1	320265	protein_coding	6.35709	-0.0135896	0.501883	-0.0270773	0.978398	0.991618	0.0135896
ENSMUSG00000034825	Nrip3	78593	protein_coding	19.0358	0.0135979	0.353118	0.038508	0.969283	0.987805	0.0135979
ENSMUSG00000032518	Rpsa	16785	protein_coding	18707	0.013614	0.0458711	0.296789	0.766628	0.890414	0.013614
ENSMUSG00000024750	Zfand5	22682	protein_coding	2839.05	0.0136346	0.097347	0.140062	0.888611	0.950734	0.0136346
ENSMUSG00000054400	Cklf	75458	protein_coding	99.5067	0.0136879	0.121455	0.1127	0.910268	0.959961	0.0136879
ENSMUSG00000021023	Prorp	66132	protein_coding	381.005	0.0137762	0.0752035	0.183186	0.854652	0.935123	0.0137762
ENSMUSG00000035215	Lsm7	66094	protein_coding	173.266	0.0137857	0.095737	0.143995	0.885504	0.949314	0.0137857
ENSMUSG00000024258	Polr2d	69241	protein_coding	262.582	-0.0138101	0.0907485	-0.152179	0.879045	0.945595	0.0138101
ENSMUSG00000038525	Armc10	67211	protein_coding	820.363	-0.0138491	0.0715557	-0.193543	0.846534	0.930889	0.0138491
ENSMUSG00000031246	Sh3bgrl	56726	protein_coding	3189.55	0.0138548	0.0516579	0.268203	0.788543	0.901391	0.0138548
ENSMUSG00000039813	Tbc1d2	381605	protein_coding	1297.64	-0.0138561	0.078948	-0.175509	0.86068	0.937081	0.0138561
ENSMUSG00000036977	Anapc10	68999	protein_coding	149.308	0.0138752	0.111796	0.124111	0.901227	0.956379	0.0138752
ENSMUSG00000024556	Me2	107029	protein_coding	4519.76	0.013891	0.0705022	0.197029	0.843805	0.930175	0.013891
ENSMUSG00000043257	Pigv	230801	protein_coding	595.885	0.0139056	0.0912266	0.152429	0.878848	0.945573	0.0139056
ENSMUSG00000026174	Cnot9	58184	protein_coding	817.017	0.0139111	0.0642621	0.216475	0.828618	0.923812	0.0139111
ENSMUSG00000037062	Sh3glb1	54673	protein_coding	2724.75	-0.0139122	0.0377367	-0.368665	0.712378	0.858249	0.0139122
ENSMUSG00000060938	Rpl26	19941	protein_coding	9238.87	-0.0139303	0.0311002	-0.447916	0.654214	0.822	0.0139303
ENSMUSG00000028040	Efna4	13639	protein_coding	142.928	0.0139399	0.114803	0.121425	0.903355	0.957534	0.0139399
ENSMUSG00000005102	Eif2ak4	27103	protein_coding	671.398	0.0139451	0.0616473	0.226207	0.82104	0.920019	0.0139451
ENSMUSG00000029708	Gcc1	74375	protein_coding	636.97	-0.0139513	0.0612171	-0.227899	0.819725	0.919197	0.0139513
ENSMUSG00000055560	Zfp459	328274	protein_coding	65.5306	0.0139712	0.1425	0.0980432	0.921898	0.965544	0.0139712
ENSMUSG00000032898	Fbxo21	231670	protein_coding	597.43	-0.0139924	0.0739809	-0.189136	0.849986	0.932293	0.0139924
ENSMUSG00000072258	Taf1a	21339	protein_coding	160.604	-0.0140821	0.129517	-0.108728	0.913418	0.961596	0.0140821
ENSMUSG00000070730	Rmdn3	67809	protein_coding	1327.42	-0.0140828	0.0656955	-0.214365	0.830262	0.924827	0.0140828
ENSMUSG00000026563	Tada1	27878	protein_coding	218.867	0.0140832	0.0851241	0.165443	0.868595	0.940565	0.0140832
ENSMUSG00000032307	Ube2q2	109161	protein_coding	613.133	-0.0140861	0.0565136	-0.249252	0.803166	0.910364	0.0140861
ENSMUSG00000027650	Tti1	75425	protein_coding	398.841	-0.014094	0.0696163	-0.202453	0.839563	0.928899	0.014094
ENSMUSG00000036435	Exoc1	69940	protein_coding	781.205	-0.0141224	0.0634951	-0.222417	0.823989	0.921722	0.0141224
ENSMUSG00000030016	Zfp638	18139	protein_coding	1667.01	0.0141418	0.0741945	0.190604	0.848836	0.931679	0.0141418
ENSMUSG00000049739	Zfp646	233905	protein_coding	1495.97	-0.0141475	0.0456837	-0.309684	0.756801	0.884544	0.0141475
ENSMUSG00000050708	Ftl1	14325	protein_coding	8913.15	-0.0141671	0.0496709	-0.285219	0.775476	0.894975	0.0141671
ENSMUSG00000015214	Mtmr1	53332	protein_coding	769.873	0.0141725	0.0490663	0.288843	0.772701	0.893159	0.0141725
ENSMUSG00000006673	Qrich1	69232	protein_coding	2061.97	-0.0141824	0.038278	-0.370511	0.711002	0.857064	0.0141824
ENSMUSG00000022800	Fyttd1	69823	protein_coding	916.294	0.0142089	0.0643101	0.220943	0.825137	0.922174	0.0142089
ENSMUSG00000030432	Rpl28	19943	protein_coding	7852.41	-0.0142602	0.0490148	-0.290936	0.7711	0.892332	0.0142602
ENSMUSG00000022620	Arsa	11883	protein_coding	508.657	-0.0142738	0.0680512	-0.209752	0.833861	0.92634	0.0142738
ENSMUSG00000040321	Zfp770	228491	protein_coding	134.086	-0.014278	0.121047	-0.117954	0.906104	0.958651	0.014278
ENSMUSG00000031983	2310022B05Rik	69551	protein_coding	458.606	0.0142894	0.0827924	0.172594	0.862971	0.937787	0.0142894
ENSMUSG00000022526	Zfp251	71591	protein_coding	316.694	-0.0143382	0.0838873	-0.170922	0.864285	0.938355	0.0143382
ENSMUSG00000026155	Smap1	98366	protein_coding	526.696	-0.0143818	0.0597693	-0.240622	0.809848	0.914534	0.0143818
ENSMUSG00000033047	Eif3l	223691	protein_coding	3691.63	0.0143931	0.0457895	0.314331	0.753269	0.882655	0.0143931
ENSMUSG00000024604	Rbm22	66810	protein_coding	835.894	-0.0144114	0.0495965	-0.290573	0.771378	0.892333	0.0144114
ENSMUSG00000020246	Hcfc2	67933	protein_coding	364.308	-0.0144213	0.0714793	-0.201755	0.840108	0.929183	0.0144213
ENSMUSG00000028042	Zbtb7b	22724	protein_coding	5616.69	0.0144415	0.0887421	0.162736	0.870726	0.941635	0.0144415
ENSMUSG00000027185	Nat10	98956	protein_coding	558.796	-0.0144673	0.0760384	-0.190263	0.849103	0.931783	0.0144673
ENSMUSG00000039318	Rab3gap2	98732	protein_coding	1225.71	0.0145164	0.0453231	0.320286	0.748751	0.880476	0.0145164
ENSMUSG00000021518	Ptdss1	19210	protein_coding	2601.62	0.0145708	0.0402294	0.362193	0.717208	0.861384	0.0145708
ENSMUSG00000032220	Myo1e	71602	protein_coding	2524.86	0.0145736	0.0610217	0.238827	0.81124	0.915014	0.0145736
ENSMUSG00000061838	Suclg2	20917	protein_coding	6152.38	-0.0145749	0.0320186	-0.455203	0.648963	0.81873	0.0145749
ENSMUSG00000024777	Ppp2r5b	225849	protein_coding	827.814	0.0145961	0.0727747	0.200566	0.841038	0.929614	0.0145961
ENSMUSG00000000001	Gnai3	14679	protein_coding	4128.89	0.0146149	0.0473517	0.308646	0.757591	0.885131	0.0146149
ENSMUSG00000044847	Lsm11	72290	protein_coding	302.669	-0.0146415	0.099037	-0.147838	0.88247	0.947573	0.0146415
ENSMUSG00000074282	Zfp94	22756	protein_coding	52.413	-0.0146516	0.164323	-0.0891633	0.928952	0.96879	0.0146516
ENSMUSG00000028960	Ube4b	63958	protein_coding	1188.49	-0.0146753	0.0519394	-0.282547	0.777524	0.896451	0.0146753
ENSMUSG00000003849	Nqo1	18104	protein_coding	1209.3	-0.0146836	0.0785906	-0.186836	0.851789	0.93352	0.0146836
ENSMUSG00000026568	Mpc2	70456	protein_coding	1818.16	0.0146946	0.0736068	0.199636	0.841765	0.929706	0.0146946
ENSMUSG00000021211	Akr1c12	622402	protein_coding	3053.7	-0.0147072	0.0481697	-0.30532	0.760122	0.886576	0.0147072
ENSMUSG00000028163	Nfkb1	18033	protein_coding	2231.24	-0.0147226	0.0359441	-0.409599	0.6821	0.839328	0.0147226
ENSMUSG00000015357	Clpx	270166	protein_coding	1266.69	0.0147432	0.0524246	0.281227	0.778536	0.896942	0.0147432
ENSMUSG00000022952	Runx1	12394	protein_coding	283.326	-0.0148085	0.0860741	-0.172044	0.863403	0.937933	0.0148085
ENSMUSG00000062031	Pgghg	212974	protein_coding	760.273	-0.0148213	0.0523493	-0.283123	0.777083	0.896142	0.0148213
ENSMUSG00000018322	Tomm34	67145	protein_coding	511.983	-0.0148301	0.0700674	-0.211655	0.832376	0.925802	0.0148301
ENSMUSG00000029569	Tmem168	101118	protein_coding	1902.7	0.014838	0.0593427	0.250039	0.802557	0.910121	0.014838
ENSMUSG00000032456	Nmnat3	74080	protein_coding	339.843	-0.0148516	0.096111	-0.154525	0.877196	0.945177	0.0148516
ENSMUSG00000038446	Cdc40	71713	protein_coding	523.795	-0.0148591	0.0644724	-0.230471	0.817725	0.918129	0.0148591
ENSMUSG00000026753	Ppp6c	67857	protein_coding	1466.01	0.0148656	0.0424035	0.350574	0.725908	0.866138	0.0148656
ENSMUSG00000021213	Akr1c13	27384	protein_coding	4571.09	0.0148717	0.0556566	0.267204	0.789312	0.901682	0.0148717
ENSMUSG00000024425	Ndfip1	65113	protein_coding	2343.78	0.014878	0.036964	0.4025	0.687316	0.842728	0.014878
ENSMUSG00000001942	Siae	22619	protein_coding	778.525	-0.014888	0.0670839	-0.221931	0.824368	0.921867	0.014888
ENSMUSG00000020715	Ern1	78943	protein_coding	1023.22	-0.0148972	0.063709	-0.233831	0.815116	0.916811	0.0148972
ENSMUSG00000017550	Atad5	237877	protein_coding	192.319	-0.0148986	0.128888	-0.115593	0.907975	0.959122	0.0148986
ENSMUSG00000061286	Exosc5	27998	protein_coding	435.028	0.0149235	0.0885899	0.168456	0.866224	0.939561	0.0149235
ENSMUSG00000038705	Gmeb2	229004	protein_coding	676.776	-0.0149261	0.0528275	-0.282543	0.777527	0.896451	0.0149261
ENSMUSG00000018143	Mafk	17135	protein_coding	2511.65	-0.0149393	0.0825892	-0.180886	0.856457	0.935611	0.0149393
ENSMUSG00000050271	Prag1	244418	protein_coding	822.752	0.0149837	0.0773996	0.193589	0.846498	0.930889	0.0149837
ENSMUSG00000037280	Galnt6	207839	protein_coding	3064.08	0.01501	0.0568861	0.26386	0.791888	0.903022	0.01501
ENSMUSG00000031505	Naxd	69225	protein_coding	1125.23	0.015046	0.0477665	0.31499	0.752769	0.882493	0.015046
ENSMUSG00000060923	Acyp2	75572	protein_coding	86.8341	0.0150557	0.173584	0.0867347	0.930882	0.969666	0.0150557
ENSMUSG00000009090	Ap1b1	11764	protein_coding	3304.59	-0.0150583	0.0546205	-0.27569	0.782787	0.898826	0.0150583
ENSMUSG00000080538	Gm25541	115489638	snRNA	17.8461	-0.0150617	0.367222	-0.0410152	0.967284	0.986874	0.0150617
ENSMUSG00000022855	Senp2	75826	protein_coding	886.99	-0.015074	0.0584317	-0.257976	0.796425	0.906035	0.015074
ENSMUSG00000024561	Mbd1	17190	protein_coding	1502.93	0.0150955	0.0467672	0.322779	0.746862	0.879915	0.0150955
ENSMUSG00000002771	Grin2d	14814	protein_coding	60.0856	0.0151067	0.172761	0.0874431	0.930319	0.969328	0.0151067
ENSMUSG00000068391	Chrac1	93696	protein_coding	396.906	-0.0151108	0.0755277	-0.20007	0.841426	0.929614	0.0151108
ENSMUSG00000017837	Nkiras2	71966	protein_coding	1913.33	0.0151634	0.0667743	0.227085	0.820358	0.91951	0.0151634
ENSMUSG00000025357	Dgka	13139	protein_coding	2592.84	0.0151782	0.061528	0.246688	0.805149	0.911459	0.0151782
ENSMUSG00000062352	Itgb1bp1	16413	protein_coding	130.473	0.0151857	0.12951	0.117255	0.906658	0.958737	0.0151857
ENSMUSG00000034278	Dnajc17	69408	protein_coding	159.316	0.0151875	0.101175	0.150111	0.880677	0.946656	0.0151875
ENSMUSG00000001247	Lsr	54135	protein_coding	1341.8	0.0151935	0.0744234	0.204149	0.838237	0.928098	0.0151935
ENSMUSG00000041000	Trim62	67525	protein_coding	114.241	0.0152605	0.133587	0.114236	0.909051	0.959447	0.0152605
ENSMUSG00000061894	Zscan20	269585	protein_coding	182.573	0.0152679	0.0971515	0.157156	0.875122	0.943767	0.0152679
ENSMUSG00000109901	Chmp1b	67064	protein_coding	1354.76	0.0152719	0.0517961	0.294846	0.768111	0.891239	0.0152719
ENSMUSG00000078941	Ak6	108143	protein_coding	199.262	0.0152828	0.0971226	0.157356	0.874964	0.943745	0.0152828
ENSMUSG00000034853	Acot11	329910	protein_coding	1492.36	0.0152844	0.0630018	0.242603	0.808313	0.913597	0.0152844
ENSMUSG00000025264	Tsr2	69499	protein_coding	229.244	0.0152914	0.0968329	0.157916	0.874523	0.943745	0.0152914
ENSMUSG00000062949	Atp11c	320940	protein_coding	478.899	-0.0153032	0.0712813	-0.214688	0.830011	0.924674	0.0153032
ENSMUSG00000004994	Ccdc130	67736	protein_coding	169.309	0.0153278	0.0937572	0.163485	0.870137	0.941223	0.0153278
ENSMUSG00000022897	Dyrk1a	13548	protein_coding	1651.45	-0.0153624	0.0443774	-0.346176	0.729211	0.868665	0.0153624
ENSMUSG00000037337	Map4k1	26411	protein_coding	23.7667	-0.0153699	0.254903	-0.0602971	0.951919	0.980586	0.0153699
ENSMUSG00000024479	Mal2	105853	protein_coding	6615.07	0.0154019	0.0527197	0.292146	0.770175	0.892032	0.0154019
ENSMUSG00000026883	Dab2ip	69601	protein_coding	3462.16	-0.0154065	0.0582715	-0.264392	0.791478	0.902955	0.0154065
ENSMUSG00000059839	Zfp874b	408067	protein_coding	152.995	-0.0154074	0.160481	-0.0960079	0.923514	0.966484	0.0154074
ENSMUSG00000032705	Exd2	97827	protein_coding	422.779	-0.0154323	0.0615217	-0.250843	0.801936	0.909865	0.0154323
ENSMUSG00000067629	Syngap1	240057	protein_coding	11.4851	-0.0154353	0.454089	-0.0339917	0.972884	0.989206	0.0154353
ENSMUSG00000026641	Usf1	22278	protein_coding	875.538	-0.0154511	0.0582891	-0.265078	0.79095	0.902653	0.0154511
ENSMUSG00000020132	Rab21	216344	protein_coding	947.648	0.0154523	0.0725502	0.212988	0.831337	0.925326	0.0154523
ENSMUSG00000054469	Lclat1	225010	protein_coding	1933.22	-0.0154559	0.043933	-0.351806	0.724984	0.865987	0.0154559
ENSMUSG00000051864	Tbc1d22a	223754	protein_coding	1608.96	-0.015457	0.0642155	-0.240705	0.809784	0.914534	0.015457
ENSMUSG00000062006	Rpl34	68436	protein_coding	5487.53	0.0154603	0.0344129	0.449259	0.653245	0.821649	0.0154603
ENSMUSG00000031370	Zrsr2	22184	protein_coding	437.516	0.0154852	0.0639598	0.242108	0.808697	0.913845	0.0154852
ENSMUSG00000002395	Use1	67023	protein_coding	1671.96	-0.0154996	0.0456911	-0.339226	0.734439	0.872316	0.0154996
ENSMUSG00000030929	Eri2	71151	protein_coding	126.882	0.0155277	0.13983	0.111047	0.911579	0.960412	0.0155277
ENSMUSG00000071649	B3gat3	72727	protein_coding	732.416	0.0155533	0.0832766	0.186767	0.851844	0.93352	0.0155533
ENSMUSG00000052392	Acot4	171282	protein_coding	141.116	0.0155569	0.108575	0.143282	0.886068	0.949476	0.0155569
ENSMUSG00000078816	Prkcg	18752	protein_coding	7.12498	-0.0155637	0.470302	-0.0330929	0.9736	0.989318	0.0155637
ENSMUSG00000017176	Nt5c3b	68106	protein_coding	168.639	0.0155704	0.0952961	0.163389	0.870212	0.941241	0.0155704
ENSMUSG00000026917	Wdr5	140858	protein_coding	851.367	-0.0155822	0.057454	-0.271212	0.786228	0.900404	0.0155822
ENSMUSG00000103793	Pcdhga6	93714	protein_coding	9.31937	-0.0156191	0.391199	-0.0399262	0.968152	0.987252	0.0156191
ENSMUSG00000029833	Trim24	21848	protein_coding	1328.35	0.0156411	0.0619587	0.252444	0.800698	0.909184	0.0156411
ENSMUSG00000033808	Tmem87a	211499	protein_coding	1679.33	-0.0156567	0.0539448	-0.290235	0.771636	0.89244	0.0156567
ENSMUSG00000032601	Prkar2a	19087	protein_coding	3444.57	0.0156579	0.0548315	0.285563	0.775213	0.894779	0.0156579
ENSMUSG00000024571	Naa12	27366	protein_coding	1018.86	0.0156657	0.0566979	0.276302	0.782316	0.898826	0.0156657
ENSMUSG00000022761	Lztr1	66863	protein_coding	1457.78	0.0156841	0.039346	0.398621	0.690172	0.844556	0.0156841
ENSMUSG00000027663	Zmat3	22401	protein_coding	359.872	0.0156994	0.128479	0.122194	0.902746	0.957172	0.0156994
ENSMUSG00000038838	Vars2	68915	protein_coding	759.248	-0.0157019	0.0665795	-0.235837	0.813559	0.916203	0.0157019
ENSMUSG00000058812	0610039K10Rik	68386	lncRNA	25.2573	-0.0157091	0.258313	-0.0608142	0.951507	0.98032	0.0157091
ENSMUSG00000044715	Gskip	66787	protein_coding	334.526	0.0157172	0.0828597	0.189685	0.849556	0.931963	0.0157172
ENSMUSG00000027714	Exosc9	50911	protein_coding	562.021	0.0157181	0.0673751	0.233292	0.815535	0.917018	0.0157181
ENSMUSG00000009995	Tafazzin	66826	protein_coding	1132.02	0.0157455	0.0473895	0.332257	0.739695	0.875014	0.0157455
ENSMUSG00000044350	Lacc1	210808	protein_coding	163.984	0.0157478	0.124929	0.126055	0.899689	0.955524	0.0157478
ENSMUSG00000026792	Lrsam1	227738	protein_coding	448.887	0.0157578	0.0726634	0.21686	0.828317	0.923617	0.0157578
ENSMUSG00000030086	Chchd6	66098	protein_coding	81.2429	-0.0157662	0.147899	-0.106601	0.915105	0.962266	0.0157662
ENSMUSG00000049755	Zfp672	319475	protein_coding	875.611	0.0158331	0.056766	0.278918	0.780308	0.898057	0.0158331
ENSMUSG00000025138	Sirt7	209011	protein_coding	1446	0.0158351	0.0674155	0.234889	0.814295	0.916409	0.0158351
ENSMUSG00000069844	Sco1	52892	protein_coding	1331.88	0.0158352	0.0530882	0.298281	0.765489	0.88985	0.0158352
ENSMUSG00000051483	Cbr1	12408	protein_coding	3699.77	-0.015836	0.0730625	-0.216746	0.828406	0.923652	0.015836
ENSMUSG00000037012	Hk1	15275	protein_coding	3764.32	0.0158528	0.0890168	0.178088	0.858654	0.936212	0.0158528
ENSMUSG00000032012	Nectin1	58235	protein_coding	247.545	0.0158792	0.128896	0.123194	0.901954	0.956772	0.0158792
ENSMUSG00000009356	Lpo	76113	protein_coding	350.607	0.0159337	0.205977	0.0773567	0.93834	0.972977	0.0159337
ENSMUSG00000004961	Syt5	53420	protein_coding	17.8919	0.015943	0.381857	0.0417514	0.966697	0.986641	0.015943
ENSMUSG00000074865	Zfp934	77117	protein_coding	58.3	-0.0159585	0.191033	-0.0835378	0.933424	0.970932	0.0159585
ENSMUSG00000008690	Ncaph2	52683	protein_coding	2136.74	0.0159645	0.0524427	0.304419	0.760809	0.886968	0.0159645
ENSMUSG00000008976	Gabpa	14390	protein_coding	1121.16	-0.0160189	0.0666425	-0.24037	0.810043	0.914624	0.0160189
ENSMUSG00000020098	Pcbd1	13180	protein_coding	604.134	0.0160292	0.0600464	0.266948	0.789509	0.901729	0.0160292
ENSMUSG00000027387	Zc3h8	57432	protein_coding	63.2715	-0.0160411	0.160231	-0.100112	0.920255	0.964898	0.0160411
ENSMUSG00000028840	Zfp593	68040	protein_coding	24.9389	-0.0161025	0.298937	-0.0538659	0.957042	0.982773	0.0161025
ENSMUSG00000037103	Dcaf15	212123	protein_coding	998.489	0.0161044	0.0572786	0.28116	0.778588	0.896942	0.0161044
ENSMUSG00000029524	Sirt4	75387	protein_coding	126.919	-0.0161233	0.10897	-0.147961	0.882373	0.947542	0.0161233
ENSMUSG00000022325	Pop1	67724	protein_coding	147.879	-0.0161409	0.104514	-0.154438	0.877265	0.945177	0.0161409
ENSMUSG00000092607	Scnm1	69269	protein_coding	339.778	0.0161521	0.0658189	0.245402	0.806146	0.912178	0.0161521
ENSMUSG00000030059	Tmf1	232286	protein_coding	3071.71	-0.0161532	0.0428534	-0.376941	0.706218	0.853889	0.0161532
ENSMUSG00000001674	Ddx18	66942	protein_coding	322.146	-0.016173	0.10081	-0.16043	0.872542	0.94271	0.016173
ENSMUSG00000039356	Exosc2	227715	protein_coding	367.619	0.0161918	0.0763268	0.212138	0.831999	0.925611	0.0161918
ENSMUSG00000021932	Rnaseh2b	67153	protein_coding	290.112	0.0161924	0.0937224	0.17277	0.862832	0.937787	0.0161924
ENSMUSG00000033382	Trappc8	75964	protein_coding	1989.92	0.0162208	0.0436842	0.371321	0.710399	0.856611	0.0162208
ENSMUSG00000005968	Tuft1	22156	protein_coding	926.798	-0.0162312	0.0508935	-0.318926	0.749783	0.880488	0.0162312
ENSMUSG00000003344	Btbd2	208198	protein_coding	842.801	-0.0162386	0.0769364	-0.211065	0.832836	0.925878	0.0162386
ENSMUSG00000015355	Cd48	12506	protein_coding	10.2503	0.0162535	0.380329	0.0427354	0.965912	0.986202	0.0162535
ENSMUSG00000036197	Gxylt1	223827	protein_coding	781.554	-0.0162763	0.0481949	-0.337718	0.735575	0.872889	0.0162763
ENSMUSG00000022779	Top3b	21976	protein_coding	894.47	0.0162832	0.0516542	0.315234	0.752584	0.882492	0.0162832
ENSMUSG00000028975	Pex14	56273	protein_coding	577.596	-0.0162965	0.0706801	-0.230568	0.817651	0.918129	0.0162965
ENSMUSG00000026638	Irf6	54139	protein_coding	4674.85	-0.0162972	0.0322444	-0.505429	0.613257	0.793912	0.0162972
ENSMUSG00000060636	Rpl35a	57808	protein_coding	4332.02	-0.0162991	0.0487413	-0.3344	0.738078	0.874597	0.0162991
ENSMUSG00000031622	Sin3b	20467	protein_coding	1534.47	-0.0163862	0.0479457	-0.341765	0.732528	0.871008	0.0163862
ENSMUSG00000040007	Bahd1	228536	protein_coding	846.952	-0.0163889	0.103219	-0.158778	0.873844	0.943461	0.0163889
ENSMUSG00000053565	Eif3k	73830	protein_coding	2515.14	0.016417	0.0456115	0.35993	0.7189	0.862409	0.016417
ENSMUSG00000042650	Alkbh5	268420	protein_coding	3908.6	0.0164252	0.0521687	0.314848	0.752877	0.882493	0.0164252
ENSMUSG00000013150	Gfod2	70575	protein_coding	391.326	0.0164513	0.101631	0.161874	0.871405	0.9419	0.0164513
ENSMUSG00000034807	Colgalt1	234407	protein_coding	1166.17	-0.0164801	0.0534382	-0.308395	0.757782	0.885241	0.0164801
ENSMUSG00000038024	Dennd4c	329877	protein_coding	2793.19	-0.016487	0.0378078	-0.436073	0.662784	0.827628	0.016487
ENSMUSG00000026854	Usp20	74270	protein_coding	365.874	-0.0164885	0.0802744	-0.205401	0.837259	0.927813	0.0164885
ENSMUSG00000039982	Dtx4	207521	protein_coding	539.409	0.0164921	0.0911964	0.180842	0.856492	0.935611	0.0164921
ENSMUSG00000084910	C630043F03Rik	68285	lncRNA	51.5893	0.0165012	0.181391	0.0909703	0.927516	0.968095	0.0165012
ENSMUSG00000058503	Fam133b	68152	protein_coding	340.3	-0.0165439	0.0825438	-0.200426	0.841147	0.929614	0.0165439
ENSMUSG00000043716	Rpl7	19989	protein_coding	18132.4	-0.0165577	0.0517363	-0.32004	0.748938	0.880476	0.0165577
ENSMUSG00000043639	Rbm20	73713	protein_coding	110.716	-0.016563	0.128877	-0.128518	0.897739	0.954463	0.016563
ENSMUSG00000040268	Plekha1	101476	protein_coding	1367.36	0.0166116	0.0714415	0.23252	0.816134	0.917183	0.0166116
ENSMUSG00000049489	Ccnq	69109	protein_coding	269.631	-0.0166329	0.114775	-0.144918	0.884776	0.948996	0.0166329
ENSMUSG00000113679	Gm10432	100038713	lncRNA	8.15799	-0.0166585	0.470001	-0.0354435	0.971726	0.988646	0.0166585
ENSMUSG00000000355	Mcts1	68995	protein_coding	344.745	-0.01666	0.0668994	-0.24903	0.803337	0.910372	0.01666
ENSMUSG00000025486	Sirt3	64384	protein_coding	362.097	-0.0166644	0.0725701	-0.229632	0.818378	0.918355	0.0166644
ENSMUSG00000032512	Wdr48	67561	protein_coding	1466.69	-0.0167272	0.0505479	-0.330918	0.740706	0.875889	0.0167272
ENSMUSG00000057278	Snrpg	68011	protein_coding	435.514	0.0167495	0.097113	0.172475	0.863064	0.937787	0.0167495
ENSMUSG00000001441	Npepps	19155	protein_coding	1519.61	0.0167526	0.048337	0.346578	0.728908	0.868369	0.0167526
ENSMUSG00000037242	Clic4	29876	protein_coding	1048.03	0.0167574	0.0886484	0.189032	0.850068	0.932293	0.0167574
ENSMUSG00000025261	Huwe1	59026	protein_coding	5702.75	0.01676	0.06828	0.24546	0.8061	0.912178	0.01676
ENSMUSG00000028889	Yrdc	230734	protein_coding	431.945	0.0167611	0.0689127	0.243222	0.807834	0.913152	0.0167611
ENSMUSG00000036748	Cuedc2	67116	protein_coding	447.16	0.016773	0.0706305	0.237475	0.812288	0.915791	0.016773
ENSMUSG00000023156	Rpp14	67053	protein_coding	430.334	-0.0167753	0.0629977	-0.266285	0.79002	0.902121	0.0167753
ENSMUSG00000008305	Tle1	21885	protein_coding	1043.23	0.0167808	0.0504571	0.332577	0.739454	0.87487	0.0167808
ENSMUSG00000040407	Akap9	100986	protein_coding	5873.55	-0.0168149	0.0503916	-0.333685	0.738617	0.874765	0.0168149
ENSMUSG00000040139	9430038I01Rik	77252	protein_coding	255.787	-0.0168626	0.102452	-0.164591	0.869266	0.940692	0.0168626
ENSMUSG00000024392	Bag6	224727	protein_coding	2793.26	-0.0168702	0.0577929	-0.291908	0.770357	0.892048	0.0168702
ENSMUSG00000056917	Sipa1	20469	protein_coding	104.225	-0.0168709	0.14926	-0.11303	0.910007	0.959845	0.0168709
ENSMUSG00000037461	Ints7	77065	protein_coding	835.795	-0.0168734	0.0772927	-0.218305	0.827191	0.923255	0.0168734
ENSMUSG00000028407	Smim27	100504309	protein_coding	117.753	0.0168797	0.111507	0.151377	0.879678	0.945897	0.0168797
ENSMUSG00000055725	Paqr3	231474	protein_coding	10.889	0.0168812	0.361383	0.0467128	0.962742	0.984661	0.0168812
ENSMUSG00000005078	Jkamp	104771	protein_coding	291.309	-0.0168832	0.0789305	-0.213899	0.830626	0.92504	0.0168832
ENSMUSG00000045482	Trrap	100683	protein_coding	1654.76	0.0169004	0.0681991	0.247809	0.804282	0.910797	0.0169004
ENSMUSG00000021218	Gdi2	14569	protein_coding	8778.52	0.0169097	0.0354629	0.476828	0.633484	0.808283	0.0169097
ENSMUSG00000022770	Dlg1	13383	protein_coding	1852.39	-0.0169248	0.0407011	-0.415831	0.677534	0.836509	0.0169248
ENSMUSG00000045005	Fzd5	14367	protein_coding	4456.31	-0.0169414	0.0649447	-0.260859	0.794201	0.904717	0.0169414
ENSMUSG00000046324	Ermp1	226090	protein_coding	2631.41	-0.0169758	0.0569111	-0.298287	0.765484	0.88985	0.0169758
ENSMUSG00000041720	Pi4ka	224020	protein_coding	1946.52	-0.016985	0.0579132	-0.293284	0.769305	0.891726	0.016985
ENSMUSG00000020432	Tcn2	21452	protein_coding	2266.26	0.016998	0.0534264	0.318158	0.750365	0.880695	0.016998
ENSMUSG00000021254	Gpatch2l	70373	protein_coding	459.993	0.0170005	0.0605759	0.280648	0.77898	0.897138	0.0170005
ENSMUSG00000029676	Pot1a	101185	protein_coding	304.666	-0.0170014	0.0990905	-0.171574	0.863772	0.938114	0.0170014
ENSMUSG00000005501	Usp40	227334	protein_coding	705.047	-0.0170097	0.0530702	-0.320513	0.748579	0.880476	0.0170097
ENSMUSG00000027508	Pag1	94212	protein_coding	709.476	-0.0170148	0.0624649	-0.27239	0.785322	0.900007	0.0170148
ENSMUSG00000024981	Acsl5	433256	protein_coding	2865.25	0.0170149	0.0707234	0.240583	0.809878	0.914534	0.0170149
ENSMUSG00000029322	Plac8	231507	protein_coding	9492.01	-0.0170175	0.0968398	-0.175729	0.860507	0.936966	0.0170175
ENSMUSG00000040506	Ambra1	228361	protein_coding	1044.48	0.0170299	0.0861482	0.197682	0.843294	0.930151	0.0170299
ENSMUSG00000022214	Dcaf11	28199	protein_coding	2541.48	-0.0170441	0.0350525	-0.486246	0.626793	0.80319	0.0170441
ENSMUSG00000029776	Hibadh	58875	protein_coding	1531.79	-0.0170634	0.0496291	-0.343818	0.730983	0.870005	0.0170634
ENSMUSG00000024835	Coro1b	23789	protein_coding	6300.47	0.0171004	0.0556232	0.307433	0.758514	0.885839	0.0171004
ENSMUSG00000060166	Zdhhc8	27801	protein_coding	150.382	-0.0171091	0.137004	-0.12488	0.900618	0.955984	0.0171091
ENSMUSG00000034329	Brip1	237911	protein_coding	205.21	0.0171129	0.112423	0.152219	0.879015	0.945595	0.0171129
ENSMUSG00000033033	Calhm2	72691	protein_coding	46.5791	0.0171181	0.190801	0.0897172	0.928512	0.968594	0.0171181
ENSMUSG00000000148	Brat1	231841	protein_coding	450.87	0.0171523	0.0753815	0.227539	0.820004	0.919349	0.0171523
ENSMUSG00000028413	B4galt1	14595	protein_coding	2386.85	-0.0171563	0.116712	-0.146997	0.883134	0.948012	0.0171563
ENSMUSG00000024603	Dctn4	67665	protein_coding	1873.38	-0.0171721	0.0396727	-0.432843	0.665129	0.82901	0.0171721
ENSMUSG00000061477	Rps7	20115	protein_coding	9386.28	-0.0171749	0.0476556	-0.360396	0.718551	0.862202	0.0171749
ENSMUSG00000038279	Nop2	110109	protein_coding	735.426	-0.0171776	0.0569468	-0.301643	0.762925	0.888341	0.0171776
ENSMUSG00000044709	Gemin7	69731	protein_coding	494.089	0.0172022	0.0685744	0.250854	0.801927	0.909865	0.0172022
ENSMUSG00000022440	C1qtnf6	72709	protein_coding	306.596	0.0172057	0.0960117	0.179205	0.857777	0.935952	0.0172057
ENSMUSG00000041058	Wwp1	107568	protein_coding	1890.96	-0.0172082	0.0624505	-0.275549	0.782894	0.898826	0.0172082
ENSMUSG00000025510	Cd151	12476	protein_coding	2895.37	-0.0172138	0.0531245	-0.324028	0.745917	0.87949	0.0172138
ENSMUSG00000028955	Vamp3	22319	protein_coding	2326.81	-0.0172309	0.0403011	-0.427554	0.668976	0.831003	0.0172309
ENSMUSG00000000168	Dlat	235339	protein_coding	2444.43	0.0172337	0.0673736	0.255793	0.79811	0.90744	0.0172337
ENSMUSG00000038563	Efl1	101592	protein_coding	625.236	-0.017306	0.0677904	-0.255287	0.798502	0.907821	0.017306
ENSMUSG00000022394	L3mbtl2	214669	protein_coding	376.727	0.0173562	0.0883918	0.196356	0.844332	0.930211	0.0173562
ENSMUSG00000036292	Gramd1c	207798	protein_coding	301.126	0.0173575	0.090277	0.192269	0.847531	0.931008	0.0173575
ENSMUSG00000030678	Maz	17188	protein_coding	1207.37	-0.0174174	0.0818637	-0.212761	0.831513	0.925326	0.0174174
ENSMUSG00000032547	Ryk	20187	protein_coding	1329.42	0.0174301	0.0406902	0.428362	0.668388	0.830822	0.0174301
ENSMUSG00000002265	Peg3	18616	protein_coding	80.7362	0.0174646	0.175625	0.0994422	0.920787	0.96507	0.0174646
ENSMUSG00000039960	Rhou	69581	protein_coding	977.72	-0.0174714	0.0801587	-0.21796	0.82746	0.923349	0.0174714
ENSMUSG00000002767	Mrpl2	27398	protein_coding	1136.15	-0.017473	0.072227	-0.241918	0.808844	0.913845	0.017473
ENSMUSG00000054342	Kcnn4	16534	protein_coding	969.166	-0.0174835	0.0591215	-0.295721	0.767443	0.89073	0.0174835
ENSMUSG00000022701	Ccdc191	212153	protein_coding	171.437	0.0174837	0.100273	0.17436	0.861582	0.937561	0.0174837
ENSMUSG00000005148	Klf5	12224	protein_coding	7731.22	-0.0174889	0.0643079	-0.271955	0.785656	0.900197	0.0174889
ENSMUSG00000030752	Kdm8	77035	protein_coding	139.576	-0.0175326	0.127799	-0.137189	0.890882	0.951124	0.0175326
ENSMUSG00000030060	Hmces	232210	protein_coding	239.641	-0.0175537	0.0850064	-0.206498	0.836402	0.92746	0.0175537
ENSMUSG00000024118	Tedc2	72016	protein_coding	98.4507	0.0175547	0.130975	0.134032	0.893378	0.952355	0.0175547
ENSMUSG00000040040	Ift88	21821	protein_coding	244.895	0.01759	0.0865374	0.203265	0.838928	0.928643	0.01759
ENSMUSG00000072872	Rybp	56353	protein_coding	482.108	-0.0176237	0.0565448	-0.311678	0.755286	0.883898	0.0176237
ENSMUSG00000030583	Sipa1l3	74206	protein_coding	2014.77	-0.0176426	0.0955371	-0.184667	0.85349	0.934372	0.0176426
ENSMUSG00000014668	Chfr	231600	protein_coding	1126.08	0.0176507	0.0437855	0.403119	0.686861	0.842422	0.0176507
ENSMUSG00000001729	Akt1	11651	protein_coding	3736.42	0.0176716	0.0410335	0.430663	0.666714	0.829882	0.0176716
ENSMUSG00000041075	Fzd7	14369	protein_coding	425.708	0.0176754	0.0850739	0.207766	0.835412	0.926722	0.0176754
ENSMUSG00000030609	Aen	68048	protein_coding	297.264	0.0176756	0.0959094	0.184295	0.853782	0.934565	0.0176756
ENSMUSG00000017478	Zc3h18	76014	protein_coding	2080.32	0.0176798	0.0486043	0.36375	0.716044	0.860552	0.0176798
ENSMUSG00000035770	Dync1li2	234663	protein_coding	2270.79	0.0177043	0.0460048	0.384837	0.700358	0.850619	0.0177043
ENSMUSG00000064289	Tank	21353	protein_coding	560.366	-0.0177104	0.0839374	-0.210995	0.832891	0.925878	0.0177104
ENSMUSG00000027678	Ncoa3	17979	protein_coding	1556.32	-0.0177141	0.0505271	-0.350587	0.725899	0.866138	0.0177141
ENSMUSG00000003131	Pafah1b2	18475	protein_coding	1324.01	-0.0177222	0.0450051	-0.393783	0.693741	0.846544	0.0177222
ENSMUSG00000019838	Slc16a10	72472	protein_coding	284.193	-0.0177621	0.0961554	-0.184723	0.853446	0.934372	0.0177621
ENSMUSG00000027993	Trim2	80890	protein_coding	9044.76	-0.01778	0.0320714	-0.554389	0.579313	0.771609	0.01778
ENSMUSG00000073838	Tufm	233870	protein_coding	2542.74	0.0178088	0.0854495	0.208413	0.834906	0.92665	0.0178088
ENSMUSG00000005803	Sqor	59010	protein_coding	13753	-0.0178153	0.0428068	-0.416178	0.677279	0.836331	0.0178153
ENSMUSG00000029797	Sspo	243369	protein_coding	122.473	-0.0178294	0.12781	-0.139499	0.889056	0.950734	0.0178294
ENSMUSG00000037761	Actr5	109275	protein_coding	239.668	-0.0178333	0.0993911	-0.179426	0.857603	0.935889	0.0178333
ENSMUSG00000005566	Trim28	21849	protein_coding	3800.14	-0.0178354	0.0476716	-0.374131	0.708307	0.85535	0.0178354
ENSMUSG00000072949	Acot1	26897	protein_coding	114.962	-0.0178493	0.16043	-0.11126	0.91141	0.960412	0.0178493
ENSMUSG00000027994	Mcub	66815	protein_coding	64.6602	-0.0178777	0.166953	-0.107082	0.914724	0.962154	0.0178777
ENSMUSG00000021012	Zc3h14	75553	protein_coding	1434.73	0.0178927	0.0494363	0.361934	0.717401	0.861469	0.0178927
ENSMUSG00000018765	Fxr2	23879	protein_coding	1197.02	0.0179152	0.056928	0.314698	0.752991	0.882493	0.0179152
ENSMUSG00000035024	Ncapd3	78658	protein_coding	668.917	-0.017927	0.083875	-0.213735	0.830754	0.925119	0.017927
ENSMUSG00000039953	Clstn1	65945	protein_coding	6362.75	-0.0179324	0.0519328	-0.345301	0.729868	0.869255	0.0179324
ENSMUSG00000001156	Mxd1	17119	protein_coding	7855.86	-0.0179393	0.0860359	-0.208509	0.834831	0.92665	0.0179393
ENSMUSG00000052926	Rnaseh2a	69724	protein_coding	503.27	0.0179541	0.0570592	0.314658	0.753022	0.882493	0.0179541
ENSMUSG00000073643	Wdfy1	69368	protein_coding	1701.46	-0.0179886	0.0434637	-0.413876	0.678965	0.837323	0.0179886
ENSMUSG00000055991	Zkscan5	22757	protein_coding	343.185	0.0180517	0.0751937	0.240069	0.810277	0.91474	0.0180517
ENSMUSG00000003779	Kif20a	19348	protein_coding	494.003	0.0180779	0.10139	0.178301	0.858487	0.936156	0.0180779
ENSMUSG00000007415	Gatad1	67210	protein_coding	1512.72	0.0180963	0.0454569	0.398097	0.690558	0.84462	0.0180963
ENSMUSG00000025262	Fam120c	207375	protein_coding	207.372	0.0181043	0.108302	0.167165	0.867241	0.939855	0.0181043
ENSMUSG00000021587	Pcsk1	18548	protein_coding	488.597	0.0181161	0.0738052	0.245458	0.806102	0.912178	0.0181161
ENSMUSG00000022635	Zcrb1	67197	protein_coding	483.424	0.0181236	0.0591703	0.306295	0.75938	0.886077	0.0181236
ENSMUSG00000024218	Taf11	68776	protein_coding	285.503	0.0181288	0.0777543	0.233155	0.815641	0.917021	0.0181288
ENSMUSG00000000085	Scmh1	29871	protein_coding	463.194	-0.0181339	0.064328	-0.281897	0.778022	0.896739	0.0181339
ENSMUSG00000061315	Naca	17938	protein_coding	5790.01	-0.0181364	0.0482689	-0.375737	0.707112	0.854394	0.0181364
ENSMUSG00000057234	Mettl15	76894	protein_coding	99.3379	-0.0181479	0.128338	-0.141407	0.887549	0.950318	0.0181479
ENSMUSG00000017781	Pitpna	18738	protein_coding	2872.8	0.0181615	0.0412639	0.44013	0.659843	0.826042	0.0181615
ENSMUSG00000041415	Dicer1	192119	protein_coding	1433.12	-0.0181629	0.0509008	-0.356829	0.72122	0.863755	0.0181629
ENSMUSG00000026342	Slc35f5	74150	protein_coding	3098.22	-0.0181886	0.0641455	-0.283552	0.776754	0.895917	0.0181886
ENSMUSG00000004934	Pias4	59004	protein_coding	694.266	-0.0182323	0.087502	-0.208364	0.834945	0.92665	0.0182323
ENSMUSG00000042978	Sbk1	104175	protein_coding	482.171	0.018247	0.0792652	0.230201	0.817935	0.918199	0.018247
ENSMUSG00000032485	Scap	235623	protein_coding	1614.99	0.0182809	0.065811	0.277779	0.781182	0.89839	0.0182809
ENSMUSG00000026116	Tmem131	56030	protein_coding	2473.76	0.0183302	0.0703158	0.260684	0.794336	0.904718	0.0183302
ENSMUSG00000041264	Uspl1	231915	protein_coding	520.475	-0.018332	0.0790416	-0.231928	0.816594	0.917421	0.018332
ENSMUSG00000037487	Ubr5	70790	protein_coding	4946.62	-0.0183363	0.0514259	-0.356558	0.721422	0.863807	0.0183363
ENSMUSG00000039630	Hnrnpu	51810	protein_coding	7356.04	0.0183405	0.0447662	0.409695	0.68203	0.839305	0.0183405
ENSMUSG00000046668	Cxxc5	67393	protein_coding	292.794	-0.0183771	0.0948398	-0.19377	0.846356	0.930889	0.0183771
ENSMUSG00000049672	Zbtb14	22666	protein_coding	345.194	0.018382	0.0713156	0.257756	0.796595	0.906052	0.018382
ENSMUSG00000029445	Hpd	15445	protein_coding	1348.97	-0.0184117	0.0568439	-0.323899	0.746015	0.87949	0.0184117
ENSMUSG00000027162	Lin7c	22343	protein_coding	5777.15	-0.0184222	0.036342	-0.506913	0.612216	0.793256	0.0184222
ENSMUSG00000058301	Upf1	19704	protein_coding	2481.53	0.0184256	0.0571948	0.322156	0.747335	0.880071	0.0184256
ENSMUSG00000040147	Maob	109731	protein_coding	753.385	0.0184338	0.0814662	0.226275	0.820988	0.920019	0.0184338
ENSMUSG00000041870	Ankrd13a	68420	protein_coding	5636.6	0.0184698	0.0488176	0.378343	0.705176	0.853461	0.0184698
ENSMUSG00000030610	Det1	76375	protein_coding	285.973	-0.0184937	0.091449	-0.20223	0.839737	0.92899	0.0184937
ENSMUSG00000079477	Rab7	19349	protein_coding	2172.78	-0.0185361	0.0358508	-0.517033	0.605133	0.789159	0.0185361
ENSMUSG00000067847	Romo1	67067	protein_coding	691.849	0.0185503	0.107547	0.172486	0.863055	0.937787	0.0185503
ENSMUSG00000099843	Gm7160	635504	lncRNA	32.8164	0.0185691	0.240102	0.0773385	0.938354	0.972977	0.0185691
ENSMUSG00000066613	Zfp932	69504	protein_coding	135.262	-0.01857	0.157666	-0.117781	0.906241	0.958651	0.01857
ENSMUSG00000002565	Scin	20259	protein_coding	6062.72	0.0186123	0.048659	0.382504	0.702088	0.851791	0.0186123
ENSMUSG00000040605	Bace2	56175	protein_coding	1422.66	-0.0186172	0.0733823	-0.253702	0.799726	0.90857	0.0186172
ENSMUSG00000075576	Gm12359	100037262	lncRNA	13.5691	-0.018618	0.346915	-0.0536674	0.9572	0.982858	0.018618
ENSMUSG00000028070	Naxe	246703	protein_coding	1296.79	-0.0186241	0.0594675	-0.313182	0.754142	0.883228	0.0186241
ENSMUSG00000079560	Hoxa3	15400	protein_coding	104.874	-0.0186283	0.12023	-0.154939	0.87687	0.94502	0.0186283
ENSMUSG00000020925	Ccdc43	52715	protein_coding	454.654	-0.0186341	0.075177	-0.247869	0.804235	0.910797	0.0186341
ENSMUSG00000051022	Hs3st1	15476	protein_coding	264.376	-0.0186561	0.0961478	-0.194036	0.846148	0.930889	0.0186561
ENSMUSG00000037703	Lzts3	241638	protein_coding	2421.61	0.0187002	0.0617025	0.303071	0.761836	0.887606	0.0187002
ENSMUSG00000053600	Zfp472	224691	protein_coding	234.444	0.0187041	0.0954994	0.195856	0.844723	0.930261	0.0187041
ENSMUSG00000029265	Dr1	13486	protein_coding	798.37	-0.0187071	0.0504938	-0.370483	0.711023	0.857064	0.0187071
ENSMUSG00000022369	Mtbp	105837	protein_coding	133.182	-0.0187357	0.160507	-0.116728	0.907076	0.958737	0.0187357
ENSMUSG00000025010	Ccnj	240665	protein_coding	112.547	0.0187393	0.133462	0.140409	0.888337	0.950657	0.0187393
ENSMUSG00000024527	Afg3l2	69597	protein_coding	3294.8	-0.0187406	0.0460364	-0.407082	0.683947	0.840784	0.0187406
ENSMUSG00000026707	Nsun6	74455	protein_coding	240.822	-0.018747	0.0956274	-0.196042	0.844577	0.930211	0.018747
ENSMUSG00000041757	Plekha6	240753	protein_coding	7690.84	0.0187523	0.0623654	0.300685	0.763655	0.888754	0.0187523
ENSMUSG00000059890	Ube4a	140630	protein_coding	1035.45	0.0187721	0.0474568	0.395561	0.692429	0.845714	0.0187721
ENSMUSG00000041429	Nthl1	18207	protein_coding	50.0516	0.0187856	0.166795	0.112627	0.910326	0.959961	0.0187856
ENSMUSG00000041975	Mettl8	228019	protein_coding	194.518	0.0188238	0.0865603	0.217464	0.827847	0.923349	0.0188238
ENSMUSG00000014418	Hps5	246694	protein_coding	1368.66	0.0188379	0.0451687	0.417058	0.676636	0.835793	0.0188379
ENSMUSG00000006784	Odad4	74407	protein_coding	28.6491	-0.0188483	0.232482	-0.0810746	0.935383	0.971834	0.0188483
ENSMUSG00000031075	Ano1	101772	protein_coding	3743.78	-0.0188514	0.123252	-0.152949	0.878438	0.945543	0.0188514
ENSMUSG00000026781	Acbd5	74159	protein_coding	1886.73	-0.018856	0.0529463	-0.356133	0.721741	0.864042	0.018856
ENSMUSG00000009035	Tmem184b	223693	protein_coding	483.965	-0.0188659	0.0770064	-0.244992	0.806463	0.912178	0.0188659
ENSMUSG00000028577	Plaa	18786	protein_coding	1220.36	0.0188737	0.0632381	0.298454	0.765356	0.88985	0.0188737
ENSMUSG00000027346	Gpcpd1	74182	protein_coding	807.458	-0.0188983	0.0937695	-0.20154	0.840276	0.929305	0.0188983
ENSMUSG00000029735	Tpk1	29807	protein_coding	862.48	0.0189171	0.0683353	0.276828	0.781912	0.898696	0.0189171
ENSMUSG00000030225	Dera	232449	protein_coding	1135.87	0.0189246	0.060338	0.313642	0.753793	0.883011	0.0189246
ENSMUSG00000058587	Tmod3	50875	protein_coding	2541.66	0.0189338	0.0434876	0.435383	0.663284	0.827893	0.0189338
ENSMUSG00000028634	Hivep3	16656	protein_coding	127.916	0.0189857	0.123567	0.153647	0.877888	0.945241	0.0189857
ENSMUSG00000041199	Rpusd1	106707	protein_coding	103.649	0.0189934	0.130235	0.14584	0.884048	0.948597	0.0189934
ENSMUSG00000022557	Bop1	12181	protein_coding	966.805	0.0189965	0.102258	0.185769	0.852626	0.933806	0.0189965
ENSMUSG00000020153	Ndufs7	75406	protein_coding	2113.58	0.0190275	0.0711937	0.267263	0.789267	0.901682	0.0190275
ENSMUSG00000021832	Psmc6	67089	protein_coding	1845.97	0.0190306	0.0566397	0.335993	0.736876	0.87373	0.0190306
ENSMUSG00000105814	Mir703	735265	miRNA	35.9054	-0.0190426	0.208825	-0.0911892	0.927342	0.968095	0.0190426
ENSMUSG00000034613	Ppm1h	319468	protein_coding	1403.78	0.0190451	0.0679109	0.280442	0.779138	0.897245	0.0190451
ENSMUSG00000021866	Anxa11	11744	protein_coding	2409.66	0.0190478	0.0867629	0.219539	0.826231	0.922846	0.0190478
ENSMUSG00000036206	Sh3bp4	98402	protein_coding	352.162	-0.0190533	0.0858292	-0.221991	0.824321	0.921867	0.0190533
ENSMUSG00000041238	Rbbp8	225182	protein_coding	764.095	0.0190554	0.0814447	0.233967	0.81501	0.916769	0.0190554
ENSMUSG00000022219	Cideb	12684	protein_coding	168.048	-0.0190817	0.120661	-0.158143	0.874344	0.943685	0.0190817
ENSMUSG00000029221	Slc30a9	109108	protein_coding	1399.04	-0.0191049	0.0445195	-0.429136	0.667824	0.830562	0.0191049
ENSMUSG00000039285	Azi2	27215	protein_coding	2720.8	0.0191244	0.0419479	0.455909	0.648455	0.818405	0.0191244
ENSMUSG00000003421	Nosip	66394	protein_coding	767.715	-0.0191336	0.0668734	-0.286117	0.774788	0.894354	0.0191336
ENSMUSG00000026981	Il1rn	16181	protein_coding	924.207	-0.0191517	0.12664	-0.151229	0.879795	0.94596	0.0191517
ENSMUSG00000027968	Larp7	28036	protein_coding	431.379	0.0191686	0.106263	0.180388	0.856848	0.935732	0.0191686
ENSMUSG00000037692	Ahdc1	230793	protein_coding	499.17	0.019174	0.124343	0.154202	0.87745	0.945203	0.019174
ENSMUSG00000045410	Akr1e1	56043	protein_coding	966.637	-0.0192043	0.053635	-0.358055	0.720302	0.863217	0.0192043
ENSMUSG00000001783	Rtcb	28088	protein_coding	3558.99	-0.0192228	0.0461034	-0.41695	0.676715	0.835805	0.0192228
ENSMUSG00000046722	Cdc42se1	57912	protein_coding	1973.83	0.019243	0.0396354	0.485501	0.627321	0.803431	0.019243
ENSMUSG00000021559	Dapk1	69635	protein_coding	406.549	0.0193162	0.0825608	0.233963	0.815014	0.916769	0.0193162
ENSMUSG00000019969	Psen1	19164	protein_coding	4266.12	0.0193705	0.0336878	0.575	0.565291	0.761819	0.0193705
ENSMUSG00000063160	Numbl	18223	protein_coding	8.93964	0.0193976	0.397105	0.0488474	0.961041	0.984107	0.0193976
ENSMUSG00000097099	Gm9917	100038755	lncRNA	186.759	-0.0194113	0.109805	-0.17678	0.859681	0.936699	0.0194113
ENSMUSG00000056537	Rlim	19820	protein_coding	2442.97	-0.019432	0.0390952	-0.497044	0.619158	0.798278	0.019432
ENSMUSG00000107121	1110006O24Rik	66123	lncRNA	10.4297	0.0194356	0.371406	0.0523299	0.958266	0.983264	0.0194356
ENSMUSG00000027963	Extl2	58193	protein_coding	237.798	-0.0194676	0.0969874	-0.200723	0.840915	0.929614	0.0194676
ENSMUSG00000029646	Cdx2	12591	protein_coding	5451.35	0.0194954	0.0665361	0.293005	0.769518	0.891759	0.0194954
ENSMUSG00000033111	3830406C13Rik	218734	protein_coding	395.972	-0.0195007	0.0663735	-0.293803	0.768908	0.89161	0.0195007
ENSMUSG00000056698	Elmod3	232089	protein_coding	259.149	0.019552	0.0909086	0.215073	0.82971	0.924467	0.019552
ENSMUSG00000056342	Usp34	17847	protein_coding	2451.28	-0.0195819	0.0824746	-0.237429	0.812324	0.915791	0.0195819
ENSMUSG00000060206	Zfp462	242466	protein_coding	393.674	0.0195865	0.0759465	0.257898	0.796486	0.90604	0.0195865
ENSMUSG00000024566	Atp9b	50771	protein_coding	1234.8	-0.0195915	0.0450755	-0.434637	0.663826	0.828296	0.0195915
ENSMUSG00000019841	Rev3l	19714	protein_coding	1140.39	0.0195938	0.0545704	0.359056	0.719553	0.862769	0.0195938
ENSMUSG00000026083	Eif5b	226982	protein_coding	859.438	-0.0196194	0.0654193	-0.299903	0.764251	0.889251	0.0196194
ENSMUSG00000014402	Tsg101	22088	protein_coding	1153.57	-0.019625	0.0446897	-0.439139	0.660561	0.826316	0.019625
ENSMUSG00000021275	Tecpr2	104859	protein_coding	491.05	0.0196345	0.060887	0.322475	0.747093	0.880021	0.0196345
ENSMUSG00000036499	Eea1	216238	protein_coding	2655.74	-0.019676	0.0516976	-0.380598	0.703501	0.852779	0.019676
ENSMUSG00000066842	Hmcn1	545370	protein_coding	810.289	0.0196785	0.110165	0.178628	0.85823	0.936097	0.0196785
ENSMUSG00000032044	Rpusd4	71989	protein_coding	327.369	0.019679	0.0667136	0.294977	0.768011	0.891239	0.019679
ENSMUSG00000027805	Pfn2	18645	protein_coding	22.5784	0.0196958	0.254954	0.0772524	0.938423	0.972977	0.0196958
ENSMUSG00000028274	Rngtt	24018	protein_coding	431.829	0.0197085	0.06535	0.301583	0.76297	0.888341	0.0197085
ENSMUSG00000043909	Trp53bp1	27223	protein_coding	639.317	-0.0197358	0.0592695	-0.332985	0.739146	0.874799	0.0197358
ENSMUSG00000036158	Prickle1	106042	protein_coding	40.8861	0.0197473	0.198164	0.0996514	0.920621	0.965022	0.0197473
ENSMUSG00000013997	Nit1	27045	protein_coding	951.852	0.0197605	0.0473159	0.41763	0.676218	0.835468	0.0197605
ENSMUSG00000024963	Dnajc4	57431	protein_coding	489.77	-0.0197777	0.0726941	-0.272067	0.78557	0.900163	0.0197777
ENSMUSG00000025409	Mbd6	110962	protein_coding	233.693	-0.0198025	0.110329	-0.179486	0.857556	0.935889	0.0198025
ENSMUSG00000042590	Ipo11	76582	protein_coding	537.849	0.019805	0.0758408	0.261139	0.793986	0.904599	0.019805
ENSMUSG00000026730	Pter	19212	protein_coding	297.416	-0.0198254	0.0931717	-0.212784	0.831496	0.925326	0.0198254
ENSMUSG00000023232	Serinc2	230779	protein_coding	2399.61	0.0198819	0.0801368	0.2481	0.804057	0.910778	0.0198819
ENSMUSG00000020982	Nemf	66244	protein_coding	1010.62	0.0198842	0.0683919	0.290738	0.771251	0.892333	0.0198842
ENSMUSG00000044345	Marveld1	277010	protein_coding	65.2307	-0.0198862	0.147212	-0.135085	0.892545	0.952052	0.0198862
ENSMUSG00000063480	Snu13	20826	protein_coding	678.596	0.0198876	0.0766557	0.25944	0.795295	0.905109	0.0198876
ENSMUSG00000066900	Suds3	71954	protein_coding	2313.88	0.0198919	0.0482391	0.41236	0.680075	0.838148	0.0198919
ENSMUSG00000023940	Sgo1	72415	protein_coding	183.263	0.0198944	0.144238	0.137927	0.890298	0.951039	0.0198944
ENSMUSG00000038046	Mrm3	67390	protein_coding	165.4	-0.0198961	0.100795	-0.197391	0.843521	0.930152	0.0198961
ENSMUSG00000040929	Rfx3	19726	protein_coding	193.73	0.019897	0.126453	0.157346	0.874972	0.943745	0.019897
ENSMUSG00000020358	Hnrnpab	15384	protein_coding	3847.06	0.0199041	0.0557833	0.356811	0.721233	0.863755	0.0199041
ENSMUSG00000045538	Ddx28	71986	protein_coding	219.775	0.0199215	0.0852721	0.233623	0.815278	0.916811	0.0199215
ENSMUSG00000041733	Coq5	52064	protein_coding	965.733	-0.019923	0.0569981	-0.349537	0.726686	0.866745	0.019923
ENSMUSG00000040701	Ap1g2	11766	protein_coding	949.85	0.0199274	0.0612893	0.325137	0.745077	0.878866	0.0199274
ENSMUSG00000066232	Ipo7	233726	protein_coding	3795.27	-0.0199511	0.0451308	-0.442072	0.658437	0.825262	0.0199511
ENSMUSG00000071253	Slc25a16	73132	protein_coding	839.981	-0.0199513	0.057909	-0.344528	0.730449	0.869497	0.0199513
ENSMUSG00000021975	Ints9	210925	protein_coding	323.584	0.0199576	0.0747268	0.267074	0.789412	0.901682	0.0199576
ENSMUSG00000024989	Cep55	74107	protein_coding	221.5	-0.0200082	0.104662	-0.191169	0.848393	0.931638	0.0200082
ENSMUSG00000005262	Ufd1	22230	protein_coding	680.784	-0.0200435	0.050856	-0.394123	0.69349	0.846497	0.0200435
ENSMUSG00000042507	Mideas	238317	protein_coding	1012.38	-0.0200617	0.0740292	-0.270997	0.786393	0.900452	0.0200617
ENSMUSG00000022556	Hsf1	15499	protein_coding	489.928	0.0200807	0.0686356	0.29257	0.769851	0.891927	0.0200807
ENSMUSG00000034674	Tdg	21665	protein_coding	529.498	0.0200968	0.0722872	0.278013	0.781002	0.898311	0.0200968
ENSMUSG00000037306	Man1c1	230815	protein_coding	31.9522	-0.0201061	0.248202	-0.0810071	0.935436	0.971834	0.0201061
ENSMUSG00000029148	Nrbp1	192292	protein_coding	1802.89	0.0201197	0.0438406	0.458927	0.646287	0.816759	0.0201197
ENSMUSG00000030888	Rrp8	101867	protein_coding	238.351	-0.0201257	0.0799023	-0.251879	0.801135	0.909276	0.0201257
ENSMUSG00000088108	Snora47	100217450	snoRNA	8.73777	0.0201395	0.403596	0.0499002	0.960202	0.983923	0.0201395
ENSMUSG00000005802	Slc30a4	22785	protein_coding	3480.14	-0.0201517	0.0472011	-0.426933	0.669428	0.831282	0.0201517
ENSMUSG00000017861	Mybl2	17865	protein_coding	112.974	-0.0201535	0.225504	-0.0893708	0.928787	0.96879	0.0201535
ENSMUSG00000057816	Cfap299	75784	protein_coding	7.90234	-0.0201577	0.53442	-0.0377188	0.969912	0.987915	0.0201577
ENSMUSG00000006526	Stimate	69179	protein_coding	303.312	-0.0202076	0.0823534	-0.245377	0.806165	0.912178	0.0202076
ENSMUSG00000002546	Golga2	99412	protein_coding	2136.18	0.0202379	0.0381103	0.531034	0.595395	0.782426	0.0202379
ENSMUSG00000062190	Lancl2	71835	protein_coding	397.099	-0.0202547	0.068089	-0.297474	0.766105	0.890192	0.0202547
ENSMUSG00000028868	Wasf2	242687	protein_coding	2324.99	0.0202646	0.0687925	0.294575	0.768318	0.891415	0.0202646
ENSMUSG00000046330	Rpl37a	19981	protein_coding	8766.02	0.0202679	0.0663801	0.305331	0.760114	0.886576	0.0202679
ENSMUSG00000055976	Cldn23	71908	protein_coding	2009.42	-0.0202899	0.0843462	-0.240555	0.8099	0.914534	0.0202899
ENSMUSG00000030922	Lyrm1	73919	protein_coding	36.8511	0.0203267	0.19713	0.103113	0.917873	0.963895	0.0203267
ENSMUSG00000034601	2700049A03Rik	76967	protein_coding	265.712	0.0203289	0.0797465	0.254919	0.798785	0.907951	0.0203289
ENSMUSG00000003184	Irf3	54131	protein_coding	1308.34	0.0203317	0.0634916	0.320227	0.748796	0.880476	0.0203317
ENSMUSG00000015804	Med28	66999	protein_coding	1025.01	0.0203386	0.0535717	0.379652	0.704204	0.853158	0.0203386
ENSMUSG00000020549	Elac2	68626	protein_coding	630.004	0.0203453	0.0586675	0.346791	0.728749	0.868307	0.0203453
ENSMUSG00000078622	Ccdc47	67163	protein_coding	1943.8	0.0203577	0.0455539	0.446894	0.654952	0.822489	0.0203577
ENSMUSG00000036591	Arhgap21	71435	protein_coding	2435.82	0.0203741	0.0434656	0.46874	0.639256	0.81217	0.0203741
ENSMUSG00000032298	Neil1	72774	protein_coding	211.705	-0.0203816	0.087535	-0.23284	0.815886	0.917021	0.0203816
ENSMUSG00000020493	Prr11	270906	protein_coding	94.3257	-0.020384	0.146847	-0.138811	0.889599	0.950734	0.020384
ENSMUSG00000096687	Mfsd4b4	213332	protein_coding	53.6546	-0.020392	0.17619	-0.115739	0.90786	0.959122	0.020392
ENSMUSG00000079037	Prnp	19122	protein_coding	2101.75	0.0204011	0.0737089	0.27678	0.781949	0.898696	0.0204011
ENSMUSG00000033335	Dnm2	13430	protein_coding	4594.27	-0.0204297	0.0600704	-0.340096	0.733785	0.871859	0.0204297
ENSMUSG00000033306	Lpp	210126	protein_coding	3091.07	0.0204698	0.0877632	0.233239	0.815576	0.917018	0.0204698
ENSMUSG00000015189	Casd1	213819	protein_coding	1994.01	0.0205103	0.0788418	0.260145	0.794752	0.904782	0.0205103
ENSMUSG00000032571	Pik3r4	75669	protein_coding	810.694	0.0205184	0.0521413	0.393516	0.693939	0.84666	0.0205184
ENSMUSG00000025207	Sema4g	26456	protein_coding	5667.82	0.0205913	0.07602	0.270867	0.786493	0.900452	0.0205913
ENSMUSG00000014075	Dynlt2b	66061	protein_coding	46.3834	-0.0205937	0.178571	-0.115325	0.908187	0.959154	0.0205937
ENSMUSG00000074916	Chst14	72136	protein_coding	17.8858	0.0205996	0.310988	0.0662393	0.947187	0.977863	0.0205996
ENSMUSG00000026095	Asnsd1	70396	protein_coding	198.599	0.0206027	0.118773	0.173462	0.862288	0.937787	0.0206027
ENSMUSG00000019210	Atp6v1e1	11973	protein_coding	2380.42	0.0206046	0.035999	0.572368	0.567073	0.762827	0.0206046
ENSMUSG00000025995	Wdr75	73674	protein_coding	517.729	0.0206069	0.0708785	0.290735	0.771254	0.892333	0.0206069
ENSMUSG00000042532	Golga7b	71146	protein_coding	6.53459	-0.0206332	0.475334	-0.0434078	0.965376	0.986105	0.0206332
ENSMUSG00000024456	Diaph1	13367	protein_coding	2473.38	-0.0206339	0.0452184	-0.456318	0.648162	0.818295	0.0206339
ENSMUSG00000078578	Ube2d3	66105	protein_coding	5922.16	-0.0206344	0.0417342	-0.494424	0.621007	0.799982	0.0206344
ENSMUSG00000020868	Xylt2	217119	protein_coding	393.103	-0.020636	0.0824471	-0.250294	0.80236	0.910121	0.020636
ENSMUSG00000003731	Kpna6	16650	protein_coding	1462.91	0.0206464	0.0448172	0.46068	0.645028	0.815808	0.0206464
ENSMUSG00000037738	Nek5	330721	protein_coding	23.4145	-0.0206482	0.24807	-0.0832351	0.933665	0.971057	0.0206482
ENSMUSG00000066640	Fbxl18	231863	protein_coding	604.643	-0.0206542	0.0663388	-0.311344	0.755539	0.883965	0.0206542
ENSMUSG00000086429	Gt(ROSA)26Sor	14910	lncRNA	118.616	-0.020656	0.186753	-0.110606	0.911929	0.960656	0.020656
ENSMUSG00000041258	Zfp236	329002	protein_coding	1042.7	0.0206695	0.0588739	0.351081	0.725528	0.865987	0.0206695
ENSMUSG00000021546	Hnrnpk	15387	protein_coding	7838.24	0.020672	0.0390721	0.529073	0.596755	0.783256	0.020672
ENSMUSG00000004085	Map3k20	65964	protein_coding	592.335	-0.0206908	0.0717636	-0.288319	0.773103	0.893431	0.0206908
ENSMUSG00000031365	Zfp275	27081	protein_coding	339.363	0.0207551	0.0784964	0.264409	0.791465	0.902955	0.0207551
ENSMUSG00000021669	Cert1	68018	protein_coding	1555.97	-0.0207782	0.0454112	-0.457558	0.64727	0.81749	0.0207782
ENSMUSG00000032097	Ddx6	13209	protein_coding	3465.86	-0.0207893	0.0623476	-0.333442	0.738801	0.874799	0.0207893
ENSMUSG00000021376	Tpmt	22017	protein_coding	328.602	-0.0208501	0.0787978	-0.264603	0.791315	0.902897	0.0208501
ENSMUSG00000025958	Creb1	12912	protein_coding	1170.42	0.020866	0.0605161	0.344801	0.730244	0.869328	0.020866
ENSMUSG00000033427	Upb1	103149	protein_coding	86.1827	0.0208752	0.179259	0.116453	0.907294	0.958842	0.0208752
ENSMUSG00000049401	Ogfr	72075	protein_coding	1325.45	-0.020891	0.0650492	-0.321157	0.748092	0.880354	0.020891
ENSMUSG00000034226	Rhov	228543	protein_coding	19.3139	0.0208954	0.298886	0.069911	0.944265	0.975711	0.0208954
ENSMUSG00000034021	Pds5b	100710	protein_coding	426.161	0.0209193	0.0881176	0.237402	0.812345	0.915791	0.0209193
ENSMUSG00000025155	Dus1l	68730	protein_coding	978.882	0.0209376	0.0690468	0.303238	0.761708	0.887577	0.0209376
ENSMUSG00000030861	Acadsb	66885	protein_coding	470.114	0.0209469	0.0608669	0.344142	0.730739	0.869779	0.0209469
ENSMUSG00000028759	Hp1bp3	15441	protein_coding	3192.54	0.0209478	0.0387588	0.540465	0.588876	0.778427	0.0209478
ENSMUSG00000046070	Igfals	16005	protein_coding	44.026	-0.0209524	0.193039	-0.10854	0.913568	0.961691	0.0209524
ENSMUSG00000042499	Hoxd11	15431	protein_coding	22.0419	0.0209736	0.445346	0.0470951	0.962437	0.984573	0.0209736
ENSMUSG00000065822	Snord15a	449630	snoRNA	182.788	-0.0209873	0.179755	-0.116755	0.907054	0.958737	0.0209873
ENSMUSG00000028478	Clta	12757	protein_coding	3419.5	-0.0209897	0.0506629	-0.414301	0.678654	0.837003	0.0209897
ENSMUSG00000020611	Gna13	14674	protein_coding	4328.77	-0.0210029	0.0455672	-0.460923	0.644854	0.815808	0.0210029
ENSMUSG00000090841	Myl6	17904	protein_coding	12103.1	0.0210047	0.0382802	0.548709	0.583205	0.77474	0.0210047
ENSMUSG00000021279	Cdc42bpb	217866	protein_coding	2676.41	0.0210104	0.0489669	0.429073	0.66787	0.830562	0.0210104
ENSMUSG00000000049	Apoh	11818	protein_coding	13.0644	-0.021038	0.355073	-0.0592499	0.952753	0.980776	0.021038
ENSMUSG00000057143	Trim12c	319236	protein_coding	509.006	-0.0210609	0.0808337	-0.260546	0.794443	0.904737	0.0210609
ENSMUSG00000040174	Alkbh3	69113	protein_coding	271.543	-0.0210771	0.0788623	-0.267265	0.789265	0.901682	0.0210771
ENSMUSG00000000127	Fer	14158	protein_coding	350.12	0.0210926	0.0766027	0.275351	0.783047	0.898857	0.0210926
ENSMUSG00000001901	Kcnh6	192775	protein_coding	99.7793	0.0211494	0.167635	0.126163	0.899603	0.955524	0.0211494
ENSMUSG00000046079	Lrrc8d	231549	protein_coding	675.319	0.0211543	0.07337	0.288323	0.773099	0.893431	0.0211543
ENSMUSG00000039901	Armh3	71617	protein_coding	445.905	-0.0211745	0.0597328	-0.354487	0.722974	0.864748	0.0211745
ENSMUSG00000028256	Odf2l	52184	protein_coding	222.864	-0.0211999	0.111247	-0.190566	0.848866	0.931679	0.0211999
ENSMUSG00000027881	Prpf38b	66921	protein_coding	1324.44	0.0212081	0.0850707	0.2493	0.803129	0.910364	0.0212081
ENSMUSG00000003062	Stard3nl	76205	protein_coding	796.509	-0.0212112	0.0673764	-0.314817	0.752901	0.882493	0.0212112
ENSMUSG00000022469	Rapgef3	223864	protein_coding	416.849	-0.0212211	0.0785017	-0.270327	0.786909	0.900576	0.0212211
ENSMUSG00000021928	Ebpl	68177	protein_coding	352.981	0.0212231	0.102089	0.207888	0.835317	0.926721	0.0212231
ENSMUSG00000028437	Ubap1	67123	protein_coding	1253.13	0.0212258	0.0406716	0.521883	0.601752	0.786805	0.0212258
ENSMUSG00000033554	Dph5	69740	protein_coding	189.54	-0.0212684	0.10146	-0.209623	0.833962	0.926389	0.0212684
ENSMUSG00000019873	Reep3	28193	protein_coding	1859.02	-0.0212708	0.0442186	-0.481039	0.630489	0.805901	0.0212708
ENSMUSG00000021830	Txndc16	70561	protein_coding	749.212	0.0212795	0.0678145	0.31379	0.75368	0.882944	0.0212795
ENSMUSG00000029063	Nadk	192185	protein_coding	4438.15	0.021294	0.0561595	0.37917	0.704562	0.853158	0.021294
ENSMUSG00000036980	Taf6	21343	protein_coding	367.679	0.0213329	0.0871012	0.244921	0.806518	0.912178	0.0213329
ENSMUSG00000033450	Tagap	72536	protein_coding	82.9987	0.0213797	0.195715	0.109239	0.913013	0.961295	0.0213797
ENSMUSG00000047767	Atg16l2	73683	protein_coding	305.564	-0.0213808	0.14446	-0.148005	0.882339	0.947542	0.0213808
ENSMUSG00000010660	Plcd1	18799	protein_coding	1214.94	-0.0214042	0.0830464	-0.257738	0.796609	0.906052	0.0214042
ENSMUSG00000022314	Rad21	19357	protein_coding	3106.3	0.0214086	0.0588165	0.36399	0.715866	0.860522	0.0214086
ENSMUSG00000041638	Gcn1	231659	protein_coding	2234.47	0.0214521	0.0644113	0.333048	0.739098	0.874799	0.0214521
ENSMUSG00000063354	Slc39a4	72027	protein_coding	2966.43	-0.0214566	0.108876	-0.197074	0.84377	0.930175	0.0214566
ENSMUSG00000022544	Eef2kmt	70511	protein_coding	337.563	-0.0214722	0.0825091	-0.26024	0.794679	0.904782	0.0214722
ENSMUSG00000042225	Ammecr1	56068	protein_coding	499.242	0.0215038	0.0863656	0.248986	0.803372	0.910372	0.0215038
ENSMUSG00000047044	D030056L22Rik	225995	protein_coding	345.882	0.0215091	0.0896692	0.239872	0.81043	0.91474	0.0215091
ENSMUSG00000053477	Tcf4	21413	protein_coding	498.217	-0.0215175	0.0718535	-0.299464	0.764586	0.889389	0.0215175
ENSMUSG00000031783	Polr2c	20021	protein_coding	779.21	0.02152	0.0567861	0.378966	0.704713	0.853158	0.02152
ENSMUSG00000015776	Med22	20933	protein_coding	949.341	-0.0215485	0.0450886	-0.477915	0.632711	0.80782	0.0215485
ENSMUSG00000059552	Trp53	22059	protein_coding	536.804	-0.0215568	0.0829152	-0.259986	0.794875	0.904782	0.0215568
ENSMUSG00000023806	Rsph3b	100037282	protein_coding	359.194	0.0215584	0.0749261	0.287729	0.773554	0.89344	0.0215584
ENSMUSG00000033039	Micall1	27008	protein_coding	237.017	-0.0216123	0.0809188	-0.267086	0.789403	0.901682	0.0216123
ENSMUSG00000060038	Dhps	330817	protein_coding	365.549	-0.0216317	0.0698036	-0.309894	0.756642	0.884485	0.0216317
ENSMUSG00000001348	Acp5	11433	protein_coding	3792.08	-0.0216503	0.0674644	-0.320914	0.748276	0.880449	0.0216503
ENSMUSG00000033632	AW554918	225289	protein_coding	163.957	0.0216613	0.120275	0.180098	0.857076	0.935732	0.0216613
ENSMUSG00000072946	Ptgr2	77219	protein_coding	1089.52	0.0216642	0.0504965	0.429023	0.667906	0.830562	0.0216642
ENSMUSG00000004070	Hmox2	15369	protein_coding	579.834	0.0216653	0.0650551	0.333029	0.739112	0.874799	0.0216653
ENSMUSG00000005506	Celf1	13046	protein_coding	2630.29	0.0216754	0.0380123	0.570221	0.568528	0.763735	0.0216754
ENSMUSG00000052738	Suclg1	56451	protein_coding	5305.62	0.0216767	0.0577603	0.375287	0.707447	0.854735	0.0216767
ENSMUSG00000022235	Cmbl	69574	protein_coding	999.609	0.0217121	0.0622789	0.348627	0.727369	0.867368	0.0217121
ENSMUSG00000064179	Tnnt1	21955	protein_coding	39.152	-0.0217231	0.21089	-0.103007	0.917958	0.963921	0.0217231
ENSMUSG00000020166	Cnot2	72068	protein_coding	1172.38	-0.0217288	0.0463825	-0.46847	0.639449	0.812191	0.0217288
ENSMUSG00000022272	Myo10	17909	protein_coding	2886.73	-0.02173	0.0608691	-0.356995	0.721095	0.863755	0.02173
ENSMUSG00000063172	Hspb11	72938	protein_coding	246.282	0.0217342	0.0873667	0.24877	0.803539	0.910466	0.0217342
ENSMUSG00000003382	Etv3	27049	protein_coding	1505.92	0.0217451	0.041945	0.518419	0.604166	0.788682	0.0217451
ENSMUSG00000049600	Zbtb45	232879	protein_coding	232.413	0.0217615	0.129988	0.167412	0.867046	0.939855	0.0217615
ENSMUSG00000026878	Rab14	68365	protein_coding	2624.38	0.0217655	0.0347833	0.625746	0.531482	0.740026	0.0217655
ENSMUSG00000062944	9130023H24Rik	100043133	protein_coding	181.554	0.0217864	0.10216	0.213258	0.831126	0.925277	0.0217864
ENSMUSG00000019715	Gle1	74412	protein_coding	532.742	0.0217949	0.0606975	0.359074	0.71954	0.862769	0.0217949
ENSMUSG00000048373	Fgfbp1	14181	protein_coding	2553.04	0.0218005	0.0507183	0.429835	0.667315	0.830281	0.0218005
ENSMUSG00000057322	Rpl38	67671	protein_coding	5343.43	0.0218238	0.0295086	0.739575	0.459558	0.686537	0.0218238
ENSMUSG00000023967	Mrps18a	68565	protein_coding	741.1	0.0218572	0.0515016	0.424399	0.671275	0.832362	0.0218572
ENSMUSG00000073433	Arhgdig	14570	protein_coding	14.811	0.021858	0.334326	0.0653793	0.947872	0.9782	0.021858
ENSMUSG00000028559	Osbpl9	100273	protein_coding	1255.43	0.0218768	0.0609629	0.358855	0.719704	0.86282	0.0218768
ENSMUSG00000021198	Unc79	217843	protein_coding	45.9727	0.021919	0.185002	0.11848	0.905688	0.958526	0.021919
ENSMUSG00000017950	Hnf4a	15378	protein_coding	17341.7	0.0219326	0.0480366	0.456581	0.647972	0.81812	0.0219326
ENSMUSG00000026554	Dcaf8	98193	protein_coding	2631.85	-0.0219449	0.0355368	-0.617526	0.536888	0.743401	0.0219449
ENSMUSG00000038611	Phrf1	101471	protein_coding	1324.85	0.0219659	0.0587094	0.374146	0.708296	0.85535	0.0219659
ENSMUSG00000093661	Eif4e3	66892	protein_coding	94.4697	0.0219723	0.17101	0.128486	0.897765	0.954463	0.0219723
ENSMUSG00000043683	Fem1a	14154	protein_coding	1463.89	-0.0219743	0.0748118	-0.293727	0.768966	0.89161	0.0219743
ENSMUSG00000020536	Llgl1	16897	protein_coding	876.171	-0.0220584	0.0509085	-0.433295	0.6648	0.828855	0.0220584
ENSMUSG00000015733	Capza2	12343	protein_coding	3071.57	0.0220769	0.0390371	0.565536	0.571709	0.766605	0.0220769
ENSMUSG00000042903	Foxo4	54601	protein_coding	822.568	-0.0220908	0.0597819	-0.369522	0.711738	0.857671	0.0220908
ENSMUSG00000060012	Kif13b	16554	protein_coding	5770.8	0.0221078	0.0585299	0.377718	0.70564	0.853575	0.0221078
ENSMUSG00000014496	Ankrd28	105522	protein_coding	1101.47	0.0221251	0.056489	0.391671	0.695301	0.84768	0.0221251
ENSMUSG00000014355	Anapc1	17222	protein_coding	2422.57	0.022131	0.0440174	0.502778	0.61512	0.795449	0.022131
ENSMUSG00000037818	Abhd18	269423	protein_coding	199.843	0.0221413	0.107756	0.205477	0.8372	0.927812	0.0221413
ENSMUSG00000024975	Pdcd4	18569	protein_coding	4404.18	0.0221435	0.0471568	0.469572	0.638661	0.811701	0.0221435
ENSMUSG00000061288	Taok3	330177	protein_coding	1284.12	0.0221485	0.0480483	0.460963	0.644825	0.815808	0.0221485
ENSMUSG00000033498	Strc	140476	protein_coding	31.564	0.0221521	0.255937	0.0865531	0.931027	0.969752	0.0221521
ENSMUSG00000110605	Gm32856	102635552	lncRNA	41.8172	-0.0221663	0.209668	-0.105721	0.915804	0.962474	0.0221663
ENSMUSG00000041231	Ublcp1	79560	protein_coding	528.896	0.0221864	0.0563402	0.393794	0.693733	0.846544	0.0221864
ENSMUSG00000050866	Clrn3	212070	protein_coding	2439.07	0.0221962	0.0525228	0.422602	0.672586	0.833279	0.0221962
ENSMUSG00000021271	Zfp839	72805	protein_coding	276.117	-0.0222104	0.079742	-0.278529	0.780606	0.89824	0.0222104
ENSMUSG00000063052	Lrrc40	67144	protein_coding	610.711	0.0222161	0.0694732	0.319779	0.749136	0.880476	0.0222161
ENSMUSG00000020600	Slc7a15	328059	protein_coding	13.1706	0.0222579	0.551502	0.0403586	0.967807	0.987252	0.0222579
ENSMUSG00000074136	4930513N10Rik	319960	lncRNA	33.939	-0.0222643	0.199563	-0.111565	0.911168	0.960412	0.0222643
ENSMUSG00000048200	Cracr2b	213573	protein_coding	463.462	0.0222706	0.0808409	0.275486	0.782943	0.898826	0.0222706
ENSMUSG00000025234	Arih1	23806	protein_coding	1910.43	-0.0223019	0.051338	-0.434412	0.663989	0.828333	0.0223019
ENSMUSG00000026655	Fam107b	66540	protein_coding	3488.1	-0.0223339	0.0657243	-0.339812	0.733998	0.871991	0.0223339
ENSMUSG00000030935	Acsm3	20216	protein_coding	3659.81	-0.0223384	0.0827612	-0.269914	0.787226	0.900663	0.0223384
ENSMUSG00000002205	Vrk3	101568	protein_coding	888.58	-0.0223427	0.0493076	-0.453129	0.650456	0.819843	0.0223427
ENSMUSG00000054280	Prr14l	215476	protein_coding	1953.09	-0.0223549	0.0636971	-0.350957	0.725621	0.865987	0.0223549
ENSMUSG00000027698	Nceh1	320024	protein_coding	2025.59	-0.0223715	0.110297	-0.20283	0.839268	0.928764	0.0223715
ENSMUSG00000024122	Pdpk1	18607	protein_coding	2435.02	0.0223881	0.0358243	0.624943	0.532009	0.740523	0.0223881
ENSMUSG00000041153	Osgin2	209212	protein_coding	158.716	0.0224076	0.0962537	0.232797	0.815919	0.917021	0.0224076
ENSMUSG00000048758	Rpl29	19944	protein_coding	5644.7	0.0224106	0.0767132	0.292134	0.770184	0.892032	0.0224106
ENSMUSG00000024130	Abca3	27410	protein_coding	2231.96	-0.0224316	0.0555628	-0.403716	0.686422	0.842268	0.0224316
ENSMUSG00000021532	Fastkd3	69577	protein_coding	463.239	0.0224375	0.0679818	0.330051	0.741361	0.876278	0.0224375
ENSMUSG00000027575	Arfgap1	228998	protein_coding	1294.27	-0.0224614	0.0410602	-0.547036	0.584354	0.775437	0.0224614
ENSMUSG00000025887	Casp12	12364	protein_coding	12.956	-0.0224976	0.426795	-0.0527129	0.957961	0.983147	0.0224976
ENSMUSG00000035834	Polr3g	67486	protein_coding	298.698	-0.0225034	0.0766699	-0.29351	0.769132	0.891718	0.0225034
ENSMUSG00000054079	Utp18	217109	protein_coding	418.523	-0.0225145	0.0733409	-0.306984	0.758855	0.886038	0.0225145
ENSMUSG00000021215	Net1	56349	protein_coding	4662.71	-0.0225185	0.0784465	-0.287056	0.77407	0.89378	0.0225185
ENSMUSG00000035246	Pcyt1b	236899	protein_coding	8.06542	0.0225433	0.481835	0.0467864	0.962683	0.984661	0.0225433
ENSMUSG00000051978	Erich1	234086	protein_coding	176.815	-0.0225689	0.114906	-0.196413	0.844287	0.930211	0.0225689
ENSMUSG00000020519	Sap30l	50724	protein_coding	644.279	0.0225783	0.0869723	0.259604	0.79517	0.905053	0.0225783
ENSMUSG00000063787	Chchd1	66121	protein_coding	481.983	0.0225829	0.114066	0.19798	0.84306	0.930025	0.0225829
ENSMUSG00000070047	Fat1	14107	protein_coding	9998.34	-0.0225915	0.0781801	-0.288968	0.772606	0.893129	0.0225915
ENSMUSG00000064120	Mocs1	56738	protein_coding	609.465	0.0225935	0.077348	0.292102	0.770209	0.892032	0.0225935
ENSMUSG00000015305	Sash1	70097	protein_coding	2312.35	-0.0226066	0.0506223	-0.446575	0.655182	0.822565	0.0226066
ENSMUSG00000111375	Btbd8	100503185	protein_coding	206.851	-0.022611	0.100161	-0.225747	0.821398	0.920176	0.022611
ENSMUSG00000030447	Cyfip1	20430	protein_coding	3146.2	0.0226133	0.0401144	0.56372	0.572945	0.767565	0.0226133
ENSMUSG00000057236	Rbbp4	19646	protein_coding	2181.57	0.022631	0.0465589	0.486074	0.626915	0.803226	0.022631
ENSMUSG00000087165	2010001A14Rik	76516	lncRNA	156.091	-0.0226488	0.118795	-0.190654	0.848796	0.931679	0.0226488
ENSMUSG00000016503	Gtf3a	66596	protein_coding	313.338	0.0226505	0.0709045	0.319451	0.749385	0.880476	0.0226505
ENSMUSG00000051220	Ercc6l	236930	protein_coding	199.2	-0.0226514	0.179435	-0.126237	0.899544	0.955524	0.0226514
ENSMUSG00000041958	Pigs	276846	protein_coding	1197.49	-0.0226621	0.0755472	-0.299972	0.764199	0.889251	0.0226621
ENSMUSG00000025059	Gk	14933	protein_coding	1651.86	0.0226638	0.117173	0.193421	0.846629	0.930889	0.0226638
ENSMUSG00000031913	Vps4a	116733	protein_coding	1202.71	-0.022694	0.0532444	-0.426223	0.669945	0.831606	0.022694
ENSMUSG00000040389	Wdr47	99512	protein_coding	147.662	0.0227053	0.106446	0.213303	0.831091	0.925277	0.0227053
ENSMUSG00000058761	Rnf169	108937	protein_coding	650.787	-0.0227174	0.0585158	-0.388227	0.697848	0.849363	0.0227174
ENSMUSG00000058921	Slc10a5	241877	protein_coding	1600.33	-0.0227262	0.0664737	-0.341882	0.732439	0.871008	0.0227262
ENSMUSG00000025034	Trim8	93679	protein_coding	910.369	0.0227533	0.091167	0.249578	0.802913	0.910279	0.0227533
ENSMUSG00000017386	Traf4	22032	protein_coding	1612.68	-0.022755	0.0637428	-0.356981	0.721106	0.863755	0.022755
ENSMUSG00000040018	Cox15	226139	protein_coding	1453.38	0.0227719	0.0562174	0.405068	0.685428	0.841672	0.0227719
ENSMUSG00000038766	Gabpb2	213054	protein_coding	1709.99	-0.0227845	0.047648	-0.478184	0.632519	0.80778	0.0227845
ENSMUSG00000029916	Agk	69923	protein_coding	177.572	-0.0227945	0.0990662	-0.230094	0.818019	0.918229	0.0227945
ENSMUSG00000029455	Aldh2	11669	protein_coding	11156.6	-0.0228039	0.0953561	-0.239145	0.810993	0.914839	0.0228039
ENSMUSG00000003541	Ier3	15937	protein_coding	226.816	-0.022814	0.115201	-0.198036	0.843017	0.930025	0.022814
ENSMUSG00000078945	Naip2	17948	protein_coding	3633.88	0.0228215	0.0432427	0.527754	0.59767	0.783947	0.0228215
ENSMUSG00000068923	Syt11	229521	protein_coding	63.5856	0.0228341	0.157088	0.145359	0.884428	0.948751	0.0228341
ENSMUSG00000034659	Tmem109	68539	protein_coding	702.891	0.0228368	0.0878329	0.260003	0.794861	0.904782	0.0228368
ENSMUSG00000039410	Prdm16	70673	protein_coding	181.661	0.0228387	0.166163	0.137448	0.890677	0.951124	0.0228387
ENSMUSG00000040356	Skiv2l	108077	protein_coding	1972.03	0.0228756	0.0539035	0.424381	0.671288	0.832362	0.0228756
ENSMUSG00000024191	Bnip1	224630	protein_coding	468.59	-0.0228771	0.0624241	-0.366478	0.714008	0.859379	0.0228771
ENSMUSG00000073207	Ccdc160	434778	protein_coding	9.36129	0.0228947	0.395568	0.0578779	0.953846	0.981206	0.0228947
ENSMUSG00000030231	Plekha5	109135	protein_coding	2211.71	0.0229204	0.0517523	0.442886	0.657848	0.824906	0.0229204
ENSMUSG00000043822	Adamtsl5	66548	protein_coding	139.785	-0.0229224	0.150881	-0.151923	0.879247	0.945687	0.0229224
ENSMUSG00000035443	Thyn1	77862	protein_coding	403.514	0.0229391	0.0857589	0.267484	0.789097	0.901641	0.0229391
ENSMUSG00000018672	Copz2	56358	protein_coding	127.957	0.0229604	0.110315	0.208134	0.835124	0.926699	0.0229604
ENSMUSG00000062859	Tcp11	21463	protein_coding	15.1801	-0.0229757	0.293894	-0.0781768	0.937687	0.972883	0.0229757
ENSMUSG00000044465	Fhip1b	74349	protein_coding	1372.57	-0.0230037	0.0519881	-0.442479	0.658142	0.825116	0.0230037
ENSMUSG00000054027	Nt5dc3	103466	protein_coding	148	0.0230104	0.109082	0.210947	0.832929	0.925878	0.0230104
ENSMUSG00000059475	Zfp426	235028	protein_coding	410.517	0.0230176	0.0693232	0.332033	0.739864	0.875022	0.0230176
ENSMUSG00000022828	Gtf2e1	74197	protein_coding	246.428	-0.0230451	0.0741884	-0.31063	0.756082	0.884313	0.0230451
ENSMUSG00000029003	Mad2l2	71890	protein_coding	119.291	-0.0230527	0.118073	-0.195241	0.845204	0.930608	0.0230527
ENSMUSG00000073468	Sft2d1	106489	protein_coding	452.388	0.0230651	0.0726891	0.317312	0.751007	0.88122	0.0230651
ENSMUSG00000036572	Upf3b	68134	protein_coding	392.619	-0.0230866	0.104711	-0.220478	0.825499	0.922364	0.0230866
ENSMUSG00000050174	Nudt6	229228	protein_coding	47.1376	0.0230921	0.167514	0.137852	0.890357	0.951039	0.0230921
ENSMUSG00000054277	Arfgap3	66251	protein_coding	3908.04	-0.0231131	0.0418541	-0.552229	0.580792	0.772646	0.0231131
ENSMUSG00000007603	Dus3l	224907	protein_coding	670.41	0.0231372	0.0604652	0.382653	0.701977	0.851791	0.0231372
ENSMUSG00000049957	Ccdc137	67291	protein_coding	348.152	-0.023145	0.0753437	-0.307192	0.758697	0.885925	0.023145
ENSMUSG00000028800	Hdac1	433759	protein_coding	1350.99	-0.0231499	0.0482524	-0.479767	0.631393	0.806597	0.0231499
ENSMUSG00000026240	Cops7b	26895	protein_coding	266.385	-0.0231571	0.0887555	-0.260909	0.794163	0.904717	0.0231571
ENSMUSG00000038722	Bud31	231889	protein_coding	592.104	0.0231905	0.0751462	0.308605	0.757622	0.885131	0.0231905
ENSMUSG00000027601	Mtfr1	67472	protein_coding	1086.35	0.0231925	0.045893	0.505361	0.613305	0.793912	0.0231925
ENSMUSG00000006599	Gtf2h1	14884	protein_coding	1126.21	-0.0232168	0.0523143	-0.443794	0.657192	0.824378	0.0232168
ENSMUSG00000113800	2210039B01Rik	73644	lncRNA	25.9892	-0.0232285	0.237546	-0.0977853	0.922103	0.965633	0.0232285
ENSMUSG00000040435	Ppp1r15a	17872	protein_coding	1013.8	-0.0232365	0.13162	-0.176542	0.859868	0.936766	0.0232365
ENSMUSG00000056602	Fry	320365	protein_coding	329.487	0.023248	0.0722984	0.321556	0.747789	0.880198	0.023248
ENSMUSG00000023175	Bsg	12215	protein_coding	13939.1	-0.0232851	0.0716829	-0.324835	0.745306	0.879008	0.0232851
ENSMUSG00000025217	Btrc	12234	protein_coding	401.619	-0.0232917	0.0745612	-0.312384	0.754749	0.883682	0.0232917
ENSMUSG00000017999	Ddx27	228889	protein_coding	806.379	-0.0233079	0.0609617	-0.382337	0.702211	0.851791	0.0233079
ENSMUSG00000035919	Bbs9	319845	protein_coding	107.379	0.0233239	0.13813	0.168855	0.865911	0.939298	0.0233239
ENSMUSG00000024054	Smchd1	74355	protein_coding	1419.51	-0.023332	0.0555046	-0.420361	0.674221	0.834301	0.023332
ENSMUSG00000029249	Rest	19712	protein_coding	1326.63	-0.0233324	0.0390165	-0.598014	0.549831	0.751488	0.0233324
ENSMUSG00000027479	Mapre1	13589	protein_coding	2029.56	0.0233403	0.0559102	0.417461	0.676341	0.835557	0.0233403
ENSMUSG00000020409	Slu7	193116	protein_coding	1413.5	0.0234071	0.0460132	0.508704	0.61096	0.792707	0.0234071
ENSMUSG00000029432	Nipsnap2	14467	protein_coding	2257.35	0.0234189	0.0535954	0.436958	0.662142	0.827334	0.0234189
ENSMUSG00000020677	Ddx52	78394	protein_coding	640.372	-0.0234308	0.0865434	-0.27074	0.786591	0.900452	0.0234308
ENSMUSG00000040325	Dcaf1	321006	protein_coding	1239.05	0.023463	0.0430499	0.545019	0.585741	0.776293	0.023463
ENSMUSG00000024811	Tnks2	74493	protein_coding	3303.14	-0.0234645	0.0323323	-0.725732	0.468003	0.693047	0.0234645
ENSMUSG00000027905	Ddx20	53975	protein_coding	337.789	0.0234748	0.0692987	0.338749	0.734799	0.872486	0.0234748
ENSMUSG00000029571	Tmem106b	71900	protein_coding	1856.75	0.0234998	0.0479329	0.490265	0.623947	0.801465	0.0234998
ENSMUSG00000028669	Pithd1	66193	protein_coding	1026.83	0.0235008	0.0532266	0.441524	0.658834	0.825416	0.0235008
ENSMUSG00000032842	Abcc10	224814	protein_coding	527.846	0.0235287	0.0924229	0.254576	0.79905	0.908144	0.0235287
ENSMUSG00000021575	Ahrr	11624	protein_coding	6.98242	-0.0235549	0.461437	-0.0510469	0.959288	0.983542	0.0235549
ENSMUSG00000024006	Stk38	106504	protein_coding	1667.48	-0.0235667	0.0388632	-0.606401	0.544249	0.748889	0.0235667
ENSMUSG00000057092	Fxyd3	17178	protein_coding	586.918	0.0235771	0.0877887	0.268566	0.788263	0.901264	0.0235771
ENSMUSG00000019984	Med23	70208	protein_coding	821.565	-0.0235845	0.048757	-0.483715	0.628588	0.804288	0.0235845
ENSMUSG00000038872	Zfhx3	11906	protein_coding	410.512	0.0235926	0.141026	0.167292	0.86714	0.939855	0.0235926
ENSMUSG00000033417	Cacul1	78832	protein_coding	1286.36	-0.0236507	0.0415565	-0.569121	0.569274	0.76461	0.0236507
ENSMUSG00000017778	Cox7c	12867	protein_coding	4072.83	0.0236967	0.105045	0.225587	0.821523	0.920176	0.0236967
ENSMUSG00000002496	Tsc2	22084	protein_coding	1542.57	-0.0237126	0.0422426	-0.561342	0.574564	0.768227	0.0237126
ENSMUSG00000006335	Tfpt	69714	protein_coding	232.619	-0.0237365	0.111881	-0.212159	0.831983	0.925611	0.0237365
ENSMUSG00000038415	Foxq1	15220	protein_coding	95.1541	0.0237526	0.183601	0.129371	0.897064	0.95441	0.0237526
ENSMUSG00000072694	1500011B03Rik	66236	protein_coding	116.049	0.0237928	0.134089	0.177441	0.859162	0.936398	0.0237928
ENSMUSG00000057229	Dmac2	66349	protein_coding	1109.33	0.0238234	0.0492461	0.483763	0.628554	0.804288	0.0238234
ENSMUSG00000002881	Nab1	17936	protein_coding	1450.44	-0.0238306	0.0488558	-0.487774	0.62571	0.802465	0.0238306
ENSMUSG00000054008	Ndst1	15531	protein_coding	1310.93	0.0238448	0.0636595	0.374567	0.707982	0.855125	0.0238448
ENSMUSG00000039347	Atp6v0e2	76252	protein_coding	619.632	0.0238487	0.0722411	0.330126	0.741304	0.876275	0.0238487
ENSMUSG00000097316	Gm10516	100038712	lncRNA	261.589	-0.0238834	0.0747773	-0.319394	0.749428	0.880476	0.0238834
ENSMUSG00000012429	Mplkip	66308	protein_coding	270.858	-0.0238934	0.100657	-0.237373	0.812367	0.915791	0.0238934
ENSMUSG00000018677	Slc25a39	68066	protein_coding	3783.45	0.0238987	0.0611677	0.390708	0.696013	0.847972	0.0238987
ENSMUSG00000057691	Zfp746	69228	protein_coding	783.401	-0.023911	0.063411	-0.377079	0.706115	0.853851	0.023911
ENSMUSG00000027770	Dhx36	72162	protein_coding	1069.95	-0.0239127	0.056332	-0.424496	0.671204	0.832362	0.0239127
ENSMUSG00000043587	Pxylp1	235534	protein_coding	1271.45	-0.0239225	0.0575728	-0.415518	0.677763	0.836585	0.0239225
ENSMUSG00000025873	Faf2	76577	protein_coding	1573.07	0.0239316	0.0341752	0.700262	0.483764	0.705835	0.0239316
ENSMUSG00000038250	Usp38	74841	protein_coding	920.76	-0.0239338	0.0536493	-0.446117	0.655513	0.822745	0.0239338
ENSMUSG00000037465	Klf10	21847	protein_coding	2446.07	0.0239422	0.135301	0.176955	0.859544	0.936612	0.0239422
ENSMUSG00000029780	Nt5c3	107569	protein_coding	1366.8	-0.023968	0.074517	-0.321645	0.747722	0.880183	0.023968
ENSMUSG00000039850	Endov	338371	protein_coding	425.759	-0.0239752	0.0859398	-0.278976	0.780263	0.898057	0.0239752
ENSMUSG00000033114	Slc35d2	70484	protein_coding	118.034	-0.0239849	0.134293	-0.178601	0.858251	0.936097	0.0239849
ENSMUSG00000028544	Slc5a9	230612	protein_coding	314.012	-0.0239933	0.124633	-0.192512	0.847341	0.930927	0.0239933
ENSMUSG00000049871	Nlrc3	268857	protein_coding	21.3718	-0.024009	0.247629	-0.0969558	0.922761	0.96607	0.024009
ENSMUSG00000047264	Zfp358	140482	protein_coding	312.103	-0.0240141	0.0909556	-0.26402	0.791765	0.903022	0.0240141
ENSMUSG00000070691	Runx3	12399	protein_coding	8.85576	-0.0240149	0.380271	-0.0631522	0.949645	0.979341	0.0240149
ENSMUSG00000026492	Tfb2m	15278	protein_coding	307.371	-0.0240185	0.0811821	-0.29586	0.767337	0.890725	0.0240185
ENSMUSG00000028292	Rars2	109093	protein_coding	858.049	0.0240304	0.0600887	0.399915	0.689219	0.844094	0.0240304
ENSMUSG00000025064	Col17a1	12821	protein_coding	14.4571	-0.0240412	0.327814	-0.0733378	0.941537	0.974493	0.0240412
ENSMUSG00000055900	Tmem69	230657	protein_coding	210.373	0.0240508	0.0981298	0.245092	0.806385	0.912178	0.0240508
ENSMUSG00000030045	Mrpl19	56284	protein_coding	545.027	0.0240664	0.0785878	0.306235	0.759425	0.886077	0.0240664
ENSMUSG00000047368	Abhd17b	226016	protein_coding	1278.41	0.0240672	0.0523454	0.459778	0.645676	0.816435	0.0240672
ENSMUSG00000008892	Vdac3	22335	protein_coding	4481.66	-0.0240811	0.0454249	-0.530131	0.596021	0.782866	0.0240811
ENSMUSG00000064138	Fam172a	68675	protein_coding	366.123	-0.0241031	0.0689222	-0.349715	0.726553	0.866651	0.0241031
ENSMUSG00000020346	Mgat1	17308	protein_coding	2170.85	-0.0241046	0.0408097	-0.590659	0.554749	0.754782	0.0241046
ENSMUSG00000053333	Dis3l2	208718	protein_coding	475.808	-0.0241294	0.0658797	-0.366265	0.714168	0.859442	0.0241294
ENSMUSG00000078350	Smim1	68859	protein_coding	16.3425	-0.0241595	0.288636	-0.0837024	0.933293	0.970921	0.0241595
ENSMUSG00000047284	Neurl4	216860	protein_coding	1133.95	-0.0241655	0.0719003	-0.336098	0.736797	0.8737	0.0241655
ENSMUSG00000045912	C2cd4c	237397	protein_coding	56.6727	-0.024167	0.206398	-0.117089	0.906789	0.958737	0.024167
ENSMUSG00000051346	Spryd4	66701	protein_coding	369.486	0.024167	0.0874372	0.276393	0.782246	0.898826	0.024167
ENSMUSG00000023861	Mpc1	55951	protein_coding	1071.39	-0.0241788	0.0741414	-0.326117	0.744336	0.878313	0.0241788
ENSMUSG00000020430	Pes1	64934	protein_coding	1094.91	0.0242109	0.0491865	0.492226	0.622559	0.800831	0.0242109
ENSMUSG00000024190	Dusp1	19252	protein_coding	7898.14	0.0242212	0.116234	0.208383	0.83493	0.92665	0.0242212
ENSMUSG00000002679	Med6	69792	protein_coding	307.165	0.0242252	0.0725653	0.33384	0.7385	0.874755	0.0242252
ENSMUSG00000041483	Zfp281	226442	protein_coding	201.396	0.0242259	0.121054	0.200124	0.841384	0.929614	0.0242259
ENSMUSG00000074811	Hps6	20170	protein_coding	230.361	0.0242367	0.10056	0.241017	0.809542	0.914482	0.0242367
ENSMUSG00000026857	Ntmt1	66617	protein_coding	354.677	0.0242707	0.0652193	0.372141	0.709788	0.856293	0.0242707
ENSMUSG00000098132	Rassf10	78748	protein_coding	121.737	-0.0242791	0.163262	-0.148712	0.881781	0.947332	0.0242791
ENSMUSG00000004865	Srpk1	20815	protein_coding	1920.68	-0.024289	0.05208	-0.466378	0.640945	0.813325	0.024289
ENSMUSG00000005043	Sgsh	27029	protein_coding	380.963	0.024289	0.0886381	0.274025	0.784066	0.899461	0.024289
ENSMUSG00000031441	Atp11a	50770	protein_coding	1157.92	-0.0243023	0.0791108	-0.307193	0.758697	0.885925	0.0243023
ENSMUSG00000037754	Ppp1r16b	228852	protein_coding	30.5365	0.0243083	0.254939	0.0953493	0.924037	0.96674	0.0243083
ENSMUSG00000051319	Mtln	67885	protein_coding	367.904	-0.0243413	0.0784069	-0.310449	0.75622	0.884313	0.0243413
ENSMUSG00000002949	Timm44	21856	protein_coding	1393.45	-0.024372	0.0476446	-0.511538	0.608974	0.791308	0.024372
ENSMUSG00000026516	Nvl	67459	protein_coding	730.8	-0.0243755	0.0669896	-0.36387	0.715955	0.860552	0.0243755
ENSMUSG00000037366	Pafah2	100163	protein_coding	1821.46	0.0243878	0.0765561	0.318561	0.750059	0.880597	0.0243878
ENSMUSG00000032560	Dnajc13	235567	protein_coding	2732.51	0.0243974	0.034892	0.699227	0.48441	0.706263	0.0243974
ENSMUSG00000037949	Ano10	102566	protein_coding	1894.58	-0.0244364	0.0426367	-0.573132	0.566556	0.762547	0.0244364
ENSMUSG00000039086	Ss18l1	269397	protein_coding	186.982	0.0244435	0.0918532	0.266115	0.790151	0.902121	0.0244435
ENSMUSG00000037971	1110032A03Rik	68721	protein_coding	497.831	0.0244472	0.0639294	0.382409	0.702158	0.851791	0.0244472
ENSMUSG00000059920	4930453N24Rik	67609	protein_coding	679.378	-0.024467	0.0654018	-0.374103	0.708328	0.85535	0.024467
ENSMUSG00000043987	Cep164	214552	protein_coding	870.676	0.0244881	0.0581839	0.420874	0.673847	0.8342	0.0244881
ENSMUSG00000053749	Gm9920	100503794	lncRNA	61.4178	0.0245202	0.185726	0.132023	0.894966	0.953178	0.0245202
ENSMUSG00000039041	Adrm1	56436	protein_coding	897.53	0.0245535	0.0570835	0.430134	0.667098	0.830162	0.0245535
ENSMUSG00000029275	Gfi1	14581	protein_coding	253.699	0.0245731	0.111849	0.219698	0.826106	0.922846	0.0245731
ENSMUSG00000017264	Exosc10	50912	protein_coding	810.052	0.0245756	0.0693619	0.354309	0.723107	0.864843	0.0245756
ENSMUSG00000023022	Lima1	65970	protein_coding	8448.75	-0.02461	0.0638585	-0.385384	0.699953	0.850331	0.02461
ENSMUSG00000001052	Sec24b	99683	protein_coding	564.557	0.0246369	0.0970875	0.25376	0.799681	0.90857	0.0246369
ENSMUSG00000052914	Cyp2j6	13110	protein_coding	1924.82	-0.0246502	0.0512057	-0.481396	0.630235	0.805756	0.0246502
ENSMUSG00000029458	Brap	72399	protein_coding	1352.92	-0.0246795	0.040599	-0.607885	0.543264	0.748182	0.0246795
ENSMUSG00000029196	Tada2b	231151	protein_coding	407.47	-0.0246816	0.0626889	-0.393715	0.693792	0.846544	0.0246816
ENSMUSG00000028289	Epha7	13841	protein_coding	35.5331	-0.024694	0.211022	-0.117021	0.906843	0.958737	0.024694
ENSMUSG00000035842	Ddx11	320209	protein_coding	197.554	-0.0247073	0.110859	-0.222872	0.823635	0.921536	0.0247073
ENSMUSG00000043262	Uevld	54122	protein_coding	514.548	0.0247268	0.056429	0.438193	0.661246	0.826855	0.0247268
ENSMUSG00000011008	Mcoln2	68279	protein_coding	719.299	-0.0247412	0.059591	-0.415184	0.678007	0.836653	0.0247412
ENSMUSG00000062376	Borcs7	66439	protein_coding	134.813	-0.0247715	0.123609	-0.200403	0.841166	0.929614	0.0247715
ENSMUSG00000004897	Hdgf	15191	protein_coding	3101.32	-0.0247881	0.0526012	-0.471246	0.637465	0.810693	0.0247881
ENSMUSG00000036368	Rmdn2	381110	protein_coding	129.012	-0.0248282	0.135353	-0.183432	0.854459	0.934988	0.0248282
ENSMUSG00000022809	Nr1i2	18171	protein_coding	1935.66	-0.024863	0.0364781	-0.681587	0.4955	0.714177	0.024863
ENSMUSG00000000628	Hk2	15277	protein_coding	3225.28	0.0248972	0.105918	0.235062	0.814161	0.916409	0.0248972
ENSMUSG00000007036	Abhd16a	193742	protein_coding	1688.88	-0.0249236	0.0475889	-0.523726	0.600469	0.78602	0.0249236
ENSMUSG00000033253	Szt2	230676	protein_coding	947.688	0.0249497	0.0834635	0.29893	0.764993	0.889541	0.0249497
ENSMUSG00000048490	Nrip1	268903	protein_coding	3123.5	0.0249564	0.0555864	0.448967	0.653456	0.821664	0.0249564
ENSMUSG00000000131	Xpo6	74204	protein_coding	1155.34	-0.0249635	0.0474631	-0.525955	0.598919	0.784828	0.0249635
ENSMUSG00000024387	Csnk2b	13001	protein_coding	1613.84	0.024967	0.0631968	0.395067	0.692793	0.845902	0.024967
ENSMUSG00000042215	Bag2	213539	protein_coding	46.1662	0.0249753	0.196055	0.127389	0.898633	0.955134	0.0249753
ENSMUSG00000004393	Ddx56	52513	protein_coding	649.663	-0.0249793	0.0709284	-0.352176	0.724706	0.865842	0.0249793
ENSMUSG00000023923	Tbc1d5	72238	protein_coding	558.753	-0.0250225	0.0557096	-0.44916	0.653316	0.821649	0.0250225
ENSMUSG00000025809	Itgb1	16412	protein_coding	5150.01	0.0250475	0.0325469	0.769581	0.441549	0.672889	0.0250475
ENSMUSG00000002985	Apoe	11816	protein_coding	50.3087	-0.0250507	0.187397	-0.133677	0.893658	0.95242	0.0250507
ENSMUSG00000118423	Lrrc70	113523645	transcribed_unitary_pseudogene	5.86818	0.0250718	0.667268	0.0375739	0.970027	0.987915	0.0250718
ENSMUSG00000031585	Gtf2e2	68153	protein_coding	396.349	0.0250848	0.0688123	0.364539	0.715455	0.860253	0.0250848
ENSMUSG00000031352	Hccs	15159	protein_coding	630.473	-0.0251111	0.0733484	-0.342354	0.732085	0.870788	0.0251111
ENSMUSG00000024286	Ccny	67974	protein_coding	2371.31	0.0251125	0.0318654	0.788081	0.430649	0.665529	0.0251125
ENSMUSG00000050158	Or2m13	258458	protein_coding	106.738	-0.0251132	0.158261	-0.158682	0.873919	0.943462	0.0251132
ENSMUSG00000007589	Tinf2	28113	protein_coding	417.377	0.0251215	0.0809919	0.310173	0.75643	0.88443	0.0251215
ENSMUSG00000030722	Nfatc2ip	18020	protein_coding	100.299	-0.0251379	0.14138	-0.177804	0.858877	0.936328	0.0251379
ENSMUSG00000027367	Stard7	99138	protein_coding	3923.57	0.0251425	0.04698	0.535176	0.592528	0.780262	0.0251425
ENSMUSG00000032278	Paqr5	74090	protein_coding	1429.15	0.0251443	0.0571684	0.439828	0.660061	0.826042	0.0251443
ENSMUSG00000026972	Arrdc1	215705	protein_coding	1479.99	0.0251802	0.0565346	0.445394	0.656035	0.823273	0.0251802
ENSMUSG00000051034	Zfp11	22648	protein_coding	53.4301	-0.0252064	0.162201	-0.155402	0.876504	0.944752	0.0252064
ENSMUSG00000020679	Hnf1b	21410	protein_coding	418.019	-0.0252267	0.0921159	-0.273858	0.784194	0.899523	0.0252267
ENSMUSG00000025075	Habp2	226243	protein_coding	9.43839	0.0252335	0.456856	0.0552329	0.955953	0.982431	0.0252335
ENSMUSG00000018923	Med11	66172	protein_coding	309.923	0.0252712	0.0802968	0.314722	0.752973	0.882493	0.0252712
ENSMUSG00000019054	Fis1	66437	protein_coding	1893.46	0.0253084	0.0547993	0.461838	0.644198	0.815589	0.0253084
ENSMUSG00000019143	Hars2	70791	protein_coding	561.104	-0.0253141	0.0565664	-0.44751	0.654507	0.822141	0.0253141
ENSMUSG00000020287	Mpg	268395	protein_coding	136.805	-0.0253178	0.119258	-0.212294	0.831877	0.925603	0.0253178
ENSMUSG00000049562	Ap5b1	381201	protein_coding	394.873	-0.0253353	0.0976708	-0.259395	0.795331	0.905109	0.0253353
ENSMUSG00000033434	Gtpbp6	107999	protein_coding	164.334	0.0253406	0.136006	0.18632	0.852194	0.933592	0.0253406
ENSMUSG00000021277	Traf3	22031	protein_coding	628.314	-0.0253481	0.0520196	-0.48728	0.62606	0.802773	0.0253481
ENSMUSG00000031169	Porcn	53627	protein_coding	62.1815	0.025391	0.156246	0.162506	0.870907	0.941677	0.025391
ENSMUSG00000028102	Pex11b	18632	protein_coding	223.352	0.0253941	0.0863075	0.294228	0.768584	0.891467	0.0253941
ENSMUSG00000054630	Ugt2b5	22238	protein_coding	1096.12	-0.0254257	0.0903063	-0.28155	0.778289	0.896895	0.0254257
ENSMUSG00000022960	Donson	60364	protein_coding	154.334	0.0254486	0.109776	0.231822	0.816676	0.917424	0.0254486
ENSMUSG00000078580	E430018J23Rik	101604	protein_coding	263.145	0.0254717	0.0792548	0.321389	0.747915	0.880275	0.0254717
ENSMUSG00000059288	Cdyl	12593	protein_coding	302.081	-0.0254795	0.0800947	-0.318117	0.750396	0.880695	0.0254795
ENSMUSG00000033105	Lss	16987	protein_coding	1844.92	-0.0254795	0.135823	-0.187594	0.851195	0.933253	0.0254795
ENSMUSG00000053646	Plxnb1	235611	protein_coding	242.395	-0.0255569	0.0843992	-0.30281	0.762035	0.887701	0.0255569
ENSMUSG00000038949	Cnst	226744	protein_coding	1248.84	-0.0255621	0.078117	-0.327228	0.743495	0.877687	0.0255621
ENSMUSG00000022772	Senp5	320213	protein_coding	786.463	-0.0255707	0.0600474	-0.425841	0.670223	0.831694	0.0255707
ENSMUSG00000009907	Vps4b	20479	protein_coding	3040.59	0.0255757	0.0351439	0.727744	0.46677	0.692404	0.0255757
ENSMUSG00000097121	D130020L05Rik	319760	lncRNA	23.8373	-0.0255809	0.240123	-0.106532	0.91516	0.962266	0.0255809
ENSMUSG00000020224	Llph	66225	protein_coding	262.395	-0.0256022	0.0855643	-0.299216	0.764775	0.88944	0.0256022
ENSMUSG00000031433	Rbm41	237073	protein_coding	141.573	0.0256047	0.118867	0.215406	0.829451	0.92427	0.0256047
ENSMUSG00000074622	Mafb	16658	protein_coding	204.966	-0.0256309	0.168805	-0.151837	0.879315	0.945696	0.0256309
ENSMUSG00000022160	Mettl3	56335	protein_coding	392.933	-0.0256316	0.0777827	-0.329529	0.741756	0.876552	0.0256316
ENSMUSG00000026659	Dusp12	80915	protein_coding	112.615	-0.0256381	0.1214	-0.211187	0.832741	0.925878	0.0256381
ENSMUSG00000027454	Gins1	69270	protein_coding	57.801	-0.0256563	0.215424	-0.119097	0.905199	0.958435	0.0256563
ENSMUSG00000022378	Cyrib	223601	protein_coding	734.897	-0.025676	0.0671324	-0.382468	0.702114	0.851791	0.025676
ENSMUSG00000032508	Myd88	17874	protein_coding	581.781	-0.025696	0.053022	-0.48463	0.627939	0.803866	0.025696
ENSMUSG00000030753	Thap12	72981	protein_coding	1202.34	-0.0256975	0.0449432	-0.571777	0.567473	0.762827	0.0256975
ENSMUSG00000039449	Prpf18	67229	protein_coding	953.998	0.0256975	0.0553401	0.464356	0.642393	0.814098	0.0256975
ENSMUSG00000034218	Atm	11920	protein_coding	1256.85	-0.025703	0.0711896	-0.36105	0.718062	0.861878	0.025703
ENSMUSG00000001785	Pwp1	103136	protein_coding	553.061	-0.0257205	0.0658646	-0.390505	0.696163	0.848091	0.0257205
ENSMUSG00000047454	Gphn	268566	protein_coding	505.944	-0.0257287	0.0791595	-0.325023	0.745163	0.878904	0.0257287
ENSMUSG00000029263	Pigg	433931	protein_coding	632.856	-0.0257416	0.0512853	-0.50193	0.615717	0.7956	0.0257416
ENSMUSG00000061517	Sox21	223227	protein_coding	109.348	0.0257553	0.168511	0.152841	0.878524	0.945543	0.0257553
ENSMUSG00000030917	Tmem159	233806	protein_coding	520.826	0.0257615	0.0682516	0.377449	0.70584	0.853689	0.0257615
ENSMUSG00000026615	Eprs	107508	protein_coding	3760.88	0.0257741	0.070419	0.366011	0.714357	0.859482	0.0257741
ENSMUSG00000059363	Fxn	14297	protein_coding	153.935	-0.0257809	0.101663	-0.253591	0.799811	0.90857	0.0257809
ENSMUSG00000010097	Nxf1	53319	protein_coding	1261.59	-0.0257859	0.065912	-0.391217	0.695636	0.847824	0.0257859
ENSMUSG00000026896	Ifih1	71586	protein_coding	1854.83	-0.0258041	0.0739158	-0.349101	0.727013	0.867072	0.0258041
ENSMUSG00000065990	Aurkaip1	66077	protein_coding	1459.53	-0.0258073	0.0641735	-0.402149	0.687574	0.842976	0.0258073
ENSMUSG00000033752	Mnd1	76915	protein_coding	32.7846	-0.0258578	0.204064	-0.126715	0.899166	0.955338	0.0258578
ENSMUSG00000042595	Fam199x	245622	protein_coding	792.495	0.0258862	0.0564956	0.458198	0.64681	0.817036	0.0258862
ENSMUSG00000028187	Rpf1	70285	protein_coding	648.746	-0.0259112	0.0746792	-0.346966	0.728617	0.868278	0.0259112
ENSMUSG00000039000	Ube3c	100763	protein_coding	2280.8	0.0259169	0.0431903	0.600062	0.548465	0.750865	0.0259169
ENSMUSG00000031916	Cog8	97484	protein_coding	798.164	0.0259305	0.0669274	0.387442	0.698429	0.849567	0.0259305
ENSMUSG00000029613	Eif2ak1	15467	protein_coding	1171.17	0.0259394	0.0514945	0.503731	0.61445	0.794774	0.0259394
ENSMUSG00000021038	Vipas39	104799	protein_coding	1386.07	0.025965	0.0557591	0.465663	0.641456	0.813708	0.025965
ENSMUSG00000028538	St3gal3	20441	protein_coding	1365.38	-0.0259989	0.0833153	-0.312054	0.755	0.883719	0.0259989
ENSMUSG00000014074	Rnf168	70238	protein_coding	628.793	-0.0260381	0.0580272	-0.448722	0.653632	0.821664	0.0260381
ENSMUSG00000042608	Stk40	74178	protein_coding	908.283	0.0260658	0.0719366	0.362344	0.717095	0.861384	0.0260658
ENSMUSG00000005672	Kit	16590	protein_coding	1857.6	-0.0260946	0.0833584	-0.313041	0.75425	0.88329	0.0260946
ENSMUSG00000017747	Ghdc	80860	protein_coding	319.712	-0.0261146	0.0781461	-0.334176	0.738246	0.874712	0.0261146
ENSMUSG00000004788	Eif2b2	217715	protein_coding	596.092	0.0261227	0.0824013	0.317019	0.75123	0.881353	0.0261227
ENSMUSG00000034931	Dhx8	217207	protein_coding	1108.23	0.0261278	0.0487365	0.536103	0.591887	0.780262	0.0261278
ENSMUSG00000022262	Dnah5	110082	protein_coding	301.329	0.0261305	0.110618	0.236222	0.81326	0.915985	0.0261305
ENSMUSG00000020392	Cdkn2aipnl	52626	protein_coding	728.306	0.0261342	0.0605451	0.431649	0.665997	0.829512	0.0261342
ENSMUSG00000002728	Naa20	67877	protein_coding	873.847	0.0261454	0.064534	0.405141	0.685374	0.841672	0.0261454
ENSMUSG00000113902	Ndufb1	102631912	protein_coding	1412.63	0.0261597	0.0779705	0.335507	0.737243	0.873999	0.0261597
ENSMUSG00000026927	Entr1	68112	protein_coding	716.198	0.0261677	0.0532699	0.491228	0.623265	0.8011	0.0261677
ENSMUSG00000003269	Cyth2	19158	protein_coding	1251.98	0.026219	0.0510322	0.513773	0.607411	0.79017	0.026219
ENSMUSG00000021798	Ldb3	24131	protein_coding	233.327	-0.0262195	0.126065	-0.207985	0.835241	0.926721	0.0262195
ENSMUSG00000085451	Gm40614	105245120	lncRNA	24.3319	-0.0262407	0.278921	-0.0940791	0.925046	0.967208	0.0262407
ENSMUSG00000037029	Zfp146	26465	protein_coding	625.981	-0.0262454	0.0822697	-0.319016	0.749714	0.880476	0.0262454
ENSMUSG00000060002	Chpt1	212862	protein_coding	2595.64	-0.0262482	0.049489	-0.530384	0.595846	0.7827	0.0262482
ENSMUSG00000038121	Fam210a	108654	protein_coding	1096.97	-0.0262535	0.0569466	-0.46102	0.644784	0.815808	0.0262535
ENSMUSG00000097180	2700038G22Rik	67194	lncRNA	12.8113	-0.0262617	0.357269	-0.0735068	0.941403	0.974455	0.0262617
ENSMUSG00000040128	Pnrc1	108767	protein_coding	2272.41	-0.0262697	0.0873647	-0.30069	0.763651	0.888754	0.0262697
ENSMUSG00000026111	Unc50	67387	protein_coding	948.661	0.0262924	0.0470178	0.559202	0.576024	0.768874	0.0262924
ENSMUSG00000021338	Carmil1	68732	protein_coding	961.642	0.0263341	0.0471218	0.558852	0.576263	0.769066	0.0263341
ENSMUSG00000025745	Hadha	97212	protein_coding	6603.19	0.0263626	0.0364761	0.722737	0.469842	0.694009	0.0263626
ENSMUSG00000020171	Yeats4	64050	protein_coding	668.656	0.0263849	0.0649849	0.406015	0.684732	0.841282	0.0263849
ENSMUSG00000026102	Inpp1	16329	protein_coding	467.413	-0.0263908	0.0743047	-0.35517	0.722462	0.864329	0.0263908
ENSMUSG00000050447	Lypd6	320343	protein_coding	10.3943	-0.0263917	0.356818	-0.0739639	0.941039	0.974315	0.0263917
ENSMUSG00000020397	Med7	66213	protein_coding	286.384	-0.0263945	0.0730554	-0.361294	0.71788	0.861723	0.0263945
ENSMUSG00000031446	Cul4a	99375	protein_coding	2062.43	-0.0264017	0.0378858	-0.696875	0.485881	0.707075	0.0264017
ENSMUSG00000042447	Mios	252875	protein_coding	379.549	-0.0264132	0.0652042	-0.405085	0.685415	0.841672	0.0264132
ENSMUSG00000022698	Naa50	72117	protein_coding	1549.07	0.026433	0.0639136	0.413573	0.679186	0.837472	0.026433
ENSMUSG00000028807	Zbtb8a	73680	protein_coding	425.073	-0.0264468	0.0725828	-0.364368	0.715583	0.860311	0.0264468
ENSMUSG00000040818	Dennd6a	211922	protein_coding	1262.34	-0.0264579	0.0535821	-0.493783	0.62146	0.800251	0.0264579
ENSMUSG00000024163	Mapk8ip3	30957	protein_coding	592.922	-0.026485	0.102618	-0.258092	0.796336	0.906028	0.026485
ENSMUSG00000042111	Ccdc115	69668	protein_coding	357.558	0.0265243	0.0784467	0.338119	0.735274	0.872793	0.0265243
ENSMUSG00000008373	Prpf31	68988	protein_coding	650.587	0.026571	0.0811134	0.327578	0.74323	0.877651	0.026571
ENSMUSG00000044857	Lemd2	224640	protein_coding	1017.01	-0.0265807	0.0694975	-0.38247	0.702113	0.851791	0.0265807
ENSMUSG00000097779	4833407H14Rik	73899	lncRNA	14.9574	-0.0265842	0.312214	-0.0851474	0.932144	0.970414	0.0265842
ENSMUSG00000054737	Zfp182	319535	protein_coding	236.146	0.0266104	0.137963	0.192881	0.847053	0.930927	0.0266104
ENSMUSG00000045598	Zfp553	233887	protein_coding	444.215	-0.0266271	0.0663041	-0.401591	0.687985	0.843351	0.0266271
ENSMUSG00000037197	Rbm17	76938	protein_coding	1067.08	0.0266275	0.0531108	0.501358	0.616119	0.7956	0.0266275
ENSMUSG00000090176	Cd200r2	271375	protein_coding	162.917	0.0266445	0.137839	0.193301	0.846724	0.930889	0.0266445
ENSMUSG00000020271	Fbxw11	103583	protein_coding	1816.6	-0.0266529	0.0616205	-0.432532	0.665355	0.829161	0.0266529
ENSMUSG00000049811	Fam161a	73873	protein_coding	202.563	0.0266617	0.0880693	0.302735	0.762092	0.887703	0.0266617
ENSMUSG00000038178	Slc43a2	215113	protein_coding	429.355	0.0266835	0.130156	0.205012	0.837563	0.927835	0.0266835
ENSMUSG00000032666	1700025G04Rik	69399	protein_coding	393.071	0.026699	0.0982313	0.271797	0.785778	0.900219	0.026699
ENSMUSG00000019948	Actr6	67019	protein_coding	76.7675	-0.0267275	0.146971	-0.181855	0.855696	0.935592	0.0267275
ENSMUSG00000032309	Fbxo22	71999	protein_coding	642.67	0.026728	0.0508455	0.525671	0.599117	0.784887	0.026728
ENSMUSG00000018900	Slc22a5	20520	protein_coding	816.619	0.0267391	0.063552	0.420744	0.673942	0.834254	0.0267391
ENSMUSG00000035933	Cog5	238123	protein_coding	1095.43	0.0267511	0.0466501	0.573441	0.566346	0.762478	0.0267511
ENSMUSG00000022820	Ndufb4	68194	protein_coding	651.679	-0.0267793	0.063699	-0.420404	0.67419	0.834301	0.0267793
ENSMUSG00000028833	Ncdn	26562	protein_coding	665.553	-0.0267816	0.0781867	-0.342534	0.731949	0.870769	0.0267816
ENSMUSG00000026087	Mrpl30	107734	protein_coding	1338.74	0.0267949	0.0484485	0.55306	0.580223	0.772159	0.0267949
ENSMUSG00000114744	Gm38409	328436	lncRNA	8.08876	-0.0268742	0.428504	-0.0627165	0.949992	0.979589	0.0268742
ENSMUSG00000079427	Mthfsl	100039707	protein_coding	143.377	-0.0268748	0.100154	-0.268333	0.788443	0.901341	0.0268748
ENSMUSG00000051839	Gypa	14934	protein_coding	13.5753	0.0268885	0.357276	0.0752598	0.940008	0.973941	0.0268885
ENSMUSG00000022969	Il10rb	16155	protein_coding	997.162	-0.026892	0.0585451	-0.459338	0.645991	0.816514	0.026892
ENSMUSG00000035596	Mboat7	77582	protein_coding	923.198	0.0269184	0.0675243	0.398648	0.690152	0.844556	0.0269184
ENSMUSG00000073639	Rab18	19330	protein_coding	1364.43	0.026919	0.0468507	0.574568	0.565583	0.7619	0.026919
ENSMUSG00000028284	Map3k7	26409	protein_coding	1136.7	0.02692	0.0532186	0.505839	0.61297	0.79375	0.02692
ENSMUSG00000031320	Rps4x	20102	protein_coding	15845.5	-0.0269334	0.0418567	-0.643466	0.519922	0.731656	0.0269334
ENSMUSG00000022426	Josd1	74158	protein_coding	1208.54	-0.0269498	0.054633	-0.493288	0.621809	0.800376	0.0269498
ENSMUSG00000061207	Stk19	54402	protein_coding	298.722	-0.0269526	0.100118	-0.269209	0.787769	0.900954	0.0269526
ENSMUSG00000042115	Klhdc8a	213417	protein_coding	212.534	-0.0269571	0.110414	-0.244145	0.807119	0.912727	0.0269571
ENSMUSG00000056820	Tsnax	53424	protein_coding	1138.45	-0.0269662	0.0569783	-0.47327	0.63602	0.809697	0.0269662
ENSMUSG00000085772	D630024D03Rik	414116	lncRNA	14.6634	-0.0269856	0.341945	-0.0789179	0.937098	0.972704	0.0269856
ENSMUSG00000046010	Zfp830	66983	protein_coding	289.743	-0.0270091	0.0807744	-0.334377	0.738095	0.874597	0.0270091
ENSMUSG00000002963	Pnkp	59047	protein_coding	696.648	-0.0270379	0.068631	-0.39396	0.69361	0.846544	0.0270379
ENSMUSG00000041408	Wapl	218914	protein_coding	3598.96	-0.0270838	0.0497035	-0.544907	0.585818	0.776293	0.0270838
ENSMUSG00000072582	Ptrh2	217057	protein_coding	300.437	0.0271069	0.0786188	0.344789	0.730253	0.869328	0.0271069
ENSMUSG00000030768	Disp1	68897	protein_coding	209.3	-0.0271205	0.0859657	-0.315481	0.752397	0.882337	0.0271205
ENSMUSG00000008730	Hipk1	15257	protein_coding	3562.68	0.0271279	0.0598539	0.453235	0.65038	0.819812	0.0271279
ENSMUSG00000031257	Nox1	237038	protein_coding	576.691	0.0271474	0.102811	0.264051	0.79174	0.903022	0.0271474
ENSMUSG00000042638	Gucy2c	14917	protein_coding	9828.4	-0.027165	0.0256669	-1.05837	0.289888	0.532281	0.027165
ENSMUSG00000097047	1110020A21Rik	68531	lncRNA	40.6019	-0.0271724	0.201653	-0.134748	0.892811	0.952209	0.0271724
ENSMUSG00000037845	Fdxacb1	382137	protein_coding	89.2232	0.0271753	0.140384	0.193578	0.846507	0.930889	0.0271753
ENSMUSG00000034107	Ano7	404545	protein_coding	778.487	0.0271781	0.0995764	0.272937	0.784901	0.899716	0.0271781
ENSMUSG00000073062	Zxdb	668166	protein_coding	100.235	-0.0272069	0.124438	-0.218639	0.826932	0.92306	0.0272069
ENSMUSG00000048039	Isg20l2	229504	protein_coding	622.58	-0.0272214	0.0629563	-0.432385	0.665461	0.82923	0.0272214
ENSMUSG00000034321	Exosc1	66583	protein_coding	178.988	-0.0272255	0.117839	-0.23104	0.817284	0.917915	0.0272255
ENSMUSG00000001419	Mef2d	17261	protein_coding	1096.9	-0.0272283	0.0662919	-0.410734	0.681267	0.83886	0.0272283
ENSMUSG00000028049	Scamp3	24045	protein_coding	258.693	-0.0272351	0.0958231	-0.284223	0.77624	0.895541	0.0272351
ENSMUSG00000061787	Rps17	20068	protein_coding	7449.17	-0.0272622	0.067733	-0.402495	0.68732	0.842728	0.0272622
ENSMUSG00000040725	Hnrnpul1	232989	protein_coding	3768.97	-0.0272917	0.0534994	-0.510132	0.609959	0.792141	0.0272917
ENSMUSG00000036850	Mrpl41	107733	protein_coding	467.695	0.0273095	0.0665962	0.410076	0.68175	0.839028	0.0273095
ENSMUSG00000039428	Tmem135	72759	protein_coding	1099.12	0.027325	0.0499442	0.54711	0.584303	0.775432	0.027325
ENSMUSG00000027884	Clcc1	229725	protein_coding	712.215	0.0273332	0.0660916	0.413566	0.679192	0.837472	0.0273332
ENSMUSG00000073434	Wdr90	106618	protein_coding	269.395	0.0273347	0.107807	0.253553	0.799841	0.90857	0.0273347
ENSMUSG00000006763	Saal1	78935	protein_coding	258.043	0.027349	0.0790579	0.345937	0.72939	0.868814	0.027349
ENSMUSG00000084990	Gm14549	69591	lncRNA	6.16361	-0.0273652	0.529541	-0.0516772	0.958786	0.983514	0.0273652
ENSMUSG00000098905	Zfp953	629016	protein_coding	197.777	0.0274032	0.0957566	0.286175	0.774744	0.894354	0.0274032
ENSMUSG00000042694	Stn1	108689	protein_coding	208.308	0.0274475	0.099853	0.274879	0.783409	0.898964	0.0274475
ENSMUSG00000028300	C9orf72	73205	protein_coding	267.961	-0.0274793	0.0816311	-0.336628	0.736397	0.873419	0.0274793
ENSMUSG00000035329	Fbxo33	70611	protein_coding	643.227	-0.0274802	0.0693806	-0.396078	0.692047	0.845589	0.0274802
ENSMUSG00000021290	Atp5mpl	70257	protein_coding	3420.93	0.0274804	0.0457187	0.601075	0.54779	0.750761	0.0274804
ENSMUSG00000052151	Plpp2	50784	protein_coding	5083.43	0.0274945	0.0530683	0.518097	0.604391	0.788784	0.0274945
ENSMUSG00000019470	Xab2	67439	protein_coding	984.458	-0.0274981	0.0478436	-0.57475	0.56546	0.7619	0.0274981
ENSMUSG00000024866	Acy3	71670	protein_coding	438.577	0.0274988	0.0882198	0.311708	0.755263	0.883898	0.0274988
ENSMUSG00000004264	Phb2	12034	protein_coding	3810.98	0.0274994	0.0522628	0.526176	0.598766	0.784828	0.0274994
ENSMUSG00000021241	Isca2	74316	protein_coding	392.009	-0.0275004	0.0843937	-0.325859	0.744531	0.878397	0.0275004
ENSMUSG00000006276	Eps15l1	13859	protein_coding	1038.47	-0.0275042	0.0577123	-0.476575	0.633665	0.808283	0.0275042
ENSMUSG00000025103	Btbd1	83962	protein_coding	1384.78	0.0275192	0.0433742	0.63446	0.525781	0.736367	0.0275192
ENSMUSG00000028003	Lrat	79235	protein_coding	409.813	-0.0275226	0.109366	-0.251656	0.801307	0.909407	0.0275226
ENSMUSG00000059355	Wdr83os	414077	protein_coding	333.807	0.0275436	0.100697	0.27353	0.784446	0.899578	0.0275436
ENSMUSG00000023015	Racgap1	26934	protein_coding	797.226	0.0275527	0.0944186	0.291815	0.770428	0.892048	0.0275527
ENSMUSG00000031701	Dnaja2	56445	protein_coding	3709.97	-0.0276308	0.0436821	-0.632542	0.527033	0.737166	0.0276308
ENSMUSG00000030619	Eed	13626	protein_coding	665.408	0.0276587	0.0568406	0.4866	0.626542	0.803151	0.0276587
ENSMUSG00000024581	Napg	108123	protein_coding	853.266	-0.0276896	0.047976	-0.577156	0.563834	0.761108	0.0276896
ENSMUSG00000015575	Atp6v0e	11974	protein_coding	961.088	-0.0277024	0.0576364	-0.480641	0.630772	0.805995	0.0277024
ENSMUSG00000029273	Sult1d1	53315	protein_coding	9897.49	-0.0277075	0.0511193	-0.542017	0.587807	0.777778	0.0277075
ENSMUSG00000025786	Zdhhc3	69035	protein_coding	2691.46	-0.0277149	0.0351867	-0.787653	0.4309	0.665624	0.0277149
ENSMUSG00000043411	Usp48	170707	protein_coding	1336.61	0.0277234	0.0485176	0.571409	0.567722	0.763029	0.0277234
ENSMUSG00000032064	Dixdc1	330938	protein_coding	208.317	-0.027724	0.142158	-0.195022	0.845375	0.930669	0.027724
ENSMUSG00000029032	Arhgef16	230972	protein_coding	3059.73	0.0277259	0.0585313	0.473694	0.635718	0.809626	0.0277259
ENSMUSG00000027939	Nup210l	77595	protein_coding	40.5636	-0.0277374	0.199813	-0.138816	0.889595	0.950734	0.0277374
ENSMUSG00000006732	Mettl1	17299	protein_coding	253.403	-0.0277592	0.123094	-0.225513	0.82158	0.920176	0.0277592
ENSMUSG00000061028	Clasrp	53609	protein_coding	582.666	-0.0277789	0.107647	-0.258057	0.796363	0.906028	0.0277789
ENSMUSG00000028081	Rps3a1	20091	protein_coding	10847.7	-0.0277971	0.0423541	-0.656303	0.511629	0.725474	0.0277971
ENSMUSG00000037234	Hook3	320191	protein_coding	578.858	-0.0278165	0.0887558	-0.313405	0.753973	0.883094	0.0278165
ENSMUSG00000023953	Polh	80905	protein_coding	316.523	0.0278267	0.0795203	0.349933	0.726389	0.86652	0.0278267
ENSMUSG00000035293	G2e3	217558	protein_coding	587.289	-0.0278279	0.0807076	-0.344799	0.730245	0.869328	0.0278279
ENSMUSG00000058006	Mdn1	100019	protein_coding	674.607	0.0278368	0.11154	0.249568	0.802921	0.910279	0.0278368
ENSMUSG00000029326	Enoph1	67870	protein_coding	633.64	0.0278432	0.0708264	0.393119	0.694231	0.846889	0.0278432
ENSMUSG00000027079	Clp1	98985	protein_coding	315.933	-0.0278497	0.0864903	-0.321998	0.747454	0.880071	0.0278497
ENSMUSG00000022075	Rhobtb2	246710	protein_coding	406.071	-0.0278729	0.0706764	-0.394374	0.693305	0.846399	0.0278729
ENSMUSG00000030301	Ccdc91	67015	protein_coding	1049.94	0.0279785	0.0470155	0.59509	0.551783	0.752522	0.0279785
ENSMUSG00000008683	Rps15a	267019	protein_coding	6014.39	-0.0280191	0.0462148	-0.606279	0.54433	0.748889	0.0280191
ENSMUSG00000109511	Nup62	18226	protein_coding	678.434	0.0280372	0.0753824	0.371933	0.709943	0.856339	0.0280372
ENSMUSG00000056598	Drc3	74665	protein_coding	37.3136	0.0280493	0.199379	0.140683	0.88812	0.950538	0.0280493
ENSMUSG00000029097	Trmt44	78890	protein_coding	187.835	-0.0280656	0.119872	-0.234129	0.814885	0.916752	0.0280656
ENSMUSG00000010048	Ifrd2	15983	protein_coding	641.376	-0.0281151	0.0780258	-0.360331	0.718599	0.862202	0.0281151
ENSMUSG00000058318	Phf21a	192285	protein_coding	347.132	0.0281295	0.0777728	0.361688	0.717585	0.861554	0.0281295
ENSMUSG00000040331	Nsmce4a	67872	protein_coding	1092.8	-0.0281402	0.0649306	-0.433389	0.664732	0.828855	0.0281402
ENSMUSG00000034636	Zyg11b	414872	protein_coding	1883.76	0.0281612	0.0449277	0.626812	0.530783	0.73972	0.0281612
ENSMUSG00000036270	Edc4	234699	protein_coding	964.829	-0.0281636	0.0432553	-0.6511	0.514982	0.727625	0.0281636
ENSMUSG00000050623	Catsperz	67077	protein_coding	13.1787	-0.0282074	0.335147	-0.0841642	0.932926	0.970732	0.0282074
ENSMUSG00000034729	Mrps10	64657	protein_coding	361.264	0.0282079	0.0775492	0.363742	0.716051	0.860552	0.0282079
ENSMUSG00000046456	Tmem150b	330460	protein_coding	420.298	-0.0282121	0.080001	-0.352647	0.724353	0.865628	0.0282121
ENSMUSG00000054920	Klhl5	71778	protein_coding	410.756	-0.0282236	0.0970957	-0.290678	0.771297	0.892333	0.0282236
ENSMUSG00000021096	Ppm1a	19042	protein_coding	2738.11	-0.0282439	0.039052	-0.723238	0.469534	0.693867	0.0282439
ENSMUSG00000031955	Bcar1	12927	protein_coding	1552.52	0.0283307	0.0753409	0.376033	0.706892	0.854251	0.0283307
ENSMUSG00000035206	Sppl2b	73218	protein_coding	920.889	-0.0283425	0.0729591	-0.388471	0.697668	0.849281	0.0283425
ENSMUSG00000049721	Gal3st1	53897	protein_coding	1430.42	-0.0283747	0.0762699	-0.372031	0.70987	0.856315	0.0283747
ENSMUSG00000058290	Espl1	105988	protein_coding	327.21	0.0283982	0.104584	0.271536	0.785979	0.900311	0.0283982
ENSMUSG00000049305	Ccdc71	72454	protein_coding	750.116	0.0284074	0.0525399	0.540682	0.588727	0.778427	0.0284074
ENSMUSG00000042790	Rnf214	235315	protein_coding	449.759	-0.0284086	0.0651057	-0.436345	0.662586	0.827608	0.0284086
ENSMUSG00000024056	Ndc80	67052	protein_coding	189.44	-0.0284411	0.164622	-0.172766	0.862835	0.937787	0.0284411
ENSMUSG00000036632	Alg5	66248	protein_coding	721.659	-0.0284429	0.0608965	-0.467069	0.64045	0.812951	0.0284429
ENSMUSG00000027673	Ndufb5	66046	protein_coding	2610.1	0.0284483	0.0471733	0.603059	0.546469	0.74978	0.0284483
ENSMUSG00000035773	Kiss1r	114229	protein_coding	38.9623	-0.0284484	0.202632	-0.140394	0.888349	0.950657	0.0284484
ENSMUSG00000019773	Fbxo5	67141	protein_coding	147.109	0.0284975	0.171064	0.16659	0.867693	0.940093	0.0284975
ENSMUSG00000085492	Trmt61b	68789	lncRNA	101.694	0.0285311	0.118988	0.239782	0.8105	0.914754	0.0285311
ENSMUSG00000020864	Ankrd40	71452	protein_coding	1297.87	-0.0285463	0.0621181	-0.459549	0.64584	0.816514	0.0285463
ENSMUSG00000008435	Rdh13	108841	protein_coding	923.271	0.0285643	0.0555482	0.514225	0.607094	0.790012	0.0285643
ENSMUSG00000034892	Rps29	20090	protein_coding	8313.1	0.0285875	0.107652	0.265555	0.790582	0.902379	0.0285875
ENSMUSG00000038876	Rnf146	68031	protein_coding	300.493	-0.0286015	0.0767632	-0.372594	0.709451	0.856166	0.0286015
ENSMUSG00000026078	Pdcl3	68833	protein_coding	898.018	0.0286205	0.0533788	0.536178	0.591835	0.780262	0.0286205
ENSMUSG00000110185	Igip	109169	protein_coding	269.156	-0.0286236	0.0933772	-0.306538	0.759195	0.886077	0.0286236
ENSMUSG00000059273	Zc3h4	330474	protein_coding	1452.13	-0.0286251	0.0684225	-0.418358	0.675685	0.835025	0.0286251
ENSMUSG00000033022	Cdo1	12583	protein_coding	745.275	-0.0286572	0.0755493	-0.379318	0.704452	0.853158	0.0286572
ENSMUSG00000090137	Uba52	22186	protein_coding	163.187	-0.0286663	0.156799	-0.182822	0.854938	0.935131	0.0286663
ENSMUSG00000002015	Bcap31	27061	protein_coding	2873.99	-0.0287196	0.051379	-0.558974	0.576179	0.769018	0.0287196
ENSMUSG00000030057	Cnbp	12785	protein_coding	4365.69	0.0287268	0.0361351	0.794981	0.426624	0.662	0.0287268
ENSMUSG00000037339	Fam53a	74504	protein_coding	621.344	0.0287528	0.055328	0.519679	0.603287	0.788046	0.0287528
ENSMUSG00000052681	Rap1b	215449	protein_coding	1831.78	0.028797	0.0403618	0.713471	0.475555	0.698858	0.028797
ENSMUSG00000029413	Naaa	67111	protein_coding	524.917	0.0288022	0.0803632	0.3584	0.720044	0.863036	0.0288022
ENSMUSG00000021067	Sav1	64010	protein_coding	498.011	0.0288067	0.0584983	0.492436	0.622411	0.800806	0.0288067
ENSMUSG00000027242	Wdr76	241627	protein_coding	239.022	-0.0288372	0.124765	-0.231131	0.817213	0.917899	0.0288372
ENSMUSG00000003031	Cdkn1b	12576	protein_coding	1600.15	-0.0288926	0.0437853	-0.65987	0.509337	0.724292	0.0288926
ENSMUSG00000028282	Casp8ap2	26885	protein_coding	587.686	0.0289447	0.0880143	0.328864	0.742259	0.876765	0.0289447
ENSMUSG00000022197	Pdzd2	68070	protein_coding	70.3671	0.0289481	0.17594	0.164534	0.869311	0.940692	0.0289481
ENSMUSG00000035620	Ric8b	237422	protein_coding	446.26	-0.0290013	0.0634637	-0.456975	0.647689	0.817955	0.0290013
ENSMUSG00000024542	Cep192	70799	protein_coding	661.153	0.0290053	0.0787457	0.368342	0.712618	0.85841	0.0290053
ENSMUSG00000052139	Babam2	107976	protein_coding	647.229	0.029006	0.0502646	0.577066	0.563895	0.761121	0.029006
ENSMUSG00000017843	Ppp2r5c	26931	protein_coding	3048.44	-0.0290109	0.0419016	-0.692358	0.488713	0.708971	0.0290109
ENSMUSG00000002968	Med25	75613	protein_coding	1415.1	0.029013	0.0611775	0.474244	0.635326	0.809423	0.029013
ENSMUSG00000030983	Bccip	66165	protein_coding	779.634	-0.0290264	0.0783371	-0.370532	0.710986	0.857064	0.0290264
ENSMUSG00000041608	Entpd3	215446	protein_coding	9.69152	0.0290651	0.386541	0.0751929	0.940061	0.973941	0.0290651
ENSMUSG00000041841	Rpl37	67281	protein_coding	6936.6	-0.0290663	0.0556461	-0.522342	0.601432	0.786583	0.0290663
ENSMUSG00000000194	Gpr107	277463	protein_coding	1957.65	0.0290811	0.042085	0.691009	0.48956	0.709611	0.0290811
ENSMUSG00000014791	Elmo3	234683	protein_coding	1886.98	-0.0291062	0.0334783	-0.869406	0.384625	0.624972	0.0291062
ENSMUSG00000033565	Rbfox2	93686	protein_coding	638.785	-0.0291536	0.061611	-0.473187	0.63608	0.809697	0.0291536
ENSMUSG00000034653	Ythdc2	240255	protein_coding	802.381	0.0291697	0.0559294	0.521545	0.601987	0.786991	0.0291697
ENSMUSG00000042046	Dstyk	213452	protein_coding	408.944	-0.0291809	0.0670638	-0.435121	0.663474	0.828034	0.0291809
ENSMUSG00000028164	Manba	110173	protein_coding	810.837	0.0291858	0.0536842	0.543658	0.586677	0.776985	0.0291858
ENSMUSG00000021715	Cwc27	67285	protein_coding	242.537	-0.0291927	0.0807288	-0.361614	0.717641	0.861554	0.0291927
ENSMUSG00000027597	Ahcy	269378	protein_coding	2421.24	0.0291956	0.0475764	0.613658	0.539442	0.745465	0.0291956
ENSMUSG00000034868	Myl12b	67938	protein_coding	815.088	0.0292056	0.0878086	0.332605	0.739432	0.87487	0.0292056
ENSMUSG00000025609	Mkln1	27418	protein_coding	1702.24	-0.0292097	0.0552515	-0.528668	0.597035	0.783433	0.0292097
ENSMUSG00000062312	Erbb2	13866	protein_coding	6032.06	-0.0292163	0.0651462	-0.448472	0.653812	0.821762	0.0292163
ENSMUSG00000040843	Tiprl	226591	protein_coding	584.379	0.0292257	0.0601446	0.485924	0.627021	0.803226	0.0292257
ENSMUSG00000029060	Mib2	76580	protein_coding	836.492	0.0292326	0.0686285	0.425954	0.670142	0.831656	0.0292326
ENSMUSG00000005951	Shpk	74637	protein_coding	606.479	-0.0292339	0.0571175	-0.511821	0.608776	0.791306	0.0292339
ENSMUSG00000026479	Lamc2	16782	protein_coding	1678.22	-0.0292408	0.0628936	-0.464924	0.641986	0.813747	0.0292408
ENSMUSG00000032246	Calml4	75600	protein_coding	2866.16	-0.0292482	0.0516938	-0.565796	0.571532	0.766431	0.0292482
ENSMUSG00000044320	1700001O22Rik	73598	protein_coding	39.3712	-0.0292492	0.206042	-0.141957	0.887114	0.950198	0.0292492
ENSMUSG00000021326	Trim27	19720	protein_coding	920	0.0292528	0.0537883	0.54385	0.586545	0.776873	0.0292528
ENSMUSG00000022568	Scrib	105782	protein_coding	2151.83	-0.0292664	0.0605788	-0.483113	0.629016	0.804579	0.0292664
ENSMUSG00000006307	Kmt2b	75410	protein_coding	924.108	-0.0292776	0.0730087	-0.401015	0.688409	0.843368	0.0292776
ENSMUSG00000017686	Rhot1	59040	protein_coding	805.486	0.0292781	0.0615957	0.475327	0.634554	0.808949	0.0292781
ENSMUSG00000039382	Wdr45	54636	protein_coding	280.23	0.02928	0.0819543	0.357272	0.720888	0.863727	0.02928
ENSMUSG00000043760	Pkhd1	241035	protein_coding	293.898	-0.0292865	0.106852	-0.274085	0.784019	0.899461	0.0292865
ENSMUSG00000036918	Ttc7	225049	protein_coding	2505.72	0.0293301	0.0465533	0.630033	0.528673	0.738046	0.0293301
ENSMUSG00000029312	Klhl8	246293	protein_coding	98.4044	-0.0293328	0.117208	-0.250263	0.802384	0.910121	0.0293328
ENSMUSG00000030494	Rhpn2	52428	protein_coding	3259.27	-0.0293531	0.0501734	-0.585033	0.558526	0.756983	0.0293531
ENSMUSG00000022035	Ccdc25	67179	protein_coding	1037.98	0.0293553	0.079891	0.367442	0.713289	0.858814	0.0293553
ENSMUSG00000046971	Pla2g4f	271844	protein_coding	222.629	0.0293654	0.197224	0.148894	0.881637	0.947332	0.0293654
ENSMUSG00000028041	Adam15	11490	protein_coding	797.846	0.0293659	0.0967187	0.303622	0.761416	0.887493	0.0293659
ENSMUSG00000058260	Serpina9	71907	protein_coding	98.0432	0.0293672	0.192565	0.152505	0.878788	0.945571	0.0293672
ENSMUSG00000040021	Lats1	16798	protein_coding	2069.82	-0.0293996	0.0439289	-0.669254	0.503334	0.719944	0.0293996
ENSMUSG00000003435	Supt5	20924	protein_coding	1897.3	0.029441	0.0340193	0.86542	0.386808	0.626877	0.029441
ENSMUSG00000061904	Slc25a3	18674	protein_coding	13844.4	-0.029442	0.0443955	-0.663176	0.507218	0.722711	0.029442
ENSMUSG00000112489	9230116L04Rik	321017	lncRNA	119.745	0.0294461	0.13532	0.217602	0.827739	0.923349	0.0294461
ENSMUSG00000001962	Fam50a	108160	protein_coding	357.51	0.0294652	0.0899782	0.327471	0.743312	0.877652	0.0294652
ENSMUSG00000022149	C9	12279	protein_coding	14.1018	-0.0294932	0.387897	-0.0760335	0.939392	0.973498	0.0294932
ENSMUSG00000036104	Rab3gap1	226407	protein_coding	1955.38	0.0295237	0.0475078	0.62145	0.534304	0.741607	0.0295237
ENSMUSG00000045394	Epcam	17075	protein_coding	36243.1	-0.0295498	0.0534964	-0.552369	0.580696	0.772616	0.0295498
ENSMUSG00000032637	Atxn2l	233871	protein_coding	926.735	-0.0295579	0.0714826	-0.413498	0.679242	0.837472	0.0295579
ENSMUSG00000031819	Emc8	18117	protein_coding	396.446	-0.0296022	0.0686526	-0.431189	0.666331	0.829602	0.0296022
ENSMUSG00000033578	Tmem35a	67564	protein_coding	61.6489	0.0296146	0.152718	0.193916	0.846241	0.930889	0.0296146
ENSMUSG00000030340	Scnn1a	20276	protein_coding	1424.43	0.0296262	0.108308	0.273536	0.784441	0.899578	0.0296262
ENSMUSG00000015533	Itga2	16398	protein_coding	1784.05	-0.0296361	0.101014	-0.293385	0.769228	0.891726	0.0296361
ENSMUSG00000028830	AU040320	100317	protein_coding	2965.96	-0.0296478	0.0333089	-0.890086	0.37342	0.615258	0.0296478
ENSMUSG00000021375	Kif13a	16553	protein_coding	2603.78	-0.0296807	0.0512553	-0.579075	0.562539	0.760197	0.0296807
ENSMUSG00000058444	Map2k5	23938	protein_coding	280.171	0.0297088	0.0787081	0.377455	0.705835	0.853689	0.0297088
ENSMUSG00000000346	Dazap2	23994	protein_coding	4296.87	0.0297468	0.0469524	0.633551	0.526374	0.73675	0.0297468
ENSMUSG00000067194	Eif1ax	66235	protein_coding	1599.62	-0.0297591	0.0548083	-0.542968	0.587152	0.777161	0.0297591
ENSMUSG00000028458	Tesk1	21754	protein_coding	631.731	-0.0297633	0.089832	-0.331322	0.740401	0.875592	0.0297633
ENSMUSG00000029725	Ppp1r35	69871	protein_coding	197.898	-0.0297726	0.119172	-0.249828	0.80272	0.910243	0.0297726
ENSMUSG00000031967	Afg3l1	114896	protein_coding	844.208	0.0297865	0.0781168	0.381307	0.702976	0.852333	0.0297865
ENSMUSG00000058638	Zfp110	65020	protein_coding	993.202	-0.0297899	0.084113	-0.354166	0.723215	0.864908	0.0297899
ENSMUSG00000010122	Slc47a1	67473	protein_coding	36.6698	-0.0297971	0.217377	-0.137075	0.890971	0.951128	0.0297971
ENSMUSG00000050944	Efcab5	319634	protein_coding	80.2459	0.0298036	0.149462	0.199405	0.841946	0.929706	0.0298036
ENSMUSG00000024576	Csnk1a1	93687	protein_coding	9076.42	-0.0298485	0.0299797	-0.995624	0.319433	0.562943	0.0298485
ENSMUSG00000019261	Map1s	270058	protein_coding	220.776	0.0298603	0.11621	0.25695	0.797217	0.906616	0.0298603
ENSMUSG00000017667	Zfp334	228876	protein_coding	73.0985	0.0298634	0.152352	0.196016	0.844598	0.930211	0.0298634
ENSMUSG00000049493	Pls1	102502	protein_coding	7024.11	0.029876	0.0732596	0.407811	0.683413	0.840527	0.029876
ENSMUSG00000019978	Epb41l2	13822	protein_coding	758.406	0.0298785	0.0594101	0.50292	0.61502	0.795384	0.0298785
ENSMUSG00000024990	Rbp4	19662	protein_coding	102.219	0.0299108	0.128669	0.232464	0.816178	0.917183	0.0299108
ENSMUSG00000018566	Slc2a4	20528	protein_coding	20.4534	-0.0299284	0.294884	-0.101492	0.91916	0.964681	0.0299284
ENSMUSG00000000567	Sox9	20682	protein_coding	858.2	-0.0299447	0.104249	-0.287243	0.773926	0.893742	0.0299447
ENSMUSG00000010080	Epn3	71889	protein_coding	873.781	0.0299514	0.0781832	0.383093	0.701651	0.85156	0.0299514
ENSMUSG00000040666	Sh3bgr	50795	protein_coding	95.2624	-0.0299586	0.171098	-0.175096	0.861004	0.937253	0.0299586
ENSMUSG00000022120	Obi1	72486	protein_coding	257.148	-0.0299908	0.086511	-0.346671	0.728839	0.86835	0.0299908
ENSMUSG00000031584	Gsr	14782	protein_coding	2927.47	0.0299967	0.0654661	0.458202	0.646807	0.817036	0.0299967
ENSMUSG00000032217	Rnf111	93836	protein_coding	790.219	-0.0300022	0.0561738	-0.534095	0.593276	0.780787	0.0300022
ENSMUSG00000078515	Ddi2	68817	protein_coding	2362.15	0.0300069	0.0530001	0.566166	0.571281	0.766221	0.0300069
ENSMUSG00000085112	A530072M11Rik	100415915	lncRNA	31.8928	-0.0300084	0.225752	-0.132927	0.894251	0.952774	0.0300084
ENSMUSG00000023047	Amhr2	110542	protein_coding	8.12675	0.0300157	0.453614	0.0661702	0.947242	0.977863	0.0300157
ENSMUSG00000038074	Fkbp14	231997	protein_coding	68.0185	-0.0300243	0.172867	-0.173684	0.862114	0.937787	0.0300243
ENSMUSG00000042729	Wdr74	107071	protein_coding	453.312	0.0300282	0.0698775	0.429726	0.667395	0.830281	0.0300282
ENSMUSG00000055485	Soga1	320706	protein_coding	98.2151	-0.0300395	0.142536	-0.21075	0.833082	0.925921	0.0300395
ENSMUSG00000034863	Ano8	382014	protein_coding	389.067	-0.0301219	0.0773206	-0.389572	0.696853	0.848536	0.0301219
ENSMUSG00000026784	Pdss1	56075	protein_coding	592.126	-0.030212	0.0984941	-0.306739	0.759042	0.886077	0.030212
ENSMUSG00000024513	Mbd2	17191	protein_coding	2441.35	-0.0302226	0.0500217	-0.60419	0.545718	0.749131	0.0302226
ENSMUSG00000020888	Dvl2	13543	protein_coding	256.435	-0.030229	0.0858966	-0.351923	0.724896	0.865955	0.030229
ENSMUSG00000068290	Ddrgk1	77006	protein_coding	1864.76	-0.0302542	0.0402246	-0.752131	0.451972	0.680968	0.0302542
ENSMUSG00000097119	B230354K17Rik	105246278	lncRNA	253.517	0.0302634	0.0828329	0.365355	0.714846	0.859709	0.0302634
ENSMUSG00000022817	Itgb5	16419	protein_coding	791.111	0.0302706	0.0685671	0.441475	0.658869	0.825416	0.0302706
ENSMUSG00000049792	Bag5	70369	protein_coding	369.745	-0.0302805	0.0796605	-0.380119	0.703857	0.852953	0.0302805
ENSMUSG00000000876	Pxmp4	59038	protein_coding	721.785	0.0302839	0.0583669	0.518854	0.603862	0.788414	0.0302839
ENSMUSG00000015755	Tab2	68652	protein_coding	1667.76	-0.0302998	0.0450646	-0.672362	0.501353	0.718418	0.0302998
ENSMUSG00000051355	Commd1	17846	protein_coding	591.216	0.030316	0.0705567	0.429669	0.667436	0.830281	0.030316
ENSMUSG00000060261	Gtf2i	14886	protein_coding	1428.46	-0.0303302	0.0608588	-0.498369	0.618224	0.797544	0.0303302
ENSMUSG00000030780	Rusf1	233913	protein_coding	598.996	-0.0303523	0.069561	-0.436341	0.662589	0.827608	0.0303523
ENSMUSG00000047635	Mtrfr	72650	protein_coding	143.706	-0.0303609	0.115434	-0.263016	0.792539	0.903589	0.0303609
ENSMUSG00000013155	Enkd1	102124	protein_coding	34.5135	-0.030364	0.214864	-0.141317	0.887619	0.950318	0.030364
ENSMUSG00000001056	Nhp2	52530	protein_coding	579.838	-0.0303654	0.0895825	-0.338966	0.734636	0.87242	0.0303654
ENSMUSG00000053110	Yap1	22601	protein_coding	1266.01	-0.0303695	0.0424834	-0.714855	0.474699	0.698573	0.0303695
ENSMUSG00000034120	Srsf2	20382	protein_coding	2616.92	0.0303759	0.0540282	0.562222	0.573965	0.76815	0.0303759
ENSMUSG00000099881	2810013P06Rik	100503178	lncRNA	409.848	-0.0303889	0.0825533	-0.368112	0.71279	0.858552	0.0303889
ENSMUSG00000032468	Armc8	74125	protein_coding	1000.94	0.0303923	0.0597488	0.508669	0.610984	0.792707	0.0303923
ENSMUSG00000031012	Cask	12361	protein_coding	1836.5	0.0303985	0.0460221	0.66052	0.50892	0.724072	0.0303985
ENSMUSG00000028573	Fggy	75578	protein_coding	196.667	-0.0304509	0.103492	-0.294234	0.768579	0.891467	0.0304509
ENSMUSG00000045427	Hnrnph2	56258	protein_coding	1179.47	0.0304664	0.0653919	0.465904	0.641284	0.813625	0.0304664
ENSMUSG00000038564	Ift172	67661	protein_coding	639.104	0.0304735	0.069116	0.440904	0.659282	0.825742	0.0304735
ENSMUSG00000063704	Mapk15	332110	protein_coding	57.0379	0.0304751	0.170795	0.178431	0.858385	0.936156	0.0304751
ENSMUSG00000092183	4930515G01Rik	67642	lncRNA	25.4683	-0.0305271	0.261506	-0.116736	0.907069	0.958737	0.0305271
ENSMUSG00000030452	Nipa2	93790	protein_coding	956.313	-0.0305434	0.0519351	-0.588108	0.55646	0.755437	0.0305434
ENSMUSG00000020523	Fam114a2	67726	protein_coding	1722.13	0.0305463	0.0507392	0.602027	0.547156	0.750223	0.0305463
ENSMUSG00000034795	Ccdc122	108811	protein_coding	188.287	-0.0305616	0.10365	-0.294853	0.768106	0.891239	0.0305616
ENSMUSG00000025733	Rhot2	214952	protein_coding	1054.32	-0.0305624	0.0520857	-0.586772	0.557357	0.756034	0.0305624
ENSMUSG00000030522	Mtmr10	233315	protein_coding	422.886	-0.030573	0.0628831	-0.486188	0.626834	0.80319	0.030573
ENSMUSG00000036211	H1f6	107970	protein_coding	6.32215	0.0305943	0.597808	0.0511776	0.959184	0.983542	0.0305943
ENSMUSG00000061111	Mcrip1	192173	protein_coding	207.963	-0.0305992	0.100375	-0.304847	0.760482	0.886731	0.0305992
ENSMUSG00000035000	Dpp4	13482	protein_coding	1670.83	0.030637	0.0736769	0.41583	0.677534	0.836509	0.030637
ENSMUSG00000045095	Magi1	14924	protein_coding	1727.58	0.0306729	0.0457286	0.670759	0.502374	0.718957	0.0306729
[truncated: 11,828 more rows]

## Sheet: 2b
pathway	pval	padj	ES	NES	nMoreExtreme	size	Genes_in_Pathway	Percentage_of_Pathway_detected
KEGG_ABC_TRANSPORTERS	0.368421	0.692185	0.382531	1.06933	251	30	43	69.77
KEGG_ACUTE_MYELOID_LEUKEMIA	0.318362	0.650718	0.357324	1.10826	240	56	59	94.92
KEGG_ADHERENS_JUNCTION	0.211454	0.551929	-0.280633	-1.14429	47	65	73	89.04
KEGG_ADIPOCYTOKINE_SIGNALING_PATHWAY	0.121339	0.417945	-0.324666	-1.26818	28	55	67	82.09
KEGG_ALANINE_ASPARTATE_AND_GLUTAMATE_METABOLISM	0.777444	0.897086	0.283488	0.757649	516	25	33	75.76
KEGG_ALDOSTERONE_REGULATED_SODIUM_REABSORPTION	0.461538	0.784724	-0.278936	-0.976773	143	31	43	72.09
KEGG_ALLOGRAFT_REJECTION	0.614319	0.817928	-0.401594	-0.858102	265	6	37	16.22
KEGG_ALPHA_LINOLENIC_ACID_METABOLISM	0.965798	0.98983	0.21085	0.508874	592	14	18	77.78
KEGG_ALZHEIMERS_DISEASE	0.0011236	0.0559398	0.473256	1.64015	0	140	165	84.85
KEGG_AMINOACYL_TRNA_BIOSYNTHESIS	0.0995792	0.38587	0.470201	1.39257	70	41	41	100
KEGG_AMINO_SUGAR_AND_NUCLEOTIDE_SUGAR_METABOLISM	0.0336606	0.236095	0.520335	1.54105	23	41	48	85.42
KEGG_AMYOTROPHIC_LATERAL_SCLEROSIS_ALS	0.737659	0.862921	0.271914	0.809566	522	43	51	84.31
KEGG_ANTIGEN_PROCESSING_AND_PRESENTATION	0.00139082	0.0559398	0.709493	2.05844	0	36	279	12.9
KEGG_APOPTOSIS	0.964198	0.98983	0.191398	0.617201	780	74	89	83.15
KEGG_ARACHIDONIC_ACID_METABOLISM	0.460362	0.784724	0.343412	0.996337	330	36	60	60
KEGG_ARGININE_AND_PROLINE_METABOLISM	0.0124827	0.135965	0.544849	1.63063	8	46	59	77.97
KEGG_ARRHYTHMOGENIC_RIGHT_VENTRICULAR_CARDIOMYOPATHY_ARVC	0.216438	0.551929	0.401008	1.20436	157	48	74	64.86
KEGG_ASCORBATE_AND_ALDARATE_METABOLISM	0.208877	0.551929	-0.470257	-1.27796	79	13	31	41.94
KEGG_ASTHMA	0.61435	0.817928	-0.442259	-0.893149	273	5	32	15.62
KEGG_AUTOIMMUNE_THYROID_DISEASE	0.656951	0.817928	-0.423432	-0.855127	292	5	221	2.26
KEGG_AXON_GUIDANCE	0.0728477	0.341449	-0.284507	-1.22293	10	101	129	78.29
KEGG_BASAL_CELL_CARCINOMA	0.224832	0.551929	-0.329915	-1.17284	66	35	55	63.64
KEGG_BASAL_TRANSCRIPTION_FACTORS	0.894203	0.959337	0.240713	0.678699	616	31	38	81.58
KEGG_BASE_EXCISION_REPAIR	0.195652	0.551929	0.442019	1.24629	134	31	32	96.88
KEGG_BETA_ALANINE_METABOLISM	0.508716	0.784795	0.384794	0.974739	320	18	22	81.82
KEGG_BIOSYNTHESIS_OF_UNSATURATED_FATTY_ACIDS	0.975194	0.991181	0.192117	0.500213	628	22	29	75.86
KEGG_BLADDER_CANCER	0.367177	0.692185	0.367633	1.07349	263	37	42	88.1
KEGG_BUTANOATE_METABOLISM	0.90776	0.959337	0.229061	0.632235	619	28	38	73.68
KEGG_B_CELL_RECEPTOR_SIGNALING_PATHWAY	0.428571	0.763499	-0.24958	-1.02056	95	66	90	73.33
KEGG_CALCIUM_SIGNALING_PATHWAY	0.514758	0.784795	0.291092	0.977835	435	103	173	59.54
KEGG_CARDIAC_MUSCLE_CONTRACTION	0.0577465	0.298357	0.492461	1.46959	40	45	79	56.96
KEGG_CELL_ADHESION_MOLECULES_CAMS	0.699355	0.839226	0.267792	0.840866	541	65	129	50.39
KEGG_CELL_CYCLE	0.718277	0.856407	0.250867	0.852037	616	118	124	95.16
KEGG_CHEMOKINE_SIGNALING_PATHWAY	0.884222	0.959337	0.214005	0.738406	778	132	178	74.16
KEGG_CHRONIC_MYELOID_LEUKEMIA	0.780151	0.897086	0.246156	0.785144	620	69	72	95.83
KEGG_CIRCADIAN_RHYTHM_MAMMAL	0.539735	0.803126	0.406138	0.943929	325	12	13	92.31
KEGG_CITRATE_CYCLE_TCA_CYCLE	0.665217	0.817928	0.306535	0.856738	458	29	31	93.55
KEGG_COLORECTAL_CANCER	0.574967	0.817928	0.292601	0.914617	440	58	64	90.62
KEGG_COMPLEMENT_AND_COAGULATION_CASCADES	0.230769	0.551929	-0.336385	-1.15052	71	29	74	39.19
KEGG_CYSTEINE_AND_METHIONINE_METABOLISM	0.231454	0.551929	0.439757	1.20486	155	27	38	71.05
KEGG_CYTOKINE_CYTOKINE_RECEPTOR_INTERACTION	0.851351	0.954941	-0.194472	-0.858144	125	112	460	24.35
KEGG_CYTOSOLIC_DNA_SENSING_PATHWAY	0.171875	0.541843	0.441643	1.26833	120	33	221	14.93
KEGG_DILATED_CARDIOMYOPATHY	0.268817	0.581395	0.375518	1.1515	199	53	90	58.89
KEGG_DNA_REPLICATION	0.0538244	0.296887	0.511563	1.46907	37	34	34	100
KEGG_DORSO_VENTRAL_AXIS_FORMATION	0.781333	0.897086	-0.251049	-0.776806	292	19	21	90.48
KEGG_DRUG_METABOLISM_CYTOCHROME_P450	0.00355872	0.0661922	-0.551525	-2.1034	0	46	84	54.76
KEGG_DRUG_METABOLISM_OTHER_ENZYMES	0.0282686	0.228607	-0.438162	-1.54706	7	37	73	50.68
KEGG_ECM_RECEPTOR_INTERACTION	0.361147	0.692185	0.344175	1.07583	276	58	83	69.88
KEGG_ENDOCYTOSIS	0.673673	0.818974	0.255456	0.893277	608	152	184	82.61
KEGG_ENDOMETRIAL_CANCER	0.656207	0.817928	0.28595	0.86643	480	51	52	98.08
KEGG_EPITHELIAL_CELL_SIGNALING_IN_HELICOBACTER_PYLORI_INFECTION	0.565891	0.817928	-0.246142	-0.951673	145	52	64	81.25
KEGG_ERBB_SIGNALING_PATHWAY	0.889586	0.959337	0.220115	0.707983	708	78	86	90.7
KEGG_ETHER_LIPID_METABOLISM	0.995489	0.995489	0.166862	0.445955	661	25	32	78.12
KEGG_FATTY_ACID_METABOLISM	0.605007	0.817928	0.309133	0.896883	434	36	51	70.59
KEGG_FC_EPSILON_RI_SIGNALING_PATHWAY	0.885751	0.959337	0.221079	0.698588	689	67	78	85.9
KEGG_FC_GAMMA_R_MEDIATED_PHAGOCYTOSIS	0.534568	0.801852	0.292187	0.95246	432	85	99	85.86
KEGG_FOCAL_ADHESION	0.204646	0.551929	0.336269	1.17586	184	152	195	77.95
KEGG_FOLATE_BIOSYNTHESIS	0.484193	0.784724	0.4394	0.983595	290	10	17	58.82
KEGG_FRUCTOSE_AND_MANNOSE_METABOLISM	0.203125	0.551929	0.429835	1.23618	142	35	38	92.11
KEGG_GALACTOSE_METABOLISM	0.265957	0.581395	0.451166	1.18482	174	23	26	88.46
KEGG_GAP_JUNCTION	0.21645	0.551929	-0.279107	-1.13883	49	64	84	76.19
KEGG_GLIOMA	0.668414	0.817928	0.277255	0.86064	509	55	61	90.16
KEGG_GLUTATHIONE_METABOLISM	0.492978	0.784724	0.326706	0.975689	350	44	48	91.67
KEGG_GLYCEROLIPID_METABOLISM	0.190409	0.551929	0.413448	1.23095	134	43	49	87.76
KEGG_GLYCEROPHOSPHOLIPID_METABOLISM	0.665138	0.817928	-0.214877	-0.895062	144	70	76	92.11
KEGG_GLYCINE_SERINE_AND_THREONINE_METABOLISM	0.213534	0.551929	0.467503	1.24176	141	24	32	75
KEGG_GLYCOLYSIS_GLUCONEOGENESIS	0.0890411	0.360036	0.473651	1.42253	64	48	67	71.64
KEGG_GLYCOSAMINOGLYCAN_BIOSYNTHESIS_CHONDROITIN_SULFATE	0.0814332	0.341449	0.604403	1.45869	49	14	22	63.64
KEGG_GLYCOSAMINOGLYCAN_BIOSYNTHESIS_HEPARAN_SULFATE	0.0239234	0.211952	0.638676	1.62588	14	19	26	73.08
KEGG_GLYCOSAMINOGLYCAN_BIOSYNTHESIS_KERATAN_SULFATE	0.299669	0.62976	0.50732	1.15769	180	11	14	78.57
KEGG_GLYCOSAMINOGLYCAN_DEGRADATION	0.239303	0.556379	0.481238	1.21905	150	18	22	81.82
KEGG_GLYCOSPHINGOLIPID_BIOSYNTHESIS_GANGLIO_SERIES	0.422185	0.762393	0.447381	1.03979	254	12	15	80
KEGG_GLYCOSPHINGOLIPID_BIOSYNTHESIS_GLOBO_SERIES	0.326159	0.659408	0.482086	1.12045	196	12	14	85.71
KEGG_GLYCOSPHINGOLIPID_BIOSYNTHESIS_LACTO_AND_NEOLACTO_SERIES	0.212938	0.551929	-0.404025	-1.20251	78	18	23	78.26
KEGG_GLYCOSYLPHOSPHATIDYLINOSITOL_GPI_ANCHOR_BIOSYNTHESIS	0.384962	0.71603	0.401219	1.0657	255	24	24	100
KEGG_GLYOXYLATE_AND_DICARBOXYLATE_METABOLISM	0.0553746	0.296887	0.628825	1.51763	33	14	16	87.5
KEGG_GNRH_SIGNALING_PATHWAY	0.801489	0.914582	0.238425	0.772388	645	81	95	85.26
KEGG_GRAFT_VERSUS_HOST_DISEASE	0.905983	0.959337	0.282614	0.594996	529	8	50	16
KEGG_HEDGEHOG_SIGNALING_PATHWAY	0.213415	0.551929	-0.346193	-1.17281	69	27	52	51.92
KEGG_HEMATOPOIETIC_CELL_LINEAGE	0.994366	0.995489	0.172831	0.515758	705	45	88	51.14
KEGG_HISTIDINE_METABOLISM	0.207283	0.551929	-0.373061	-1.20225	73	22	33	66.67
KEGG_HOMOLOGOUS_RECOMBINATION	0.367164	0.692185	0.394603	1.0718	245	26	26	100
KEGG_HUNTINGTONS_DISEASE	0.00335196	0.0661922	0.442057	1.53939	2	150	175	85.71
KEGG_HYPERTROPHIC_CARDIOMYOPATHY_HCM	0.454795	0.784724	0.338478	1.01656	331	48	84	57.14
KEGG_INOSITOL_PHOSPHATE_METABOLISM	0.680764	0.822221	0.277993	0.84232	498	51	53	96.23
KEGG_INSULIN_SIGNALING_PATHWAY	0.34299	0.678681	0.318286	1.08313	295	119	137	86.86
KEGG_INTESTINAL_IMMUNE_NETWORK_FOR_IGA_PRODUCTION	0.263736	0.581395	-0.365478	-1.14597	95	20	46	43.48
KEGG_JAK_STAT_SIGNALING_PATHWAY	0.852259	0.954941	0.225228	0.740252	697	87	353	24.65
KEGG_LEISHMANIA_INFECTION	0.00355872	0.0661922	-0.461092	-1.75851	0	46	70	65.71
KEGG_LEUKOCYTE_TRANSENDOTHELIAL_MIGRATION	0.0558659	0.296887	-0.294098	-1.26536	9	88	112	78.57
KEGG_LIMONENE_AND_PINENE_DEGRADATION	0.477537	0.784724	0.442981	0.991612	286	10	10	100
KEGG_LINOLEIC_ACID_METABOLISM	0.936	0.983593	-0.203668	-0.630198	350	19	28	67.86
KEGG_LONG_TERM_DEPRESSION	0.479452	0.784724	0.331635	0.996008	349	48	67	71.64
KEGG_LONG_TERM_POTENTIATION	0.494133	0.784724	0.314272	0.981284	378	57	68	83.82
KEGG_LYSINE_DEGRADATION	0.480282	0.784724	0.338859	0.991177	340	38	42	90.48
KEGG_LYSOSOME	0.0128205	0.135965	-0.298605	-1.3163	1	107	118	90.68
KEGG_MAPK_SIGNALING_PATHWAY	0.511777	0.784795	0.275581	0.983427	477	207	266	77.82
KEGG_MATURITY_ONSET_DIABETES_OF_THE_YOUNG	0.967085	0.98983	0.204462	0.527899	616	20	25	80
KEGG_MELANOGENESIS	0.577778	0.817928	0.2861	0.922586	467	74	97	76.29
KEGG_MELANOMA	0.230041	0.551929	0.390527	1.1852	169	50	69	72.46
KEGG_METABOLISM_OF_XENOBIOTICS_BY_CYTOCHROME_P450	0.0812721	0.341449	-0.389311	-1.37458	22	37	67	55.22
KEGG_MISMATCH_REPAIR	0.234837	0.552907	0.46707	1.21334	150	21	21	100
KEGG_MTOR_SIGNALING_PATHWAY	0.120996	0.417945	-0.326445	-1.24499	33	46	52	88.46
KEGG_NATURAL_KILLER_CELL_MEDIATED_CYTOTOXICITY	0.645161	0.817928	-0.218791	-0.928732	119	82	316	25.95
KEGG_NEUROACTIVE_LIGAND_RECEPTOR_INTERACTION	0.0052356	0.0885293	-0.42103	-1.80719	0	84	313	26.84
KEGG_NEUROTROPHIN_SIGNALING_PATHWAY	0.663925	0.817928	0.260963	0.879253	564	109	126	86.51
KEGG_NICOTINATE_AND_NICOTINAMIDE_METABOLISM	0.493002	0.784724	0.378035	0.982045	316	21	26	80.77
KEGG_NITROGEN_METABOLISM	0.509333	0.784795	-0.30892	-0.95587	190	19	23	82.61
KEGG_NOD_LIKE_RECEPTOR_SIGNALING_PATHWAY	0.0514604	0.296887	0.500092	1.48846	36	42	52	80.77
KEGG_NON_HOMOLOGOUS_END_JOINING	0.968543	0.98983	0.226395	0.526177	584	12	13	92.31
KEGG_NON_SMALL_CELL_LUNG_CANCER	0.593452	0.817928	0.301409	0.913269	434	51	53	96.23
KEGG_NOTCH_SIGNALING_PATHWAY	0.134276	0.45141	-0.335943	-1.24428	37	42	46	91.3
KEGG_NUCLEOTIDE_EXCISION_REPAIR	0.862309	0.959337	0.23871	0.710489	619	42	42	100
KEGG_N_GLYCAN_BIOSYNTHESIS	0.00141044	0.0559398	0.712867	2.12241	0	43	46	93.48
KEGG_OLFACTORY_TRANSDUCTION	0.635258	0.817928	0.331396	0.87029	417	23	650	3.54
KEGG_ONE_CARBON_POOL_BY_FOLATE	0.884211	0.959337	-0.232384	-0.687149	335	17	18	94.44
KEGG_OOCYTE_MEIOSIS	0.619804	0.817928	0.273311	0.900224	506	92	111	82.88
KEGG_OTHER_GLYCAN_DEGRADATION	0.104326	0.396012	-0.480926	-1.38403	40	15	16	93.75
KEGG_OXIDATIVE_PHOSPHORYLATION	0.00351288	0.0661922	0.47619	1.60935	2	111	132	84.09
KEGG_O_GLYCAN_BIOSYNTHESIS	0.431008	0.763499	0.396779	1.03309	277	22	29	75.86
KEGG_P53_SIGNALING_PATHWAY	0.604681	0.817928	0.28848	0.90081	464	61	66	92.42
KEGG_PANCREATIC_CANCER	0.225681	0.551929	0.38135	1.19427	173	64	71	90.14
KEGG_PANTOTHENATE_AND_COA_BIOSYNTHESIS	0.0355412	0.236095	0.662316	1.57457	21	13	15	86.67
KEGG_PARKINSONS_DISEASE	0.00118203	0.0559398	0.503222	1.69053	0	107	126	84.92
KEGG_PATHOGENIC_ESCHERICHIA_COLI_INFECTION	0.0513176	0.296887	0.497074	1.48764	36	46	52	88.46
KEGG_PATHWAYS_IN_CANCER	0.358351	0.692185	0.290879	1.06165	338	262	340	77.06
KEGG_PENTOSE_AND_GLUCURONATE_INTERCONVERSIONS	0.609047	0.817928	0.355298	0.876039	376	16	34	47.06
KEGG_PENTOSE_PHOSPHATE_PATHWAY	0.297744	0.62976	0.432973	1.15004	197	24	31	77.42
KEGG_PEROXISOME	0.0703704	0.341449	0.439455	1.41711	56	74	80	92.5
KEGG_PHENYLALANINE_METABOLISM	0.224756	0.551929	0.51203	1.23575	137	14	21	66.67
KEGG_PHOSPHATIDYLINOSITOL_SIGNALING_SYSTEM	0.00917431	0.121887	-0.36772	-1.53173	1	70	75	93.33
KEGG_PORPHYRIN_AND_CHLOROPHYLL_METABOLISM	0.0775988	0.341449	0.52144	1.43924	52	28	47	59.57
KEGG_PPAR_SIGNALING_PATHWAY	0.444867	0.780616	-0.26091	-1.00415	116	50	78	64.1
KEGG_PRIMARY_BILE_ACID_BIOSYNTHESIS	0.400691	0.730672	0.524048	1.07293	231	7	15	46.67
KEGG_PRIMARY_IMMUNODEFICIENCY	0.590112	0.817928	0.355619	0.905301	369	19	38	50
KEGG_PRION_DISEASES	0.0303951	0.235562	0.613405	1.61088	19	23	34	67.65
KEGG_PROGESTERONE_MEDIATED_OOCYTE_MATURATION	0.609877	0.817928	0.280485	0.904479	493	74	84	88.1
KEGG_PROPANOATE_METABOLISM	0.0347826	0.236095	0.558563	1.56113	23	29	32	90.62
KEGG_PROSTATE_CANCER	0.0517879	0.296887	0.438063	1.42631	41	84	103	81.55
KEGG_PROTEASOME	0.00278164	0.0661922	0.598253	1.78062	1	42	45	93.33
KEGG_PROTEIN_EXPORT	0.00150376	0.0559398	0.842993	2.23911	0	24	26	92.31
KEGG_PROXIMAL_TUBULE_BICARBONATE_RECLAMATION	0.0992366	0.38587	-0.485794	-1.39804	38	15	23	65.22
KEGG_PURINE_METABOLISM	0.472191	0.784724	0.292167	1.00691	415	131	158	82.91
KEGG_PYRIMIDINE_METABOLISM	0.245421	0.56356	0.358663	1.17881	200	87	96	90.62
KEGG_PYRUVATE_METABOLISM	0.00708215	0.101329	0.607075	1.74336	4	34	39	87.18
KEGG_REGULATION_OF_ACTIN_CYTOSKELETON	0.524807	0.793611	0.279025	0.978867	475	168	211	79.62
KEGG_REGULATION_OF_AUTOPHAGY	0.168	0.538759	-0.411966	-1.27472	62	19	206	9.22
KEGG_RENAL_CELL_CARCINOMA	0.497835	0.784724	-0.241988	-0.987371	114	64	70	91.43
KEGG_RENIN_ANGIOTENSIN_SYSTEM	0.582781	0.817928	0.394009	0.91574	351	12	19	63.16
KEGG_RETINOL_METABOLISM	0.00660066	0.101329	-0.530072	-1.86285	1	32	81	39.51
KEGG_RIBOFLAVIN_METABOLISM	0.62069	0.817928	0.36439	0.88504	377	15	16	93.75
KEGG_RIBOSOME	0.0131579	0.135965	-0.384482	-1.55247	2	63	74	85.14
KEGG_RIG_I_LIKE_RECEPTOR_SIGNALING_PATHWAY	0.118785	0.417945	0.449625	1.34772	85	47	238	19.75
KEGG_RNA_DEGRADATION	0.96	0.98983	-0.175429	-0.68256	239	54	58	93.1
KEGG_RNA_POLYMERASE	0.332331	0.664662	0.417096	1.11473	220	25	27	92.59
KEGG_SELENOAMINO_ACID_METABOLISM	0.203008	0.551929	0.473134	1.25671	134	24	27	88.89
KEGG_SMALL_CELL_LUNG_CANCER	0.730337	0.859764	0.253273	0.81356	584	75	82	91.46
KEGG_SNARE_INTERACTIONS_IN_VESICULAR_TRANSPORT	0.0826087	0.341449	0.498313	1.40501	56	31	34	91.18
KEGG_SPHINGOLIPID_METABOLISM	0.310954	0.642638	-0.310586	-1.09661	87	37	40	92.5
KEGG_SPLICEOSOME	0.253179	0.574285	0.338488	1.15366	218	120	154	77.92
KEGG_STARCH_AND_SUCROSE_METABOLISM	0.135908	0.45141	0.464154	1.32187	94	32	52	61.54
KEGG_STEROID_BIOSYNTHESIS	0.00985222	0.122167	0.697101	1.69314	5	15	17	88.24
KEGG_STEROID_HORMONE_BIOSYNTHESIS	0.0250696	0.211952	-0.5288	-1.68121	8	21	69	30.43
KEGG_SULFUR_METABOLISM	0.0414508	0.265857	0.78019	1.59736	23	7	14	50
KEGG_SYSTEMIC_LUPUS_ERYTHEMATOSUS	0.113764	0.414904	0.460206	1.37438	80	44	105	41.9
KEGG_TASTE_TRANSDUCTION	0.65047	0.817928	0.333024	0.859831	414	20	69	28.99
KEGG_TAURINE_AND_HYPOTAURINE_METABOLISM	0.981087	0.991751	-0.228437	-0.510768	414	7	10	70
KEGG_TERPENOID_BACKBONE_BIOSYNTHESIS	0.02443	0.211952	0.677582	1.6353	14	14	17	82.35
KEGG_TGF_BETA_SIGNALING_PATHWAY	0.0815451	0.341449	-0.324208	-1.29977	18	61	83	73.49
KEGG_THYROID_CANCER	0.0351391	0.236095	0.565134	1.55984	23	28	31	90.32
KEGG_TIGHT_JUNCTION	0.301337	0.62976	0.338411	1.11906	247	94	125	75.2
KEGG_TOLL_LIKE_RECEPTOR_SIGNALING_PATHWAY	0.161125	0.525777	0.3986	1.26315	125	68	267	25.47
KEGG_TRYPTOPHAN_METABOLISM	0.257143	0.576248	0.445075	1.1895	170	25	45	55.56
KEGG_TYPE_II_DIABETES_MELLITUS	0.881616	0.959337	0.233297	0.693167	632	40	48	83.33
KEGG_TYPE_I_DIABETES_MELLITUS	0.663907	0.817928	0.366198	0.835654	400	11	44	25
KEGG_TYROSINE_METABOLISM	0.636499	0.817928	0.319995	0.876732	428	27	44	61.36
KEGG_T_CELL_RECEPTOR_SIGNALING_PATHWAY	0.625	0.817928	-0.217546	-0.941814	114	92	108	85.19
KEGG_UBIQUITIN_MEDIATED_PROTEOLYSIS	0.727067	0.859764	0.245506	0.845857	641	129	136	94.85
KEGG_VALINE_LEUCINE_AND_ISOLEUCINE_BIOSYNTHESIS	0.0172414	0.168784	0.78148	1.67639	9	9	11	81.82
KEGG_VALINE_LEUCINE_AND_ISOLEUCINE_DEGRADATION	0.109397	0.406957	0.457627	1.35533	77	41	48	85.42
KEGG_VASCULAR_SMOOTH_MUSCLE_CONTRACTION	0.810474	0.919196	0.237366	0.764182	649	77	119	64.71
KEGG_VASOPRESSIN_REGULATED_WATER_REABSORPTION	0.0605634	0.304454	0.504211	1.47484	42	38	44	86.36
KEGG_VEGF_SIGNALING_PATHWAY	0.393939	0.725473	-0.253771	-1.03545	90	64	74	86.49
KEGG_VIBRIO_CHOLERAE_INFECTION	0.073509	0.341449	0.484124	1.44889	52	46	52	88.46
KEGG_VIRAL_MYOCARDITIS	0.571014	0.817928	0.326585	0.920817	393	31	70	44.29
KEGG_WNT_SIGNALING_PATHWAY	0.902523	0.959337	0.210061	0.718181	786	121	151	80.13

## Sheet: 2c
Order	Signature	ensembl_gene_id	external_gene_name	entrezgene_id	gene_biotype	baseMean	log2FoldChange	lfcSE	stat	pvalue	padj	absLog2FC	log10padj	AKA	Mouse model	Genotypes
20	UPR-related panel	ENSMUSG00000026663	Atf6	226641	protein_coding	4834.25	2.0439	0.0699965	29.2	1.94e-187	2.09e-184	2.0439	183.68	NA	Chronic GF	flfl vs tgtg
19	UPR-related panel	ENSMUSG00000026864	Hspa5	14828	protein_coding	71086.2	3.73587	0.0822233	45.4357	0	0	3.73587	571.331	grp78	Chronic GF	flfl vs tgtg
18	UPR-related panel	ENSMUSG00000025408	Ddit3	13198	protein_coding	832.355	1.98524	0.0871368	22.783	6.76e-115	3.63e-112	1.98524	111.44	Chop	Chronic GF	flfl vs tgtg
17	UPR-related panel	ENSMUSG00000020715	Ern1	78943	protein_coding	1023.22	-0.0148972	0.063709	-0.233831	0.815116	0.916811	0.0148972	0.0377203	IRE1	Chronic GF	flfl vs tgtg
16	UPR-related panel	ENSMUSG00000020484	Xbp1	22433	protein_coding	4903.65	0.812538	0.0276236	29.4147	3.56e-190	4.42e-187	0.812538	186.355	NA	Chronic GF	flfl vs tgtg
15	UPR-related panel	ENSMUSG00000014905	Dnajb9	27362	protein_coding	1216.43	0.798429	0.0764947	10.4377	1.67e-25	1.83e-23	0.798429	22.7375	NA	Chronic GF	flfl vs tgtg
14	UPR-related panel	ENSMUSG00000004460	Dnajb11	67838	protein_coding	7049.59	2.11111	0.082415	25.6156	1.02e-144	6.6e-142	2.11111	141.18	NA	Chronic GF	flfl vs tgtg
13	UPR-related panel	ENSMUSG00000022136	Dnajc3	100037258	protein_coding	7301.32	1.98181	0.0544776	36.3784	9.36e-290	2.16e-286	1.98181	285.666	p58ipk	Chronic GF	flfl vs tgtg
12	UPR-related panel	ENSMUSG00000030104	Edem1	192193	protein_coding	5531.16	1.30749	0.050674	25.8019	8.43e-147	5.91e-144	1.30749	143.228	NA	Chronic GF	flfl vs tgtg
11	UPR-related panel	ENSMUSG00000038312	Edem2	108687	protein_coding	1288.64	0.442778	0.0608089	7.28147	3.3e-13	1.78e-11	0.442778	10.7496	NA	Chronic GF	flfl vs tgtg
10	UPR-related panel	ENSMUSG00000027248	Pdia3	14827	protein_coding	22916.4	2.2734	0.0662793	34.3003	7.76e-258	1.56e-254	2.2734	253.807	NA	Chronic GF	flfl vs tgtg
9	UPR-related panel	ENSMUSG00000022844	Pdia5	72599	protein_coding	1451.16	0.460504	0.0697542	6.60181	4.06e-11	1.84e-09	0.460504	8.73518	NA	Chronic GF	flfl vs tgtg
8	UPR-related panel	ENSMUSG00000020571	Pdia6	71853	protein_coding	12343.5	2.64908	0.0904084	29.3012	1e-188	1.15e-185	2.64908	184.939	NA	Chronic GF	flfl vs tgtg
7	UPR-related panel	ENSMUSG00000030082	Sec61a1	53421	protein_coding	4729.9	0.363278	0.059249	6.13137	8.71e-10	3.47e-08	0.363278	7.45967	NA	Chronic GF	flfl vs tgtg
6	UPR-related panel	ENSMUSG00000025816	Sec61a2	57743	protein_coding	156.743	-0.0459329	0.142323	-0.322737	0.746894	0.879915	0.0459329	0.0555591	NA	Chronic GF	flfl vs tgtg
5	UPR-related panel	ENSMUSG00000031668	Eif2ak3	13666	protein_coding	1154.06	0.409259	0.0466198	8.77865	1.65e-18	1.3e-16	0.409259	15.8861	PERK	Chronic GF	flfl vs tgtg
4	UPR-related panel	ENSMUSG00000021116	Eif2s1	13665	protein_coding	1195.05	0.0845577	0.0632507	1.33687	0.181267	0.40828	0.0845577	0.389042	NA	Chronic GF	flfl vs tgtg
3	UPR-related panel	ENSMUSG00000042406	Atf4	11911	protein_coding	5586.48	0.05029	0.0544432	0.923716	0.355634	0.598408	0.05029	0.223002	NA	Chronic GF	flfl vs tgtg
2	UPR-related panel	ENSMUSG00000024039	Cbs	12411	protein_coding	1684.17	0.0606712	0.0694677	0.873373	0.38246	0.623212	0.0606712	0.205364	NA	Chronic GF	flfl vs tgtg
1	UPR-related panel	ENSMUSG00000027737	Slc7a11	26570	protein_coding	100.511	2.1013	0.170938	12.2927	9.91e-35	1.43e-32	2.1013	31.8447	NA	Chronic GF	flfl vs tgtg
20	UPR-related panel	ENSMUSG00000026663	Atf6	226641	protein_coding	5122.74	2.73575	0.0634747	-43.0999	0	0	2.73575	571.331	NA	Chronic SPF	flfl vs tgtg
19	UPR-related panel	ENSMUSG00000026864	Hspa5	14828	protein_coding	77842.7	3.58251	0.0954266	-37.5421	0	0	3.58251	571.331	grp78	Chronic SPF	flfl vs tgtg
18	UPR-related panel	ENSMUSG00000025408	Ddit3	13198	protein_coding	765.528	2.00064	0.174377	-11.4731	1.8e-30	1.43e-28	2.00064	27.8447	Chop	Chronic SPF	flfl vs tgtg
17	UPR-related panel	ENSMUSG00000020715	Ern1	78943	protein_coding	525.209	-0.00273434	0.0725817	0.0376725	0.969949	0.984509	0.00273434	0.00678024	IRE1	Chronic SPF	flfl vs tgtg
16	UPR-related panel	ENSMUSG00000020484	Xbp1	22433	protein_coding	3261.56	0.603948	0.090289	-6.68905	2.25e-11	6.05e-10	0.603948	9.21824	NA	Chronic SPF	flfl vs tgtg
15	UPR-related panel	ENSMUSG00000014905	Dnajb9	27362	protein_coding	1088.58	1.57993	0.0868684	-18.1876	6.47e-74	1.53e-71	1.57993	70.8153	NA	Chronic SPF	flfl vs tgtg
14	UPR-related panel	ENSMUSG00000004460	Dnajb11	67838	protein_coding	6658.62	2.30474	0.0696868	-33.0729	7.29e-240	6.02e-237	2.30474	236.22	NA	Chronic SPF	flfl vs tgtg
13	UPR-related panel	ENSMUSG00000022136	Dnajc3	100037258	protein_coding	7203.86	2.5075	0.107909	-23.2373	1.91e-119	7.9e-117	2.5075	116.102	p58ipk	Chronic SPF	flfl vs tgtg
12	UPR-related panel	ENSMUSG00000030104	Edem1	192193	protein_coding	4827.67	1.95759	0.0651449	-30.0498	2.2e-198	1.45e-195	1.95759	194.839	NA	Chronic SPF	flfl vs tgtg
11	UPR-related panel	ENSMUSG00000038312	Edem2	108687	protein_coding	804.808	0.503063	0.0821702	-6.1222	9.23e-10	2.03e-08	0.503063	7.6925	NA	Chronic SPF	flfl vs tgtg
10	UPR-related panel	ENSMUSG00000027248	Pdia3	14827	protein_coding	19064.9	2.25767	0.110344	-20.4603	4.86e-93	1.49e-90	2.25767	89.8268	NA	Chronic SPF	flfl vs tgtg
9	UPR-related panel	ENSMUSG00000022844	Pdia5	72599	protein_coding	805.304	0.479466	0.186997	-2.56404	0.0103463	0.0437503	0.479466	1.35902	NA	Chronic SPF	flfl vs tgtg
8	UPR-related panel	ENSMUSG00000020571	Pdia6	71853	protein_coding	10911.7	2.44637	0.121135	-20.1955	1.07e-90	3.11e-88	2.44637	87.5072	NA	Chronic SPF	flfl vs tgtg
7	UPR-related panel	ENSMUSG00000030082	Sec61a1	53421	protein_coding	3156.51	0.49904	0.0857645	-5.81872	5.93e-09	1.18e-07	0.49904	6.92812	NA	Chronic SPF	flfl vs tgtg
6	UPR-related panel	ENSMUSG00000025816	Sec61a2	57743	protein_coding	115.168	0.32178	0.133392	-2.41228	0.0158529	0.0610386	0.32178	1.2144	NA	Chronic SPF	flfl vs tgtg
5	UPR-related panel	ENSMUSG00000031668	Eif2ak3	13666	protein_coding	811.907	0.915805	0.0881593	-10.3881	2.81e-25	1.8e-23	0.915805	22.7447	PERK	Chronic SPF	flfl vs tgtg
4	UPR-related panel	ENSMUSG00000021116	Eif2s1	13665	protein_coding	710.142	0.120969	0.0825518	-1.46537	0.142821	0.318636	0.120969	0.496705	NA	Chronic SPF	flfl vs tgtg
3	UPR-related panel	ENSMUSG00000042406	Atf4	11911	protein_coding	3016.84	0.533551	0.0979665	-5.44626	5.14e-08	8.8e-07	0.533551	6.05552	NA	Chronic SPF	flfl vs tgtg
2	UPR-related panel	ENSMUSG00000024039	Cbs	12411	protein_coding	773.644	-0.194738	0.125303	1.55413	0.120152	0.282327	0.194738	0.549248	NA	Chronic SPF	flfl vs tgtg
1	UPR-related panel	ENSMUSG00000027737	Slc7a11	26570	protein_coding	273.22	4.18072	0.205228	-20.3711	3.02e-92	9.06e-90	4.18072	89.0429	NA	Chronic SPF	flfl vs tgtg
20	UPR-related panel	ENSMUSG00000026663	Atf6	226641	protein_coding	5272.65	2.52602	0.0810635	31.1611	3.59e-213	1.14e-209	2.52602	208.943	NA	Acute SPF	flfl vs tgtg
19	UPR-related panel	ENSMUSG00000026864	Hspa5	14828	protein_coding	90500.1	3.73344	0.162664	22.9518	1.41e-116	1.07e-113	3.73344	112.971	grp78	Acute SPF	flfl vs tgtg
18	UPR-related panel	ENSMUSG00000025408	Ddit3	13198	protein_coding	615.99	2.09506	0.154235	13.5836	5.01e-42	9.18e-40	2.09506	39.0372	Chop	Acute SPF	flfl vs tgtg
17	UPR-related panel	ENSMUSG00000020715	Ern1	78943	protein_coding	609.433	-0.148606	0.115436	-1.28734	0.197975	0.39206	0.148606	0.406647	IRE1	Acute SPF	flfl vs tgtg
16	UPR-related panel	ENSMUSG00000020484	Xbp1	22433	protein_coding	4693.82	0.6787	0.101146	6.71011	1.94e-11	7.07e-10	0.6787	9.15058	NA	Acute SPF	flfl vs tgtg
15	UPR-related panel	ENSMUSG00000014905	Dnajb9	27362	protein_coding	1515	1.45077	0.113138	12.823	1.22e-37	2.02e-35	1.45077	34.6946	NA	Acute SPF	flfl vs tgtg
14	UPR-related panel	ENSMUSG00000004460	Dnajb11	67838	protein_coding	7018.67	2.37916	0.124492	19.111	2.05e-81	9.31e-79	2.37916	78.0311	NA	Acute SPF	flfl vs tgtg
13	UPR-related panel	ENSMUSG00000022136	Dnajc3	100037258	protein_coding	8488.77	2.52571	0.0992253	25.4543	6.33e-143	6.3e-140	2.52571	139.201	p58ipk	Acute SPF	flfl vs tgtg
12	UPR-related panel	ENSMUSG00000030104	Edem1	192193	protein_coding	5286.93	1.90414	0.0867815	21.9418	1.04e-106	6.61e-104	1.90414	103.18	NA	Acute SPF	flfl vs tgtg
11	UPR-related panel	ENSMUSG00000038312	Edem2	108687	protein_coding	866.617	0.616402	0.0914316	6.74168	1.57e-11	5.77e-10	0.616402	9.23882	NA	Acute SPF	flfl vs tgtg
10	UPR-related panel	ENSMUSG00000027248	Pdia3	14827	protein_coding	22242.8	2.47271	0.0806618	30.6553	2.24e-206	5.95e-203	2.47271	202.225	NA	Acute SPF	flfl vs tgtg
9	UPR-related panel	ENSMUSG00000022844	Pdia5	72599	protein_coding	957.149	0.482319	0.0851213	5.66625	1.46e-08	3.84e-07	0.482319	6.41567	NA	Acute SPF	flfl vs tgtg
8	UPR-related panel	ENSMUSG00000020571	Pdia6	71853	protein_coding	12860.1	2.56038	0.11646	21.9851	4e-107	2.66e-104	2.56038	103.575	NA	Acute SPF	flfl vs tgtg
7	UPR-related panel	ENSMUSG00000030082	Sec61a1	53421	protein_coding	3750.19	0.489776	0.107406	4.56006	5.11e-06	8.24e-05	0.489776	4.08407	NA	Acute SPF	flfl vs tgtg
6	UPR-related panel	ENSMUSG00000025816	Sec61a2	57743	protein_coding	132.143	0.0131775	0.126281	0.104351	0.916891	0.958724	0.0131775	0.0183064	NA	Acute SPF	flfl vs tgtg
5	UPR-related panel	ENSMUSG00000031668	Eif2ak3	13666	protein_coding	1027.07	0.659167	0.197157	3.34336	0.000827703	0.00657211	0.659167	2.18229	PERK	Acute SPF	flfl vs tgtg
4	UPR-related panel	ENSMUSG00000021116	Eif2s1	13665	protein_coding	1312.53	0.204663	0.163334	1.25303	0.210194	0.407407	0.204663	0.389971	NA	Acute SPF	flfl vs tgtg
3	UPR-related panel	ENSMUSG00000042406	Atf4	11911	protein_coding	3680.97	0.264855	0.148715	1.78095	0.0749198	0.204202	0.264855	0.689941	NA	Acute SPF	flfl vs tgtg
2	UPR-related panel	ENSMUSG00000024039	Cbs	12411	protein_coding	1301.96	-0.115368	0.109038	-1.05805	0.290035	0.49867	0.115368	0.302187	NA	Acute SPF	flfl vs tgtg
1	UPR-related panel	ENSMUSG00000027737	Slc7a11	26570	protein_coding	401.74	3.16996	0.323855	9.78822	1.27e-22	1e-20	3.16996	20	NA	Acute SPF	flfl vs tgtg

## Sheet: 2d,e,f,g Cluster DEGs
geneID	Cond1_DF_Detected	Cond1_DF_ValueCol	Cond1_DF_PadjCol	Cond1_DF_Cutoff	Cond1_DF_Cutoff_Specific.x	Cond2_DF_Detected	Cond2_DF_ValueCol	Cond2_DF_PadjCol	Cond2_DF_Cutoff	Cond2_DF_Cutoff_Specific	BG_Method	RG1_All	RG2_Significant	RG3_SignificantChange	Cond1_DF_ensembl_gene_id	Cond1_DF_entrezgene_id	Cond1_DF_gene_biotype	Cond1_DF_baseMean	Cond1_DF_ log2FoldChange	Cond1_DF_lfcSE	Cond1_DF_stat	Cond1_DF_pvalue	Cond1_DF_ padj	Cond1_DF_absLog2FC	Cond1_DF_Cutoff_Specific.y	Cond2_DF_ensembl_gene_id	Cond2_DF_entrezgene_id	Cond2_DF_gene_biotype	Cond2_DF_baseMean	Cond2_DF_ log2FoldChange	Cond2_DF_lfcSE	Cond2_DF_stat	Cond2_DF_pvalue	Cond2_DF_ padj	Cond2_DF_absLog2FC	RG1_Specific_Cond2	RG1_Specific_Cond1
0610005C13Rik	TRUE	0.186539	0.638396	No Change	Not Significant	TRUE	0.472272	5.45e-06	No Change	Significant Positive	TRUE	Cond1 Not Significant + Cond2 Significant Positive	None	None	ENSMUSG00000109644	71661	lncRNA	209.945	0.186539	0.23052	-0.809211	0.418394	0.638396	0.186539	Not Significant	ENSMUSG00000109644	71661	lncRNA	565.922	0.472272	0.0906672	5.20885	1.9e-07	5.45e-06	0.472272	Cond1 No Change + Cond2 Significant Positive	Cond2 No Change + Cond1 Not Significant
0610009B22Rik	TRUE	-0.0314205	0.888974	No Change	Not Significant	TRUE	0.169642	0.108949	No Change	Not Significant	TRUE	Cond1 Not Significant + Cond2 Not Significant	None	None	ENSMUSG00000007777	66050	protein_coding	170.809	-0.0314205	0.11138	0.282102	0.777866	0.888974	0.0314205	Not Significant	ENSMUSG00000007777	66050	protein_coding	308.165	0.169642	0.0747496	2.26947	0.0232395	0.108949	0.169642	Cond1 No Change + Cond2 Not Significant	Cond2 No Change + Cond1 Not Significant
0610009E02Rik	TRUE	0.0439322	0.958334	No Change	Not Significant	TRUE	0.144578	0.866156	No Change	Not Significant	TRUE	Cond1 Not Significant + Cond2 Not Significant	None	None	ENSMUSG00000086714	100125929	lncRNA	7.58347	0.0439322	0.412832	-0.106417	0.915252	0.958334	0.0439322	Not Significant	ENSMUSG00000086714	100125929	lncRNA	12.431	0.144578	0.412513	0.350482	0.725977	0.866156	0.144578	Cond1 No Change + Cond2 Not Significant	Cond2 No Change + Cond1 Not Significant
0610009L18Rik	TRUE	-0.356238	0.251452	No Change	Not Significant	TRUE	-0.638136	0.000483146	DOWN	DOWN	TRUE	Cond1 Not Significant + Cond2 DOWN	Cond2_DOWN	Cond2_DOWN	ENSMUSG00000043644	66838	lncRNA	27.3005	-0.356238	0.21793	1.63464	0.102125	0.251452	0.356238	Not Significant	ENSMUSG00000043644	66838	lncRNA	80.4421	-0.638136	0.152245	-4.1915	2.77e-05	0.000483146	0.638136	Cond1 No Change + Cond2 DOWN	Cond2 DOWN + Cond1 Not Significant
0610010K14Rik	TRUE	0.127571	0.897696	No Change	Not Significant	FALSE	NA	NA	No Change	Not Detected	FALSE	Background = FALSE	Background = FALSE	Background = FALSE	ENSMUSG00000020831	104457	protein_coding	5.88744	0.127571	0.489431	-0.260652	0.794361	0.897696	0.127571	Not Significant	NA	NA	NA	NA	NA	NA	NA	NA	NA	NA	Background = FALSE	Background = FALSE
0610012G03Rik	TRUE	-0.118099	0.298144	No Change	Not Significant	TRUE	0.06745	0.523119	No Change	Not Significant	TRUE	Cond1 Not Significant + Cond2 Not Significant	None	None	ENSMUSG00000107002	106264	protein_coding	416.943	-0.118099	0.0780433	1.51325	0.130215	0.298144	0.118099	Not Significant	ENSMUSG00000107002	106264	protein_coding	905.333	0.06745	0.0624247	1.0805	0.279919	0.523119	0.06745	Cond1 No Change + Cond2 Not Significant	Cond2 No Change + Cond1 Not Significant
0610030E20Rik	TRUE	-0.356319	0.00154895	No Change	Significant Negative	TRUE	-0.157814	0.11693	No Change	Not Significant	TRUE	Cond1 Significant Negative + Cond2 Not Significant	None	None	ENSMUSG00000058706	68364	protein_coding	218.44	-0.356319	0.0956642	3.72468	0.000195562	0.00154895	0.356319	Significant Negative	ENSMUSG00000058706	68364	protein_coding	411.631	-0.157814	0.0707381	-2.23097	0.0256834	0.11693	0.157814	Cond1 No Change + Cond2 Not Significant	Cond2 No Change + Cond1 Significant Negative
0610031O16Rik	TRUE	0.445215	1	No Change	Not Significant	FALSE	NA	NA	No Change	Not Detected	FALSE	Background = FALSE	Background = FALSE	Background = FALSE	ENSMUSG00000099146	68369	lncRNA	2.88368	0.445215	0.846882	-0.525711	0.599089	1	0.445215	Not Significant	NA	NA	NA	NA	NA	NA	NA	NA	NA	NA	Background = FALSE	Background = FALSE
0610038B21Rik	TRUE	2.33848	1	No Change	Not Significant	FALSE	NA	NA	No Change	Not Detected	FALSE	Background = FALSE	Background = FALSE	Background = FALSE	ENSMUSG00000097882	70345	lncRNA	1.22551	2.33848	1.49459	-1.56462	0.117671	1	2.33848	Not Significant	NA	NA	NA	NA	NA	NA	NA	NA	NA	NA	Background = FALSE	Background = FALSE
0610039K10Rik	TRUE	0.100177	0.886363	No Change	Not Significant	TRUE	-0.0157091	0.98032	No Change	Not Significant	TRUE	Cond1 Not Significant + Cond2 Not Significant	None	None	ENSMUSG00000058812	68386	lncRNA	19.8359	0.100177	0.34769	-0.288123	0.773253	0.886363	0.100177	Not Significant	ENSMUSG00000058812	68386	lncRNA	25.2573	-0.0157091	0.258313	-0.0608142	0.951507	0.98032	0.0157091	Cond1 No Change + Cond2 Not Significant	Cond2 No Change + Cond1 Not Significant
0610040F04Rik	TRUE	2.11711	2.89e-08	UP	UP	TRUE	0.632076	0.351473	No Change	Not Significant	TRUE	Cond1 UP + Cond2 Not Significant	Cond1_UP	Cond1_UP	ENSMUSG00000087341	75394	lncRNA	19.2547	2.11711	0.3491	-6.06448	1.32e-09	2.89e-08	2.11711	UP	ENSMUSG00000087341	75394	lncRNA	10.3555	0.632076	0.428722	1.47433	0.140394	0.351473	0.632076	Cond1 UP + Cond2 Not Significant	Cond2 No Change + Cond1 UP
0610040J01Rik	TRUE	-0.0779259	0.587471	No Change	Not Significant	TRUE	0.0969417	0.196435	No Change	Not Significant	TRUE	Cond1 Not Significant + Cond2 Not Significant	None	None	ENSMUSG00000060512	76261	protein_coding	854.363	-0.0779259	0.086008	0.906031	0.36492	0.587471	0.0779259	Not Significant	ENSMUSG00000060512	76261	protein_coding	1696.43	0.0969417	0.0504523	1.92145	0.054675	0.196435	0.0969417	Cond1 No Change + Cond2 Not Significant	Cond2 No Change + Cond1 Not Significant
0610043K17Rik	TRUE	1.14387	1	No Change	Not Significant	FALSE	NA	NA	No Change	Not Detected	FALSE	Background = FALSE	Background = FALSE	Background = FALSE	ENSMUSG00000087361	68400	lncRNA	4.34667	1.14387	0.755239	-1.51458	0.129879	1	1.14387	Not Significant	NA	NA	NA	NA	NA	NA	NA	NA	NA	NA	Background = FALSE	Background = FALSE
1110002E22Rik	TRUE	0.601076	1	No Change	Not Significant	FALSE	NA	NA	No Change	Not Detected	FALSE	Background = FALSE	Background = FALSE	Background = FALSE	ENSMUSG00000090066	102634333	protein_coding	2.18647	0.601076	2.7092	-0.221865	0.824419	1	0.601076	Not Significant	NA	NA	NA	NA	NA	NA	NA	NA	NA	NA	Background = FALSE	Background = FALSE
1110002L01Rik	TRUE	-0.0894736	0.862351	No Change	Not Significant	TRUE	0.0314486	0.964896	No Change	Not Significant	TRUE	Cond1 Not Significant + Cond2 Not Significant	None	None	ENSMUSG00000071456	100043040	lncRNA	16.9761	-0.0894736	0.261327	0.342381	0.732064	0.862351	0.0894736	Not Significant	ENSMUSG00000071456	100043040	lncRNA	33.0195	0.0314486	0.313444	0.100333	0.92008	0.964896	0.0314486	Cond1 No Change + Cond2 Not Significant	Cond2 No Change + Cond1 Not Significant
1110004F10Rik	TRUE	0.0988103	0.338424	No Change	Not Significant	TRUE	0.105537	0.124247	No Change	Not Significant	TRUE	Cond1 Not Significant + Cond2 Not Significant	None	None	ENSMUSG00000030663	56372	protein_coding	477.048	0.0988103	0.0696152	-1.41938	0.155789	0.338424	0.0988103	Not Significant	ENSMUSG00000030663	56372	protein_coding	877.074	0.105537	0.0480545	2.19619	0.0280787	0.124247	0.105537	Cond1 No Change + Cond2 Not Significant	Cond2 No Change + Cond1 Not Significant
1110006O24Rik	TRUE	0.410185	0.68232	No Change	Not Significant	TRUE	0.0194356	0.983264	No Change	Not Significant	TRUE	Cond1 Not Significant + Cond2 Not Significant	None	None	ENSMUSG00000107121	66123	lncRNA	6.58218	0.410185	0.566136	-0.724535	0.468738	0.68232	0.410185	Not Significant	ENSMUSG00000107121	66123	lncRNA	10.4297	0.0194356	0.371406	0.0523299	0.958266	0.983264	0.0194356	Cond1 No Change + Cond2 Not Significant	Cond2 No Change + Cond1 Not Significant
1110017D15Rik	TRUE	1.65045	1	No Change	Not Significant	FALSE	NA	NA	No Change	Not Detected	FALSE	Background = FALSE	Background = FALSE	Background = FALSE	ENSMUSG00000028441	73721	protein_coding	1.65936	1.65045	1.43604	-1.14931	0.250428	1	1.65045	Not Significant	NA	NA	NA	NA	NA	NA	NA	NA	NA	NA	Background = FALSE	Background = FALSE
1110020A21Rik	TRUE	0.0359658	0.945175	No Change	Not Significant	TRUE	-0.0271724	0.952209	No Change	Not Significant	TRUE	Cond1 Not Significant + Cond2 Not Significant	None	None	ENSMUSG00000097047	68531	lncRNA	20.5157	0.0359658	0.256823	-0.140041	0.888627	0.945175	0.0359658	Not Significant	ENSMUSG00000097047	68531	lncRNA	40.6019	-0.0271724	0.201653	-0.134748	0.892811	0.952209	0.0271724	Cond1 No Change + Cond2 Not Significant	Cond2 No Change + Cond1 Not Significant
1110028F18Rik	TRUE	-0.570781	1	No Change	Not Significant	FALSE	NA	NA	No Change	Not Detected	FALSE	Background = FALSE	Background = FALSE	Background = FALSE	ENSMUSG00000099139	68692	lncRNA	0.789064	-0.570781	1.45569	0.392102	0.694983	1	0.570781	Not Significant	NA	NA	NA	NA	NA	NA	NA	NA	NA	NA	Background = FALSE	Background = FALSE
1110032A03Rik	TRUE	-0.16937	0.193499	No Change	Not Significant	TRUE	0.0244472	0.851791	No Change	Not Significant	TRUE	Cond1 Not Significant + Cond2 Not Significant	None	None	ENSMUSG00000037971	68721	protein_coding	211.501	-0.16937	0.0938966	1.80379	0.0712644	0.193499	0.16937	Not Significant	ENSMUSG00000037971	68721	protein_coding	497.831	0.0244472	0.0639294	0.382409	0.702158	0.851791	0.0244472	Cond1 No Change + Cond2 Not Significant	Cond2 No Change + Cond1 Not Significant
1110032F04Rik	TRUE	-0.0630559	1	No Change	Not Significant	FALSE	NA	NA	No Change	Not Detected	FALSE	Background = FALSE	Background = FALSE	Background = FALSE	ENSMUSG00000046999	68725	protein_coding	1.98306	-0.0630559	1.28718	0.0489877	0.960929	1	0.0630559	Not Significant	NA	NA	NA	NA	NA	NA	NA	NA	NA	NA	Background = FALSE	Background = FALSE
1110038B12Rik	TRUE	-0.118687	0.416066	No Change	Not Significant	TRUE	-0.113578	0.355304	No Change	Not Significant	TRUE	Cond1 Not Significant + Cond2 Not Significant	None	None	ENSMUSG00000092203	68763	lncRNA	572.159	-0.118687	0.0950182	1.2491	0.211628	0.416066	0.118687	Not Significant	ENSMUSG00000092203	68763	lncRNA	1160.44	-0.113578	0.0776078	-1.46348	0.143335	0.355304	0.113578	Cond1 No Change + Cond2 Not Significant	Cond2 No Change + Cond1 Not Significant
1110038F14Rik	TRUE	-0.11722	0.383325	No Change	Not Significant	TRUE	0.00857011	0.965302	No Change	Not Significant	TRUE	Cond1 Not Significant + Cond2 Not Significant	None	None	ENSMUSG00000063236	117171	protein_coding	156.398	-0.11722	0.0888681	1.31903	0.187159	0.383325	0.11722	Not Significant	ENSMUSG00000063236	117171	protein_coding	296.798	0.00857011	0.0867971	0.0987373	0.921347	0.965302	0.00857011	Cond1 No Change + Cond2 Not Significant	Cond2 No Change + Cond1 Not Significant
1110046J04Rik	TRUE	-0.495463	0.543583	No Change	Not Significant	TRUE	-0.218596	0.774231	No Change	Not Significant	TRUE	Cond1 Not Significant + Cond2 Not Significant	None	None	ENSMUSG00000085457	68808	lncRNA	5.46782	-0.495463	0.500685	0.98957	0.322384	0.543583	0.495463	Not Significant	ENSMUSG00000085457	68808	lncRNA	9.94808	-0.218596	0.397723	-0.549618	0.582581	0.774231	0.218596	Cond1 No Change + Cond2 Not Significant	Cond2 No Change + Cond1 Not Significant
1110059E24Rik	TRUE	0.0745239	0.70695	No Change	Not Significant	TRUE	0.166502	0.149187	No Change	Not Significant	TRUE	Cond1 Not Significant + Cond2 Not Significant	None	None	ENSMUSG00000035171	66206	protein_coding	544.642	0.0745239	0.111068	-0.670974	0.502237	0.70695	0.0745239	Not Significant	ENSMUSG00000035171	66206	protein_coding	943.611	0.166502	0.0797117	2.0888	0.0367255	0.149187	0.166502	Cond1 No Change + Cond2 Not Significant	Cond2 No Change + Cond1 Not Significant
1110059G10Rik	TRUE	-0.10058	0.540748	No Change	Not Significant	TRUE	-0.0739593	0.668621	No Change	Not Significant	TRUE	Cond1 Not Significant + Cond2 Not Significant	None	None	ENSMUSG00000032551	66202	protein_coding	128.994	-0.10058	0.101015	0.995695	0.319399	0.540748	0.10058	Not Significant	ENSMUSG00000032551	66202	protein_coding	265.78	-0.0739593	0.0947551	-0.780531	0.435078	0.668621	0.0739593	Cond1 No Change + Cond2 Not Significant	Cond2 No Change + Cond1 Not Significant
1110065P20Rik	TRUE	0.409754	0.0263404	No Change	Significant Positive	TRUE	0.351373	0.0413316	No Change	Significant Positive	TRUE	Cond1 Significant Positive + Cond2 Significant Positive	None	None	ENSMUSG00000078570	68920	protein_coding	88.3092	0.409754	0.14761	-2.77593	0.00550447	0.0263404	0.409754	Significant Positive	ENSMUSG00000078570	68920	protein_coding	140.975	0.351373	0.128037	2.7443	0.00606402	0.0413316	0.351373	Cond1 No Change + Cond2 Significant Positive	Cond2 No Change + Cond1 Significant Positive
1190005I06Rik	TRUE	1.45999	1	No Change	Not Significant	TRUE	-0.589479	0.457337	No Change	Not Significant	TRUE	Cond1 Not Significant + Cond2 Not Significant	None	None	ENSMUSG00000043687	68918	protein_coding	2.79013	1.45999	0.777661	-1.87742	0.0604612	1	1.45999	Not Significant	ENSMUSG00000043687	68918	protein_coding	7.79558	-0.589479	0.481464	-1.22435	0.220821	0.457337	0.589479	Cond1 No Change + Cond2 Not Significant	Cond2 No Change + Cond1 Not Significant
1190007I07Rik	TRUE	-0.266305	0.125702	No Change	Not Significant	TRUE	0.00225158	0.994697	No Change	Not Significant	TRUE	Cond1 Not Significant + Cond2 Not Significant	None	None	ENSMUSG00000063320	544717	protein_coding	77.3174	-0.266305	0.129598	2.05485	0.0398936	0.125702	0.266305	Not Significant	ENSMUSG00000063320	544717	protein_coding	185.367	0.00225158	0.122388	0.018397	0.985322	0.994697	0.00225158	Cond1 No Change + Cond2 Not Significant	Cond2 No Change + Cond1 Not Significant
1300002E11Rik	TRUE	-0.0848884	0.70018	No Change	Not Significant	TRUE	-0.00796304	0.973351	No Change	Not Significant	TRUE	Cond1 Not Significant + Cond2 Not Significant	None	None	ENSMUSG00000097290	100043489	lncRNA	99.2422	-0.0848884	0.124099	0.684038	0.493951	0.70018	0.0848884	Not Significant	ENSMUSG00000097290	100043489	lncRNA	208.958	-0.00796304	0.103967	-0.0765916	0.938948	0.973351	0.00796304	Cond1 No Change + Cond2 Not Significant	Cond2 No Change + Cond1 Not Significant
1500004A13Rik	TRUE	0.0336442	0.941407	No Change	Not Significant	TRUE	-0.398217	0.216757	No Change	Not Significant	TRUE	Cond1 Not Significant + Cond2 Not Significant	None	None	ENSMUSG00000098912	319830	lncRNA	26.6506	0.0336442	0.225053	-0.149495	0.881163	0.941407	0.0336442	Not Significant	ENSMUSG00000098912	319830	lncRNA	32.569	-0.398217	0.214909	-1.85296	0.0638885	0.216757	0.398217	Cond1 No Change + Cond2 Not Significant	Cond2 No Change + Cond1 Not Significant
1500009L16Rik	TRUE	-0.537236	0.0121222	DOWN	DOWN	TRUE	-0.0624966	0.824378	No Change	Not Significant	TRUE	Cond1 DOWN + Cond2 Not Significant	Cond1_DOWN	Cond1_DOWN	ENSMUSG00000087651	69784	protein_coding	48.4993	-0.537236	0.175274	3.06513	0.00217575	0.0121222	0.537236	DOWN	ENSMUSG00000087651	69784	protein_coding	79.9531	-0.0624966	0.140859	-0.443681	0.657273	0.824378	0.0624966	Cond1 DOWN + Cond2 Not Significant	Cond2 No Change + Cond1 DOWN
1500011B03Rik	TRUE	0.530106	0.0032114	UP	UP	TRUE	0.0237928	0.936398	No Change	Not Significant	TRUE	Cond1 UP + Cond2 Not Significant	Cond1_UP	Cond1_UP	ENSMUSG00000072694	66236	protein_coding	66.4831	0.530106	0.150915	-3.51262	0.000443706	0.0032114	0.530106	UP	ENSMUSG00000072694	66236	protein_coding	116.049	0.0237928	0.134089	0.177441	0.859162	0.936398	0.0237928	Cond1 UP + Cond2 Not Significant	Cond2 No Change + Cond1 UP
1500015A07Rik	TRUE	0.0978543	0.867575	No Change	Not Significant	TRUE	-0.518311	0.0975364	No Change	Not Significant	TRUE	Cond1 Not Significant + Cond2 Not Significant	None	None	ENSMUSG00000098702	68982	lncRNA	27.83	0.0978543	0.293601	-0.33329	0.738915	0.867575	0.0978543	Not Significant	ENSMUSG00000098702	68982	lncRNA	49.1121	-0.518311	0.222475	-2.32975	0.0198194	0.0975364	0.518311	Cond1 No Change + Cond2 Not Significant	Cond2 No Change + Cond1 Not Significant
1500015L24Rik	TRUE	-1.3404	1	No Change	Not Significant	FALSE	NA	NA	No Change	Not Detected	FALSE	Background = FALSE	Background = FALSE	Background = FALSE	ENSMUSG00000094732	68994	lncRNA	0.856283	-1.3404	1.79344	0.74739	0.454828	1	1.3404	Not Significant	NA	NA	NA	NA	NA	NA	NA	NA	NA	NA	Background = FALSE	Background = FALSE
1500026H17Rik	TRUE	-0.118117	0.883975	No Change	Not Significant	TRUE	0.168965	0.707338	No Change	Not Significant	TRUE	Cond1 Not Significant + Cond2 Not Significant	None	None	ENSMUSG00000097383	69002	lncRNA	12.3295	-0.118117	0.400481	0.294937	0.768042	0.883975	0.118117	Not Significant	ENSMUSG00000097383	69002	lncRNA	27.615	0.168965	0.242683	0.696236	0.486281	0.707338	0.168965	Cond1 No Change + Cond2 Not Significant	Cond2 No Change + Cond1 Not Significant
1500035N22Rik	TRUE	-1.0136	1	No Change	Not Significant	FALSE	NA	NA	No Change	Not Detected	FALSE	Background = FALSE	Background = FALSE	Background = FALSE	ENSMUSG00000059631	70258	lncRNA	1.56652	-1.0136	1.27872	0.792671	0.427969	1	1.0136	Not Significant	NA	NA	NA	NA	NA	NA	NA	NA	NA	NA	Background = FALSE	Background = FALSE
1520401A03Rik	TRUE	1.296	0.192816	No Change	Not Significant	FALSE	NA	NA	No Change	Not Detected	FALSE	Background = FALSE	Background = FALSE	Background = FALSE	ENSMUSG00000043747	320309	protein_coding	6.54572	1.296	0.717609	-1.806	0.0709186	0.192816	1.296	Not Significant	NA	NA	NA	NA	NA	NA	NA	NA	NA	NA	Background = FALSE	Background = FALSE
1600002D24Rik	TRUE	0.381137	1	No Change	Not Significant	TRUE	-0.183713	0.845249	No Change	Not Significant	TRUE	Cond1 Not Significant + Cond2 Not Significant	None	None	ENSMUSG00000117232	69776	lncRNA	3.21701	0.381137	0.759816	-0.501617	0.615937	1	0.381137	Not Significant	ENSMUSG00000117232	69776	lncRNA	7.03296	-0.183713	0.462919	-0.396858	0.691472	0.845249	0.183713	Cond1 No Change + Cond2 Not Significant	Cond2 No Change + Cond1 Not Significant
1600012H06Rik	TRUE	0.0422655	0.786553	No Change	Not Significant	TRUE	0.13076	0.213195	No Change	Not Significant	TRUE	Cond1 Not Significant + Cond2 Not Significant	None	None	ENSMUSG00000050088	67912	protein_coding	395.621	0.0422655	0.0837705	-0.504539	0.613882	0.786553	0.0422655	Not Significant	ENSMUSG00000050088	67912	protein_coding	772.183	0.13076	0.0701633	1.86365	0.0623708	0.213195	0.13076	Cond1 No Change + Cond2 Not Significant	Cond2 No Change + Cond1 Not Significant
1600014C10Rik	TRUE	0.187467	0.261595	No Change	Not Significant	TRUE	0.191899	0.064641	No Change	Not Significant	TRUE	Cond1 Not Significant + Cond2 Not Significant	None	None	ENSMUSG00000054676	72244	protein_coding	114.342	0.187467	0.11665	-1.60709	0.108034	0.261595	0.187467	Not Significant	ENSMUSG00000054676	72244	protein_coding	274.753	0.191899	0.0757019	2.53492	0.0112471	0.064641	0.191899	Cond1 No Change + Cond2 Not Significant	Cond2 No Change + Cond1 Not Significant
1600023N17Rik	TRUE	0.192148	0.875082	No Change	Not Significant	FALSE	NA	NA	No Change	Not Detected	FALSE	Background = FALSE	Background = FALSE	Background = FALSE	ENSMUSG00000104986	69788	TEC	5.52944	0.192148	0.606387	-0.316873	0.75134	0.875082	0.192148	Not Significant	NA	NA	NA	NA	NA	NA	NA	NA	NA	NA	Background = FALSE	Background = FALSE
1700001C19Rik	TRUE	-0.316074	0.779942	No Change	Not Significant	TRUE	-0.725243	0.171231	No Change	Not Significant	TRUE	Cond1 Not Significant + Cond2 Not Significant	None	None	ENSMUSG00000047150	75462	protein_coding	5.27001	-0.316074	0.610468	0.517757	0.604628	0.779942	0.316074	Not Significant	ENSMUSG00000047150	75462	protein_coding	12.9105	-0.725243	0.361022	-2.00886	0.0445516	0.171231	0.725243	Cond1 No Change + Cond2 Not Significant	Cond2 No Change + Cond1 Not Significant
1700001D01Rik	TRUE	-0.663468	1	No Change	Not Significant	FALSE	NA	NA	No Change	Not Detected	FALSE	Background = FALSE	Background = FALSE	Background = FALSE	ENSMUSG00000099419	69279	lncRNA	3.63958	-0.663468	0.614284	1.08007	0.280112	1	0.663468	Not Significant	NA	NA	NA	NA	NA	NA	NA	NA	NA	NA	Background = FALSE	Background = FALSE
1700001G11Rik	TRUE	-0.514264	1	No Change	Not Significant	FALSE	NA	NA	No Change	Not Detected	FALSE	Background = FALSE	Background = FALSE	Background = FALSE	ENSMUSG00000085984	69303	lncRNA	0.891794	-0.514264	1.25644	0.409304	0.682316	1	0.514264	Not Significant	NA	NA	NA	NA	NA	NA	NA	NA	NA	NA	Background = FALSE	Background = FALSE
1700001J03Rik	TRUE	-1.28149	1	No Change	Not Significant	FALSE	NA	NA	No Change	Not Detected	FALSE	Background = FALSE	Background = FALSE	Background = FALSE	ENSMUSG00000095040	69282	protein_coding	0.703496	-1.28149	1.31678	0.973199	0.330454	1	1.28149	Not Significant	NA	NA	NA	NA	NA	NA	NA	NA	NA	NA	Background = FALSE	Background = FALSE
1700001K19Rik	TRUE	0.828733	0.41798	No Change	Not Significant	FALSE	NA	NA	No Change	Not Detected	FALSE	Background = FALSE	Background = FALSE	Background = FALSE	ENSMUSG00000056508	66323	protein_coding	4.54471	0.828733	0.665772	-1.24477	0.213217	0.41798	0.828733	Not Significant	NA	NA	NA	NA	NA	NA	NA	NA	NA	NA	Background = FALSE	Background = FALSE
1700001K23Rik	TRUE	-0.885252	1	No Change	Not Significant	TRUE	-0.937639	0.144514	No Change	Not Significant	TRUE	Cond1 Not Significant + Cond2 Not Significant	None	None	ENSMUSG00000118314	69319	lncRNA	3.07304	-0.885252	0.633976	1.39635	0.162609	1	0.885252	Not Significant	ENSMUSG00000118314	69319	lncRNA	7.65178	-0.937639	0.444612	-2.10889	0.0349539	0.144514	0.937639	Cond1 No Change + Cond2 Not Significant	Cond2 No Change + Cond1 Not Significant
1700001L19Rik	TRUE	0.0846547	1	No Change	Not Significant	TRUE	-0.599474	0.416448	No Change	Not Significant	TRUE	Cond1 Not Significant + Cond2 Not Significant	None	None	ENSMUSG00000021534	69315	protein_coding	4.12251	0.0846547	0.560044	-0.151157	0.879852	1	0.0846547	Not Significant	ENSMUSG00000021534	69315	protein_coding	6.67614	-0.599474	0.454195	-1.31986	0.186881	0.416448	0.599474	Cond1 No Change + Cond2 Not Significant	Cond2 No Change + Cond1 Not Significant
1700001O22Rik	TRUE	-0.127413	0.747948	No Change	Not Significant	TRUE	-0.0292492	0.950198	No Change	Not Significant	TRUE	Cond1 Not Significant + Cond2 Not Significant	None	None	ENSMUSG00000044320	73598	protein_coding	29.8116	-0.127413	0.218221	0.58387	0.559308	0.747948	0.127413	Not Significant	ENSMUSG00000044320	73598	protein_coding	39.3712	-0.0292492	0.206042	-0.141957	0.887114	0.950198	0.0292492	Cond1 No Change + Cond2 Not Significant	Cond2 No Change + Cond1 Not Significant
1700001P01Rik	TRUE	-1.46033	1	No Change	Not Significant	FALSE	NA	NA	No Change	Not Detected	FALSE	Background = FALSE	Background = FALSE	Background = FALSE	ENSMUSG00000018543	72215	protein_coding	1.31969	-1.46033	1.1729	1.24506	0.213111	1	1.46033	Not Significant	NA	NA	NA	NA	NA	NA	NA	NA	NA	NA	Background = FALSE	Background = FALSE
1700003D09Rik	TRUE	-0.132187	0.809918	No Change	Not Significant	TRUE	-0.903425	0.0379218	DOWN	DOWN	TRUE	Cond1 Not Significant + Cond2 DOWN	Cond2_DOWN	Cond2_DOWN	ENSMUSG00000085944	69338	lncRNA	24.8816	-0.132187	0.291434	0.453573	0.650136	0.809918	0.132187	Not Significant	ENSMUSG00000085944	69338	lncRNA	41.1252	-0.903425	0.324862	-2.78095	0.00542009	0.0379218	0.903425	Cond1 No Change + Cond2 DOWN	Cond2 DOWN + Cond1 Not Significant
1700003E16Rik	TRUE	-0.531152	0.0294214	DOWN	DOWN	TRUE	0.090992	0.797964	No Change	Not Significant	TRUE	Cond1 DOWN + Cond2 Not Significant	Cond1_DOWN	Cond1_DOWN	ENSMUSG00000030030	71837	protein_coding	41.1813	-0.531152	0.194674	2.72842	0.00636389	0.0294214	0.531152	DOWN	ENSMUSG00000030030	71837	protein_coding	80.8342	0.090992	0.182826	0.497696	0.618698	0.797964	0.090992	Cond1 DOWN + Cond2 Not Significant	Cond2 No Change + Cond1 DOWN
1700003F12Rik	TRUE	-0.474188	1	No Change	Not Significant	FALSE	NA	NA	No Change	Not Detected	FALSE	Background = FALSE	Background = FALSE	Background = FALSE	ENSMUSG00000038523	75480	protein_coding	0.699402	-0.474188	1.52463	0.311019	0.755786	1	0.474188	Not Significant	NA	NA	NA	NA	NA	NA	NA	NA	NA	NA	Background = FALSE	Background = FALSE
1700003G18Rik	TRUE	0.499955	1	No Change	Not Significant	FALSE	NA	NA	No Change	Not Detected	FALSE	Background = FALSE	Background = FALSE	Background = FALSE	ENSMUSG00000087621	69350	lncRNA	1.08623	0.499955	1.23976	-0.403268	0.686751	1	0.499955	Not Significant	NA	NA	NA	NA	NA	NA	NA	NA	NA	NA	Background = FALSE	Background = FALSE
1700003I22Rik	TRUE	0.722724	0.275852	No Change	Not Significant	TRUE	0.67433	0.298369	No Change	Not Significant	TRUE	Cond1 Not Significant + Cond2 Not Significant	None	None	ENSMUSG00000100372	69356	lncRNA	9.38019	0.722724	0.460434	-1.56966	0.116495	0.275852	0.722724	Not Significant	ENSMUSG00000100372	69356	lncRNA	9.45331	0.67433	0.417451	1.61535	0.106234	0.298369	0.67433	Cond1 No Change + Cond2 Not Significant	Cond2 No Change + Cond1 Not Significant
1700003P14Rik	TRUE	0.0233823	1	No Change	Not Significant	FALSE	NA	NA	No Change	Not Detected	FALSE	Background = FALSE	Background = FALSE	Background = FALSE	ENSMUSG00000100727	75890	lncRNA	0.767302	0.0233823	1.70225	-0.0137361	0.98904	1	0.0233823	Not Significant	NA	NA	NA	NA	NA	NA	NA	NA	NA	NA	Background = FALSE	Background = FALSE
1700007J10Rik	TRUE	-0.0753459	0.93281	No Change	Not Significant	FALSE	NA	NA	No Change	Not Detected	FALSE	Background = FALSE	Background = FALSE	Background = FALSE	ENSMUSG00000086330	69320	lncRNA	5.3863	-0.0753459	0.442333	0.170338	0.864745	0.93281	0.0753459	Not Significant	NA	NA	NA	NA	NA	NA	NA	NA	NA	NA	Background = FALSE	Background = FALSE
1700007P06Rik	TRUE	2.35989	1	No Change	Not Significant	FALSE	NA	NA	No Change	Not Detected	FALSE	Background = FALSE	Background = FALSE	Background = FALSE	ENSMUSG00000089730	69308	lncRNA	1.35623	2.35989	1.62929	-1.44842	0.1475	1	2.35989	Not Significant	NA	NA	NA	NA	NA	NA	NA	NA	NA	NA	Background = FALSE	Background = FALSE
1700008J07Rik	TRUE	-0.126147	0.789632	No Change	Not Significant	TRUE	0.0508598	0.890224	No Change	Not Significant	TRUE	Cond1 Not Significant + Cond2 Not Significant	None	None	ENSMUSG00000101225	629159	lncRNA	25.1192	-0.126147	0.253249	0.498115	0.618403	0.789632	0.126147	Not Significant	ENSMUSG00000101225	629159	lncRNA	47.3002	0.0508598	0.171076	0.297293	0.766243	0.890224	0.0508598	Cond1 No Change + Cond2 Not Significant	Cond2 No Change + Cond1 Not Significant
1700008O03Rik	TRUE	0.328557	1	No Change	Not Significant	FALSE	NA	NA	No Change	Not Detected	FALSE	Background = FALSE	Background = FALSE	Background = FALSE	ENSMUSG00000008028	69349	protein_coding	3.49426	0.328557	1.66819	-0.196954	0.843864	1	0.328557	Not Significant	NA	NA	NA	NA	NA	NA	NA	NA	NA	NA	Background = FALSE	Background = FALSE
1700010I14Rik	TRUE	0.00455106	0.989917	No Change	Not Significant	TRUE	0.135503	0.583163	No Change	Not Significant	TRUE	Cond1 Not Significant + Cond2 Not Significant	None	None	ENSMUSG00000023873	66931	protein_coding	44.392	0.00455106	0.192773	-0.0236083	0.981165	0.989917	0.00455106	Not Significant	ENSMUSG00000023873	66931	protein_coding	73.4844	0.135503	0.142052	0.953896	0.340137	0.583163	0.135503	Cond1 No Change + Cond2 Not Significant	Cond2 No Change + Cond1 Not Significant
1700011B04Rik	TRUE	0.856308	1	No Change	Not Significant	FALSE	NA	NA	No Change	Not Detected	FALSE	Background = FALSE	Background = FALSE	Background = FALSE	ENSMUSG00000102099	100503727	lncRNA	2.50624	0.856308	2.14819	-0.398619	0.690174	1	0.856308	Not Significant	NA	NA	NA	NA	NA	NA	NA	NA	NA	NA	Background = FALSE	Background = FALSE
1700011L22Rik	TRUE	-0.294357	1	No Change	Not Significant	FALSE	NA	NA	No Change	Not Detected	FALSE	Background = FALSE	Background = FALSE	Background = FALSE	ENSMUSG00000031682	67687	protein_coding	0.682712	-0.294357	1.47286	0.199854	0.841595	1	0.294357	Not Significant	NA	NA	NA	NA	NA	NA	NA	NA	NA	NA	Background = FALSE	Background = FALSE
1700012B07Rik	TRUE	0.609533	1	No Change	Not Significant	FALSE	NA	NA	No Change	Not Detected	FALSE	Background = FALSE	Background = FALSE	Background = FALSE	ENSMUSG00000020617	69324	protein_coding	0.986268	0.609533	2.45168	-0.248619	0.803656	1	0.609533	Not Significant	NA	NA	NA	NA	NA	NA	NA	NA	NA	NA	Background = FALSE	Background = FALSE
1700012B09Rik	TRUE	1.66749	1	No Change	Not Significant	FALSE	NA	NA	No Change	Not Detected	FALSE	Background = FALSE	Background = FALSE	Background = FALSE	ENSMUSG00000031927	69325	protein_coding	2.08664	1.66749	0.824562	-2.02227	0.0431483	1	1.66749	Not Significant	NA	NA	NA	NA	NA	NA	NA	NA	NA	NA	Background = FALSE	Background = FALSE
1700013G24Rik	TRUE	-1.40912	1	No Change	Not Significant	FALSE	NA	NA	No Change	Not Detected	FALSE	Background = FALSE	Background = FALSE	Background = FALSE	ENSMUSG00000041399	69380	protein_coding	1.72656	-1.40912	1.29577	1.08748	0.276827	1	1.40912	Not Significant	NA	NA	NA	NA	NA	NA	NA	NA	NA	NA	Background = FALSE	Background = FALSE
1700014D04Rik	TRUE	0.742119	1	No Change	Not Significant	FALSE	NA	NA	No Change	Not Detected	FALSE	Background = FALSE	Background = FALSE	Background = FALSE	ENSMUSG00000051054	102638268	protein_coding	1.25299	0.742119	1.81679	-0.408478	0.682923	1	0.742119	Not Significant	NA	NA	NA	NA	NA	NA	NA	NA	NA	NA	Background = FALSE	Background = FALSE
1700016A09Rik	TRUE	0.51067	0.577369	No Change	Not Significant	TRUE	-1.00926	0.0258792	DOWN	DOWN	TRUE	Cond1 Not Significant + Cond2 DOWN	Cond2_DOWN	Cond2_DOWN	ENSMUSG00000102737	74227	TEC	12.0217	0.51067	0.551843	-0.92539	0.354763	0.577369	0.51067	Not Significant	ENSMUSG00000102737	74227	TEC	17.1646	-1.00926	0.343139	-2.94126	0.0032688	0.0258792	1.00926	Cond1 No Change + Cond2 DOWN	Cond2 DOWN + Cond1 Not Significant
1700016C15Rik	TRUE	-0.435212	1	No Change	Not Significant	FALSE	NA	NA	No Change	Not Detected	FALSE	Background = FALSE	Background = FALSE	Background = FALSE	ENSMUSG00000015962	69428	protein_coding	1.38058	-0.435212	1.01779	0.427603	0.66894	1	0.435212	Not Significant	NA	NA	NA	NA	NA	NA	NA	NA	NA	NA	Background = FALSE	Background = FALSE
1700016G22Rik	TRUE	1.56301	1	No Change	Not Significant	FALSE	NA	NA	No Change	Not Detected	FALSE	Background = FALSE	Background = FALSE	Background = FALSE	ENSMUSG00000100625	71867	lncRNA	2.32033	1.56301	1.14484	-1.36527	0.172168	1	1.56301	Not Significant	NA	NA	NA	NA	NA	NA	NA	NA	NA	NA	Background = FALSE	Background = FALSE
1700016H13Rik	TRUE	0.110113	0.89496	No Change	Not Significant	TRUE	-0.193055	0.754655	No Change	Not Significant	TRUE	Cond1 Not Significant + Cond2 Not Significant	None	None	ENSMUSG00000029320	74218	protein_coding	7.02444	0.110113	0.412904	-0.266681	0.789715	0.89496	0.110113	Not Significant	ENSMUSG00000029320	74218	protein_coding	16.5673	-0.193055	0.326615	-0.591079	0.554468	0.754655	0.193055	Cond1 No Change + Cond2 Not Significant	Cond2 No Change + Cond1 Not Significant
1700016K19Rik	TRUE	-0.511864	0.16579	No Change	Not Significant	TRUE	0.194384	0.664591	No Change	Not Significant	TRUE	Cond1 Not Significant + Cond2 Not Significant	None	None	ENSMUSG00000053783	74230	protein_coding	15.4304	-0.511864	0.269621	1.89846	0.057636	0.16579	0.511864	Not Significant	ENSMUSG00000053783	74230	protein_coding	23.4825	0.194384	0.246057	0.789996	0.42953	0.664591	0.194384	Cond1 No Change + Cond2 Not Significant	Cond2 No Change + Cond1 Not Significant
1700017B05Rik	TRUE	-0.0128996	0.969482	No Change	Not Significant	TRUE	-0.219719	0.118779	No Change	Not Significant	TRUE	Cond1 Not Significant + Cond2 Not Significant	None	None	ENSMUSG00000032300	74211	protein_coding	139.054	-0.0128996	0.158364	0.0814554	0.93508	0.969482	0.0128996	Not Significant	ENSMUSG00000032300	74211	protein_coding	205.616	-0.219719	0.0988923	-2.22181	0.0262965	0.118779	0.219719	Cond1 No Change + Cond2 Not Significant	Cond2 No Change + Cond1 Not Significant
1700017N19Rik	TRUE	0.00487099	1	No Change	Not Significant	FALSE	NA	NA	No Change	Not Detected	FALSE	Background = FALSE	Background = FALSE	Background = FALSE	ENSMUSG00000056912	66605	protein_coding	1.10459	0.00487099	2.58326	-0.0018856	0.998496	1	0.00487099	Not Significant	NA	NA	NA	NA	NA	NA	NA	NA	NA	NA	Background = FALSE	Background = FALSE
1700018A04Rik	TRUE	1.38955	1	No Change	Not Significant	FALSE	NA	NA	No Change	Not Detected	FALSE	Background = FALSE	Background = FALSE	Background = FALSE	ENSMUSG00000038408	71307	lncRNA	2.67927	1.38955	1.47139	-0.944382	0.344974	1	1.38955	Not Significant	NA	NA	NA	NA	NA	NA	NA	NA	NA	NA	Background = FALSE	Background = FALSE
1700019C18Rik	TRUE	0.0318022	1	No Change	Not Significant	FALSE	NA	NA	No Change	Not Detected	FALSE	Background = FALSE	Background = FALSE	Background = FALSE	ENSMUSG00000113770	75543	lncRNA	2.25958	0.0318022	0.92561	-0.0343581	0.972592	1	0.0318022	Not Significant	NA	NA	NA	NA	NA	NA	NA	NA	NA	NA	Background = FALSE	Background = FALSE
1700019D03Rik	TRUE	1.18523	4.16e-12	UP	UP	TRUE	0.36792	3.1e-06	No Change	Significant Positive	TRUE	Cond1 UP + Cond2 Significant Positive	Core_UP	Cond1_UP	ENSMUSG00000043629	67080	protein_coding	225.399	1.18523	0.15997	-7.40908	1.27e-13	4.16e-12	1.18523	UP	ENSMUSG00000043629	67080	protein_coding	446.66	0.36792	0.0691107	5.32363	1.02e-07	3.1e-06	0.36792	Cond1 UP + Cond2 Significant Positive	Cond2 No Change + Cond1 UP
1700019J19Rik	TRUE	0.610038	1	No Change	Not Significant	FALSE	NA	NA	No Change	Not Detected	FALSE	Background = FALSE	Background = FALSE	Background = FALSE	ENSMUSG00000111489	76412	lncRNA	3.4259	0.610038	2.21465	-0.275456	0.782966	1	0.610038	Not Significant	NA	NA	NA	NA	NA	NA	NA	NA	NA	NA	Background = FALSE	Background = FALSE
1700020L24Rik	TRUE	-0.0995317	0.839586	No Change	Not Significant	TRUE	-0.114835	0.779661	No Change	Not Significant	TRUE	Cond1 Not Significant + Cond2 Not Significant	None	None	ENSMUSG00000035085	66330	protein_coding	25.8905	-0.0995317	0.255986	0.388817	0.697411	0.839586	0.0995317	Not Significant	ENSMUSG00000035085	66330	protein_coding	39.3686	-0.114835	0.213461	-0.537968	0.590599	0.779661	0.114835	Cond1 No Change + Cond2 Not Significant	Cond2 No Change + Cond1 Not Significant
1700020N18Rik	TRUE	-1.90747	1	No Change	Not Significant	FALSE	NA	NA	No Change	Not Detected	FALSE	Background = FALSE	Background = FALSE	Background = FALSE	ENSMUSG00000100253	67086	lncRNA	0.737112	-1.90747	1.74914	1.09052	0.275484	1	1.90747	Not Significant	NA	NA	NA	NA	NA	NA	NA	NA	NA	NA	Background = FALSE	Background = FALSE
1700022I11Rik	TRUE	1.76341	0.0197459	UP	UP	FALSE	NA	NA	No Change	Not Detected	FALSE	Background = FALSE	Background = FALSE	Background = FALSE	ENSMUSG00000028451	67317	protein_coding	7.24153	1.76341	0.610756	-2.88727	0.00388604	0.0197459	1.76341	UP	NA	NA	NA	NA	NA	NA	NA	NA	NA	NA	Background = FALSE	Background = FALSE
1700022N22Rik	TRUE	-0.847121	1	No Change	Not Significant	TRUE	0.0875279	0.926647	No Change	Not Significant	TRUE	Cond1 Not Significant + Cond2 Not Significant	None	None	ENSMUSG00000097523	69431	lncRNA	4.34594	-0.847121	0.59428	1.42546	0.154025	1	0.847121	Not Significant	ENSMUSG00000097523	69431	lncRNA	7.88484	0.0875279	0.419176	0.20881	0.834597	0.926647	0.0875279	Cond1 No Change + Cond2 Not Significant	Cond2 No Change + Cond1 Not Significant
1700025G04Rik	TRUE	-0.00880777	0.982588	No Change	Not Significant	TRUE	0.026699	0.900219	No Change	Not Significant	TRUE	Cond1 Not Significant + Cond2 Not Significant	None	None	ENSMUSG00000032666	69399	protein_coding	200.515	-0.00880777	0.200168	0.0440019	0.964903	0.982588	0.00880777	Not Significant	ENSMUSG00000032666	69399	protein_coding	393.071	0.026699	0.0982313	0.271797	0.785778	0.900219	0.026699	Cond1 No Change + Cond2 Not Significant	Cond2 No Change + Cond1 Not Significant
1700025N23Rik	TRUE	-0.132605	1	No Change	Not Significant	FALSE	NA	NA	No Change	Not Detected	FALSE	Background = FALSE	Background = FALSE	Background = FALSE	ENSMUSG00000100121	69986	lncRNA	0.983286	-0.132605	1.35263	0.0980349	0.921905	1	0.132605	Not Significant	NA	NA	NA	NA	NA	NA	NA	NA	NA	NA	Background = FALSE	Background = FALSE
1700026D11Rik	TRUE	0.239168	1	No Change	Not Significant	FALSE	NA	NA	No Change	Not Detected	FALSE	Background = FALSE	Background = FALSE	Background = FALSE	ENSMUSG00000086379	70371	lncRNA	1.48404	0.239168	2.07781	-0.115106	0.908361	1	0.239168	Not Significant	NA	NA	NA	NA	NA	NA	NA	NA	NA	NA	Background = FALSE	Background = FALSE
1700027F09Rik	TRUE	1.03537	1	No Change	Not Significant	FALSE	NA	NA	No Change	Not Detected	FALSE	Background = FALSE	Background = FALSE	Background = FALSE	ENSMUSG00000100911	69999	lncRNA	0.64769	1.03537	1.50667	-0.687187	0.491965	1	1.03537	Not Significant	NA	NA	NA	NA	NA	NA	NA	NA	NA	NA	Background = FALSE	Background = FALSE
1700027J07Rik	TRUE	0.435032	1	No Change	Not Significant	FALSE	NA	NA	No Change	Not Detected	FALSE	Background = FALSE	Background = FALSE	Background = FALSE	ENSMUSG00000111422	69443	lncRNA	1.70197	0.435032	1.79918	-0.241794	0.808939	1	0.435032	Not Significant	NA	NA	NA	NA	NA	NA	NA	NA	NA	NA	Background = FALSE	Background = FALSE
1700028E10Rik	TRUE	1.21113	0.12095	No Change	Not Significant	TRUE	-0.212321	0.7956	No Change	Not Significant	TRUE	Cond1 Not Significant + Cond2 Not Significant	None	None	ENSMUSG00000097321	625175	lncRNA	9.1614	1.21113	0.583601	-2.07528	0.0379609	0.12095	1.21113	Not Significant	ENSMUSG00000097321	625175	lncRNA	8.65416	-0.212321	0.423127	-0.501789	0.615816	0.7956	0.212321	Cond1 No Change + Cond2 Not Significant	Cond2 No Change + Cond1 Not Significant
1700028I16Rik	TRUE	1.14147	1	No Change	Not Significant	FALSE	NA	NA	No Change	Not Detected	FALSE	Background = FALSE	Background = FALSE	Background = FALSE	ENSMUSG00000056821	70003	lncRNA	0.701106	1.14147	1.6807	-0.679163	0.497034	1	1.14147	Not Significant	NA	NA	NA	NA	NA	NA	NA	NA	NA	NA	Background = FALSE	Background = FALSE
1700028K03Rik	TRUE	-0.652858	1	No Change	Not Significant	FALSE	NA	NA	No Change	Not Detected	FALSE	Background = FALSE	Background = FALSE	Background = FALSE	ENSMUSG00000089798	76421	protein_coding	2.70065	-0.652858	0.834238	0.782581	0.433873	1	0.652858	Not Significant	NA	NA	NA	NA	NA	NA	NA	NA	NA	NA	Background = FALSE	Background = FALSE
1700028P15Rik	TRUE	0.609519	1	No Change	Not Significant	FALSE	NA	NA	No Change	Not Detected	FALSE	Background = FALSE	Background = FALSE	Background = FALSE	ENSMUSG00000086823	75655	lncRNA	1.34631	0.609519	2.44963	-0.248821	0.803499	1	0.609519	Not Significant	NA	NA	NA	NA	NA	NA	NA	NA	NA	NA	Background = FALSE	Background = FALSE
1700029H14Rik	TRUE	0.300557	1	No Change	Not Significant	FALSE	NA	NA	No Change	Not Detected	FALSE	Background = FALSE	Background = FALSE	Background = FALSE	ENSMUSG00000031452	66501	protein_coding	3.81076	0.300557	0.57044	-0.526887	0.598272	1	0.300557	Not Significant	NA	NA	NA	NA	NA	NA	NA	NA	NA	NA	Background = FALSE	Background = FALSE
1700029I15Rik	TRUE	0.0724628	0.938406	No Change	Not Significant	TRUE	0.0581011	0.925326	No Change	Not Significant	TRUE	Cond1 Not Significant + Cond2 Not Significant	None	None	ENSMUSG00000044916	75641	protein_coding	10.8152	0.0724628	0.458749	-0.157957	0.874491	0.938406	0.0724628	Not Significant	ENSMUSG00000044916	75641	protein_coding	19.7939	0.0581011	0.272933	0.212876	0.831423	0.925326	0.0581011	Cond1 No Change + Cond2 Not Significant	Cond2 No Change + Cond1 Not Significant
1700029J07Rik	TRUE	-0.515784	0.337876	No Change	Not Significant	TRUE	-0.484902	0.356749	No Change	Not Significant	TRUE	Cond1 Not Significant + Cond2 Not Significant	None	None	ENSMUSG00000071103	69479	protein_coding	8.64354	-0.515784	0.363148	1.42031	0.155516	0.337876	0.515784	Not Significant	ENSMUSG00000071103	69479	protein_coding	15.7969	-0.484902	0.33213	-1.45998	0.144297	0.356749	0.484902	Cond1 No Change + Cond2 Not Significant	Cond2 No Change + Cond1 Not Significant
1700029N11Rik	TRUE	0.888022	1	No Change	Not Significant	FALSE	NA	NA	No Change	Not Detected	FALSE	Background = FALSE	Background = FALSE	Background = FALSE	ENSMUSG00000098144	69491	lncRNA	1.12981	0.888022	1.70245	-0.521614	0.601939	1	0.888022	Not Significant	NA	NA	NA	NA	NA	NA	NA	NA	NA	NA	Background = FALSE	Background = FALSE
1700030A11Rik	TRUE	-0.310736	0.433918	No Change	Not Significant	TRUE	-0.673587	0.2006	No Change	Not Significant	TRUE	Cond1 Not Significant + Cond2 Not Significant	None	None	ENSMUSG00000085333	74179	lncRNA	20.8369	-0.310736	0.256753	1.21025	0.226182	0.433918	0.310736	Not Significant	ENSMUSG00000085333	74179	lncRNA	23.3425	-0.673587	0.353024	-1.90805	0.0563849	0.2006	0.673587	Cond1 No Change + Cond2 Not Significant	Cond2 No Change + Cond1 Not Significant
1700030C10Rik	TRUE	0.123268	0.826767	No Change	Not Significant	TRUE	-0.0312054	0.958469	No Change	Not Significant	TRUE	Cond1 Not Significant + Cond2 Not Significant	None	None	ENSMUSG00000099759	69513	lncRNA	16.8716	0.123268	0.295223	-0.417541	0.676283	0.826767	0.123268	Not Significant	ENSMUSG00000099759	69513	lncRNA	32.8614	-0.0312054	0.262569	-0.118847	0.905397	0.958469	0.0312054	Cond1 No Change + Cond2 Not Significant	Cond2 No Change + Cond1 Not Significant
1700030C14Rik	TRUE	2.50338	1	No Change	Not Significant	FALSE	NA	NA	No Change	Not Detected	FALSE	Background = FALSE	Background = FALSE	Background = FALSE	ENSMUSG00000087148	75662	lncRNA	1.42433	2.50338	2.99832	-0.834928	0.403758	1	2.50338	Not Significant	NA	NA	NA	NA	NA	NA	NA	NA	NA	NA	Background = FALSE	Background = FALSE
1700030J22Rik	TRUE	0.726408	0.0875469	No Change	Not Significant	TRUE	0.626233	0.130612	No Change	Not Significant	TRUE	Cond1 Not Significant + Cond2 Not Significant	None	None	ENSMUSG00000031847	69528	protein_coding	15.7181	0.726408	0.324255	-2.24024	0.0250755	0.0875469	0.726408	Not Significant	ENSMUSG00000031847	69528	protein_coding	16.9227	0.626233	0.288842	2.16808	0.0301524	0.130612	0.626233	Cond1 No Change + Cond2 Not Significant	Cond2 No Change + Cond1 Not Significant
1700030K09Rik	TRUE	-0.0407752	0.889984	No Change	Not Significant	TRUE	0.106731	0.605348	No Change	Not Significant	TRUE	Cond1 Not Significant + Cond2 Not Significant	None	None	ENSMUSG00000052794	72254	protein_coding	59.8883	-0.0407752	0.145497	0.280247	0.779288	0.889984	0.0407752	Not Significant	ENSMUSG00000052794	72254	protein_coding	103.045	0.106731	0.117201	0.910662	0.362473	0.605348	0.106731	Cond1 No Change + Cond2 Not Significant	Cond2 No Change + Cond1 Not Significant
1700030N03Rik	TRUE	0.753065	1	No Change	Not Significant	FALSE	NA	NA	No Change	Not Detected	FALSE	Background = FALSE	Background = FALSE	Background = FALSE	ENSMUSG00000100969	70011	lncRNA	1.0912	0.753065	3.26864	-0.230391	0.817788	1	0.753065	Not Significant	NA	NA	NA	NA	NA	NA	NA	NA	NA	NA	Background = FALSE	Background = FALSE
1700031A10Rik	TRUE	0.00569033	1	No Change	Not Significant	FALSE	NA	NA	No Change	Not Detected	FALSE	Background = FALSE	Background = FALSE	Background = FALSE	ENSMUSG00000092239	73286	lncRNA	1.33678	0.00569033	2.21624	-0.00256756	0.997951	1	0.00569033	Not Significant	NA	NA	NA	NA	NA	NA	NA	NA	NA	NA	Background = FALSE	Background = FALSE
1700031M16Rik	TRUE	1.76656	1	No Change	Not Significant	FALSE	NA	NA	No Change	Not Detected	FALSE	Background = FALSE	Background = FALSE	Background = FALSE	ENSMUSG00000099353	73302	transcribed_unitary_pseudogene	1.43	1.76656	2.28747	-0.772277	0.439951	1	1.76656	Not Significant	NA	NA	NA	NA	NA	NA	NA	NA	NA	NA	Background = FALSE	Background = FALSE
1700031P21Rik	TRUE	0.00690167	1	No Change	Not Significant	FALSE	NA	NA	No Change	Not Detected	FALSE	Background = FALSE	Background = FALSE	Background = FALSE	ENSMUSG00000100315	73278	lncRNA	3.85687	0.00690167	0.640443	-0.0107764	0.991402	1	0.00690167	Not Significant	NA	NA	NA	NA	NA	NA	NA	NA	NA	NA	Background = FALSE	Background = FALSE
1700034H15Rik	TRUE	-0.137256	0.89076	No Change	Not Significant	TRUE	-0.146749	0.873429	No Change	Not Significant	TRUE	Cond1 Not Significant + Cond2 Not Significant	None	None	ENSMUSG00000055833	98736	lncRNA	6.84674	-0.137256	0.49644	0.27648	0.782179	0.89076	0.137256	Not Significant	ENSMUSG00000055833	98736	lncRNA	7.75349	-0.146749	0.436046	-0.336545	0.73646	0.873429	0.146749	Cond1 No Change + Cond2 Not Significant	Cond2 No Change + Cond1 Not Significant
1700034J05Rik	TRUE	0.501941	0.595845	No Change	Not Significant	FALSE	NA	NA	No Change	Not Detected	FALSE	Background = FALSE	Background = FALSE	Background = FALSE	ENSMUSG00000040163	73344	protein_coding	5.04176	0.501941	0.564084	-0.889834	0.373555	0.595845	0.501941	Not Significant	NA	NA	NA	NA	NA	NA	NA	NA	NA	NA	Background = FALSE	Background = FALSE
1700037C18Rik	TRUE	-0.249616	0.305727	No Change	Not Significant	TRUE	0.297095	0.0683287	No Change	Not Significant	TRUE	Cond1 Not Significant + Cond2 Not Significant	None	None	ENSMUSG00000005983	73261	protein_coding	40.1106	-0.249616	0.166942	1.49523	0.134856	0.305727	0.249616	Not Significant	ENSMUSG00000005983	73261	protein_coding	101.769	0.297095	0.118362	2.51006	0.012071	0.0683287	0.297095	Cond1 No Change + Cond2 Not Significant	Cond2 No Change + Cond1 Not Significant
1700037H04Rik	TRUE	-0.0700956	0.700667	No Change	Not Significant	TRUE	0.0900944	0.448716	No Change	Not Significant	TRUE	Cond1 Not Significant + Cond2 Not Significant	None	None	ENSMUSG00000027327	67326	protein_coding	203.744	-0.0700956	0.102598	0.683203	0.494479	0.700667	0.0700956	Not Significant	ENSMUSG00000027327	67326	protein_coding	350.085	0.0900944	0.0723516	1.24523	0.213047	0.448716	0.0900944	Cond1 No Change + Cond2 Not Significant	Cond2 No Change + Cond1 Not Significant
1700040D17Rik	TRUE	0.830761	1	No Change	Not Significant	FALSE	NA	NA	No Change	Not Detected	FALSE	Background = FALSE	Background = FALSE	Background = FALSE	ENSMUSG00000097515	76602	lncRNA	0.542063	0.830761	1.51119	-0.549741	0.582497	1	0.830761	Not Significant	NA	NA	NA	NA	NA	NA	NA	NA	NA	NA	Background = FALSE	Background = FALSE
1700041M19Rik	TRUE	2.56905	1	No Change	Not Significant	FALSE	NA	NA	No Change	Not Detected	FALSE	Background = FALSE	Background = FALSE	Background = FALSE	ENSMUSG00000100857	76601	lncRNA	1.46704	2.56905	2.29057	-1.12158	0.262042	1	2.56905	Not Significant	NA	NA	NA	NA	NA	NA	NA	NA	NA	NA	Background = FALSE	Background = FALSE
1700042O10Rik	TRUE	0.0440855	1	No Change	Not Significant	FALSE	NA	NA	No Change	Not Detected	FALSE	Background = FALSE	Background = FALSE	Background = FALSE	ENSMUSG00000086391	73321	lncRNA	2.57432	0.0440855	0.742283	-0.0593918	0.95264	1	0.0440855	Not Significant	NA	NA	NA	NA	NA	NA	NA	NA	NA	NA	Background = FALSE	Background = FALSE
1700045H11Rik	TRUE	-0.559354	0.273824	No Change	Not Significant	TRUE	-0.570351	0.372365	No Change	Not Significant	TRUE	Cond1 Not Significant + Cond2 Not Significant	None	None	ENSMUSG00000078492	73348	lncRNA	9.62801	-0.559354	0.355194	1.57478	0.115307	0.273824	0.559354	Not Significant	ENSMUSG00000078492	73348	lncRNA	14.4286	-0.570351	0.400728	-1.42328	0.154654	0.372365	0.570351	Cond1 No Change + Cond2 Not Significant	Cond2 No Change + Cond1 Not Significant
1700047A11Rik	TRUE	0.0205603	1	No Change	Not Significant	FALSE	NA	NA	No Change	Not Detected	FALSE	Background = FALSE	Background = FALSE	Background = FALSE	ENSMUSG00000085437	76604	lncRNA	1.67279	0.0205603	1.05019	-0.0195777	0.98438	1	0.0205603	Not Significant	NA	NA	NA	NA	NA	NA	NA	NA	NA	NA	Background = FALSE	Background = FALSE
1700047M11Rik	TRUE	0.609451	1	No Change	Not Significant	FALSE	NA	NA	No Change	Not Detected	FALSE	Background = FALSE	Background = FALSE	Background = FALSE	ENSMUSG00000100147	67330	lncRNA	1.05524	0.609451	2.43821	-0.249958	0.80262	1	0.609451	Not Significant	NA	NA	NA	NA	NA	NA	NA	NA	NA	NA	Background = FALSE	Background = FALSE
1700048M11Rik	TRUE	-0.190532	1	No Change	Not Significant	FALSE	NA	NA	No Change	Not Detected	FALSE	Background = FALSE	Background = FALSE	Background = FALSE	ENSMUSG00000085637	100503166	lncRNA	1.21628	-0.190532	1.0569	0.180274	0.856938	1	0.190532	Not Significant	NA	NA	NA	NA	NA	NA	NA	NA	NA	NA	Background = FALSE	Background = FALSE
1700048O20Rik	TRUE	-1.14235	1	No Change	Not Significant	FALSE	NA	NA	No Change	Not Detected	FALSE	Background = FALSE	Background = FALSE	Background = FALSE	ENSMUSG00000043773	69430	lncRNA	1.76447	-1.14235	1.30928	0.872505	0.382933	1	1.14235	Not Significant	NA	NA	NA	NA	NA	NA	NA	NA	NA	NA	Background = FALSE	Background = FALSE
1700054A03Rik	TRUE	-0.296838	0.798318	No Change	Not Significant	TRUE	-0.109929	0.903022	No Change	Not Significant	TRUE	Cond1 Not Significant + Cond2 Not Significant	None	None	ENSMUSG00000099988	78457	lncRNA	6.00444	-0.296838	0.617033	0.481073	0.630465	0.798318	0.296838	Not Significant	ENSMUSG00000099988	78457	lncRNA	13.6024	-0.109929	0.416141	-0.264162	0.791655	0.903022	0.109929	Cond1 No Change + Cond2 Not Significant	Cond2 No Change + Cond1 Not Significant
1700056E22Rik	TRUE	1.4054	0.00421294	UP	UP	TRUE	0.401978	0.419461	No Change	Not Significant	TRUE	Cond1 UP + Cond2 Not Significant	Cond1_UP	Cond1_UP	ENSMUSG00000044854	73363	protein_coding	16.1584	1.4054	0.410295	-3.42533	0.000614058	0.00421294	1.4054	UP	ENSMUSG00000044854	73363	protein_coding	19.6039	0.401978	0.306082	1.3133	0.189082	0.419461	0.401978	Cond1 UP + Cond2 Not Significant	Cond2 No Change + Cond1 UP
1700057G04Rik	TRUE	-1.89665	1	No Change	Not Significant	TRUE	-0.998768	0.0735392	No Change	Not Significant	TRUE	Cond1 Not Significant + Cond2 Not Significant	None	None	ENSMUSG00000074139	78459	protein_coding	2.19342	-1.89665	0.950605	1.9952	0.0460213	1	1.89665	Not Significant	ENSMUSG00000074139	78459	protein_coding	11.321	-0.998768	0.403446	-2.47559	0.0133015	0.0735392	0.998768	Cond1 No Change + Cond2 Not Significant	Cond2 No Change + Cond1 Not Significant
1700065D16Rik	TRUE	-0.978931	1	No Change	Not Significant	FALSE	NA	NA	No Change	Not Detected	FALSE	Background = FALSE	Background = FALSE	Background = FALSE	ENSMUSG00000096655	73410	lncRNA	1.65442	-0.978931	1.72869	0.566286	0.5712	1	0.978931	Not Significant	NA	NA	NA	NA	NA	NA	NA	NA	NA	NA	Background = FALSE	Background = FALSE
1700066M21Rik	TRUE	0.441219	0.0934151	No Change	Not Significant	TRUE	0.0913478	0.577548	No Change	Not Significant	TRUE	Cond1 Not Significant + Cond2 Not Significant	None	None	ENSMUSG00000038323	73467	protein_coding	94.3404	0.441219	0.199824	-2.20804	0.0272417	0.0934151	0.441219	Not Significant	ENSMUSG00000038323	73467	protein_coding	172.386	0.0913478	0.0945845	0.965781	0.334154	0.577548	0.0913478	Cond1 No Change + Cond2 Not Significant	Cond2 No Change + Cond1 Not Significant
1700067G17Rik	TRUE	-0.566053	1	No Change	Not Significant	FALSE	NA	NA	No Change	Not Detected	FALSE	Background = FALSE	Background = FALSE	Background = FALSE	ENSMUSG00000099378	73475	lncRNA	0.791191	-0.566053	1.63874	0.34542	0.729779	1	0.566053	Not Significant	NA	NA	NA	NA	NA	NA	NA	NA	NA	NA	Background = FALSE	Background = FALSE
1700067K01Rik	TRUE	-0.424673	1	No Change	Not Significant	FALSE	NA	NA	No Change	Not Detected	FALSE	Background = FALSE	Background = FALSE	Background = FALSE	ENSMUSG00000046408	73453	protein_coding	3.97093	-0.424673	0.733687	0.578821	0.56271	1	0.424673	Not Significant	NA	NA	NA	NA	NA	NA	NA	NA	NA	NA	Background = FALSE	Background = FALSE
1700071G01Rik	TRUE	0.604847	1	No Change	Not Significant	FALSE	NA	NA	No Change	Not Detected	FALSE	Background = FALSE	Background = FALSE	Background = FALSE	ENSMUSG00000086376	73485	lncRNA	1.45185	0.604847	1.02303	-0.591232	0.554365	1	0.604847	Not Significant	NA	NA	NA	NA	NA	NA	NA	NA	NA	NA	Background = FALSE	Background = FALSE
1700071M16Rik	TRUE	-1.35646	1	No Change	Not Significant	FALSE	NA	NA	No Change	Not Detected	FALSE	Background = FALSE	Background = FALSE	Background = FALSE	ENSMUSG00000090307	73504	lncRNA	1.17671	-1.35646	2.16006	0.627974	0.530021	1	1.35646	Not Significant	NA	NA	NA	NA	NA	NA	NA	NA	NA	NA	Background = FALSE	Background = FALSE
1700081H04Rik	TRUE	0	1	No Change	Not Significant	FALSE	NA	NA	No Change	Not Detected	FALSE	Background = FALSE	Background = FALSE	Background = FALSE	ENSMUSG00000100573	73477	lncRNA	1.27705	0	2.58772	0	1	1	0	Not Significant	NA	NA	NA	NA	NA	NA	NA	NA	NA	NA	Background = FALSE	Background = FALSE
1700084F23Rik	TRUE	1.19278	1	No Change	Not Significant	FALSE	NA	NA	No Change	Not Detected	FALSE	Background = FALSE	Background = FALSE	Background = FALSE	ENSMUSG00000099639	74280	lncRNA	1.09575	1.19278	2.32743	-0.512486	0.608311	1	1.19278	Not Significant	NA	NA	NA	NA	NA	NA	NA	NA	NA	NA	Background = FALSE	Background = FALSE
1700084J12Rik	TRUE	0.433299	1	No Change	Not Significant	FALSE	NA	NA	No Change	Not Detected	FALSE	Background = FALSE	Background = FALSE	Background = FALSE	ENSMUSG00000058101	73486	transcribed_processed_pseudogene	2.91116	0.433299	0.66316	-0.653385	0.513508	1	0.433299	Not Significant	NA	NA	NA	NA	NA	NA	NA	NA	NA	NA	Background = FALSE	Background = FALSE
1700085C21Rik	TRUE	1.53775	1	No Change	Not Significant	FALSE	NA	NA	No Change	Not Detected	FALSE	Background = FALSE	Background = FALSE	Background = FALSE	ENSMUSG00000100890	74283	lncRNA	1.08991	1.53775	2.42271	-0.634724	0.525608	1	1.53775	Not Significant	NA	NA	NA	NA	NA	NA	NA	NA	NA	NA	Background = FALSE	Background = FALSE
1700086L19Rik	TRUE	0.0651346	1	No Change	Not Significant	TRUE	0.176061	0.858814	No Change	Not Significant	TRUE	Cond1 Not Significant + Cond2 Not Significant	None	None	ENSMUSG00000071265	74284	transcribed_unitary_pseudogene	2.62201	0.0651346	0.704414	-0.0924663	0.926328	1	0.0651346	Not Significant	ENSMUSG00000071265	74284	transcribed_unitary_pseudogene	6.09894	0.176061	0.479217	0.367393	0.713326	0.858814	0.176061	Cond1 No Change + Cond2 Not Significant	Cond2 No Change + Cond1 Not Significant
1700086O06Rik	TRUE	-0.0750226	0.874167	No Change	Not Significant	TRUE	-0.299193	0.334024	No Change	Not Significant	TRUE	Cond1 Not Significant + Cond2 Not Significant	None	None	ENSMUSG00000097080	73516	lncRNA	21.3554	-0.0750226	0.234965	0.319292	0.749505	0.874167	0.0750226	Not Significant	ENSMUSG00000097080	73516	lncRNA	38.7309	-0.299193	0.196906	-1.51948	0.128643	0.334024	0.299193	Cond1 No Change + Cond2 Not Significant	Cond2 No Change + Cond1 Not Significant
1700088E04Rik	TRUE	-0.490215	0.46587	No Change	Not Significant	TRUE	0.457622	0.324285	No Change	Not Significant	TRUE	Cond1 Not Significant + Cond2 Not Significant	None	None	ENSMUSG00000033029	27660	protein_coding	11.4933	-0.490215	0.4292	1.14216	0.253388	0.46587	0.490215	Not Significant	ENSMUSG00000033029	27660	protein_coding	17.5261	0.457622	0.296221	1.54487	0.122379	0.324285	0.457622	Cond1 No Change + Cond2 Not Significant	Cond2 No Change + Cond1 Not Significant
1700093K21Rik	TRUE	-0.424199	1	No Change	Not Significant	FALSE	NA	NA	No Change	Not Detected	FALSE	Background = FALSE	Background = FALSE	Background = FALSE	ENSMUSG00000020286	67358	protein_coding	0.778796	-0.424199	2.0499	0.206937	0.836059	1	0.424199	Not Significant	NA	NA	NA	NA	NA	NA	NA	NA	NA	NA	Background = FALSE	Background = FALSE
1700094J05Rik	TRUE	0.851993	1	No Change	Not Significant	FALSE	NA	NA	No Change	Not Detected	FALSE	Background = FALSE	Background = FALSE	Background = FALSE	ENSMUSG00000101695	67523	lncRNA	0.876122	0.851993	1.34548	-0.633227	0.526585	1	0.851993	Not Significant	NA	NA	NA	NA	NA	NA	NA	NA	NA	NA	Background = FALSE	Background = FALSE
1700095J07Rik	TRUE	0.400989	1	No Change	Not Significant	FALSE	NA	NA	No Change	Not Detected	FALSE	Background = FALSE	Background = FALSE	Background = FALSE	ENSMUSG00000084861	115490402	lncRNA	1.41289	0.400989	1.6908	-0.23716	0.812533	1	0.400989	Not Significant	NA	NA	NA	NA	NA	NA	NA	NA	NA	NA	Background = FALSE	Background = FALSE
1700095J12Rik	TRUE	-0.331039	1	No Change	Not Significant	FALSE	NA	NA	No Change	Not Detected	FALSE	Background = FALSE	Background = FALSE	Background = FALSE	ENSMUSG00000084804	73563	lncRNA	1.56489	-0.331039	1.17583	0.281535	0.7783	1	0.331039	Not Significant	NA	NA	NA	NA	NA	NA	NA	NA	NA	NA	Background = FALSE	Background = FALSE
1700096J18Rik	TRUE	-2.12753	1	No Change	Not Significant	FALSE	NA	NA	No Change	Not Detected	FALSE	Background = FALSE	Background = FALSE	Background = FALSE	ENSMUSG00000099630	67927	lncRNA	0.674378	-2.12753	1.73875	1.2236	0.221104	1	2.12753	Not Significant	NA	NA	NA	NA	NA	NA	NA	NA	NA	NA	Background = FALSE	Background = FALSE
1700096K18Rik	TRUE	-0.0187755	0.962004	No Change	Not Significant	TRUE	0.0941579	0.710501	No Change	Not Significant	TRUE	Cond1 Not Significant + Cond2 Not Significant	None	None	ENSMUSG00000101856	73571	lncRNA	42.219	-0.0187755	0.190131	0.09875	0.921337	0.962004	0.0187755	Not Significant	ENSMUSG00000101856	73571	lncRNA	87.2735	0.0941579	0.136607	0.689261	0.490659	0.710501	0.0941579	Cond1 No Change + Cond2 Not Significant	Cond2 No Change + Cond1 Not Significant
1700097N02Rik	TRUE	-0.0809747	0.924757	No Change	Not Significant	TRUE	-0.202992	0.666254	No Change	Not Significant	TRUE	Cond1 Not Significant + Cond2 Not Significant	None	None	ENSMUSG00000099474	67522	lncRNA	8.10711	-0.0809747	0.420695	0.192478	0.847368	0.924757	0.0809747	Not Significant	ENSMUSG00000099474	67522	lncRNA	21.556	-0.202992	0.258172	-0.786266	0.431712	0.666254	0.202992	Cond1 No Change + Cond2 Not Significant	Cond2 No Change + Cond1 Not Significant
1700099I09Rik	TRUE	1.43502	1	No Change	Not Significant	FALSE	NA	NA	No Change	Not Detected	FALSE	Background = FALSE	Background = FALSE	Background = FALSE	ENSMUSG00000091906	76624	lncRNA	0.795227	1.43502	1.52727	-0.939597	0.347424	1	1.43502	Not Significant	NA	NA	NA	NA	NA	NA	NA	NA	NA	NA	Background = FALSE	Background = FALSE
1700102H20Rik	TRUE	0.767976	1	No Change	Not Significant	FALSE	NA	NA	No Change	Not Detected	FALSE	Background = FALSE	Background = FALSE	Background = FALSE	ENSMUSG00000116852	68230	lncRNA	2.77543	0.767976	0.715813	-1.07287	0.283328	1	0.767976	Not Significant	NA	NA	NA	NA	NA	NA	NA	NA	NA	NA	Background = FALSE	Background = FALSE
1700102P08Rik	TRUE	-0.696884	1	No Change	Not Significant	FALSE	NA	NA	No Change	Not Detected	FALSE	Background = FALSE	Background = FALSE	Background = FALSE	ENSMUSG00000032611	112418	protein_coding	2.85873	-0.696884	0.748633	0.930875	0.351918	1	0.696884	Not Significant	NA	NA	NA	NA	NA	NA	NA	NA	NA	NA	Background = FALSE	Background = FALSE
1700108F19Rik	TRUE	1.23015	0.0209012	UP	UP	TRUE	1.16458	0.0223393	UP	UP	TRUE	Cond1 UP + Cond2 UP	Core_UP	Core_UP	ENSMUSG00000101009	73272	lncRNA	7.27722	1.23015	0.429476	-2.86431	0.00417923	0.0209012	1.23015	UP	ENSMUSG00000101009	73272	lncRNA	9.96307	1.16458	0.388617	2.99674	0.00272887	0.0223393	1.16458	Cond1 UP + Cond2 UP	Cond2 UP + Cond1 UP
1700108J01Rik	TRUE	0.630564	1	No Change	Not Significant	FALSE	NA	NA	No Change	Not Detected	FALSE	Background = FALSE	Background = FALSE	Background = FALSE	ENSMUSG00000100585	68245	lncRNA	2.9692	0.630564	0.862096	-0.731432	0.464515	1	0.630564	Not Significant	NA	NA	NA	NA	NA	NA	NA	NA	NA	NA	Background = FALSE	Background = FALSE
1700109H08Rik	TRUE	-0.502738	0.309297	No Change	Not Significant	TRUE	-0.499727	0.471166	No Change	Not Significant	TRUE	Cond1 Not Significant + Cond2 Not Significant	None	None	ENSMUSG00000008307	77036	protein_coding	14.6687	-0.502738	0.338066	1.4871	0.136989	0.309297	0.502738	Not Significant	ENSMUSG00000008307	77036	protein_coding	20.7905	-0.499727	0.418081	-1.19529	0.231975	0.471166	0.499727	Cond1 No Change + Cond2 Not Significant	Cond2 No Change + Cond1 Not Significant
1700109K24Rik	TRUE	0.175828	0.845227	No Change	Not Significant	TRUE	-0.984988	0.0882559	No Change	Not Significant	TRUE	Cond1 Not Significant + Cond2 Not Significant	None	None	ENSMUSG00000097267	74303	lncRNA	6.62466	0.175828	0.464419	-0.378597	0.704987	0.845227	0.175828	Not Significant	ENSMUSG00000097267	74303	lncRNA	11.4543	-0.984988	0.413199	-2.38381	0.0171346	0.0882559	0.984988	Cond1 No Change + Cond2 Not Significant	Cond2 No Change + Cond1 Not Significant
1700112J16Rik	TRUE	0.552096	0.38799	No Change	Not Significant	TRUE	0.607269	0.266583	No Change	Not Significant	TRUE	Cond1 Not Significant + Cond2 Not Significant	None	None	ENSMUSG00000097527	76628	lncRNA	7.8494	0.552096	0.421754	-1.30905	0.190518	0.38799	0.552096	Not Significant	ENSMUSG00000097527	76628	lncRNA	11.8119	0.607269	0.356293	1.70441	0.0883045	0.266583	0.607269	Cond1 No Change + Cond2 Not Significant	Cond2 No Change + Cond1 Not Significant
1700113A16Rik	TRUE	0.346336	0.533521	No Change	Not Significant	TRUE	-0.0468605	0.935864	No Change	Not Significant	TRUE	Cond1 Not Significant + Cond2 Not Significant	None	None	ENSMUSG00000096935	76642	lncRNA	10.5905	0.346336	0.342893	-1.01004	0.312475	0.533521	0.346336	Not Significant	ENSMUSG00000096935	76642	lncRNA	23.2373	-0.0468605	0.260839	-0.179653	0.857425	0.935864	0.0468605	Cond1 No Change + Cond2 Not Significant	Cond2 No Change + Cond1 Not Significant
1700119H24Rik	TRUE	1.01686	1	No Change	Not Significant	FALSE	NA	NA	No Change	Not Detected	FALSE	Background = FALSE	Background = FALSE	Background = FALSE	ENSMUSG00000100593	76649	lncRNA	1.72979	1.01686	1.13169	-0.898536	0.3689	1	1.01686	Not Significant	NA	NA	NA	NA	NA	NA	NA	NA	NA	NA	Background = FALSE	Background = FALSE
1700120C14Rik	TRUE	-0.54637	0.429761	No Change	Not Significant	TRUE	-0.1078	0.883438	No Change	Not Significant	TRUE	Cond1 Not Significant + Cond2 Not Significant	None	None	ENSMUSG00000100599	73600	lncRNA	5.9726	-0.54637	0.44811	1.21928	0.22274	0.429761	0.54637	Not Significant	ENSMUSG00000100599	73600	lncRNA	11.3789	-0.1078	0.344625	-0.312803	0.754431	0.883438	0.1078	Cond1 No Change + Cond2 Not Significant	Cond2 No Change + Cond1 Not Significant
1700122C19Rik	TRUE	-1.47292	1	No Change	Not Significant	FALSE	NA	NA	No Change	Not Detected	FALSE	Background = FALSE	Background = FALSE	Background = FALSE	ENSMUSG00000117800	78640	lncRNA	1.8636	-1.47292	2.25678	0.652663	0.513973	1	1.47292	Not Significant	NA	NA	NA	NA	NA	NA	NA	NA	NA	NA	Background = FALSE	Background = FALSE
1700123J17Rik	TRUE	2.53604	1	No Change	Not Significant	FALSE	NA	NA	No Change	Not Detected	FALSE	Background = FALSE	Background = FALSE	Background = FALSE	ENSMUSG00000108676	76728	lncRNA	1.6375	2.53604	2.52551	-1.00417	0.315297	1	2.53604	Not Significant	NA	NA	NA	NA	NA	NA	NA	NA	NA	NA	Background = FALSE	Background = FALSE
1700123K08Rik	TRUE	0.00493959	1	No Change	Not Significant	FALSE	NA	NA	No Change	Not Detected	FALSE	Background = FALSE	Background = FALSE	Background = FALSE	ENSMUSG00000029526	76658	protein_coding	1.05777	0.00493959	2.54666	-0.00193964	0.998452	1	0.00493959	Not Significant	NA	NA	NA	NA	NA	NA	NA	NA	NA	NA	Background = FALSE	Background = FALSE
1700123O20Rik	TRUE	0.142486	0.216412	No Change	Not Significant	TRUE	0.0711406	0.471166	No Change	Not Significant	TRUE	Cond1 Not Significant + Cond2 Not Significant	None	None	ENSMUSG00000040822	58248	protein_coding	319.268	0.142486	0.0823004	-1.7313	0.0833988	0.216412	0.142486	Not Significant	ENSMUSG00000040822	58248	protein_coding	587.575	0.0711406	0.0595162	1.19532	0.231964	0.471166	0.0711406	Cond1 No Change + Cond2 Not Significant	Cond2 No Change + Cond1 Not Significant
1700124L16Rik	TRUE	-0.413123	1	No Change	Not Significant	FALSE	NA	NA	No Change	Not Detected	FALSE	Background = FALSE	Background = FALSE	Background = FALSE	ENSMUSG00000099354	67934	lncRNA	0.685651	-0.413123	1.39877	0.295346	0.767729	1	0.413123	Not Significant	NA	NA	NA	NA	NA	NA	NA	NA	NA	NA	Background = FALSE	Background = FALSE
1700125G02Rik	TRUE	2.4555	1	No Change	Not Significant	FALSE	NA	NA	No Change	Not Detected	FALSE	Background = FALSE	Background = FALSE	Background = FALSE	ENSMUSG00000085263	73628	lncRNA	1.0988	2.4555	2.58246	-0.950836	0.341688	1	2.4555	Not Significant	NA	NA	NA	NA	NA	NA	NA	NA	NA	NA	Background = FALSE	Background = FALSE
1700125G22Rik	TRUE	2.00714	1	No Change	Not Significant	FALSE	NA	NA	No Change	Not Detected	FALSE	Background = FALSE	Background = FALSE	Background = FALSE	ENSMUSG00000097584	76657	lncRNA	0.645654	2.00714	1.85111	-1.08429	0.278237	1	2.00714	Not Significant	NA	NA	NA	NA	NA	NA	NA	NA	NA	NA	Background = FALSE	Background = FALSE
1810006J02Rik	TRUE	-1.2034	0.11271	No Change	Not Significant	TRUE	-0.361333	0.627359	No Change	Not Significant	TRUE	Cond1 Not Significant + Cond2 Not Significant	None	None	ENSMUSG00000100182	69030	lncRNA	4.77593	-1.2034	0.569765	2.11209	0.0346783	0.11271	1.2034	Not Significant	ENSMUSG00000100182	69030	lncRNA	9.94373	-0.361333	0.418059	-0.864312	0.387417	0.627359	0.361333	Cond1 No Change + Cond2 Not Significant	Cond2 No Change + Cond1 Not Significant
1810008I18Rik	TRUE	0.781882	0.0634315	No Change	Not Significant	TRUE	0.132467	0.750797	No Change	Not Significant	TRUE	Cond1 Not Significant + Cond2 Not Significant	None	None	ENSMUSG00000100094	100503969	lncRNA	20.3548	0.781882	0.326406	-2.39542	0.0166011	0.0634315	0.781882	Not Significant	ENSMUSG00000100094	100503969	lncRNA	28.0451	0.132467	0.22051	0.600727	0.548022	0.750797	0.132467	Cond1 No Change + Cond2 Not Significant	Cond2 No Change + Cond1 Not Significant
1810009A15Rik	TRUE	0.0817483	1	No Change	Not Significant	FALSE	NA	NA	No Change	Not Detected	FALSE	Background = FALSE	Background = FALSE	Background = FALSE	ENSMUSG00000071653	66276	protein_coding	3.94149	0.0817483	0.546003	-0.149721	0.880985	1	0.0817483	Not Significant	NA	NA	NA	NA	NA	NA	NA	NA	NA	NA	Background = FALSE	Background = FALSE
1810010H24Rik	TRUE	0.203162	0.686796	No Change	Not Significant	TRUE	0.143887	0.780423	No Change	Not Significant	TRUE	Cond1 Not Significant + Cond2 Not Significant	None	None	ENSMUSG00000078607	69066	protein_coding	14.8957	0.203162	0.284331	-0.714529	0.4749	0.686796	0.203162	Not Significant	ENSMUSG00000078607	69066	protein_coding	39.4737	0.143887	0.26907	0.534757	0.592818	0.780423	0.143887	Cond1 No Change + Cond2 Not Significant	Cond2 No Change + Cond1 Not Significant
1810012K16Rik	TRUE	-0.355477	1	No Change	Not Significant	TRUE	-0.664097	0.432412	No Change	Not Significant	TRUE	Cond1 Not Significant + Cond2 Not Significant	None	None	ENSMUSG00000099825	69108	lncRNA	3.48342	-0.355477	0.60623	0.586373	0.557625	1	0.355477	Not Significant	ENSMUSG00000099825	69108	lncRNA	6.76731	-0.664097	0.517114	-1.28424	0.199059	0.432412	0.664097	Cond1 No Change + Cond2 Not Significant	Cond2 No Change + Cond1 Not Significant
1810013D15Rik	TRUE	-0.899544	1	No Change	Not Significant	FALSE	NA	NA	No Change	Not Detected	FALSE	Background = FALSE	Background = FALSE	Background = FALSE	ENSMUSG00000028177	69042	lncRNA	1.66215	-0.899544	0.942543	0.95438	0.339891	1	0.899544	Not Significant	NA	NA	NA	NA	NA	NA	NA	NA	NA	NA	Background = FALSE	Background = FALSE
1810013L24Rik	TRUE	-0.000280278	0.998249	No Change	Not Significant	TRUE	-0.118148	0.118918	No Change	Not Significant	TRUE	Cond1 Not Significant + Cond2 Not Significant	None	None	ENSMUSG00000022507	69053	protein_coding	774.376	-0.000280278	0.0779515	0.00359554	0.997131	0.998249	0.000280278	Not Significant	ENSMUSG00000022507	69053	protein_coding	1354.76	-0.118148	0.0532369	-2.21928	0.0264679	0.118918	0.118148	Cond1 No Change + Cond2 Not Significant	Cond2 No Change + Cond1 Not Significant
1810019D21Rik	TRUE	0.640014	0.0025485	UP	UP	TRUE	0.0985269	0.714476	No Change	Not Significant	TRUE	Cond1 UP + Cond2 Not Significant	Cond1_UP	Cond1_UP	ENSMUSG00000086390	69771	lncRNA	126.362	0.640014	0.178672	-3.58206	0.000340901	0.0025485	0.640014	UP	ENSMUSG00000086390	69771	lncRNA	176.333	0.0985269	0.144744	0.680699	0.496062	0.714476	0.0985269	Cond1 UP + Cond2 Not Significant	Cond2 No Change + Cond1 UP
1810019N24Rik	TRUE	0.489097	0.568638	No Change	Not Significant	TRUE	-0.122587	0.879751	No Change	Not Significant	TRUE	Cond1 Not Significant + Cond2 Not Significant	None	None	ENSMUSG00000097115	69086	lncRNA	6.07251	0.489097	0.520032	-0.940514	0.346954	0.568638	0.489097	Not Significant	ENSMUSG00000097115	69086	lncRNA	9.65108	-0.122587	0.37914	-0.323329	0.746446	0.879751	0.122587	Cond1 No Change + Cond2 Not Significant	Cond2 No Change + Cond1 Not Significant
1810020O05Rik	TRUE	1.18336	1	No Change	Not Significant	FALSE	NA	NA	No Change	Not Detected	FALSE	Background = FALSE	Background = FALSE	Background = FALSE	ENSMUSG00000089997	613264	protein_coding	1.07427	1.18336	2.03898	-0.580372	0.561664	1	1.18336	Not Significant	NA	NA	NA	NA	NA	NA	NA	NA	NA	NA	Background = FALSE	Background = FALSE
1810021B22Rik	TRUE	0.238044	0.460473	No Change	Not Significant	TRUE	0.243275	0.38015	No Change	Not Significant	TRUE	Cond1 Not Significant + Cond2 Not Significant	None	None	ENSMUSG00000087331	69120	lncRNA	24.3236	0.238044	0.206132	-1.15482	0.248166	0.460473	0.238044	Not Significant	ENSMUSG00000087331	69120	lncRNA	43.9778	0.243275	0.173105	1.40536	0.159914	0.38015	0.243275	Cond1 No Change + Cond2 Not Significant	Cond2 No Change + Cond1 Not Significant
1810024B03Rik	TRUE	-0.0372255	0.958334	No Change	Not Significant	TRUE	0.153063	0.741886	No Change	Not Significant	TRUE	Cond1 Not Significant + Cond2 Not Significant	None	None	ENSMUSG00000044145	329509	protein_coding	13.5589	-0.0372255	0.349241	0.10659	0.915114	0.958334	0.0372255	Not Significant	ENSMUSG00000044145	329509	protein_coding	25.1343	0.153063	0.246699	0.620446	0.534964	0.741886	0.153063	Cond1 No Change + Cond2 Not Significant	Cond2 No Change + Cond1 Not Significant
1810030O07Rik	TRUE	0.230443	0.106095	No Change	Not Significant	TRUE	0.165159	0.0598371	No Change	Not Significant	TRUE	Cond1 Not Significant + Cond2 Not Significant	None	None	ENSMUSG00000044148	69155	protein_coding	360.317	0.230443	0.107462	-2.1444	0.0320006	0.106095	0.230443	Not Significant	ENSMUSG00000044148	69155	protein_coding	692.101	0.165159	0.0642296	2.57138	0.0101293	0.0598371	0.165159	Cond1 No Change + Cond2 Not Significant	Cond2 No Change + Cond1 Not Significant
1810034E14Rik	TRUE	-0.263674	0.299827	No Change	Not Significant	TRUE	0.130382	0.369289	No Change	Not Significant	TRUE	Cond1 Not Significant + Cond2 Not Significant	None	None	ENSMUSG00000097101	66503	lncRNA	75.9179	-0.263674	0.174695	1.50934	0.131213	0.299827	0.263674	Not Significant	ENSMUSG00000097101	66503	lncRNA	193.511	0.130382	0.0911241	1.43082	0.152483	0.369289	0.130382	Cond1 No Change + Cond2 Not Significant	Cond2 No Change + Cond1 Not Significant
1810037I17Rik	TRUE	-0.404834	3.27e-05	No Change	Significant Negative	TRUE	0.137279	0.0672407	No Change	Not Significant	TRUE	Cond1 Significant Negative + Cond2 Not Significant	None	None	ENSMUSG00000054091	67704	protein_coding	844.901	-0.404834	0.0861088	4.70143	2.58e-06	3.27e-05	0.404834	Significant Negative	ENSMUSG00000054091	67704	protein_coding	1676.49	0.137279	0.0545309	2.51746	0.0118204	0.0672407	0.137279	Cond1 No Change + Cond2 Not Significant	Cond2 No Change + Cond1 Significant Negative
1810044D09Rik	TRUE	-0.451856	0.342262	No Change	Not Significant	TRUE	-0.405841	0.239435	No Change	Not Significant	TRUE	Cond1 Not Significant + Cond2 Not Significant	None	None	ENSMUSG00000100680	69798	lncRNA	12.6782	-0.451856	0.320399	1.41029	0.158455	0.342262	0.451856	Not Significant	ENSMUSG00000100680	69798	lncRNA	36.1922	-0.405841	0.227501	-1.78391	0.0744388	0.239435	0.405841	Cond1 No Change + Cond2 Not Significant	Cond2 No Change + Cond1 Not Significant
1810053B23Rik	TRUE	0.748033	1	No Change	Not Significant	FALSE	NA	NA	No Change	Not Detected	FALSE	Background = FALSE	Background = FALSE	Background = FALSE	ENSMUSG00000100277	69857	lncRNA	2.13482	0.748033	2.1532	-0.347406	0.728287	1	0.748033	Not Significant	NA	NA	NA	NA	NA	NA	NA	NA	NA	NA	Background = FALSE	Background = FALSE
1810055G02Rik	TRUE	-0.225787	0.173816	No Change	Not Significant	TRUE	-0.114807	0.41322	No Change	Not Significant	TRUE	Cond1 Not Significant + Cond2 Not Significant	None	None	ENSMUSG00000035372	72056	protein_coding	183.036	-0.225787	0.12075	1.86986	0.0615029	0.173816	0.225787	Not Significant	ENSMUSG00000035372	72056	protein_coding	274.485	-0.114807	0.0865264	-1.32684	0.184561	0.41322	0.114807	Cond1 No Change + Cond2 Not Significant	Cond2 No Change + Cond1 Not Significant
1810058I24Rik	TRUE	-0.315515	0.0629082	No Change	Not Significant	TRUE	-0.0578467	0.690585	No Change	Not Significant	TRUE	Cond1 Not Significant + Cond2 Not Significant	None	None	ENSMUSG00000073155	67705	protein_coding	117.154	-0.315515	0.131521	2.39897	0.0164413	0.0629082	0.315515	Not Significant	ENSMUSG00000073155	67705	protein_coding	263.79	-0.0578467	0.0790591	-0.731689	0.464358	0.690585	0.0578467	Cond1 No Change + Cond2 Not Significant	Cond2 No Change + Cond1 Not Significant
1810062G17Rik	TRUE	0.494039	0.344286	No Change	Not Significant	TRUE	0.0543023	0.929614	No Change	Not Significant	TRUE	Cond1 Not Significant + Cond2 Not Significant	None	None	ENSMUSG00000027713	72282	protein_coding	10.3428	0.494039	0.351601	-1.40511	0.159987	0.344286	0.494039	Not Significant	ENSMUSG00000027713	72282	protein_coding	21.6287	0.0543023	0.271468	0.200032	0.841455	0.929614	0.0543023	Cond1 No Change + Cond2 Not Significant	Cond2 No Change + Cond1 Not Significant
1810062O18Rik	TRUE	-0.260424	0.727271	No Change	Not Significant	TRUE	-0.355129	0.456082	No Change	Not Significant	TRUE	Cond1 Not Significant + Cond2 Not Significant	None	None	ENSMUSG00000084925	75602	lncRNA	7.98513	-0.260424	0.414523	0.628249	0.529841	0.727271	0.260424	Not Significant	ENSMUSG00000084925	75602	lncRNA	19.3131	-0.355129	0.28952	-1.22662	0.219967	0.456082	0.355129	Cond1 No Change + Cond2 Not Significant	Cond2 No Change + Cond1 Not Significant
1810063I02Rik	TRUE	-0.509335	0.468417	No Change	Not Significant	TRUE	-0.174827	0.799499	No Change	Not Significant	TRUE	Cond1 Not Significant + Cond2 Not Significant	None	None	ENSMUSG00000085551	69854	lncRNA	7.84748	-0.509335	0.448071	1.13673	0.255652	0.468417	0.509335	Not Significant	ENSMUSG00000085551	69854	lncRNA	16.7724	-0.174827	0.353068	-0.495166	0.620483	0.799499	0.174827	Cond1 No Change + Cond2 Not Significant	Cond2 No Change + Cond1 Not Significant
1810064F22Rik	TRUE	-0.0101155	0.991348	No Change	Not Significant	TRUE	-0.086196	0.915791	No Change	Not Significant	TRUE	Cond1 Not Significant + Cond2 Not Significant	None	None	ENSMUSG00000090925	69862	lncRNA	4.76038	-0.0101155	0.505174	0.0200239	0.984024	0.991348	0.0101155	Not Significant	ENSMUSG00000090925	69862	lncRNA	11.0242	-0.086196	0.363048	-0.237423	0.812328	0.915791	0.086196	Cond1 No Change + Cond2 Not Significant	Cond2 No Change + Cond1 Not Significant
1810065E05Rik	TRUE	0.131211	0.697934	No Change	Not Significant	TRUE	-0.11963	0.582893	No Change	Not Significant	TRUE	Cond1 Not Significant + Cond2 Not Significant	None	None	ENSMUSG00000013653	69864	protein_coding	10784.1	0.131211	0.190295	-0.68951	0.490502	0.697934	0.131211	Not Significant	ENSMUSG00000013653	69864	protein_coding	15937.4	-0.11963	0.125293	-0.954796	0.339681	0.582893	0.11963	Cond1 No Change + Cond2 Not Significant	Cond2 No Change + Cond1 Not Significant
2010001A14Rik	TRUE	-0.426299	0.0257421	No Change	Significant Negative	TRUE	-0.0226488	0.931679	No Change	Not Significant	TRUE	Cond1 Significant Negative + Cond2 Not Significant	None	None	ENSMUSG00000087165	76516	lncRNA	54.9025	-0.426299	0.153034	2.78565	0.00534202	0.0257421	0.426299	Significant Negative	ENSMUSG00000087165	76516	lncRNA	156.091	-0.0226488	0.118795	-0.190654	0.848796	0.931679	0.0226488	Cond1 No Change + Cond2 Not Significant	Cond2 No Change + Cond1 Significant Negative
2010001M07Rik	TRUE	-1.48019	0.00226975	DOWN	DOWN	TRUE	-1.1163	0.00287711	DOWN	DOWN	TRUE	Cond1 DOWN + Cond2 DOWN	Core_DOWN	Core_DOWN	ENSMUSG00000111296	115487174	lncRNA	8.93606	-1.48019	0.409294	3.61645	0.000298666	0.00226975	1.48019	DOWN	ENSMUSG00000111296	115487174	lncRNA	21.5634	-1.1163	0.302371	-3.69183	0.000222647	0.00287711	1.1163	Cond1 DOWN + Cond2 DOWN	Cond2 DOWN + Cond1 DOWN
2010003K11Rik	TRUE	-0.340262	0.284132	No Change	Not Significant	TRUE	-0.0113482	0.973932	No Change	Not Significant	TRUE	Cond1 Not Significant + Cond2 Not Significant	None	None	ENSMUSG00000042041	69861	protein_coding	229.428	-0.340262	0.219657	1.54906	0.121368	0.284132	0.340262	Not Significant	ENSMUSG00000042041	69861	protein_coding	300.521	-0.0113482	0.150595	-0.0753557	0.939932	0.973932	0.0113482	Cond1 No Change + Cond2 Not Significant	Cond2 No Change + Cond1 Not Significant
2010009K17Rik	TRUE	0.232039	1	No Change	Not Significant	FALSE	NA	NA	No Change	Not Detected	FALSE	Background = FALSE	Background = FALSE	Background = FALSE	ENSMUSG00000100860	72340	lncRNA	1.38626	0.232039	1.03036	-0.225203	0.821821	1	0.232039	Not Significant	NA	NA	NA	NA	NA	NA	NA	NA	NA	NA	Background = FALSE	Background = FALSE
2010010A06Rik	TRUE	-0.441984	0.585226	No Change	Not Significant	TRUE	0.0318477	0.965195	No Change	Not Significant	TRUE	Cond1 Not Significant + Cond2 Not Significant	None	None	ENSMUSG00000102047	100503117	transcribed_processed_pseudogene	18.5749	-0.441984	0.485773	0.909858	0.362898	0.585226	0.441984	Not Significant	ENSMUSG00000102047	100503117	transcribed_processed_pseudogene	17.8506	0.0318477	0.32143	0.0990813	0.921074	0.965195	0.0318477	Cond1 No Change + Cond2 Not Significant	Cond2 No Change + Cond1 Not Significant
2010016I18Rik	TRUE	0.0647447	0.866983	No Change	Not Significant	TRUE	-0.3093	0.26796	No Change	Not Significant	TRUE	Cond1 Not Significant + Cond2 Not Significant	None	None	ENSMUSG00000091575	69206	lncRNA	98.7358	0.0647447	0.193579	-0.334461	0.738032	0.866983	0.0647447	Not Significant	ENSMUSG00000091575	69206	lncRNA	123.371	-0.3093	0.181875	-1.70061	0.0890155	0.26796	0.3093	Cond1 No Change + Cond2 Not Significant	Cond2 No Change + Cond1 Not Significant
2010103J01Rik	TRUE	0.0976776	0.930357	No Change	Not Significant	TRUE	-0.725062	0.268368	No Change	Not Significant	TRUE	Cond1 Not Significant + Cond2 Not Significant	None	None	ENSMUSG00000104368	69889	lncRNA	6.38453	0.0976776	0.542306	-0.180115	0.857062	0.930357	0.0976776	Not Significant	ENSMUSG00000104368	69889	lncRNA	8.31258	-0.725062	0.426724	-1.69914	0.0892937	0.268368	0.725062	Cond1 No Change + Cond2 Not Significant	Cond2 No Change + Cond1 Not Significant
2010106C02Rik	TRUE	-0.483116	0.579378	No Change	Not Significant	TRUE	-0.191223	0.808949	No Change	Not Significant	TRUE	Cond1 Not Significant + Cond2 Not Significant	None	None	ENSMUSG00000100738	72104	lncRNA	6.43352	-0.483116	0.523937	0.922089	0.356482	0.579378	0.483116	Not Significant	ENSMUSG00000100738	72104	lncRNA	11.7479	-0.191223	0.40234	-0.475278	0.634589	0.808949	0.191223	Cond1 No Change + Cond2 Not Significant	Cond2 No Change + Cond1 Not Significant
2010106E10Rik	TRUE	0.0750081	0.930174	No Change	Not Significant	TRUE	-0.565284	0.0685151	No Change	Not Significant	TRUE	Cond1 Not Significant + Cond2 Not Significant	None	None	ENSMUSG00000025528	67715	protein_coding	22.5103	0.0750081	0.413956	-0.181198	0.856212	0.930174	0.0750081	Not Significant	ENSMUSG00000025528	67715	protein_coding	119.135	-0.565284	0.225354	-2.50843	0.0121269	0.0685151	0.565284	Cond1 No Change + Cond2 Not Significant	Cond2 No Change + Cond1 Not Significant
2010109A12Rik	TRUE	0.0227572	0.984123	No Change	Not Significant	TRUE	-0.646435	0.355373	No Change	Not Significant	TRUE	Cond1 Not Significant + Cond2 Not Significant	None	None	ENSMUSG00000029384	75610	protein_coding	4.76935	0.0227572	0.576617	-0.0394668	0.968518	0.984123	0.0227572	Not Significant	ENSMUSG00000029384	75610	protein_coding	9.38029	-0.646435	0.441792	-1.46321	0.14341	0.355373	0.646435	Cond1 No Change + Cond2 Not Significant	Cond2 No Change + Cond1 Not Significant
2010308F09Rik	TRUE	-0.393687	1	No Change	Not Significant	FALSE	NA	NA	No Change	Not Detected	FALSE	Background = FALSE	Background = FALSE	Background = FALSE	ENSMUSG00000100714	72122	lncRNA	1.33152	-0.393687	1.04881	0.375364	0.70739	1	0.393687	Not Significant	NA	NA	NA	NA	NA	NA	NA	NA	NA	NA	Background = FALSE	Background = FALSE
2010310C07Rik	TRUE	-0.0689113	1	No Change	Not Significant	FALSE	NA	NA	No Change	Not Detected	FALSE	Background = FALSE	Background = FALSE	Background = FALSE	ENSMUSG00000101268	72131	lncRNA	2.87471	-0.0689113	1.33376	0.051667	0.958794	1	0.0689113	Not Significant	NA	NA	NA	NA	NA	NA	NA	NA	NA	NA	Background = FALSE	Background = FALSE
2010315B03Rik	TRUE	-0.129276	0.29738	No Change	Not Significant	TRUE	-0.18251	0.0888559	No Change	Not Significant	TRUE	Cond1 Not Significant + Cond2 Not Significant	None	None	ENSMUSG00000074829	630836	protein_coding	385.637	-0.129276	0.085312	1.51533	0.129689	0.29738	0.129276	Not Significant	ENSMUSG00000074829	630836	protein_coding	790.2	-0.18251	0.0767033	-2.37943	0.0173392	0.0888559	0.18251	Cond1 No Change + Cond2 Not Significant	Cond2 No Change + Cond1 Not Significant
2200002D01Rik	TRUE	-0.532824	0.0171111	DOWN	DOWN	TRUE	-0.15019	0.30063	No Change	Not Significant	TRUE	Cond1 DOWN + Cond2 Not Significant	Cond1_DOWN	Cond1_DOWN	ENSMUSG00000030587	72275	protein_coding	3228.79	-0.532824	0.181189	2.94071	0.00327456	0.0171111	0.532824	DOWN	ENSMUSG00000030587	72275	protein_coding	7758.34	-0.15019	0.0933756	-1.60845	0.107736	0.30063	0.15019	Cond1 DOWN + Cond2 Not Significant	Cond2 No Change + Cond1 DOWN
2200002J24Rik	TRUE	-1.31463	0.0122821	DOWN	DOWN	TRUE	-0.597303	0.28559	No Change	Not Significant	TRUE	Cond1 DOWN + Cond2 Not Significant	Cond1_DOWN	Cond1_DOWN	ENSMUSG00000013083	69147	protein_coding	5.47543	-1.31463	0.429619	3.06	0.00221335	0.0122821	1.31463	DOWN	ENSMUSG00000013083	69147	protein_coding	10.6425	-0.597303	0.361553	-1.65205	0.0985248	0.28559	0.597303	Cond1 DOWN + Cond2 Not Significant	Cond2 No Change + Cond1 DOWN
2210010C04Rik	TRUE	-1.03304	1	No Change	Not Significant	FALSE	NA	NA	No Change	Not Detected	FALSE	Background = FALSE	Background = FALSE	Background = FALSE	ENSMUSG00000029882	67373	protein_coding	1.59266	-1.03304	2.08935	0.494433	0.621	1	1.03304	Not Significant	NA	NA	NA	NA	NA	NA	NA	NA	NA	NA	Background = FALSE	Background = FALSE
2210016F16Rik	TRUE	-0.0988674	0.548178	No Change	Not Significant	TRUE	0.0612372	0.583214	No Change	Not Significant	TRUE	Cond1 Not Significant + Cond2 Not Significant	None	None	ENSMUSG00000021550	70153	protein_coding	896.828	-0.0988674	0.100701	0.981787	0.326205	0.548178	0.0988674	Not Significant	ENSMUSG00000021550	70153	protein_coding	1599.2	0.0612372	0.0642271	0.953449	0.340363	0.583214	0.0612372	Cond1 No Change + Cond2 Not Significant	Cond2 No Change + Cond1 Not Significant
2210016L21Rik	TRUE	-0.144208	0.166982	No Change	Not Significant	TRUE	0.0373825	0.780262	No Change	Not Significant	TRUE	Cond1 Not Significant + Cond2 Not Significant	None	None	ENSMUSG00000029559	72357	protein_coding	279.192	-0.144208	0.0761233	1.8944	0.0581719	0.166982	0.144208	Not Significant	ENSMUSG00000029559	72357	protein_coding	570.368	0.0373825	0.0697171	0.536203	0.591818	0.780262	0.0373825	Cond1 No Change + Cond2 Not Significant	Cond2 No Change + Cond1 Not Significant
2210039B01Rik	TRUE	-0.162512	0.766834	No Change	Not Significant	TRUE	-0.0232285	0.965633	No Change	Not Significant	TRUE	Cond1 Not Significant + Cond2 Not Significant	None	None	ENSMUSG00000113800	73644	lncRNA	15.0892	-0.162512	0.297215	0.546782	0.584528	0.766834	0.162512	Not Significant	ENSMUSG00000113800	73644	lncRNA	25.9892	-0.0232285	0.237546	-0.0977853	0.922103	0.965633	0.0232285	Cond1 No Change + Cond2 Not Significant	Cond2 No Change + Cond1 Not Significant
2210406O10Rik	TRUE	0.807557	0.358302	No Change	Not Significant	TRUE	0.645603	0.402268	No Change	Not Significant	TRUE	Cond1 Not Significant + Cond2 Not Significant	None	None	ENSMUSG00000039563	76710	lncRNA	5.6189	0.807557	0.587248	-1.37515	0.169083	0.358302	0.807557	Not Significant	ENSMUSG00000039563	76710	lncRNA	8.79426	0.645603	0.476968	1.35355	0.175879	0.402268	0.645603	Cond1 No Change + Cond2 Not Significant	Cond2 No Change + Cond1 Not Significant
2210408F21Rik	TRUE	-0.265341	1	No Change	Not Significant	FALSE	NA	NA	No Change	Not Detected	FALSE	Background = FALSE	Background = FALSE	Background = FALSE	ENSMUSG00000087380	73652	lncRNA	3.19561	-0.265341	0.964287	0.275169	0.783187	1	0.265341	Not Significant	NA	NA	NA	NA	NA	NA	NA	NA	NA	NA	Background = FALSE	Background = FALSE
2210408I21Rik	TRUE	-0.148524	0.559394	No Change	Not Significant	TRUE	0.0916292	0.725053	No Change	Not Significant	TRUE	Cond1 Not Significant + Cond2 Not Significant	None	None	ENSMUSG00000071252	72371	protein_coding	42.6669	-0.148524	0.154796	0.959484	0.337315	0.559394	0.148524	Not Significant	ENSMUSG00000071252	72371	protein_coding	82.5722	0.0916292	0.139304	0.657765	0.510689	0.725053	0.0916292	Cond1 No Change + Cond2 Not Significant	Cond2 No Change + Cond1 Not Significant
2210417A02Rik	TRUE	-0.627624	1	No Change	Not Significant	TRUE	0.229885	0.778427	No Change	Not Significant	TRUE	Cond1 Not Significant + Cond2 Not Significant	None	None	ENSMUSG00000086494	70138	lncRNA	3.6568	-0.627624	0.608112	1.03209	0.302032	1	0.627624	Not Significant	ENSMUSG00000086494	70138	lncRNA	11.6039	0.229885	0.425249	0.54059	0.58879	0.778427	0.229885	Cond1 No Change + Cond2 Not Significant	Cond2 No Change + Cond1 Not Significant
2300009A05Rik	TRUE	-0.107217	0.776522	No Change	Not Significant	TRUE	0.0873505	0.752162	No Change	Not Significant	TRUE	Cond1 Not Significant + Cond2 Not Significant	None	None	ENSMUSG00000032403	69478	protein_coding	41.4135	-0.107217	0.204115	0.525278	0.59939	0.776522	0.107217	Not Significant	ENSMUSG00000032403	69478	protein_coding	96.5895	0.0873505	0.146618	0.595767	0.551331	0.752162	0.0873505	Cond1 No Change + Cond2 Not Significant	Cond2 No Change + Cond1 Not Significant
2310001H17Rik	TRUE	-0.0313975	0.932315	No Change	Not Significant	TRUE	-0.144129	0.337938	No Change	Not Significant	TRUE	Cond1 Not Significant + Cond2 Not Significant	None	None	ENSMUSG00000097354	76432	lncRNA	78.0028	-0.0313975	0.182793	0.171766	0.863622	0.932315	0.0313975	Not Significant	ENSMUSG00000097354	76432	lncRNA	165.414	-0.144129	0.0956131	-1.50742	0.131703	0.337938	0.144129	Cond1 No Change + Cond2 Not Significant	Cond2 No Change + Cond1 Not Significant
2310001K24Rik	TRUE	0.0671465	1	No Change	Not Significant	FALSE	NA	NA	No Change	Not Detected	FALSE	Background = FALSE	Background = FALSE	Background = FALSE	ENSMUSG00000053353	69517	lncRNA	0.910721	0.0671465	1.55462	-0.0431916	0.965549	1	0.0671465	Not Significant	NA	NA	NA	NA	NA	NA	NA	NA	NA	NA	Background = FALSE	Background = FALSE
2310002F09Rik	TRUE	1.3415	1	No Change	Not Significant	FALSE	NA	NA	No Change	Not Detected	FALSE	Background = FALSE	Background = FALSE	Background = FALSE	ENSMUSG00000097178	100504720	lncRNA	1.5115	1.3415	1.9385	-0.692032	0.488917	1	1.3415	Not Significant	NA	NA	NA	NA	NA	NA	NA	NA	NA	NA	Background = FALSE	Background = FALSE
2310003N18Rik	TRUE	-0.228928	1	No Change	Not Significant	FALSE	NA	NA	No Change	Not Detected	FALSE	Background = FALSE	Background = FALSE	Background = FALSE	ENSMUSG00000110916	71873	lncRNA	0.678458	-0.228928	1.51289	0.151318	0.879725	1	0.228928	Not Significant	NA	NA	NA	NA	NA	NA	NA	NA	NA	NA	Background = FALSE	Background = FALSE
2310008N11Rik	TRUE	1.14114	1	No Change	Not Significant	FALSE	NA	NA	No Change	Not Detected	FALSE	Background = FALSE	Background = FALSE	Background = FALSE	ENSMUSG00000100335	72316	lncRNA	1.05629	1.14114	1.32386	-0.861978	0.3887	1	1.14114	Not Significant	NA	NA	NA	NA	NA	NA	NA	NA	NA	NA	Background = FALSE	Background = FALSE
2310009B15Rik	TRUE	0.0930053	0.639986	No Change	Not Significant	TRUE	-0.0351796	0.895007	No Change	Not Significant	TRUE	Cond1 Not Significant + Cond2 Not Significant	None	None	ENSMUSG00000079283	69549	protein_coding	74.6555	0.0930053	0.115345	-0.806326	0.420055	0.639986	0.0930053	Not Significant	ENSMUSG00000079283	69549	protein_coding	140.883	-0.0351796	0.123399	-0.285088	0.775577	0.895007	0.0351796	Cond1 No Change + Cond2 Not Significant	Cond2 No Change + Cond1 Not Significant
2310010J17Rik	TRUE	0.0916043	0.827323	No Change	Not Significant	TRUE	-0.343228	0.221624	No Change	Not Significant	TRUE	Cond1 Not Significant + Cond2 Not Significant	None	None	ENSMUSG00000097162	78329	lncRNA	22.597	0.0916043	0.220471	-0.415495	0.67778	0.827323	0.0916043	Not Significant	ENSMUSG00000097162	78329	lncRNA	54.9415	-0.343228	0.186725	-1.83815	0.06604	0.221624	0.343228	Cond1 No Change + Cond2 Not Significant	Cond2 No Change + Cond1 Not Significant
2310011J03Rik	TRUE	0.000119126	0.99932	No Change	Not Significant	TRUE	0.1195	0.297762	No Change	Not Significant	TRUE	Cond1 Not Significant + Cond2 Not Significant	None	None	ENSMUSG00000020133	66374	protein_coding	402.963	0.000119126	0.0775887	-0.00153535	0.998775	0.99932	0.000119126	Not Significant	ENSMUSG00000020133	66374	protein_coding	828.715	0.1195	0.073818	1.61885	0.10548	0.297762	0.1195	Cond1 No Change + Cond2 Not Significant	Cond2 No Change + Cond1 Not Significant
2310016G11Rik	TRUE	-0.215312	0.621711	No Change	Not Significant	TRUE	-0.396803	0.13758	No Change	Not Significant	TRUE	Cond1 Not Significant + Cond2 Not Significant	None	None	ENSMUSG00000070574	69578	lncRNA	60.3133	-0.215312	0.255569	0.842479	0.39952	0.621711	0.215312	Not Significant	ENSMUSG00000070574	69578	lncRNA	115.894	-0.396803	0.185581	-2.13817	0.0325032	0.13758	0.396803	Cond1 No Change + Cond2 Not Significant	Cond2 No Change + Cond1 Not Significant
2310022A10Rik	TRUE	0.0750865	0.763289	No Change	Not Significant	TRUE	0.0121064	0.961719	No Change	Not Significant	TRUE	Cond1 Not Significant + Cond2 Not Significant	None	None	ENSMUSG00000049643	66367	protein_coding	87.5253	0.0750865	0.135678	-0.553417	0.579978	0.763289	0.0750865	Not Significant	ENSMUSG00000049643	66367	protein_coding	141.278	0.0121064	0.112306	0.107798	0.914156	0.961719	0.0121064	Cond1 No Change + Cond2 Not Significant	Cond2 No Change + Cond1 Not Significant
2310022B05Rik	TRUE	-0.0916949	0.549759	No Change	Not Significant	TRUE	0.0142894	0.937787	No Change	Not Significant	TRUE	Cond1 Not Significant + Cond2 Not Significant	None	None	ENSMUSG00000031983	69551	protein_coding	224.426	-0.0916949	0.0936615	0.979003	0.327578	0.549759	0.0916949	Not Significant	ENSMUSG00000031983	69551	protein_coding	458.606	0.0142894	0.0827924	0.172594	0.862971	0.937787	0.0142894	Cond1 No Change + Cond2 Not Significant	Cond2 No Change + Cond1 Not Significant
2310030G06Rik	TRUE	0.443389	8.11e-05	No Change	Significant Positive	TRUE	0.452068	1.13e-10	No Change	Significant Positive	TRUE	Cond1 Significant Positive + Cond2 Significant Positive	None	None	ENSMUSG00000032062	66952	protein_coding	209.009	0.443389	0.0986529	-4.49443	6.98e-06	8.11e-05	0.443389	Significant Positive	ENSMUSG00000032062	66952	protein_coding	381.48	0.452068	0.0643856	7.02127	2.2e-12	1.13e-10	0.452068	Cond1 No Change + Cond2 Significant Positive	Cond2 No Change + Cond1 Significant Positive
2310033P09Rik	TRUE	0.0240785	0.915993	No Change	Not Significant	TRUE	-0.11358	0.533291	No Change	Not Significant	TRUE	Cond1 Not Significant + Cond2 Not Significant	None	None	ENSMUSG00000020441	67862	protein_coding	103.729	0.0240785	0.114343	-0.210582	0.833214	0.915993	0.0240785	Not Significant	ENSMUSG00000020441	67862	protein_coding	186.237	-0.11358	0.107556	-1.05601	0.290965	0.533291	0.11358	Cond1 No Change + Cond2 Not Significant	Cond2 No Change + Cond1 Not Significant
2310034C09Rik	TRUE	1.77136	1	No Change	Not Significant	FALSE	NA	NA	No Change	Not Detected	FALSE	Background = FALSE	Background = FALSE	Background = FALSE	ENSMUSG00000068078	117172	protein_coding	1.75508	1.77136	1.02359	-1.73053	0.0835363	1	1.77136	Not Significant	NA	NA	NA	NA	NA	NA	NA	NA	NA	NA	Background = FALSE	Background = FALSE
2310039H08Rik	TRUE	-0.0132601	0.938631	No Change	Not Significant	TRUE	0.138694	0.249745	No Change	Not Significant	TRUE	Cond1 Not Significant + Cond2 Not Significant	None	None	ENSMUSG00000062619	67101	protein_coding	220.96	-0.0132601	0.0852946	0.155463	0.876457	0.938631	0.0132601	Not Significant	ENSMUSG00000062619	67101	protein_coding	467.589	0.138694	0.0791561	1.75216	0.0797468	0.249745	0.138694	Cond1 No Change + Cond2 Not Significant	Cond2 No Change + Cond1 Not Significant
2310039L15Rik	TRUE	0.966436	1	No Change	Not Significant	FALSE	NA	NA	No Change	Not Detected	FALSE	Background = FALSE	Background = FALSE	Background = FALSE	ENSMUSG00000100550	69629	lncRNA	1.5374	0.966436	1.86428	-0.518397	0.604181	1	0.966436	Not Significant	NA	NA	NA	NA	NA	NA	NA	NA	NA	NA	Background = FALSE	Background = FALSE
2310043M15Rik	TRUE	-0.470159	0.559439	No Change	Not Significant	TRUE	-0.306339	0.672622	No Change	Not Significant	TRUE	Cond1 Not Significant + Cond2 Not Significant	None	None	ENSMUSG00000097768	102633000	lncRNA	6.8883	-0.470159	0.490109	0.959296	0.33741	0.559439	0.470159	Not Significant	ENSMUSG00000097768	102633000	lncRNA	9.66049	-0.306339	0.397562	-0.770545	0.440977	0.672622	0.306339	Cond1 No Change + Cond2 Not Significant	Cond2 No Change + Cond1 Not Significant
2310043O21Rik	TRUE	0.22607	1	No Change	Not Significant	TRUE	-0.0043448	0.996792	No Change	Not Significant	TRUE	Cond1 Not Significant + Cond2 Not Significant	None	None	ENSMUSG00000102106	69679	lncRNA	4.06075	0.22607	0.508952	-0.444188	0.656907	1	0.22607	Not Significant	ENSMUSG00000102106	69679	lncRNA	8.03274	-0.0043448	0.451763	-0.00961744	0.992327	0.996792	0.0043448	Cond1 No Change + Cond2 Not Significant	Cond2 No Change + Cond1 Not Significant
2310057M21Rik	TRUE	0.131278	0.593023	No Change	Not Significant	TRUE	-0.0567506	0.789766	No Change	Not Significant	TRUE	Cond1 Not Significant + Cond2 Not Significant	None	None	ENSMUSG00000040177	68277	protein_coding	76.7974	0.131278	0.146599	-0.895489	0.370526	0.593023	0.131278	Not Significant	ENSMUSG00000040177	68277	protein_coding	121.304	-0.0567506	0.110234	-0.514821	0.606678	0.789766	0.0567506	Cond1 No Change + Cond2 Not Significant	Cond2 No Change + Cond1 Not Significant
2310061I04Rik	TRUE	-0.146477	0.451758	No Change	Not Significant	TRUE	0.00261535	0.989174	No Change	Not Significant	TRUE	Cond1 Not Significant + Cond2 Not Significant	None	None	ENSMUSG00000050705	69662	protein_coding	215.57	-0.146477	0.124955	1.17223	0.241104	0.451758	0.146477	Not Significant	ENSMUSG00000050705	69662	protein_coding	404.059	0.00261535	0.076352	0.0342539	0.972675	0.989174	0.00261535	Cond1 No Change + Cond2 Not Significant	Cond2 No Change + Cond1 Not Significant
2310065F04Rik	TRUE	-0.428142	1	No Change	Not Significant	FALSE	NA	NA	No Change	Not Detected	FALSE	Background = FALSE	Background = FALSE	Background = FALSE	ENSMUSG00000087410	74184	lncRNA	1.48518	-0.428142	2.42083	0.176858	0.85962	1	0.428142	Not Significant	NA	NA	NA	NA	NA	NA	NA	NA	NA	NA	Background = FALSE	Background = FALSE
2310068J16Rik	TRUE	0.0262291	0.972892	No Change	Not Significant	TRUE	-0.088345	0.896003	No Change	Not Significant	TRUE	Cond1 Not Significant + Cond2 Not Significant	None	None	ENSMUSG00000100084	70281	lncRNA	9.68908	0.0262291	0.371998	-0.0705085	0.943789	0.972892	0.0262291	Not Significant	ENSMUSG00000100084	70281	lncRNA	16.1872	-0.088345	0.311753	-0.283381	0.776884	0.896003	0.088345	Cond1 No Change + Cond2 Not Significant	Cond2 No Change + Cond1 Not Significant
2310069B03Rik	TRUE	1.64833	0.0151188	UP	UP	TRUE	-0.566217	0.504917	No Change	Not Significant	TRUE	Cond1 UP + Cond2 Not Significant	Cond1_UP	Cond1_UP	ENSMUSG00000100291	69652	lncRNA	11.5267	1.64833	0.551922	-2.98653	0.00282161	0.0151188	1.64833	UP	ENSMUSG00000100291	69652	lncRNA	9.05153	-0.566217	0.506578	-1.11773	0.263683	0.504917	0.566217	Cond1 UP + Cond2 Not Significant	Cond2 No Change + Cond1 UP
2310079G19Rik	TRUE	-2.06332	0.00119646	DOWN	DOWN	TRUE	-0.36635	0.530091	No Change	Not Significant	TRUE	Cond1 DOWN + Cond2 Not Significant	Cond1_DOWN	Cond1_DOWN	ENSMUSG00000045331	69699	protein_coding	15.9216	-2.06332	0.543101	3.79915	0.000145192	0.00119646	2.06332	DOWN	ENSMUSG00000045331	69699	protein_coding	32.5777	-0.36635	0.344549	-1.06327	0.287658	0.530091	0.36635	Cond1 DOWN + Cond2 Not Significant	Cond2 No Change + Cond1 DOWN
2410002F23Rik	TRUE	-0.232308	0.147351	No Change	Not Significant	TRUE	-0.432935	0.00146753	No Change	Significant Negative	TRUE	Cond1 Not Significant + Cond2 Significant Negative	None	None	ENSMUSG00000045411	668661	protein_coding	320.768	-0.232308	0.118144	1.96631	0.0492627	0.147351	0.232308	Not Significant	ENSMUSG00000045411	668661	protein_coding	616.813	-0.432935	0.111186	-3.89378	9.87e-05	0.00146753	0.432935	Cond1 No Change + Cond2 Significant Negative	Cond2 No Change + Cond1 Not Significant
2410004B18Rik	TRUE	0.132678	0.316006	No Change	Not Significant	TRUE	-0.0372942	0.816514	No Change	Not Significant	TRUE	Cond1 Not Significant + Cond2 Not Significant	None	None	ENSMUSG00000036873	66421	protein_coding	165.954	0.132678	0.0902051	-1.47085	0.141333	0.316006	0.132678	Not Significant	ENSMUSG00000036873	66421	protein_coding	302.953	-0.0372942	0.0811794	-0.459405	0.645943	0.816514	0.0372942	Cond1 No Change + Cond2 Not Significant	Cond2 No Change + Cond1 Not Significant
2410004P03Rik	TRUE	-0.849415	1	No Change	Not Significant	FALSE	NA	NA	No Change	Not Detected	FALSE	Background = FALSE	Background = FALSE	Background = FALSE	ENSMUSG00000071398	73667	protein_coding	2.50734	-0.849415	1.07416	0.790771	0.429078	1	0.849415	Not Significant	NA	NA	NA	NA	NA	NA	NA	NA	NA	NA	Background = FALSE	Background = FALSE
2410017I17Rik	TRUE	2.69052	1	No Change	Not Significant	FALSE	NA	NA	No Change	Not Detected	FALSE	Background = FALSE	Background = FALSE	Background = FALSE	ENSMUSG00000038311	675325	lncRNA	2.83767	2.69052	1.0709	-2.51238	0.011992	1	2.69052	Not Significant	NA	NA	NA	NA	NA	NA	NA	NA	NA	NA	Background = FALSE	Background = FALSE
2410018L13Rik	TRUE	0.358068	1	No Change	Not Significant	FALSE	NA	NA	No Change	Not Detected	FALSE	Background = FALSE	Background = FALSE	Background = FALSE	ENSMUSG00000073164	69732	lncRNA	3.10328	0.358068	0.651225	-0.549838	0.58243	1	0.358068	Not Significant	NA	NA	NA	NA	NA	NA	NA	NA	NA	NA	Background = FALSE	Background = FALSE
2410021H03Rik	TRUE	-0.52925	1	No Change	Not Significant	FALSE	NA	NA	No Change	Not Detected	FALSE	Background = FALSE	Background = FALSE	Background = FALSE	ENSMUSG00000100572	69750	lncRNA	2.73446	-0.52925	0.76077	0.695676	0.486632	1	0.52925	Not Significant	NA	NA	NA	NA	NA	NA	NA	NA	NA	NA	Background = FALSE	Background = FALSE
2410022M11Rik	TRUE	0.0132259	0.976017	No Change	Not Significant	TRUE	-0.2144	0.327123	No Change	Not Significant	TRUE	Cond1 Not Significant + Cond2 Not Significant	None	None	ENSMUSG00000100017	100503842	lncRNA	38.1388	0.0132259	0.220484	-0.0599856	0.952167	0.976017	0.0132259	Not Significant	ENSMUSG00000100017	100503842	lncRNA	88.4545	-0.2144	0.139465	-1.5373	0.12422	0.327123	0.2144	Cond1 No Change + Cond2 Not Significant	Cond2 No Change + Cond1 Not Significant
2500002B13Rik	TRUE	-0.145522	0.884483	No Change	Not Significant	TRUE	-0.473833	0.297762	No Change	Not Significant	TRUE	Cond1 Not Significant + Cond2 Not Significant	None	None	ENSMUSG00000096917	78353	lncRNA	14.8021	-0.145522	0.49644	0.293131	0.769422	0.884483	0.145522	Not Significant	ENSMUSG00000096917	78353	lncRNA	32.8684	-0.473833	0.292824	-1.61815	0.10563	0.297762	0.473833	Cond1 No Change + Cond2 Not Significant	Cond2 No Change + Cond1 Not Significant
2510002D24Rik	TRUE	-0.112353	0.374977	No Change	Not Significant	TRUE	0.0602261	0.667456	No Change	Not Significant	TRUE	Cond1 Not Significant + Cond2 Not Significant	None	None	ENSMUSG00000071632	72307	protein_coding	177.805	-0.112353	0.0839851	1.33777	0.180972	0.374977	0.112353	Not Significant	ENSMUSG00000071632	72307	protein_coding	370.488	0.0602261	0.0768669	0.783511	0.433327	0.667456	0.0602261	Cond1 No Change + Cond2 Not Significant	Cond2 No Change + Cond1 Not Significant
2510009E07Rik	TRUE	-0.0290746	0.927744	No Change	Not Significant	TRUE	0.101268	0.25237	No Change	Not Significant	TRUE	Cond1 Not Significant + Cond2 Not Significant	None	None	ENSMUSG00000043391	72190	protein_coding	356.208	-0.0290746	0.155975	0.186406	0.852127	0.927744	0.0290746	Not Significant	ENSMUSG00000043391	72190	protein_coding	747.817	0.101268	0.0580469	1.74459	0.0810571	0.25237	0.101268	Cond1 No Change + Cond2 Not Significant	Cond2 No Change + Cond1 Not Significant
2510039O18Rik	TRUE	0.105377	0.259061	No Change	Not Significant	TRUE	0.110508	0.219942	No Change	Not Significant	TRUE	Cond1 Not Significant + Cond2 Not Significant	None	None	ENSMUSG00000044496	77034	protein_coding	1362.55	0.105377	0.0652788	-1.61427	0.10647	0.259061	0.105377	Not Significant	ENSMUSG00000044496	77034	protein_coding	2665.3	0.110508	0.059942	1.84358	0.0652449	0.219942	0.110508	Cond1 No Change + Cond2 Not Significant	Cond2 No Change + Cond1 Not Significant
2610008E11Rik	TRUE	-0.0573854	0.807083	No Change	Not Significant	TRUE	-0.0406685	0.858613	No Change	Not Significant	TRUE	Cond1 Not Significant + Cond2 Not Significant	None	None	ENSMUSG00000060301	72128	protein_coding	150.355	-0.0573854	0.124933	0.459328	0.645999	0.807083	0.0573854	Not Significant	ENSMUSG00000060301	72128	protein_coding	326.946	-0.0406685	0.110557	-0.367851	0.712985	0.858613	0.0406685	Cond1 No Change + Cond2 Not Significant	Cond2 No Change + Cond1 Not Significant
2610020C07Rik	TRUE	0.046749	0.938631	No Change	Not Significant	TRUE	-0.463442	0.356611	No Change	Not Significant	TRUE	Cond1 Not Significant + Cond2 Not Significant	None	None	ENSMUSG00000097537	69918	lncRNA	12.6631	0.046749	0.299871	-0.155897	0.876114	0.938631	0.046749	Not Significant	ENSMUSG00000097537	69918	lncRNA	15.4066	-0.463442	0.317317	-1.4605	0.144152	0.356611	0.463442	Cond1 No Change + Cond2 Not Significant	Cond2 No Change + Cond1 Not Significant
2610028E06Rik	TRUE	-2.11219	1	No Change	Not Significant	FALSE	NA	NA	No Change	Not Detected	FALSE	Background = FALSE	Background = FALSE	Background = FALSE	ENSMUSG00000085562	72395	lncRNA	1.04011	-2.11219	2.13636	0.988687	0.322816	1	2.11219	Not Significant	NA	NA	NA	NA	NA	NA	NA	NA	NA	NA	Background = FALSE	Background = FALSE
2610028H24Rik	TRUE	-1.06032	1	No Change	Not Significant	FALSE	NA	NA	No Change	Not Detected	FALSE	Background = FALSE	Background = FALSE	Background = FALSE	ENSMUSG00000009114	76964	protein_coding	0.911536	-1.06032	1.69115	0.626978	0.530673	1	1.06032	Not Significant	NA	NA	NA	NA	NA	NA	NA	NA	NA	NA	Background = FALSE	Background = FALSE
2610035D17Rik	TRUE	0.0450415	0.895393	No Change	Not Significant	TRUE	-0.0928164	0.51693	No Change	Not Significant	TRUE	Cond1 Not Significant + Cond2 Not Significant	None	None	ENSMUSG00000087259	72386	lncRNA	280.351	0.0450415	0.169417	-0.265861	0.790346	0.895393	0.0450415	Not Significant	ENSMUSG00000087259	72386	lncRNA	452.143	-0.0928164	0.0849303	-1.09285	0.274458	0.51693	0.0928164	Cond1 No Change + Cond2 Not Significant	Cond2 No Change + Cond1 Not Significant
2610044O15Rik8	TRUE	-0.0941008	0.736797	No Change	Not Significant	TRUE	-0.168978	0.411181	No Change	Not Significant	TRUE	Cond1 Not Significant + Cond2 Not Significant	None	None	ENSMUSG00000071302	72139	protein_coding	93.9145	-0.0941008	0.155314	0.605874	0.544598	0.736797	0.0941008	Not Significant	ENSMUSG00000071302	72139	protein_coding	190.6	-0.168978	0.126927	-1.3313	0.18309	0.411181	0.168978	Cond1 No Change + Cond2 Not Significant	Cond2 No Change + Cond1 Not Significant
2610206C17Rik	TRUE	0.303484	1	No Change	Not Significant	FALSE	NA	NA	No Change	Not Detected	FALSE	Background = FALSE	Background = FALSE	Background = FALSE	ENSMUSG00000085236	72495	lncRNA	4.20301	0.303484	0.697651	-0.435008	0.663557	1	0.303484	Not Significant	NA	NA	NA	NA	NA	NA	NA	NA	NA	NA	Background = FALSE	Background = FALSE
2610306M01Rik	TRUE	-0.411825	0.165148	No Change	Not Significant	TRUE	0.0783331	0.820966	No Change	Not Significant	TRUE	Cond1 Not Significant + Cond2 Not Significant	None	None	ENSMUSG00000100164	67170	lncRNA	31.9183	-0.411825	0.216636	1.901	0.057302	0.165148	0.411825	Not Significant	ENSMUSG00000100164	67170	lncRNA	82.8837	0.0783331	0.173715	0.450929	0.652041	0.820966	0.0783331	Cond1 No Change + Cond2 Not Significant	Cond2 No Change + Cond1 Not Significant
2610318N02Rik	TRUE	0.936618	0.00124078	UP	UP	TRUE	0.125555	0.729948	No Change	Not Significant	TRUE	Cond1 UP + Cond2 Not Significant	Cond1_UP	Cond1_UP	ENSMUSG00000049916	70458	protein_coding	38.4147	0.936618	0.247241	-3.78827	0.000151697	0.00124078	0.936618	UP	ENSMUSG00000049916	70458	protein_coding	39.9115	0.125555	0.194008	0.647162	0.517527	0.729948	0.125555	Cond1 UP + Cond2 Not Significant	Cond2 No Change + Cond1 UP
2610528A11Rik	TRUE	-0.549188	1.57e-08	DOWN	DOWN	TRUE	-0.0823627	0.536541	No Change	Not Significant	TRUE	Cond1 DOWN + Cond2 Not Significant	Cond1_DOWN	Cond1_DOWN	ENSMUSG00000096001	70045	protein_coding	3520.15	-0.549188	0.0890631	6.16629	6.99e-10	1.57e-08	0.549188	DOWN	ENSMUSG00000096001	70045	protein_coding	7187.63	-0.0823627	0.0784423	-1.04998	0.293728	0.536541	0.0823627	Cond1 DOWN + Cond2 Not Significant	Cond2 No Change + Cond1 DOWN
2610528J11Rik	TRUE	-0.11073	0.387767	No Change	Not Significant	TRUE	0.204255	0.129792	No Change	Not Significant	TRUE	Cond1 Not Significant + Cond2 Not Significant	None	None	ENSMUSG00000028536	66451	protein_coding	482.073	-0.11073	0.0845574	1.30953	0.190356	0.387767	0.11073	Not Significant	ENSMUSG00000028536	66451	protein_coding	1027.02	0.204255	0.0940417	2.17196	0.0298585	0.129792	0.204255	Cond1 No Change + Cond2 Not Significant	Cond2 No Change + Cond1 Not Significant
2700038G22Rik	TRUE	-0.126148	0.877287	No Change	Not Significant	TRUE	-0.0262617	0.974455	No Change	Not Significant	TRUE	Cond1 Not Significant + Cond2 Not Significant	None	None	ENSMUSG00000097180	67194	lncRNA	8.41468	-0.126148	0.405607	0.311011	0.755793	0.877287	0.126148	Not Significant	ENSMUSG00000097180	67194	lncRNA	12.8113	-0.0262617	0.357269	-0.0735068	0.941403	0.974455	0.0262617	Cond1 No Change + Cond2 Not Significant	Cond2 No Change + Cond1 Not Significant
2700046G09Rik	TRUE	-0.378029	0.276058	No Change	Not Significant	TRUE	-0.0679391	0.891462	No Change	Not Significant	TRUE	Cond1 Not Significant + Cond2 Not Significant	None	None	ENSMUSG00000097787	67188	lncRNA	17.5156	-0.378029	0.240925	1.56907	0.116632	0.276058	0.378029	Not Significant	ENSMUSG00000097787	67188	lncRNA	34.9437	-0.0679391	0.230732	-0.29445	0.768414	0.891462	0.0679391	Cond1 No Change + Cond2 Not Significant	Cond2 No Change + Cond1 Not Significant
2700049A03Rik	TRUE	0.00334746	0.985876	No Change	Not Significant	TRUE	0.0203289	0.907951	No Change	Not Significant	TRUE	Cond1 Not Significant + Cond2 Not Significant	None	None	ENSMUSG00000034601	76967	protein_coding	142.189	0.00334746	0.0988346	-0.0338693	0.972981	0.985876	0.00334746	Not Significant	ENSMUSG00000034601	76967	protein_coding	265.712	0.0203289	0.0797465	0.254919	0.798785	0.907951	0.0203289	Cond1 No Change + Cond2 Not Significant	Cond2 No Change + Cond1 Not Significant
2700054A10Rik	TRUE	0.207315	0.706691	No Change	Not Significant	TRUE	-0.426606	0.401866	No Change	Not Significant	TRUE	Cond1 Not Significant + Cond2 Not Significant	None	None	ENSMUSG00000117042	72578	lncRNA	14.7713	0.207315	0.308782	-0.671398	0.501967	0.706691	0.207315	Not Significant	ENSMUSG00000117042	72578	lncRNA	13.7832	-0.426606	0.314919	-1.35465	0.175528	0.401866	0.426606	Cond1 No Change + Cond2 Not Significant	Cond2 No Change + Cond1 Not Significant
2700062C07Rik	TRUE	-0.0595367	0.800208	No Change	Not Significant	TRUE	0.128784	0.469604	No Change	Not Significant	TRUE	Cond1 Not Significant + Cond2 Not Significant	None	None	ENSMUSG00000024273	68046	protein_coding	96.3291	-0.0595367	0.124765	0.477189	0.633227	0.800208	0.0595367	Not Significant	ENSMUSG00000024273	68046	protein_coding	180.756	0.128784	0.107425	1.19884	0.230592	0.469604	0.128784	Cond1 No Change + Cond2 Not Significant	Cond2 No Change + Cond1 Not Significant
2700097O09Rik	TRUE	0.100823	0.714031	No Change	Not Significant	TRUE	-0.0479014	0.871319	No Change	Not Significant	TRUE	Cond1 Not Significant + Cond2 Not Significant	None	None	ENSMUSG00000062198	72658	protein_coding	61.8516	0.100823	0.153452	-0.657034	0.511159	0.714031	0.100823	Not Significant	ENSMUSG00000062198	72658	protein_coding	111.325	-0.0479014	0.140487	-0.340968	0.733128	0.871319	0.0479014	Cond1 No Change + Cond2 Not Significant	Cond2 No Change + Cond1 Not Significant
2810001G20Rik	TRUE	-0.351042	0.160723	No Change	Not Significant	TRUE	0.0487411	0.880476	No Change	Not Significant	TRUE	Cond1 Not Significant + Cond2 Not Significant	None	None	ENSMUSG00000087497	66456	lncRNA	41.4165	-0.351042	0.183204	1.91613	0.055349	0.160723	0.351042	Not Significant	ENSMUSG00000087497	66456	lncRNA	112.883	0.0487411	0.151957	0.320756	0.748395	0.880476	0.0487411	Cond1 No Change + Cond2 Not Significant	Cond2 No Change + Cond1 Not Significant
2810004N23Rik	TRUE	-0.156677	0.328001	No Change	Not Significant	TRUE	-0.00786721	0.967733	No Change	Not Significant	TRUE	Cond1 Not Significant + Cond2 Not Significant	None	None	ENSMUSG00000031984	66523	protein_coding	253.344	-0.156677	0.108563	1.4432	0.148965	0.328001	0.156677	Not Significant	ENSMUSG00000031984	66523	protein_coding	492.498	-0.00786721	0.0847744	-0.0928017	0.926061	0.967733	0.00786721	Cond1 No Change + Cond2 Not Significant	Cond2 No Change + Cond1 Not Significant
2810013P06Rik	TRUE	-0.154843	0.439526	No Change	Not Significant	TRUE	-0.0303889	0.858552	No Change	Not Significant	TRUE	Cond1 Not Significant + Cond2 Not Significant	None	None	ENSMUSG00000099881	100503178	lncRNA	159.439	-0.154843	0.12925	1.19801	0.230915	0.439526	0.154843	Not Significant	ENSMUSG00000099881	100503178	lncRNA	409.848	-0.0303889	0.0825533	-0.368112	0.71279	0.858552	0.0303889	Cond1 No Change + Cond2 Not Significant	Cond2 No Change + Cond1 Not Significant
2810021J22Rik	TRUE	-0.00451394	0.985569	No Change	Not Significant	TRUE	-0.0708759	0.719944	No Change	Not Significant	TRUE	Cond1 Not Significant + Cond2 Not Significant	None	None	ENSMUSG00000020491	69944	protein_coding	87.5774	-0.00451394	0.128979	0.0349976	0.972082	0.985569	0.00451394	Not Significant	ENSMUSG00000020491	69944	protein_coding	146.588	-0.0708759	0.105878	-0.66941	0.503234	0.719944	0.0708759	Cond1 No Change + Cond2 Not Significant	Cond2 No Change + Cond1 Not Significant
2810025M15Rik	TRUE	0.327619	0.114585	No Change	Not Significant	TRUE	-0.0445418	0.861945	No Change	Not Significant	TRUE	Cond1 Not Significant + Cond2 Not Significant	None	None	ENSMUSG00000049881	69953	transcribed_processed_pseudogene	74.3117	0.327619	0.155755	-2.10342	0.0354288	0.114585	0.327619	Not Significant	ENSMUSG00000049881	69953	transcribed_processed_pseudogene	118.316	-0.0445418	0.123429	-0.360869	0.718198	0.861945	0.0445418	Cond1 No Change + Cond2 Not Significant	Cond2 No Change + Cond1 Not Significant
2810029C07Rik	TRUE	0.00878803	1	No Change	Not Significant	TRUE	-0.0373504	0.974504	No Change	Not Significant	TRUE	Cond1 Not Significant + Cond2 Not Significant	None	None	ENSMUSG00000096995	100504687	lncRNA	3.69669	0.00878803	0.626796	-0.0140206	0.988814	1	0.00878803	Not Significant	ENSMUSG00000096995	100504687	lncRNA	8.45432	-0.0373504	0.512242	-0.0729155	0.941873	0.974504	0.0373504	Cond1 No Change + Cond2 Not Significant	Cond2 No Change + Cond1 Not Significant
2810403D21Rik	TRUE	-0.35236	0.313785	No Change	Not Significant	TRUE	-0.322507	0.301616	No Change	Not Significant	TRUE	Cond1 Not Significant + Cond2 Not Significant	None	None	ENSMUSG00000086629	69964	lncRNA	28.3263	-0.35236	0.238714	1.47607	0.139924	0.313785	0.35236	Not Significant	ENSMUSG00000086629	69964	lncRNA	56.7028	-0.322507	0.200875	-1.60551	0.108381	0.301616	0.322507	Cond1 No Change + Cond2 Not Significant	Cond2 No Change + Cond1 Not Significant
2810408A11Rik	TRUE	-0.313259	0.296523	No Change	Not Significant	TRUE	-0.379227	0.0507864	No Change	Not Significant	TRUE	Cond1 Not Significant + Cond2 Not Significant	None	None	ENSMUSG00000018570	70419	protein_coding	59.264	-0.313259	0.206362	1.51801	0.129013	0.296523	0.313259	Not Significant	ENSMUSG00000018570	70419	protein_coding	117.81	-0.379227	0.143057	-2.65088	0.00802812	0.0507864	0.379227	Cond1 No Change + Cond2 Not Significant	Cond2 No Change + Cond1 Not Significant
2810408I11Rik	TRUE	1.60853	0.00043081	UP	UP	TRUE	0.780606	0.0866333	No Change	Not Significant	TRUE	Cond1 UP + Cond2 Not Significant	Cond1_UP	Cond1_UP	ENSMUSG00000087213	69941	lncRNA	16.8846	1.60853	0.394476	-4.07763	4.55e-05	0.00043081	1.60853	UP	ENSMUSG00000087213	69941	lncRNA	17.5899	0.780606	0.326131	2.39354	0.0166868	0.0866333	0.780606	Cond1 UP + Cond2 Not Significant	Cond2 No Change + Cond1 UP
2810414N06Rik	TRUE	0.0341452	0.957266	No Change	Not Significant	TRUE	0.212884	0.633763	No Change	Not Significant	TRUE	Cond1 Not Significant + Cond2 Not Significant	None	None	ENSMUSG00000100594	102640772	lncRNA	11.2356	0.0341452	0.310287	-0.110044	0.912375	0.957266	0.0341452	Not Significant	ENSMUSG00000100594	102640772	lncRNA	26.4072	0.212884	0.249836	0.852094	0.394162	0.633763	0.212884	Cond1 No Change + Cond2 Not Significant	Cond2 No Change + Cond1 Not Significant
2810429I04Rik	TRUE	0.525207	0.654709	No Change	Not Significant	FALSE	NA	NA	No Change	Not Detected	FALSE	Background = FALSE	Background = FALSE	Background = FALSE	ENSMUSG00000097709	76937	lncRNA	7.43354	0.525207	0.674912	-0.778185	0.43646	0.654709	0.525207	Not Significant	NA	NA	NA	NA	NA	NA	NA	NA	NA	NA	Background = FALSE	Background = FALSE
2810442N19Rik	TRUE	0.787779	1	No Change	Not Significant	FALSE	NA	NA	No Change	Not Detected	FALSE	Background = FALSE	Background = FALSE	Background = FALSE	ENSMUSG00000090260	72753	lncRNA	1.62278	0.787779	0.903835	-0.871596	0.383429	1	0.787779	Not Significant	NA	NA	NA	NA	NA	NA	NA	NA	NA	NA	Background = FALSE	Background = FALSE
2810459M11Rik	TRUE	-0.0540833	0.784661	No Change	Not Significant	TRUE	-0.0456924	0.758948	No Change	Not Significant	TRUE	Cond1 Not Significant + Cond2 Not Significant	None	None	ENSMUSG00000026227	72792	protein_coding	441.258	-0.0540833	0.106425	0.508181	0.611327	0.784661	0.0540833	Not Significant	ENSMUSG00000026227	72792	protein_coding	970.491	-0.0456924	0.0785134	-0.581969	0.560587	0.758948	0.0456924	Cond1 No Change + Cond2 Not Significant	Cond2 No Change + Cond1 Not Significant
2900005J15Rik	TRUE	-1.17908	0.0507035	No Change	Not Significant	TRUE	-0.551426	0.297246	No Change	Not Significant	TRUE	Cond1 Not Significant + Cond2 Not Significant	None	None	ENSMUSG00000043833	67261	lncRNA	8.95647	-1.17908	0.472162	2.4972	0.0125178	0.0507035	1.17908	Not Significant	ENSMUSG00000043833	67261	lncRNA	14.8144	-0.551426	0.340326	-1.62029	0.10517	0.297246	0.551426	Cond1 No Change + Cond2 Not Significant	Cond2 No Change + Cond1 Not Significant
2900009J06Rik	TRUE	0.996029	1	No Change	Not Significant	FALSE	NA	NA	No Change	Not Detected	FALSE	Background = FALSE	Background = FALSE	Background = FALSE	ENSMUSG00000102014	100502745	lncRNA	1.21559	0.996029	0.904747	-1.10089	0.270943	1	0.996029	Not Significant	NA	NA	NA	NA	NA	NA	NA	NA	NA	NA	Background = FALSE	Background = FALSE
2900026A02Rik	TRUE	-0.156778	0.595845	No Change	Not Significant	TRUE	-0.161612	0.0712776	No Change	Not Significant	TRUE	Cond1 Not Significant + Cond2 Not Significant	None	None	ENSMUSG00000051339	243219	protein_coding	3618.16	-0.156778	0.176221	0.889667	0.373645	0.595845	0.156778	Not Significant	ENSMUSG00000051339	243219	protein_coding	6312.43	-0.161612	0.0649164	-2.48954	0.0127908	0.0712776	0.161612	Cond1 No Change + Cond2 Not Significant	Cond2 No Change + Cond1 Not Significant
2900052N01Rik	TRUE	-0.42823	1	No Change	Not Significant	FALSE	NA	NA	No Change	Not Detected	FALSE	Background = FALSE	Background = FALSE	Background = FALSE	ENSMUSG00000099696	73040	lncRNA	1.58061	-0.42823	2.43132	0.17613	0.860192	1	0.42823	Not Significant	NA	NA	NA	NA	NA	NA	NA	NA	NA	NA	Background = FALSE	Background = FALSE
2900057B20Rik	TRUE	0.414139	0.558663	No Change	Not Significant	FALSE	NA	NA	No Change	Not Detected	FALSE	Background = FALSE	Background = FALSE	Background = FALSE	ENSMUSG00000117797	73009	lncRNA	5.78139	0.414139	0.430571	-0.961837	0.336132	0.558663	0.414139	Not Significant	NA	NA	NA	NA	NA	NA	NA	NA	NA	NA	Background = FALSE	Background = FALSE
2900060B14Rik	TRUE	0.880519	0.258037	No Change	Not Significant	TRUE	-0.834821	0.193679	No Change	Not Significant	TRUE	Cond1 Not Significant + Cond2 Not Significant	None	None	ENSMUSG00000107722	68204	lncRNA	13.9594	0.880519	0.544513	-1.61708	0.105862	0.258037	0.880519	Not Significant	ENSMUSG00000107722	68204	lncRNA	11.6448	-0.834821	0.432405	-1.93065	0.0535267	0.193679	0.834821	Cond1 No Change + Cond2 Not Significant	Cond2 No Change + Cond1 Not Significant
2900060N12Rik	TRUE	-0.0974168	1	No Change	Not Significant	FALSE	NA	NA	No Change	Not Detected	FALSE	Background = FALSE	Background = FALSE	Background = FALSE	ENSMUSG00000113621	102641621	lncRNA	1.90017	-0.0974168	2.16572	0.0449814	0.964122	1	0.0974168	Not Significant	NA	NA	NA	NA	NA	NA	NA	NA	NA	NA	Background = FALSE	Background = FALSE
2900076A07Rik	TRUE	-0.140642	0.727284	No Change	Not Significant	TRUE	-0.206712	0.583616	No Change	Not Significant	TRUE	Cond1 Not Significant + Cond2 Not Significant	None	None	ENSMUSG00000097277	100504421	lncRNA	32.1022	-0.140642	0.223916	0.628099	0.529939	0.727284	0.140642	Not Significant	ENSMUSG00000097277	100504421	lncRNA	46.5157	-0.206712	0.21698	-0.952677	0.340754	0.583616	0.206712	Cond1 No Change + Cond2 Not Significant	Cond2 No Change + Cond1 Not Significant
2900079G21Rik	TRUE	0.00430163	1	No Change	Not Significant	FALSE	NA	NA	No Change	Not Detected	FALSE	Background = FALSE	Background = FALSE	Background = FALSE	ENSMUSG00000087038	620760	lncRNA	1.38257	0.00430163	2.95321	-0.00145659	0.998838	1	0.00430163	Not Significant	NA	NA	NA	NA	NA	NA	NA	NA	NA	NA	Background = FALSE	Background = FALSE
2900093K20Rik	TRUE	0.266921	0.636395	No Change	Not Significant	TRUE	-0.169611	0.718356	No Change	Not Significant	TRUE	Cond1 Not Significant + Cond2 Not Significant	None	None	ENSMUSG00000099632	108168734	lncRNA	11.3167	0.266921	0.328245	-0.813176	0.416117	0.636395	0.266921	Not Significant	ENSMUSG00000099632	108168734	lncRNA	25.4645	-0.169611	0.252156	-0.67264	0.501176	0.718356	0.169611	Cond1 No Change + Cond2 Not Significant	Cond2 No Change + Cond1 Not Significant
3010003L21Rik	TRUE	0.0788977	0.825971	No Change	Not Significant	TRUE	-0.444959	0.0564131	No Change	Not Significant	TRUE	Cond1 Not Significant + Cond2 Not Significant	None	None	ENSMUSG00000085355	109163	lncRNA	42.6867	0.0788977	0.188334	-0.418925	0.675271	0.825971	0.0788977	Not Significant	ENSMUSG00000085355	109163	lncRNA	94.1371	-0.444959	0.171024	-2.60173	0.00927539	0.0564131	0.444959	Cond1 No Change + Cond2 Not Significant	Cond2 No Change + Cond1 Not Significant
3100003L05Rik	TRUE	-1.67708	0.0371062	DOWN	DOWN	TRUE	-0.647774	0.34096	No Change	Not Significant	TRUE	Cond1 DOWN + Cond2 Not Significant	Cond1_DOWN	Cond1_DOWN	ENSMUSG00000086254	73076	lncRNA	5.13429	-1.67708	0.636728	2.63391	0.0084409	0.0371062	1.67708	DOWN	ENSMUSG00000086254	73076	lncRNA	10.979	-0.647774	0.43176	-1.50031	0.133534	0.34096	0.647774	Cond1 DOWN + Cond2 Not Significant	Cond2 No Change + Cond1 DOWN
3110006O06Rik	TRUE	0.205472	1	No Change	Not Significant	FALSE	NA	NA	No Change	Not Detected	FALSE	Background = FALSE	Background = FALSE	Background = FALSE	ENSMUSG00000114649	73093	lncRNA	2.549	0.205472	1.54416	-0.133064	0.894143	1	0.205472	Not Significant	NA	NA	NA	NA	NA	NA	NA	NA	NA	NA	Background = FALSE	Background = FALSE
3110009E18Rik	TRUE	-0.439584	0.321508	No Change	Not Significant	TRUE	-0.291103	0.467142	No Change	Not Significant	TRUE	Cond1 Not Significant + Cond2 Not Significant	None	None	ENSMUSG00000026388	73103	protein_coding	11.9176	-0.439584	0.301299	1.45896	0.144575	0.321508	0.439584	Not Significant	ENSMUSG00000026388	73103	protein_coding	23.391	-0.291103	0.24157	-1.20504	0.228186	0.467142	0.291103	Cond1 No Change + Cond2 Not Significant	Cond2 No Change + Cond1 Not Significant
3110015C05Rik	TRUE	1.06269	1	No Change	Not Significant	FALSE	NA	NA	No Change	Not Detected	FALSE	Background = FALSE	Background = FALSE	Background = FALSE	ENSMUSG00000114824	73129	lncRNA	1.27416	1.06269	1.4534	-0.731174	0.464673	1	1.06269	Not Significant	NA	NA	NA	NA	NA	NA	NA	NA	NA	NA	Background = FALSE	Background = FALSE
3110040N11Rik	TRUE	-0.0354052	0.882132	No Change	Not Significant	TRUE	0.249153	0.0423259	No Change	Significant Positive	TRUE	Cond1 Not Significant + Cond2 Significant Positive	None	None	ENSMUSG00000025102	67290	protein_coding	142.291	-0.0354052	0.118257	0.299393	0.76464	0.882132	0.0354052	Not Significant	ENSMUSG00000025102	67290	protein_coding	272.873	0.249153	0.0911286	2.73408	0.00625558	0.0423259	0.249153	Cond1 No Change + Cond2 Significant Positive	Cond2 No Change + Cond1 Not Significant
3110070M22Rik	TRUE	-0.645054	0.475073	No Change	Not Significant	TRUE	-0.18092	0.870788	No Change	Not Significant	TRUE	Cond1 Not Significant + Cond2 Not Significant	None	None	ENSMUSG00000074635	67304	lncRNA	5.13271	-0.645054	0.574339	1.12312	0.261385	0.475073	0.645054	Not Significant	ENSMUSG00000074635	67304	lncRNA	7.63029	-0.18092	0.528454	-0.342357	0.732082	0.870788	0.18092	Cond1 No Change + Cond2 Not Significant	Cond2 No Change + Cond1 Not Significant
3110082I17Rik	TRUE	0.100549	0.765318	No Change	Not Significant	TRUE	-0.176886	0.511016	No Change	Not Significant	TRUE	Cond1 Not Significant + Cond2 Not Significant	None	None	ENSMUSG00000053553	73212	protein_coding	53.9736	0.100549	0.182946	-0.549613	0.582585	0.765318	0.100549	Not Significant	ENSMUSG00000053553	73212	protein_coding	87.5228	-0.176886	0.159911	-1.10615	0.26866	0.511016	0.176886	Cond1 No Change + Cond2 Not Significant	Cond2 No Change + Cond1 Not Significant
3110099E03Rik	TRUE	0.967941	1	No Change	Not Significant	FALSE	NA	NA	No Change	Not Detected	FALSE	Background = FALSE	Background = FALSE	Background = FALSE	ENSMUSG00000085582	100043232	lncRNA	0.754589	0.967941	1.87257	-0.516904	0.605223	1	0.967941	Not Significant	NA	NA	NA	NA	NA	NA	NA	NA	NA	NA	Background = FALSE	Background = FALSE
3200001D21Rik	TRUE	-0.783451	1	No Change	Not Significant	FALSE	NA	NA	No Change	Not Detected	FALSE	Background = FALSE	Background = FALSE	Background = FALSE	ENSMUSG00000113434	71818	lncRNA	0.768482	-0.783451	1.42103	0.551326	0.58141	1	0.783451	Not Significant	NA	NA	NA	NA	NA	NA	NA	NA	NA	NA	Background = FALSE	Background = FALSE
3300002I08Rik	TRUE	0.0274097	0.966412	No Change	Not Significant	TRUE	0.0609242	0.920154	No Change	Not Significant	TRUE	Cond1 Not Significant + Cond2 Not Significant	None	None	ENSMUSG00000063364	69277	protein_coding	14.0486	0.0274097	0.313657	-0.0873877	0.930363	0.966412	0.0274097	Not Significant	ENSMUSG00000063364	69277	protein_coding	23.7421	0.0609242	0.269601	0.225979	0.821218	0.920154	0.0609242	Cond1 No Change + Cond2 Not Significant	Cond2 No Change + Cond1 Not Significant
3300005D01Rik	TRUE	1.36649	1	No Change	Not Significant	FALSE	NA	NA	No Change	Not Detected	FALSE	Background = FALSE	Background = FALSE	Background = FALSE	ENSMUSG00000096965	78512	lncRNA	1.04805	1.36649	1.27773	-1.06947	0.284859	1	1.36649	Not Significant	NA	NA	NA	NA	NA	NA	NA	NA	NA	NA	Background = FALSE	Background = FALSE
3425401B19Rik	TRUE	-0.623155	0.344649	No Change	Not Significant	TRUE	0.579521	0.314421	No Change	Not Significant	TRUE	Cond1 Not Significant + Cond2 Not Significant	None	None	ENSMUSG00000071540	100504518	protein_coding	11.2265	-0.623155	0.443738	1.40433	0.16022	0.344649	0.623155	Not Significant	ENSMUSG00000071540	100504518	protein_coding	16.0453	0.579521	0.36847	1.57278	0.115771	0.314421	0.579521	Cond1 No Change + Cond2 Not Significant	Cond2 No Change + Cond1 Not Significant
3632454L22Rik	TRUE	1.0468	1	No Change	Not Significant	FALSE	NA	NA	No Change	Not Detected	FALSE	Background = FALSE	Background = FALSE	Background = FALSE	ENSMUSG00000089759	320606	lncRNA	3.05023	1.0468	1.09228	-0.958362	0.33788	1	1.0468	Not Significant	NA	NA	NA	NA	NA	NA	NA	NA	NA	NA	Background = FALSE	Background = FALSE
3830403N18Rik	TRUE	0.08346	1	No Change	Not Significant	TRUE	0.628872	0.808283	No Change	Not Significant	TRUE	Cond1 Not Significant + Cond2 Not Significant	None	None	ENSMUSG00000031125	70691	protein_coding	2.37849	0.08346	1.39717	-0.0597348	0.952367	1	0.08346	Not Significant	ENSMUSG00000031125	70691	protein_coding	9.6594	0.628872	1.31946	0.476614	0.633637	0.808283	0.628872	Cond1 No Change + Cond2 Not Significant	Cond2 No Change + Cond1 Not Significant
3830406C13Rik	TRUE	-0.331464	0.0233335	No Change	Significant Negative	TRUE	-0.0195007	0.89161	No Change	Not Significant	TRUE	Cond1 Significant Negative + Cond2 Not Significant	None	None	ENSMUSG00000033111	218734	protein_coding	177.009	-0.331464	0.117407	2.82321	0.00475458	0.0233335	0.331464	Significant Negative	ENSMUSG00000033111	218734	protein_coding	395.972	-0.0195007	0.0663735	-0.293803	0.768908	0.89161	0.0195007	Cond1 No Change + Cond2 Not Significant	Cond2 No Change + Cond1 Significant Negative
3830408C21Rik	TRUE	0.516544	0.666174	No Change	Not Significant	TRUE	0.19055	0.852304	No Change	Not Significant	TRUE	Cond1 Not Significant + Cond2 Not Significant	None	None	ENSMUSG00000071181	100040322	lncRNA	5.27962	0.516544	0.682925	-0.756369	0.449428	0.666174	0.516544	Not Significant	ENSMUSG00000071181	100040322	lncRNA	7.12011	0.19055	0.499498	0.381482	0.702845	0.852304	0.19055	Cond1 No Change + Cond2 Not Significant	Cond2 No Change + Cond1 Not Significant
3830432H09Rik	TRUE	0.618772	1	No Change	Not Significant	FALSE	NA	NA	No Change	Not Detected	FALSE	Background = FALSE	Background = FALSE	Background = FALSE	ENSMUSG00000101731	320069	lncRNA	1.52804	0.618772	1.26265	-0.490057	0.624094	1	0.618772	Not Significant	NA	NA	NA	NA	NA	NA	NA	NA	NA	NA	Background = FALSE	Background = FALSE
3930402G23Rik	TRUE	2.00432	3.83e-09	UP	UP	TRUE	0.188106	0.759206	No Change	Not Significant	TRUE	Cond1 UP + Cond2 Not Significant	Cond1_UP	Cond1_UP	ENSMUSG00000038917	665306	lncRNA	30.0962	2.00432	0.313332	-6.3968	1.59e-10	3.83e-09	2.00432	UP	ENSMUSG00000038917	665306	lncRNA	13.2551	0.188106	0.323747	0.581028	0.561221	0.759206	0.188106	Cond1 UP + Cond2 Not Significant	Cond2 No Change + Cond1 UP
4631405J19Rik	TRUE	0.957866	1	No Change	Not Significant	FALSE	NA	NA	No Change	Not Detected	FALSE	Background = FALSE	Background = FALSE	Background = FALSE	ENSMUSG00000075027	433456	lncRNA	3.78764	0.957866	0.757101	-1.26518	0.205808	1	0.957866	Not Significant	NA	NA	NA	NA	NA	NA	NA	NA	NA	NA	Background = FALSE	Background = FALSE
4632404H12Rik	TRUE	-0.396497	0.0875073	No Change	Not Significant	TRUE	-0.0862232	0.678922	No Change	Not Significant	TRUE	Cond1 Not Significant + Cond2 Not Significant	None	None	ENSMUSG00000042579	74034	lncRNA	51.4227	-0.396497	0.176969	2.24049	0.0250588	0.0875073	0.396497	Not Significant	ENSMUSG00000042579	74034	lncRNA	116.884	-0.0862232	0.113683	-0.758452	0.448181	0.678922	0.0862232	Cond1 No Change + Cond2 Not Significant	Cond2 No Change + Cond1 Not Significant
4632427E13Rik	TRUE	-0.110839	0.728049	No Change	Not Significant	TRUE	-0.411917	0.177669	No Change	Not Significant	TRUE	Cond1 Not Significant + Cond2 Not Significant	None	None	ENSMUSG00000074024	666737	lncRNA	135.854	-0.110839	0.176918	0.626502	0.530986	0.728049	0.110839	Not Significant	ENSMUSG00000074024	666737	lncRNA	169.458	-0.411917	0.207408	-1.98602	0.047031	0.177669	0.411917	Cond1 No Change + Cond2 Not Significant	Cond2 No Change + Cond1 Not Significant
4632428C04Rik	TRUE	-0.927223	0.000353491	DOWN	DOWN	TRUE	-0.110085	0.727021	No Change	Not Significant	TRUE	Cond1 DOWN + Cond2 Not Significant	Cond1_DOWN	Cond1_DOWN	ENSMUSG00000097184	100043102	lncRNA	29.1848	-0.927223	0.224556	4.12915	3.64e-05	0.000353491	0.927223	DOWN	ENSMUSG00000097184	100043102	lncRNA	56.6481	-0.110085	0.168523	-0.65323	0.513608	0.727021	0.110085	Cond1 DOWN + Cond2 Not Significant	Cond2 No Change + Cond1 DOWN
4732414G09Rik	TRUE	-0.676141	1	No Change	Not Significant	FALSE	NA	NA	No Change	Not Detected	FALSE	Background = FALSE	Background = FALSE	Background = FALSE	ENSMUSG00000086943	100043309	lncRNA	4.26758	-0.676141	0.685338	0.986581	0.323848	1	0.676141	Not Significant	NA	NA	NA	NA	NA	NA	NA	NA	NA	NA	Background = FALSE	Background = FALSE
4732471J01Rik	TRUE	0.324824	0.363276	No Change	Not Significant	TRUE	-0.362552	0.319249	No Change	Not Significant	TRUE	Cond1 Not Significant + Cond2 Not Significant	None	None	ENSMUSG00000053714	654804	lncRNA	51.9477	0.324824	0.238223	-1.36353	0.172716	0.363276	0.324824	Not Significant	ENSMUSG00000053714	654804	lncRNA	30.1669	-0.362552	0.23264	-1.55843	0.119132	0.319249	0.362552	Cond1 No Change + Cond2 Not Significant	Cond2 No Change + Cond1 Not Significant
4732490B19Rik	TRUE	0.0557713	0.914403	No Change	Not Significant	TRUE	-0.647504	0.0733746	No Change	Not Significant	TRUE	Cond1 Not Significant + Cond2 Not Significant	None	None	ENSMUSG00000085421	319871	lncRNA	20.5267	0.0557713	0.260725	-0.213909	0.830618	0.914403	0.0557713	Not Significant	ENSMUSG00000085421	319871	lncRNA	30.8237	-0.647504	0.261419	-2.47688	0.0132536	0.0733746	0.647504	Cond1 No Change + Cond2 Not Significant	Cond2 No Change + Cond1 Not Significant
4732491K20Rik	TRUE	0.606617	0.185168	No Change	Not Significant	TRUE	0.469138	0.10216	No Change	Not Significant	TRUE	Cond1 Not Significant + Cond2 Not Significant	None	None	ENSMUSG00000097350	224523	lncRNA	19.9785	0.606617	0.331327	-1.83087	0.0671198	0.185168	0.606617	Not Significant	ENSMUSG00000097350	224523	lncRNA	33.8068	0.469138	0.203542	2.30487	0.0211737	0.10216	0.469138	Cond1 No Change + Cond2 Not Significant	Cond2 No Change + Cond1 Not Significant
4833407H14Rik	TRUE	0.239154	0.75803	No Change	Not Significant	TRUE	-0.0265842	0.970414	No Change	Not Significant	TRUE	Cond1 Not Significant + Cond2 Not Significant	None	None	ENSMUSG00000097779	73899	lncRNA	19.5022	0.239154	0.423896	-0.564181	0.572631	0.75803	0.239154	Not Significant	ENSMUSG00000097779	73899	lncRNA	14.9574	-0.0265842	0.312214	-0.0851474	0.932144	0.970414	0.0265842	Cond1 No Change + Cond2 Not Significant	Cond2 No Change + Cond1 Not Significant
4833417C18Rik	TRUE	-0.584625	1	No Change	Not Significant	FALSE	NA	NA	No Change	Not Detected	FALSE	Background = FALSE	Background = FALSE	Background = FALSE	ENSMUSG00000086015	73906	lncRNA	2.28099	-0.584625	0.723766	0.807755	0.419232	1	0.584625	Not Significant	NA	NA	NA	NA	NA	NA	NA	NA	NA	NA	Background = FALSE	Background = FALSE
4833418N02Rik	TRUE	0.445836	0.149949	No Change	Not Significant	TRUE	0.177169	0.494723	No Change	Not Significant	TRUE	Cond1 Not Significant + Cond2 Not Significant	None	None	ENSMUSG00000085287	74597	lncRNA	51.1162	0.445836	0.227944	-1.95591	0.0504763	0.149949	0.445836	Not Significant	ENSMUSG00000085287	74597	lncRNA	85.2582	0.177169	0.155128	1.14208	0.25342	0.494723	0.177169	Cond1 No Change + Cond2 Not Significant	Cond2 No Change + Cond1 Not Significant
4833419F23Rik	TRUE	-1.0431	1	No Change	Not Significant	FALSE	NA	NA	No Change	Not Detected	FALSE	Background = FALSE	Background = FALSE	Background = FALSE	ENSMUSG00000117401	73915	lncRNA	1.04722	-1.0431	1.50365	0.693708	0.487865	1	1.0431	Not Significant	NA	NA	NA	NA	NA	NA	NA	NA	NA	NA	Background = FALSE	Background = FALSE
4833420G17Rik	TRUE	-0.285965	0.0109952	No Change	Significant Negative	TRUE	-0.258237	0.188242	No Change	Not Significant	TRUE	Cond1 Significant Negative + Cond2 Not Significant	None	None	ENSMUSG00000062822	67392	protein_coding	279.308	-0.285965	0.0921842	3.1021	0.00192153	0.0109952	0.285965	Significant Negative	ENSMUSG00000062822	67392	protein_coding	596.577	-0.258237	0.132461	-1.94953	0.0512328	0.188242	0.258237	Cond1 No Change + Cond2 Not Significant	Cond2 No Change + Cond1 Significant Negative
4833422C13Rik	TRUE	-1.26704	1	No Change	Not Significant	FALSE	NA	NA	No Change	Not Detected	FALSE	Background = FALSE	Background = FALSE	Background = FALSE	ENSMUSG00000074782	373852	lncRNA	1.65839	-1.26704	1.48166	0.855151	0.392468	1	1.26704	Not Significant	NA	NA	NA	NA	NA	NA	NA	NA	NA	NA	Background = FALSE	Background = FALSE
4833422M21Rik	TRUE	-0.265715	1	No Change	Not Significant	FALSE	NA	NA	No Change	Not Detected	FALSE	Background = FALSE	Background = FALSE	Background = FALSE	ENSMUSG00000097619	75768	lncRNA	2.19145	-0.265715	1.66437	0.159648	0.873158	1	0.265715	Not Significant	NA	NA	NA	NA	NA	NA	NA	NA	NA	NA	Background = FALSE	Background = FALSE
4833427F10Rik	TRUE	1.5166	1	No Change	Not Significant	FALSE	NA	NA	No Change	Not Detected	FALSE	Background = FALSE	Background = FALSE	Background = FALSE	ENSMUSG00000092171	74601	lncRNA	0.816273	1.5166	1.91525	-0.791853	0.428446	1	1.5166	Not Significant	NA	NA	NA	NA	NA	NA	NA	NA	NA	NA	Background = FALSE	Background = FALSE
4833428L15Rik	TRUE	-0.843025	1	No Change	Not Significant	FALSE	NA	NA	No Change	Not Detected	FALSE	Background = FALSE	Background = FALSE	Background = FALSE	ENSMUSG00000097074	74602	lncRNA	1.02743	-0.843025	2.82147	0.29879	0.765101	1	0.843025	Not Significant	NA	NA	NA	NA	NA	NA	NA	NA	NA	NA	Background = FALSE	Background = FALSE
4833438C02Rik	TRUE	-0.241596	0.346538	No Change	Not Significant	TRUE	-0.225912	0.0849692	No Change	Not Significant	TRUE	Cond1 Not Significant + Cond2 Not Significant	None	None	ENSMUSG00000118087	100503392	lncRNA	81.7076	-0.241596	0.172596	1.39978	0.161581	0.346538	0.241596	Not Significant	ENSMUSG00000118087	100503392	lncRNA	176.247	-0.225912	0.0939891	-2.40359	0.0162348	0.0849692	0.225912	Cond1 No Change + Cond2 Not Significant	Cond2 No Change + Cond1 Not Significant
4833439L19Rik	TRUE	0.383178	3.05e-09	No Change	Significant Positive	TRUE	0.228691	1.68e-07	No Change	Significant Positive	TRUE	Cond1 Significant Positive + Cond2 Significant Positive	None	None	ENSMUSG00000025871	97820	protein_coding	2349.1	0.383178	0.0595587	-6.43362	1.25e-10	3.05e-09	0.383178	Significant Positive	ENSMUSG00000025871	97820	protein_coding	4050.58	0.228691	0.038996	5.86448	4.51e-09	1.68e-07	0.228691	Cond1 No Change + Cond2 Significant Positive	Cond2 No Change + Cond1 Significant Positive
4921507G05Rik	TRUE	-1.56051	1	No Change	Not Significant	FALSE	NA	NA	No Change	Not Detected	FALSE	Background = FALSE	Background = FALSE	Background = FALSE	ENSMUSG00000097650	66709	lncRNA	1.1769	-1.56051	1.11115	1.40441	0.160198	1	1.56051	Not Significant	NA	NA	NA	NA	NA	NA	NA	NA	NA	NA	Background = FALSE	Background = FALSE
4921507P07Rik	TRUE	-0.239999	0.725038	No Change	Not Significant	TRUE	-0.261537	0.571646	No Change	Not Significant	TRUE	Cond1 Not Significant + Cond2 Not Significant	None	None	ENSMUSG00000029828	70821	protein_coding	8.63669	-0.239999	0.379014	0.633221	0.52659	0.725038	0.239999	Not Significant	ENSMUSG00000029828	70821	protein_coding	22.5181	-0.261537	0.26738	-0.978144	0.328003	0.571646	0.261537	Cond1 No Change + Cond2 Not Significant	Cond2 No Change + Cond1 Not Significant
4921511C10Rik	TRUE	0.196223	0.825191	No Change	Not Significant	FALSE	NA	NA	No Change	Not Detected	FALSE	Background = FALSE	Background = FALSE	Background = FALSE	ENSMUSG00000104585	70924	lncRNA	6.86651	0.196223	0.466586	-0.42055	0.674084	0.825191	0.196223	Not Significant	NA	NA	NA	NA	NA	NA	NA	NA	NA	NA	Background = FALSE	Background = FALSE
4921511I17Rik	TRUE	-1.91979	1	No Change	Not Significant	FALSE	NA	NA	No Change	Not Detected	FALSE	Background = FALSE	Background = FALSE	Background = FALSE	ENSMUSG00000114136	70858	lncRNA	1.42904	-1.91979	0.95168	2.01727	0.0436676	1	1.91979	Not Significant	NA	NA	NA	NA	NA	NA	NA	NA	NA	NA	Background = FALSE	Background = FALSE
4921517D22Rik	TRUE	0.0056913	1	No Change	Not Significant	FALSE	NA	NA	No Change	Not Detected	FALSE	Background = FALSE	Background = FALSE	Background = FALSE	ENSMUSG00000049902	70900	protein_coding	1.2461	0.0056913	2.21608	-0.00256818	0.997951	1	0.0056913	Not Significant	NA	NA	NA	NA	NA	NA	NA	NA	NA	NA	Background = FALSE	Background = FALSE
4921518K17Rik	TRUE	-0.51132	1	No Change	Not Significant	FALSE	NA	NA	No Change	Not Detected	FALSE	Background = FALSE	Background = FALSE	Background = FALSE	ENSMUSG00000085851	78758	lncRNA	3.4838	-0.51132	0.670622	0.762457	0.445788	1	0.51132	Not Significant	NA	NA	NA	NA	NA	NA	NA	NA	NA	NA	Background = FALSE	Background = FALSE
4921524J17Rik	TRUE	-0.184059	0.372401	No Change	Not Significant	TRUE	-0.387124	0.0129025	No Change	Significant Negative	TRUE	Cond1 Not Significant + Cond2 Significant Negative	None	None	ENSMUSG00000036934	66714	protein_coding	62.6187	-0.184059	0.137045	1.34305	0.179255	0.372401	0.184059	Not Significant	ENSMUSG00000036934	66714	protein_coding	153.35	-0.387124	0.120863	-3.20299	0.00136009	0.0129025	0.387124	Cond1 No Change + Cond2 Significant Negative	Cond2 No Change + Cond1 Not Significant
4921525O09Rik	TRUE	1.60499	1	No Change	Not Significant	FALSE	NA	NA	No Change	Not Detected	FALSE	Background = FALSE	Background = FALSE	Background = FALSE	ENSMUSG00000113211	74050	lncRNA	1.00698	1.60499	1.73241	-0.926446	0.354214	1	1.60499	Not Significant	NA	NA	NA	NA	NA	NA	NA	NA	NA	NA	Background = FALSE	Background = FALSE
4921531C22Rik	TRUE	0.0835047	0.87024	No Change	Not Significant	TRUE	0.0335203	0.922846	No Change	Not Significant	TRUE	Cond1 Not Significant + Cond2 Not Significant	None	None	ENSMUSG00000085704	66730	lncRNA	57.8816	0.0835047	0.254832	-0.327685	0.74315	0.87024	0.0835047	Not Significant	ENSMUSG00000085704	66730	lncRNA	111.265	0.0335203	0.152705	0.21951	0.826253	0.922846	0.0335203	Cond1 No Change + Cond2 Not Significant	Cond2 No Change + Cond1 Not Significant
4921536K21Rik	TRUE	0.248443	0.432209	No Change	Not Significant	TRUE	0.21314	0.501084	No Change	Not Significant	TRUE	Cond1 Not Significant + Cond2 Not Significant	None	None	ENSMUSG00000020434	67430	protein_coding	32.1734	0.248443	0.204723	-1.21356	0.224917	0.432209	0.248443	Not Significant	ENSMUSG00000020434	67430	protein_coding	46.7385	0.21314	0.189027	1.12756	0.259506	0.501084	0.21314	Cond1 No Change + Cond2 Not Significant	Cond2 No Change + Cond1 Not Significant
4921539E11Rik	TRUE	-0.319546	1	No Change	Not Significant	FALSE	NA	NA	No Change	Not Detected	FALSE	Background = FALSE	Background = FALSE	Background = FALSE	ENSMUSG00000028520	70941	protein_coding	1.39266	-0.319546	1.64608	0.194125	0.846078	1	0.319546	Not Significant	NA	NA	NA	NA	NA	NA	NA	NA	NA	NA	Background = FALSE	Background = FALSE
4930404H11Rik	TRUE	0	1	No Change	Not Significant	FALSE	NA	NA	No Change	Not Detected	FALSE	Background = FALSE	Background = FALSE	Background = FALSE	ENSMUSG00000113630	73815	lncRNA	1.60246	0	3.03662	0	1	1	0	Not Significant	NA	NA	NA	NA	NA	NA	NA	NA	NA	NA	Background = FALSE	Background = FALSE
4930404I05Rik	TRUE	-0.197952	1	No Change	Not Significant	FALSE	NA	NA	No Change	Not Detected	FALSE	Background = FALSE	Background = FALSE	Background = FALSE	ENSMUSG00000087354	67394	lncRNA	4.09515	-0.197952	0.609542	0.324755	0.745367	1	0.197952	Not Significant	NA	NA	NA	NA	NA	NA	NA	NA	NA	NA	Background = FALSE	Background = FALSE
4930405A10Rik	TRUE	1.33324	1	No Change	Not Significant	FALSE	NA	NA	No Change	Not Detected	FALSE	Background = FALSE	Background = FALSE	Background = FALSE	ENSMUSG00000114412	74896	lncRNA	1.20057	1.33324	1.84903	-0.72105	0.470879	1	1.33324	Not Significant	NA	NA	NA	NA	NA	NA	NA	NA	NA	NA	Background = FALSE	Background = FALSE
4930405A21Rik	TRUE	0.477512	1	No Change	Not Significant	FALSE	NA	NA	No Change	Not Detected	FALSE	Background = FALSE	Background = FALSE	Background = FALSE	ENSMUSG00000086638	74846	lncRNA	2.99103	0.477512	0.605997	-0.787977	0.43071	1	0.477512	Not Significant	NA	NA	NA	NA	NA	NA	NA	NA	NA	NA	Background = FALSE	Background = FALSE
4930405J17Rik	TRUE	-0.298122	0.697934	No Change	Not Significant	TRUE	0.345496	0.491536	No Change	Not Significant	TRUE	Cond1 Not Significant + Cond2 Not Significant	None	None	ENSMUSG00000110754	73811	lncRNA	12.875	-0.298122	0.432161	0.68984	0.490295	0.697934	0.298122	Not Significant	ENSMUSG00000110754	73811	lncRNA	15.6703	0.345496	0.300633	1.14923	0.250461	0.491536	0.345496	Cond1 No Change + Cond2 Not Significant	Cond2 No Change + Cond1 Not Significant
4930405O22Rik	TRUE	-0.451756	0.568175	No Change	Not Significant	FALSE	NA	NA	No Change	Not Detected	FALSE	Background = FALSE	Background = FALSE	Background = FALSE	ENSMUSG00000090565	414079	lncRNA	6.02061	-0.451756	0.47982	0.94151	0.346444	0.568175	0.451756	Not Significant	NA	NA	NA	NA	NA	NA	NA	NA	NA	NA	Background = FALSE	Background = FALSE
4930407I10Rik	TRUE	0.319326	1	No Change	Not Significant	FALSE	NA	NA	No Change	Not Detected	FALSE	Background = FALSE	Background = FALSE	Background = FALSE	ENSMUSG00000075524	328573	protein_coding	2.91999	0.319326	2.37139	-0.134658	0.892883	1	0.319326	Not Significant	NA	NA	NA	NA	NA	NA	NA	NA	NA	NA	Background = FALSE	Background = FALSE
4930412M03Rik	TRUE	-0.626438	0.208009	No Change	Not Significant	TRUE	-0.322484	0.612037	No Change	Not Significant	TRUE	Cond1 Not Significant + Cond2 Not Significant	None	None	ENSMUSG00000051008	100504140	lncRNA	12.2103	-0.626438	0.356526	1.75706	0.0789074	0.208009	0.626438	Not Significant	ENSMUSG00000051008	100504140	lncRNA	17.8298	-0.322484	0.359658	-0.896641	0.369911	0.612037	0.322484	Cond1 No Change + Cond2 Not Significant	Cond2 No Change + Cond1 Not Significant
4930413F20Rik	TRUE	-0.790674	0.260075	No Change	Not Significant	TRUE	-0.393751	0.696558	No Change	Not Significant	TRUE	Cond1 Not Significant + Cond2 Not Significant	None	None	ENSMUSG00000115526	71637	lncRNA	6.13141	-0.790674	0.490577	1.61172	0.107022	0.260075	0.790674	Not Significant	ENSMUSG00000115526	71637	lncRNA	6.59847	-0.393751	0.547519	-0.719155	0.472046	0.696558	0.393751	Cond1 No Change + Cond2 Not Significant	Cond2 No Change + Cond1 Not Significant
4930414N06Rik	TRUE	1.00213	0.0970036	No Change	Not Significant	FALSE	NA	NA	No Change	Not Detected	FALSE	Background = FALSE	Background = FALSE	Background = FALSE	ENSMUSG00000118204	73894	lncRNA	7.49799	1.00213	0.457611	-2.18992	0.0285301	0.0970036	1.00213	Not Significant	NA	NA	NA	NA	NA	NA	NA	NA	NA	NA	Background = FALSE	Background = FALSE
4930417O13Rik	TRUE	-0.0391346	1	No Change	Not Significant	FALSE	NA	NA	No Change	Not Detected	FALSE	Background = FALSE	Background = FALSE	Background = FALSE	ENSMUSG00000108129	73870	lncRNA	2.33076	-0.0391346	0.94528	0.0414	0.966977	1	0.0391346	Not Significant	NA	NA	NA	NA	NA	NA	NA	NA	NA	NA	Background = FALSE	Background = FALSE
4930419G24Rik	TRUE	0.149833	1	No Change	Not Significant	FALSE	NA	NA	No Change	Not Detected	FALSE	Background = FALSE	Background = FALSE	Background = FALSE	ENSMUSG00000087625	73874	lncRNA	0.986827	0.149833	1.29479	-0.11572	0.907874	1	0.149833	Not Significant	NA	NA	NA	NA	NA	NA	NA	NA	NA	NA	Background = FALSE	Background = FALSE
4930422M22Rik	TRUE	0.676126	1	No Change	Not Significant	TRUE	-0.692996	0.402928	No Change	Not Significant	TRUE	Cond1 Not Significant + Cond2 Not Significant	None	None	ENSMUSG00000100281	73774	lncRNA	3.87445	0.676126	0.543162	-1.2448	0.213207	1	0.676126	Not Significant	ENSMUSG00000100281	73774	lncRNA	6.55418	-0.692996	0.512519	-1.35214	0.176331	0.402928	0.692996	Cond1 No Change + Cond2 Not Significant	Cond2 No Change + Cond1 Not Significant
4930426D05Rik	TRUE	-1.11785	1	No Change	Not Significant	FALSE	NA	NA	No Change	Not Detected	FALSE	Background = FALSE	Background = FALSE	Background = FALSE	ENSMUSG00000043168	74644	lncRNA	2.02161	-1.11785	1.70866	0.654228	0.512965	1	1.11785	Not Significant	NA	NA	NA	NA	NA	NA	NA	NA	NA	NA	Background = FALSE	Background = FALSE
4930428E07Rik	TRUE	2.00445	1	No Change	Not Significant	FALSE	NA	NA	No Change	Not Detected	FALSE	Background = FALSE	Background = FALSE	Background = FALSE	ENSMUSG00000112967	73867	lncRNA	1.60104	2.00445	2.39086	-0.838381	0.401817	1	2.00445	Not Significant	NA	NA	NA	NA	NA	NA	NA	NA	NA	NA	Background = FALSE	Background = FALSE
4930429F24Rik	TRUE	1.25621	1	No Change	Not Significant	FALSE	NA	NA	No Change	Not Detected	FALSE	Background = FALSE	Background = FALSE	Background = FALSE	ENSMUSG00000086918	74633	lncRNA	2.432	1.25621	0.97178	-1.29269	0.19612	1	1.25621	Not Significant	NA	NA	NA	NA	NA	NA	NA	NA	NA	NA	Background = FALSE	Background = FALSE
4930429H19Rik	TRUE	0.963737	1	No Change	Not Significant	FALSE	NA	NA	No Change	Not Detected	FALSE	Background = FALSE	Background = FALSE	Background = FALSE	ENSMUSG00000108530	100505025	lncRNA	1.16947	0.963737	1.93702	-0.497536	0.618811	1	0.963737	Not Significant	NA	NA	NA	NA	NA	NA	NA	NA	NA	NA	Background = FALSE	Background = FALSE
4930430F08Rik	TRUE	0.241135	0.464618	No Change	Not Significant	TRUE	0.11274	0.732002	No Change	Not Significant	TRUE	Cond1 Not Significant + Cond2 Not Significant	None	None	ENSMUSG00000046567	68281	protein_coding	35.7322	0.241135	0.210669	-1.14462	0.252368	0.464618	0.241135	Not Significant	ENSMUSG00000046567	68281	protein_coding	63.4738	0.11274	0.175405	0.642737	0.520394	0.732002	0.11274	Cond1 No Change + Cond2 Not Significant	Cond2 No Change + Cond1 Not Significant
4930432J09Rik	TRUE	-0.428756	1	No Change	Not Significant	FALSE	NA	NA	No Change	Not Detected	FALSE	Background = FALSE	Background = FALSE	Background = FALSE	ENSMUSG00000115727	73877	lncRNA	1.44619	-0.428756	2.49769	0.171661	0.863704	1	0.428756	Not Significant	NA	NA	NA	NA	NA	NA	NA	NA	NA	NA	Background = FALSE	Background = FALSE
4930432O09Rik	TRUE	1.62312	1	No Change	Not Significant	FALSE	NA	NA	No Change	Not Detected	FALSE	Background = FALSE	Background = FALSE	Background = FALSE	ENSMUSG00000112846	74647	lncRNA	1.22219	1.62312	2.2289	-0.728216	0.466481	1	1.62312	Not Significant	NA	NA	NA	NA	NA	NA	NA	NA	NA	NA	Background = FALSE	Background = FALSE
4930438A08Rik	TRUE	0.231526	1	No Change	Not Significant	FALSE	NA	NA	No Change	Not Detected	FALSE	Background = FALSE	Background = FALSE	Background = FALSE	ENSMUSG00000069873	73988	protein_coding	1.92355	0.231526	1.28372	-0.180356	0.856873	1	0.231526	Not Significant	NA	NA	NA	NA	NA	NA	NA	NA	NA	NA	Background = FALSE	Background = FALSE
4930442L01Rik	TRUE	1.11171	1	No Change	Not Significant	FALSE	NA	NA	No Change	Not Detected	FALSE	Background = FALSE	Background = FALSE	Background = FALSE	ENSMUSG00000087223	67583	lncRNA	1.29066	1.11171	2.25027	-0.494033	0.621283	1	1.11171	Not Significant	NA	NA	NA	NA	NA	NA	NA	NA	NA	NA	Background = FALSE	Background = FALSE
4930443O20Rik	TRUE	-0.930107	1	No Change	Not Significant	FALSE	NA	NA	No Change	Not Detected	FALSE	Background = FALSE	Background = FALSE	Background = FALSE	ENSMUSG00000086969	74687	lncRNA	3.81475	-0.930107	0.618012	1.505	0.132325	1	0.930107	Not Significant	NA	NA	NA	NA	NA	NA	NA	NA	NA	NA	Background = FALSE	Background = FALSE
4930445N18Rik	TRUE	2.20293	1	No Change	Not Significant	FALSE	NA	NA	No Change	Not Detected	FALSE	Background = FALSE	Background = FALSE	Background = FALSE	ENSMUSG00000097738	73985	lncRNA	1.05251	2.20293	1.73834	-1.26726	0.205062	1	2.20293	Not Significant	NA	NA	NA	NA	NA	NA	NA	NA	NA	NA	Background = FALSE	Background = FALSE
[truncated: 18,555 more rows]

## Sheet: 2d TFs
TF	gene	GeneRatio	BgRatio	pvalue	p.adjust	qvalue	DetectedTargets	Count	TF_targets	Percentage_of_TFtargets_detected
[truncated: 411 more rows]

## Sheet: 2e KEGG
ID	Description	GeneRatio	BgRatio	pvalue	p.adjust	qvalue	geneID	Count	Genes_in_Pathway	Percentage_of_Pathway_detected
[truncated: 186 more rows]

[truncated: 5 more sheets: 2e TFs, 2f KEGG, 2g KEGG, 2g TFs, 2h]
