# Supplementary material for: ATF6 activation alters colonic lipid metabolism causing tumour-associated microbial adaptation
Source: Nat Metab. 2025 Sep 1;7(9):1830–50. doi: 10.1038/s42255-025-01350-6 (PMC12460170; doi:10.1038/s42255-025-01350-6)
Supplement: Supplementary file 10 — Statistical source data. [file 42255_2025_1350_MOESM10_ESM.xlsx]

## Sheet: 3a
EMAILED KP

## Sheet: 3b
ATF_Qpath_IFZ	IFZ_cytoplasm_Qpath_ATF	Progress	Survivalstatus	RFSmonths	DOD
0.14	0.35	0	0	21.37	0
0.19	0	0	0	100.57	0
0.46	0.43	0	0	120	0
0.63	0	1	0	21.3	0
0.65	6.2	1	1	47.63	1
0.65	1.85	0	0	120	0
0.66	0.07	0	0	63.37	0
0.69	0.2	0	1	5.27	0
0.69	0.28	1	0	6	0
0.7	2.53	1	1	57.67	1
0.71	0.04	1	1	0.53	1
0.78	1.54	1	1	60.17	1
0.83	1.89	0	0	103.97	0
0.84	0.41	0	0	38.73	0
0.89	0.5	1	1	22.83	1
0.9	2.54	0	0	79.37	0
0.96	0.39	0	0	110.7	0
1.02	2.33	1	1	115.87	1
1.07	0.03	1	0	12.33	0
1.07	4.2	0	0	66.3	0
1.08	1.71	0	0	37.13	0
1.09	1.2	0	0	49.9	0
1.09	1.83	0	1	76.9	0
1.1	1.88	0	0	53.2	0
1.11	0.07	0	0	120	0
1.12	1.85	0	0	99.37	0
1.12	2.29	0	0	84.3	0
1.13	1.39	0	1	17.67	0
1.15	0.72	0	0	3	0
1.18	3.15	1	1	21.17	1
1.22	3.46	0	0	8.5	0
1.26	0.11	1	1	6.17	1
1.29	1.32	0	0	120	0
1.29	1.09	0	0	69.83	0
1.32	9.32	0	0	24	0
1.32	1.45	0	0	77.1	0
1.43	0.26	0	1	1.17	0
1.43	0.61	1	1	35	1
1.45	2.18	0	0	103.47	0
1.56	6.34	0	0	35.63	0
1.57	1.13	1	0	22.9	0
1.6	2.1	0	1	4	1
1.63	6.18	0	1	101.63	1
1.63	2.11	0	0	120	0
1.63	1.62	0	0	120	0
1.66	0.52	0	0	63.8	0
1.68	1.34	0	0	60.67	0
1.71	0.61	0	0	65.87	0
1.78	0.75	1	1	3.77	1
1.84	2.3	1	0	5	1
1.88	2.07	0	0	120	0
1.89	1.89	0	0	120	0
1.91	1.65	0	1	25.23	0
1.91	2.69	0	0	120	0
1.93	1.24	1	1	3.33	1
1.94	1.97	0	1	11.93	1
2	2.68	1	0	8.93	0
2.04	5.13	0	0	73	0
2.05	1.86	0	0	53.83	0
2.05	2.01	0	0	91.97	0
2.11	24.61	0	0	58.57	0
2.11	5.75	0	1	1.5	0
2.11	7.97	0	0	2.17	0
2.19	45.9	0	0	82.07	0
2.2	5.7	0	0	27.1	0
2.24	15.13	0	1	70.37	0
2.26	9.69	0	0	77.97	0
2.27	2.76	1	1	12	1
2.3	3.73	1	1	1.07	1
2.33	6.73	1	1	6	1
2.34	2.41	1	0	45.53	0
2.38	9.71	1	1	51.1	1
2.44	9.05	1	1	40	1
2.45	4.36	1	1	9.47	1
2.53	4.6	0	0	120	0
2.61	3.93	0	0	59.23	0
2.62	6.17	0	1	120	0
2.64	10.71	0	0	120	0
2.67	10.26	0	0	120	0
2.67	6.58	1	1	16.77	1
2.78	4.51	0	0	4	0
2.79	17.43	0	0	49.8	0
2.87	9.11	1	1	33.33	0
2.9	2.77	0	0	16.7	0
2.93	4.3	1	1	1.03	1
2.96	19.27	0	1	34.63	1
2.98	8.48	1	0	9.57	0
2.98	4.96	1	1	0.43	1
3	4.82	0	1	7.7	1
3	2.84	0	0	34.3	0
3.01	3.54	0	0	120	0
3.13	5.52	0	0	20.9	0
3.16	2.61	0	0	73	0
3.19	5.54	0	0	97.33	0
3.21	6.22	1	0	30.23	0
3.21	11.8	0	0	120	0
3.22	3.06	1	1	37.67	1
3.24	6.2	0	0	15.3	0
3.27	8.5	0	0	6	0
3.34	1.51	1	1	8.5	1
3.36	4	0	1	86.27	1
3.38	7.88	0	0	11.67	0
3.38	1.55	1	1	6.17	1
3.46	5.55	0	1	57.9	0
3.46	6.41	1	1	1	1
3.5	15.35	0	1	69.63	1
3.52	9.99	0	0	120	0
3.53	18.36	0	0	79.13	0
3.55	8.93	1	1	6.17	0
3.55	7.16	0	0	120	0
3.67	11.79	0	0	36.9	0
3.68	13.93	0	0	120	0
3.73	11.68	1	1	3.53	1
3.73	5.22	0	0	84.47	0
3.8	9.87	1	1	11.67	1
3.9	10.55	1	1	1.13	1
3.95	22.83	0	0	120	0
3.96	4.07	0	0	16.67	0
3.98	7.44	1	0	26.93	0
3.99	3.53	1	1	14.73	1
4.01	5.9	0	0	120	0
4.02	15.19	1	0	3	0
4.02	6.06	1	0	58.83	0
4.07	8.16	1	1	5	1
4.15	4.08	0	1	39.5	0
4.23	11.59	1	1	1.87	1
4.27	14.29	0	0	96.77	0
4.3	2.46	0	0	87.33	0
4.31	8.88	0	1	86.53	0
4.37	28.34	0	0	120	0
4.46	5.96	0	0	80.43	0
4.46	7.55	0	1	58.4	0
4.51	11.11	0	0	105.63	0
4.55	16.81	0	0	120	0
4.59	9.64	0	0	51.83	0
4.67	5.77	0	1	4.87	0
4.75	15.97	1	1	10.8	1
4.77	10.7	0	1	11.9	0
4.8	20.11	0	0	120	0
4.86	2.46	1	1	9.67	1
4.93	5.99	1	1	4.53	1
5.02	7.62	0	0	58.33	0
5.02	5.26	1	1	21.13	1
5.09	14.46	1	1	14.47	1
5.14	15.55	0	0	112.6	0
5.16	15.16	0	0	60.83	0
5.17	10.85	1	1	0.57	1
5.2	21.44	0	0	77.37	0
5.24	11.62	0	0	3	0
5.25	12.84	1	1	31.37	1
5.26	13.88	1	1	29.07	1
5.27	17.02	0	0	120	0
5.31	17.52	0	1	52	0
5.33	10.19	1	1	43.8	1
5.35	39.71	1	1	75.07	1
5.36	17.62	0	0	32.7	0
5.43	16.53	0	1	12.93	0
5.47	16.76	0	0	23.77	0
5.49	25.09	0	0	52.33	0
5.54	40.67	0	0	2	0
5.59	5.02	1	1	20.67	1
5.63	22.31	0	0	48.6	0
5.63	23.65	0	0	53.97	0
5.63	39.5	0	0	60	0
5.66	16.53	1	0	29.6	0
5.78	9.52	0	0	65.53	0
5.81	0.82	1	1	30.33	1
5.82	12.04	0	0	48.67	0
5.83	33.39	0	0	120	0
5.87	48.47	0	0	69.13	0
5.98	24.25	0	0	99.33	0
6.05	6.13	0	1	107.07	0
6.06	5.59	1	1	37.67	1
6.07	28.45	0	1	29.23	1
6.1	10.5	0	1	57.33	0
6.11	4.79	1	0	11.67	0
6.18	13.62	1	1	6.87	1
6.2	13.17	0	0	12	0
6.21	13.48	0	0	117.73	0
6.22	14.34	0	1	82.53	1
6.25	12.76	1	1	6.87	1
6.34	11.7	0	1	6.1	1
6.38	12.28	0	0	99.37	0
6.41	38.33	0	0	120	0
6.46	25	0	0	120	0
6.59	8.9	0	0	120	0
6.6	17.39	0	0	73	0
6.62	30.73	1	1	1.37	1
6.72	7.38	1	1	29.2	1
6.74	5.04	1	1	18.43	1
6.78	14.41	0	0	120	0
6.82	14.38	0	0	32.9	0
6.82	5.79	1	1	2.1	1
6.88	8.6	0	0	3	0
7.04	20.84	0	0	67	0
7.05	16.39	0	0	120	0
7.06	32.14	0	0	120	0
7.06	20.94	0	1	79.13	0
7.12	14.97	0	0	1	0
7.13	15	0	0	15.87	0
7.18	4.3	0	0	120	0
7.2	9.34	1	1	15.87	1
7.22	7.71	1	1	0.4	1
7.22	10.85	1	0	4.93	0
7.23	35.66	0	0	120	0
7.38	28.62	1	1	21.9	1
7.53	25.57	0	0	23.43	0
7.54	17.66	1	0	14.97	0
7.72	17.53	0	0	17.5	0
7.8	25.6	0	0	115.33	0
7.85	48.8	1	1	41.63	1
7.87	17.24	0	0	85.37	0
7.87	11.34	0	1	2.67	0
7.9	42.12	0	0	120	0
8.02	12.83	1	1	19.17	1
8.05	9.16	1	1	10.97	1
8.07	19.97	0	0	52.77	0
8.09	13.98	0	0	6	0
8.13	24.9	1	1	50.4	1
8.16	21.4	0	0	16.67	0
8.16	6.15	0	1	4.33	1
8.22	25.36	0	1	44.23	1
8.24	9.77	0	0	45.93	0
8.29	15.45	1	1	15.6	1
8.49	27.29	0	0	11.4	0
8.53	7.38	1	1	14.3	1
8.55	22.34	0	0	79.53	0
8.57	36.55	0	0	120	0
8.64	38.86	0	0	57.47	0
8.67	25.6	0	1	97.33	0
8.8	26.53	0	0	48.5	0
8.87	19.21	0	0	109.8	0
8.96	15.62	1	1	8.87	1
9.04	12.5	0	0	120	0
9.09	29.74	0	1	1.97	0
9.12	13.25	0	1	56.9	1
9.16	25.08	1	0	47.43	0
9.17	27.94	1	1	79.1	1
9.26	31.65	0	0	75.93	0
9.47	16.66	0	0	120	0
9.5	9.85	0	0	120	0
9.51	25.76	0	0	106.17	0
9.52	24.71	0	1	51.4	0
9.78	33.15	0	0	120	0
9.85	11.29	1	1	2.1	1
9.91	20.85	1	0	14.2	0
9.92	8.73	1	1	16.23	1
9.93	38.41	1	0	21.9	0
9.95	23.9	0	1	16.93	0
10.01	18.42	0	0	105.8	0
10.04	23.08	1	0	43.7	0
10.06	14.75	1	1	37.13	1
10.09	19.08	0	0	92.2	0
10.17	48.8	1	1	11.33	1
10.35	23.82	0	0	65.17	0
10.38	24.71	0	0	79.17	0
10.39	36.74	0	0	103.83	0
10.53	9.74	1	1	64.47	1
10.58	13.72	1	1	14.63	1
10.63	35.7	1	1	10.2	1
10.64	35.18	0	0	80	0
10.7	20.12	1	1	53.47	1
10.76	54.9	0	1	99.4	1
10.8	14.13	0	1	48.13	1
10.81	40.43	0	0	45	0
10.88	21.79	0	1	28.3	1
10.91	26.66	0	0	120	0
10.94	16.36	1	0	69.77	0
10.97	17.08	0	1	31.83	0
11	18.89	1	1	7.77	1
11.03	26.09	0	0	108.37	0
11.08	14.18	0	1	1.3	1
11.21	11.24	0	0	120	0
11.21	31.27	0	1	5.3	0
11.21	43.05	1	1	12.37	1
11.41	27.8	0	0	26.7	0
11.43	14.47	0	0	94.03	0
11.48	9.67	0	0	96.67	0
11.58	30.94	1	0	8.33	0
11.69	12.56	0	0	106.43	0
11.7	15.06	0	0	27.83	0
11.72	31.49	0	1	24.77	1
11.81	28.41	0	1	2.2	0
11.83	12.3	0	0	120	0
11.84	34.25	0	0	101.83	0
11.86	25.98	1	1	12.47	1
11.93	39.27	0	0	58.07	0
11.97	48.39	1	1	88.23	1
12.1	15.99	0	0	120	0
12.11	20.36	0	0	45.5	0
12.12	21.58	1	1	7.83	1
12.18	35.77	1	1	6	1
12.21	34.47	1	0	17.03	0
12.23	67.07	0	1	3.33	1
12.26	41.07	1	1	9	0
12.27	41.43	0	1	9.67	1
12.31	45.2	0	0	13.5	0
12.39	33.69	0	0	120	0
12.43	27.41	1	1	29.2	1
12.53	49.2	1	1	1.47	1
12.54	37.4	0	0	120	0
12.67	7.59	1	1	24.8	1
12.67	29.91	0	0	19.3	0
12.7	23.43	0	0	65.1	0
12.7	51.63	0	0	120	0
12.78	20.7	0	0	58.2	0
12.81	32.18	0	0	40	0
12.91	30.74	0	0	2	0
13	18.59	0	0	37.37	0
13.06	40.86	0	0	120	0
13.11	35.97	0	0	97.33	0
13.27	37.36	0	0	12.17	0
13.31	39.23	0	0	86.83	0
13.4	21.41	1	1	8.17	1
13.5	40.17	0	0	16.53	0
13.55	34.06	0	0	15.47	0
13.57	39.19	0	0	64.5	0
13.6	18.15	0	0	3	0
13.76	37.55	1	1	6.07	1
13.89	40.52	1	1	8.5	1
14.11	31.95	0	0	103.1	0
14.17	41.85	0	1	41.47	0
14.25	39.02	0	0	66.27	0
14.29	43.22	0	0	47.23	0
14.3	28.27	1	1	14.53	1
14.3	35.27	0	0	120	0
14.31	23.38	0	0	6	0
14.53	26.26	0	0	120	0
14.6	34.85	0	0	120	0
14.61	33.66	1	1	8.97	1
14.62	34.21	0	0	120	0
14.7	27.34	0	0	56.47	0
14.82	40.75	1	1	7.93	1
15.1	54.1	0	0	101.73	0
15.15	51.43	0	0	12.17	0
15.16	33.82	0	0	26.87	0
15.19	21.65	0	0	108.47	0
15.36	18.77	0	0	27.07	0
15.4	46.53	1	1	11.63	1
15.4	40.58	1	1	10	1
15.54	33.47	1	1	34.17	1
15.62	33.96	0	0	120	0
15.66	32.45	1	0	4	0
15.7	51.95	1	1	42.97	0
15.72	44.37	1	1	13.2	1
15.86	35.65	0	0	73.53	0
15.89	53.13	0	0	120	0
15.93	34.87	1	0	23.6	0
15.95	40.36	0	1	3.33	0
15.99	60.14	0	0	100.33	0
16.01	37.91	1	1	36.67	1
16.1	40.53	0	0	120	0
16.11	37.1	1	0	4.93	0
16.11	56.15	0	0	120	0
16.14	34.84	1	1	5.33	1
16.18	40.63	0	0	65.43	0
16.39	39.2	0	0	120	0
16.42	21.86	1	0	7.47	0
16.52	31.9	0	0	59.37	0
16.67	52.14	0	1	24.7	0
16.67	74.26	1	1	81.8	1
16.71	40.73	0	1	1.67	0
16.75	48.34	0	0	52.77	0
16.75	45.43	0	0	62.33	0
16.78	31.78	0	0	47.17	0
16.91	33.8	0	1	25.3	0
16.92	40.26	0	0	6.07	0
16.93	42.31	0	0	111.67	0
16.95	57.85	1	0	28.8	0
17.05	69.71	0	0	92.5	0
17.11	32.17	0	0	108.9	0
17.26	49.86	0	0	120	0
17.26	58.15	1	1	25.17	1
17.29	34.24	1	1	26.93	1
17.34	45.44	1	0	48	0
17.35	70.09	0	0	120	0
17.35	34.37	0	1	60.33	0
17.36	33.13	1	1	6.1	1
17.42	32.4	1	0	46.47	0
17.43	38.42	0	0	56.57	0
17.49	14.23	1	1	24.8	1
17.61	39.93	0	0	4.17	0
17.61	51.35	0	1	9.67	0
17.65	38.16	0	1	45.1	0
17.65	48.99	0	0	5.47	0
17.81	56.15	0	0	120	0
17.85	38.79	0	0	52.3	0
17.97	41.9	0	0	8.5	0
18.1	45.03	0	0	72.97	0
18.18	74.59	1	0	84.53	0
18.25	46.66	0	0	87.1	0
18.32	52.2	0	1	1	0
18.49	30.34	1	1	6	1
18.49	47.63	0	0	120	0
18.62	41.77	1	1	25	1
18.63	69.52	0	0	79.5	0
18.64	38.03	0	0	97.47	0
18.73	31.13	0	1	102.2	0
18.76	73.63	1	1	1.73	1
18.8	63.36	1	1	0.33	0
18.98	86.11	0	0	120	0
19.03	41.64	1	1	10.07	1
19.19	68.24	0	0	78.9	0
19.24	71.28	1	1	11.83	1
19.26	40.53	1	1	7.27	1
19.32	59.26	0	0	120	0
19.39	18.46	1	1	27.87	1
19.44	50.92	1	1	6	1
19.49	54.4	0	1	109.33	0
19.52	40.49	1	1	9.57	1
19.56	39.19	0	0	20.97	0
19.57	44.14	0	0	60.03	0
19.65	22.43	0	0	120	0
19.75	51.48	0	0	115.67	0
19.77	13.01	1	1	0.77	1
19.87	24.84	0	0	3	0
19.91	56.25	0	0	49.67	0
20.11	65.49	0	1	48.67	1
20.16	16.7	0	0	120	0
20.25	52.34	1	1	18.33	1
20.26	33.59	0	0	5	0
20.46	77.98	0	0	24.27	0
20.47	17.55	0	0	120	0
20.64	50.85	0	0	120	0
20.74	77.43	0	0	120	0
20.76	63.85	1	1	13.23	1
20.86	56.02	0	0	60.67	0
20.88	52.34	0	0	117.07	0
20.92	54.26	0	0	56.3	0
20.94	44.64	1	1	60.83	1
21.06	51.03	0	1	1	0
21.16	43.64	0	0	12.43	0
21.21	71.54	0	0	4	0
21.24	33.59	0	0	4	0
21.4	57.98	0	0	72.43	0
21.52	48.96	0	0	40	0
21.55	70.14	0	1	118.37	1
21.58	24.82	0	0	1	0
21.59	54.86	0	0	16.67	0
21.78	77.35	0	0	2	0
21.8	84.08	0	0	75.23	0
21.81	31.36	0	0	10.67	0
22.09	40.66	1	1	29.27	1
22.23	58.74	0	0	110.33	0
22.34	70.93	0	1	14.93	1
22.41	72.04	1	1	0.37	0
22.42	76.37	0	0	120	0
22.49	42.96	0	0	38.33	0
22.56	41.76	0	0	83.8	0
22.62	72.6	0	0	6.67	0
22.71	60.65	1	1	0.4	1
22.91	24.68	0	0	120	0
23.05	29.5	0	0	9.67	0
23.08	77.43	0	0	25.73	0
23.1	54.66	1	1	46.23	1
23.15	28.06	1	0	8.2	1
23.25	61.99	1	1	17.33	1
23.25	47.67	0	1	3	0
23.26	66.82	0	0	68.67	0
23.29	63.65	0	1	27.63	0
23.35	52.3	1	0	45.97	0
23.39	74.1	0	1	24.07	1
23.53	28.62	0	0	120	0
23.58	53.33	0	0	93.13	0
23.81	61.14	0	0	120	0
23.96	50.12	1	1	18.83	1
24.32	55.91	0	0	31.7	0
24.35	46.29	1	0	7.5	0
24.41	45.85	1	1	13.67	1
24.47	70.3	1	1	31.03	1
24.62	95.37	0	1	3.33	0
24.71	6.38	1	1	0.23	0
24.77	39.47	1	1	4.37	0
24.83	64.88	1	1	27	1
24.94	134.15	0	1	54.7	1
24.96	60.89	1	1	11.83	1
25.07	79.03	0	0	120	0
25.12	36.52	0	0	16.43	0
25.2	69.63	0	0	120	0
25.22	49.66	0	0	120	0
25.24	88.17	0	0	41.7	0
25.29	30	0	0	49.2	0
25.37	54.88	1	1	15.47	1
25.39	35.51	1	1	3.93	1
25.41	36.79	0	0	120	0
25.5	53.3	0	0	120	0
25.59	78.57	0	0	60.33	0
25.65	90.79	1	1	31.67	1
25.69	66.98	0	0	48.73	0
25.72	51.56	1	1	72.67	1
25.91	86.44	0	0	111.43	0
25.92	77.38	0	0	53.7	0
25.94	56.62	1	1	28	1
25.99	86.96	1	1	9.8	1
26.04	64.55	0	0	83.4	0
26.07	70.18	1	1	13.9	1
26.24	48.85	1	1	2.57	1
26.46	52.38	1	1	5	1
26.6	67.36	0	1	83.93	0
26.84	71.59	1	1	4.93	1
26.95	90.38	1	1	58.43	1
26.98	58.13	0	0	37.17	0
27	55.94	1	1	8.87	1
27.1	83.19	0	0	120	0
27.15	67.04	0	0	8	0
27.23	62.84	0	0	102.33	0
27.55	46.61	0	1	62.93	1
27.6	81.62	0	0	120	0
27.86	94.99	0	0	120	0
27.92	83.89	0	0	6	0
27.99	79.11	0	1	10.63	1
28.02	57.43	0	0	50.97	0
28.16	64.88	0	1	58.33	0
28.37	70.78	0	1	5.07	1
28.48	76.05	0	0	13.27	0
28.56	59.62	0	0	57.67	0
28.69	87.06	0	0	120	0
28.71	89.54	1	1	15.6	1
28.89	111.19	0	0	100.4	0
29	88.64	0	0	4	0
29.06	80.85	0	0	3.17	0
29.31	36.83	1	0	7.5	0
29.37	71.38	0	0	103.4	0
29.61	74.65	0	0	20.53	0
29.81	56.73	1	1	4.23	0
29.84	81.48	0	1	1.47	0
29.91	109.84	0	0	120	0
29.93	85.74	0	0	23	0
30	39.32	1	1	0.47	1
30.02	86.38	0	0	97.4	0
30.07	75.28	0	0	120	0
30.13	77.53	0	0	110.53	0
30.16	62.28	0	1	0.87	0
30.2	71.55	1	1	17.97	1
30.28	78.64	1	0	28.23	0
30.35	16.45	1	1	1.4	1
30.49	54.14	0	0	81.67	0
30.49	55.08	1	1	12.13	1
30.64	75.18	0	0	120	0
30.85	81.21	1	1	14.73	1
31.28	78.57	0	0	75	0
31.46	78.87	1	1	6.03	1
31.55	52.8	0	1	44.77	0
31.59	53.17	0	0	53.27	0
31.6	70.7	0	0	12.17	0
31.6	65.95	1	1	0.63	0
31.61	66.84	0	0	97	0
31.63	62.97	1	1	40.87	1
31.76	92.66	0	0	120	0
31.77	55.68	0	0	64.97	0
31.82	69.8	0	0	35.87	0
31.92	71.15	0	0	83	0
32.09	114.32	0	0	46.87	0
32.12	21.68	0	0	120	0
32.39	64.15	1	1	34.07	1
32.4	69.56	0	0	52.53	0
32.55	61.82	0	1	58.6	0
32.89	91.55	0	1	29.57	0
33	84.62	0	1	2.37	1
33.06	79.65	1	1	38	1
33.08	94.08	0	1	24.73	0
33.09	92.75	0	0	36.03	0
33.16	75.65	0	0	19.77	0
33.3	63.63	1	1	21.57	1
33.31	63.91	1	1	17.47	1
33.34	89.19	0	0	120	0
33.38	61.35	1	1	18.37	1
33.63	46.06	1	0	27.8	0
33.9	201.65	0	0	4	0
33.94	85.6	0	0	111.73	0
34.03	32.55	0	1	11	0
34.24	93.9	0	0	119.23	0
34.33	102.29	0	1	1.77	1
34.46	49.92	0	1	0.97	1
34.48	65.71	1	0	25.03	0
34.95	65	0	0	120	0
35.08	82.59	0	0	107.07	0
35.19	73.88	1	1	28.6	0
35.2	108.37	0	1	0.83	1
35.22	97.33	1	1	18	1
35.22	91.62	0	0	72.97	0
35.44	82.69	0	0	73	0
35.46	75.41	0	1	21.97	1
35.57	89.48	0	1	34.5	0
35.72	85.06	0	0	120	0
35.85	77.09	0	0	120	0
35.97	71.75	1	1	21.9	1
36.18	83.24	0	0	15.8	0
36.5	73.91	0	0	76.63	0
36.53	97.66	1	1	6	1
36.62	82.44	0	0	66.83	0
36.66	93.01	0	0	120	0
36.86	56.93	1	1	4.93	1
36.92	164.4	0	0	86.2	0
37.33	54.2	0	1	54.5	1
37.44	49.28	0	0	39	0
37.46	73.77	0	0	52.8	0
37.66	100.82	0	0	20.2	0
37.66	102.91	0	0	37.43	0
37.75	88.43	1	1	1.07	0
37.97	88.2	0	0	120	0
38.01	58.61	0	0	120	0
38.03	89.26	0	0	4	0
38.1	113.63	0	0	120	0
38.12	90.5	0	0	120	0
38.2	54.18	1	1	5.23	1
38.2	95.13	0	0	37.2	0
38.27	36.7	0	1	1.63	0
38.41	123.92	0	0	120	0
38.51	80.06	0	0	14	0
38.63	71.22	0	0	120	0
38.75	78.35	1	1	17.33	0
38.97	94.52	1	1	13.23	1
39.21	74.19	0	0	120	0
39.44	107.21	0	0	96.13	0
39.56	60.61	0	1	112	0
39.77	95.11	0	0	53.97	0
39.82	97.58	0	0	78.27	0
39.91	126.95	1	1	16.9	1
40	99.53	0	0	100.27	0
40.06	87.76	0	1	44.7	0
40.32	59.07	1	1	14.93	1
40.37	88.96	1	1	56.03	1
40.46	100.16	0	1	60.73	0
40.5	105.03	0	1	62.03	0
40.57	128.82	0	1	38.7	0
40.92	96.47	0	0	92.53	0
40.98	58.73	0	0	118.17	0
41.03	104.03	0	0	120	0
41.27	121.23	0	1	56.53	0
41.27	71.38	1	1	10.83	1
41.32	108.76	0	0	61.73	0
41.38	58.73	0	0	111.3	0
41.69	90.75	1	0	18.83	0
42.31	96	0	0	60.83	0
42.6	89.9	0	0	3	0
42.77	86.11	1	0	9.67	0
42.79	95.91	1	1	81.5	1
42.85	76.29	0	0	6	0
42.89	71.96	0	0	104.9	0
43.05	81.25	0	0	39.23	0
43.13	60.1	1	1	60.83	1
43.3	78.35	1	0	25.43	0
43.41	100.06	1	1	2	1
43.61	106.55	0	1	120	0
43.9	113.99	0	0	23	0
43.97	92.27	0	1	67.77	0
44.15	91.99	0	0	120	0
44.44	121.77	0	0	32.63	0
44.73	95.13	0	0	120	0
44.86	93.19	0	0	24.7	0
44.86	102.1	0	0	60.67	0
44.91	92.1	0	0	75.47	0
45	51.12	0	1	120	1
45.2	100.87	0	0	34.63	0
45.28	102.23	0	1	18.87	1
46.38	91.2	0	0	6.17	0
46.7	19.96	0	0	106.77	0
46.83	149.74	1	1	27.53	1
47.14	78.28	1	1	36.17	1
47.24	156.57	0	0	69.17	0
48.16	93.74	0	0	11	0
48.48	81.06	0	0	120	0
48.95	102.74	0	0	49.77	0
49.51	110.15	1	1	5.07	1
49.78	118.64	0	0	42.3	0
49.88	74.43	0	0	18.33	0
50.11	102.62	0	0	18.47	0
50.25	118.87	1	0	4.1	0
50.34	97.66	0	0	29.23	0
50.55	76.46	0	0	18.9	0
50.95	112.07	0	0	97.33	0
51.06	126.35	0	0	20.27	0
51.31	100.99	1	0	17.77	0
51.54	114	0	0	70	0
51.89	146.85	0	0	120	0
51.9	107.25	1	1	20.67	1
52.18	110.65	0	0	70.57	0
52.19	141.39	0	0	4.17	0
52.21	134.64	0	0	24.57	0
52.28	92.65	0	0	10.83	0
52.5	112.19	0	0	24.17	0
52.61	77.59	0	1	0.8	1
52.77	112.05	0	0	66.1	0
52.78	123.41	0	0	25.7	0
53.15	115.44	1	1	7.77	1
53.51	116.15	1	1	4	1
53.69	111.94	0	0	96.07	0
54.25	132.3	0	0	20	0
54.38	142.53	0	0	25.07	0
54.46	106.32	0	0	26.73	0
54.72	109.03	0	0	30.57	0
54.75	99.7	0	0	120	0
54.9	77.64	0	0	117.13	0
55.03	137.61	1	0	21.23	0
55.1	108.97	1	1	45.4	1
55.16	147.49	0	1	95.37	0
55.48	121.23	0	0	5	0
55.72	87.27	1	1	35.8	1
55.82	112.18	0	0	4	0
56.17	156.95	0	0	9.5	0
56.27	115.24	1	1	70.57	1
56.29	123.51	0	0	49.3	0
56.29	130.43	0	0	46.27	0
56.4	130.03	0	0	60.43	0
56.45	101.59	1	1	2.03	1
56.48	93.19	0	0	49.8	0
56.6	107.74	1	1	14.83	1
56.9	112.64	0	0	50.27	0
57.21	126.67	0	0	16.43	0
57.32	135.58	0	0	89.1	0
57.61	138.15	0	0	63.67	0
58.38	124.62	0	0	120	0
58.54	87.54	0	0	103.1	0
58.66	105.82	1	1	36.67	0
58.86	125.66	1	0	11.53	0
59.12	132.38	1	1	24.7	1
59.22	149.61	0	0	71.63	0
59.38	127.24	0	0	24	0
59.58	101.47	0	0	53	0
59.95	116.43	0	0	18.07	0
60.18	129.47	0	0	63.6	0
60.5	147.22	0	0	51.4	0
60.61	99.33	0	0	25.63	0
60.62	150.12	0	0	51.27	0
60.78	142.13	0	1	62.67	0
60.96	136.84	0	1	28	0
61	119.32	0	0	20.2	0
61.4	125.13	0	1	17.33	0
61.59	132.13	0	1	41.97	1
61.91	119.64	0	1	46.03	0
61.97	112.26	0	0	14.37	0
62.08	122.28	0	0	60	0
62.19	156.3	0	0	21.4	0
62.42	65.99	0	0	95.43	0
62.73	157.85	0	0	54.47	0
62.96	138.88	1	1	10.07	1
63.87	138.84	1	1	18.23	1
63.93	125.76	0	0	120	0
64.24	123.64	0	0	56.23	0
64.24	148.85	1	0	89.37	0
64.25	107.84	0	0	106.67	0
65.07	177.44	0	0	56.1	0
65.46	143.82	0	0	110.57	0
65.51	148.12	0	0	47.6	0
65.62	112.27	0	1	4.4	1
66.18	140.98	0	0	59.8	0
66.23	148.85	0	0	57.17	0
67.04	146.22	1	1	17.83	1
67.09	126.52	0	0	67.93	0
67.16	137.34	1	1	73	1
67.32	117.93	0	0	115.33	0
67.38	149.23	0	0	57.83	0
67.47	140.24	0	0	59.23	0
67.69	125.06	1	1	2.33	1
68.08	134.7	0	0	120	0
68.22	157.34	1	1	5.33	1
68.27	155.34	0	0	79.37	0
69.27	132.1	1	1	0.57	1
69.34	145.52	0	0	38.97	0
69.44	125.2	1	0	18.97	0
69.45	136.31	0	1	31.23	0
69.61	153.66	0	1	4.87	0
69.7	149.25	0	0	120	0
69.74	110.12	1	1	0.23	1
69.91	161.6	0	0	63.07	0
69.92	110.94	0	0	65.37	0
70.01	140.76	0	0	3	0
70.03	131.56	1	1	5	1
70.07	141.8	0	0	99.03	0
70.74	161.37	0	0	113.4	0
71.11	145.37	1	1	10.93	1
71.12	158.18	1	1	2.17	1
71.36	152.77	0	0	31.73	0
71.6	163.02	1	0	1.47	0
72.01	130.39	0	0	66.53	0
72.06	100.28	0	0	18.33	0
72.28	149.85	1	0	6.73	0
72.29	150.85	0	0	109.1	0
73.09	107.93	0	1	23	0
73.61	162.72	0	1	29.2	0
73.72	161.11	0	0	29.43	0
74.03	148.18	0	1	2.57	0
76.01	87.22	1	0	9.53	0
76.1	160.13	1	1	6.6	1
76.77	149.45	1	1	11.2	1
76.84	152.62	0	0	14.33	0
76.84	176.12	0	0	68.23	0
76.88	160.01	0	0	60.83	0
76.99	132.76	0	0	69.67	0
77.03	119.25	0	0	71.8	0
77.2	156.25	0	0	69	0
77.83	172.53	0	1	0.07	0
79.01	149.97	1	1	2.17	1
79.09	131.55	1	0	9.2	0
79.35	146.83	0	0	77.77	0
80.5	136.61	0	1	97.33	0
81.12	168.08	1	1	5.27	1
81.19	129.81	1	1	6.8	1
81.58	174.21	0	0	69.7	0
81.67	137.31	0	0	120	0
81.8	79.12	1	1	32.23	1
81.98	143.17	0	1	3.73	1
82.13	194.13	0	0	72.47	0
82.21	157.04	0	1	29.43	1
82.54	172.58	1	0	6.07	0
82.76	139.7	0	0	118.43	0
82.95	155.24	1	1	8.23	1
83.01	183.68	0	0	71.6	0
83.03	149.51	1	1	19.9	1
84.05	176.74	1	1	30	1
84.25	101.09	1	0	10.5	0
84.36	142.83	0	0	74.53	0
84.67	182.86	0	0	75.53	0
85.28	197.36	1	1	11.23	1
85.58	148.77	0	0	76.83	0
87.05	153.44	0	0	69.87	0
87.16	165.91	0	1	3.37	1
87.95	116.49	0	0	111.93	0
87.95	116.49	1	1	13.23	1
89.21	193.42	0	0	81.8	0
89.3	146.72	0	0	80.2	0
89.38	156.15	0	0	79.33	0
89.43	133.8	1	0	13.9	0
89.71	186.63	1	1	16.27	1
91.8	158.75	0	0	85.5	0
91.8	194.03	0	0	120	0
91.93	173.19	0	0	23.2	0
92.7	192.31	1	1	13.4	1
93.94	171.19	0	0	120	0
94.5	152.96	0	0	105.37	0
94.68	205.2	0	0	21.13	0
94.99	148.1	1	0	32.67	0
95.39	167.76	0	0	77.67	0
95.5	190.62	0	0	87.07	0
95.85	172.03	0	1	39.2	0
95.89	179.64	0	0	93	0
96	155.48	0	0	93.9	0
96.14	157.9	1	1	15.8	1
96.39	162.4	0	1	60.9	1
96.68	116.47	0	0	120	0
96.92	157.65	0	0	94.27	0
96.94	175.78	1	1	17.73	1
97.02	190.89	0	0	120	0
97.18	165.23	1	1	7.03	1
97.24	171.9	1	1	10.93	1
98.99	191.52	0	1	65.43	0
99.54	148.77	1	1	3.03	1
99.9	180.64	0	1	17.4	1
100.65	135.35	1	1	0.43	0
101.92	178.67	0	0	99.33	0
101.92	214.97	1	1	1.13	1
102.23	178.85	0	0	100.27	0
102.88	178.65	0	0	120	0
103.07	171.86	0	1	94.67	0
103.44	198.56	0	0	100.07	0
103.61	181.25	1	1	78.9	1
103.97	184.09	1	1	2.9	1
104.75	127.98	1	1	11.63	1
104.79	176.24	0	1	54.6	0
104.81	164.39	1	1	35.13	1
104.98	195.37	0	0	107.47	0
105.51	201.6	0	0	32.7	0
106.96	207.74	0	0	110.3	0
107.58	183.23	0	0	13.83	0
107.84	188.35	0	0	110.7	0
109.84	168.31	1	0	12.77	0
111.95	214.19	1	1	9.5	1
112.02	190.14	0	0	73	0
112.51	175.28	0	1	41.13	0
113.07	222.66	1	1	17.17	1
114.15	178.78	0	0	36	0
114.44	189.16	1	1	19.4	1
114.77	182.54	1	1	2.47	1
114.78	194.96	1	0	2.53	0
115.39	194.34	0	0	69.2	0
115.5	212.86	0	0	5	0
115.54	189.96	0	0	120	0
117.16	147.37	1	1	11.9	1
117.58	202.16	0	1	90.2	1
118.49	213.38	0	1	33.7	0
118.99	144.87	0	0	120	0
119.62	197.11	0	0	120	0
120.28	117.28	0	0	88.1	0
120.85	211.89	0	0	120	0
121.08	175.21	0	0	120	0
122.07	203.27	0	0	4	0
123.33	188.21	0	0	14.47	0
123.61	186.86	0	0	120	0
123.72	162.89	1	1	5.53	1
124.07	231.91	0	0	120	0
124.71	175.87	1	1	12.17	1
125.45	206.72	0	1	62.9	0
126.03	204.74	1	1	71.4	1
126.17	225.77	0	0	6	0
126.18	232.33	0	0	33.6	0
126.35	210.75	0	0	120	0
126.45	228.7	0	0	120	0
126.5	217.56	1	1	57.6	1
127.58	217.24	1	1	35.43	1
128.33	189.08	1	0	12	0
129.31	205.29	0	1	92.8	0
131.04	220.27	1	1	17.77	1
131.69	214.06	0	0	120	0
132.09	128.09	0	0	21.8	0
132.18	255.41	0	1	76.13	0
132.68	219.14	0	0	120	0
133.06	238.3	1	1	5.03	1
133.82	188.13	0	0	120	0
134.54	200.2	0	1	67.43	0
136.39	222.33	1	0	12.77	0
136.59	233.33	1	1	10	1
137.5	231.47	0	0	120	0
138.19	239.53	0	0	120	0
142.83	229.52	0	1	2.6	1
143.7	217.41	0	1	99.13	0
143.98	168.18	1	1	13.23	1
145.09	257.03	1	1	0.73	1
146.03	238.01	0	1	84.27	1
146.06	188.1	1	1	37.77	1
147.25	227.28	0	0	120	0
147.26	159.38	1	1	34.83	1
148.18	218.83	0	1	95.8	0
148.64	236.19	0	0	120	0
151.06	223.69	1	1	7.77	1
151.51	257.37	0	1	17.23	0
152.49	231.26	0	0	120	0
155.51	236.39	0	1	11.03	0
164.42	237.9	0	0	120	0
164.45	244.02	0	1	27.67	1
164.97	237.73	0	0	120	0
165.39	208.91	0	0	120	0
165.46	263.45	0	0	120	0
167.45	236.79	0	0	120	0
168.15	226.83	0	1	19.67	0
168.71	259.44	0	1	81.9	0
169.42	195.25	1	1	0.17	1
169.95	199.32	1	1	35.3	1
170.05	253.04	0	0	120	0
173.36	251.03	1	1	12.67	1
174.83	238.16	0	1	6.1	0
175.06	225.42	1	1	34.83	1
178.24	219.62	1	1	18.27	1
178.8	256.05	0	1	97.33	0
179.51	250.01	0	0	120	0
186.25	246.5	1	1	6.67	1
187.83	247.07	0	0	60	0
193.1	260.38	1	1	40.13	1
194.27	234.9	1	1	15.67	1
195.63	256.74	0	0	120	0
199.96	241.92	1	1	20.67	1
203.15	220.62	0	0	120	0
205.41	265.42	1	1	3.67	1
206.62	255.59	1	0	31.63	0
209.26	255.81	0	0	120	0
215.31	184.87	0	0	116.8	0
216.74	266.81	0	0	115.33	0
219.32	248.49	0	0	109.67	0
239.5	268.56	0	1	94	0
242.86	279.97	1	1	27.9	1
261.76	293.28	0	0	120	0

## Sheet: 3c and d
Type CRC	ATF6 high/low	status（0=alive， 1= dead）	time（months）
LOCRC	High	0	51
LOCRC	High	1	#N/A
LOCRC	High	1	11
LOCRC	High	1	15
EOCRC	High	1	37
LOCRC	High	0	49
LOCRC	High	0	107
LOCRC	High	0	137
LOCRC	High	0	87
LOCRC	High	0	83
LOCRC	High	1	35
LOCRC	High	0	81
EOCRC	High	0	136
LOCRC	High	1	17
LOCRC	High	1	18
LOCRC	High	1	#N/A
LOCRC	High	1	31
LOCRC	High	0	83
LOCRC	High	0	56
LOCRC	High	0	105
LOCRC	High	1	52
EOCRC	High	0	137
LOCRC	High	1	72
LOCRC	High	0	49
LOCRC	High	1	5
LOCRC	High	0	53
LOCRC	High	0	83
LOCRC	High	0	63
LOCRC	High	1	35
LOCRC	High	1	2
LOCRC	High	0	133
LOCRC	High	1	35
LOCRC	High	0	83
LOCRC	High	0	52
LOCRC	High	1	48
EOCRC	High	0	132
LOCRC	High	0	73
LOCRC	High	1	2
LOCRC	High	1	#N/A
LOCRC	High	0	50
LOCRC	High	0	121
EOCRC	High	0	128
LOCRC	High	0	95
LOCRC	High	0	113
LOCRC	High	0	47
LOCRC	High	1	2
EOCRC	High	0	53
LOCRC	High	0	96
LOCRC	High	0	79
LOCRC	High	0	97
LOCRC	High	0	79
LOCRC	High	0	92
LOCRC	High	1	3
EOCRC	Low	0	84
LOCRC	Low	1	64
LOCRC	Low	1	8
LOCRC	Low	1	29
LOCRC	Low	0	136
LOCRC	Low	0	85
LOCRC	Low	0	52
LOCRC	Low	1	64
LOCRC	Low	1	12
EOCRC	Low	1	42
LOCRC	Low	0	126
LOCRC	Low	0	74
EOCRC	Low	1	29
LOCRC	Low	1	#N/A
LOCRC	Low	1	29
LOCRC	Low	1	4
LOCRC	Low	1	21
EOCRC	Low	0	84
LOCRC	Low	0	98
LOCRC	Low	0	107
EOCRC	Low	0	64
LOCRC	Low	0	51
LOCRC	Low	1	98
LOCRC	Low	0	52
LOCRC	Low	0	72
LOCRC	Low	1	26
LOCRC	Low	1	31
LOCRC	Low	0	65
LOCRC	Low	0	149
LOCRC	Low	1	23
LOCRC	Low	1	14
LOCRC	Low	0	134
LOCRC	Low	0	129
LOCRC	Low	1	#N/A
LOCRC	Low	0	53
LOCRC	Low	0	112
LOCRC	Low	1	12
LOCRC	Low	1	38
LOCRC	Low	0	80
LOCRC	Low	0	132
EOCRC	Low	0	85
LOCRC	Low	0	83
EOCRC	Low	0	53
LOCRC	Low	1	14
LOCRC	Low	1	65
EOCRC	Low	1	11
EOCRC	Low	1	18
EOCRC	Low	#N/A	#N/A
LOCRC	Low	0	108
LOCRC	Low	0	96
LOCRC	Low	0	106
LOCRC	Low	0	87
EOCRC	Low	#N/A	#N/A
LOCRC	Low	0	148
LOCRC	Low	1	2
LOCRC	Low	1	41
LOCRC	Low	1	5
LOCRC	Low	0	48
LOCRC	Low	1	12
EOCRC	Low	0	106
LOCRC	Low	0	84
LOCRC	Low	1	0
EOCRC	Low	1	10
EOCRC	Low	0	129
LOCRC	Low	1	39
LOCRC	Low	0	74
LOCRC	Low	0	126
LOCRC	Low	0	131
LOCRC	Low	0	80
LOCRC	Low	1	0
LOCRC	Low	0	51
LOCRC	Low	0	51
LOCRC	Low	0	129
LOCRC	Low	1	7
LOCRC	Low	1	20
LOCRC	Low	1	9
EOCRC	Low	0	117
LOCRC	Low	0	134
LOCRC	Low	0	50
LOCRC	Low	1	49
LOCRC	Low	0	131
LOCRC	Low	0	84
EOCRC	Low	0	48
LOCRC	Low	1	42
LOCRC	Low	1	18
EOCRC	Low	0	127
LOCRC	Low	0	49
LOCRC	Low	0	132
LOCRC	Low	0	80
EOCRC	Low	1	10
LOCRC	Low	0	65
EOCRC	Low	0	81
LOCRC	Low	1	65
LOCRC	Low	1	1
LOCRC	Low	0	79
LOCRC	Low	0	87
LOCRC	Low	0	114
LOCRC	Low	0	107
LOCRC	Low	0	126
LOCRC	Low	1	19
LOCRC	Low	0	105
LOCRC	Low	0	54
LOCRC	Low	0	49
LOCRC	Low	1	38
LOCRC	Low	0	133
LOCRC	Low	1	56
LOCRC	Low	1	25
LOCRC	Low	0	87
EOCRC	Low	0	126
LOCRC	Low	0	121
LOCRC	Low	0	85
LOCRC	Low	1	19
EOCRC	Low	0	149
LOCRC	Low	0	119
LOCRC	Low	0	112
LOCRC	Low	1	24
LOCRC	Low	0	84
LOCRC	Low	#N/A	#N/A
LOCRC	Low	0	129
LOCRC	Low	1	0
LOCRC	Low	1	6
EOCRC	Low	0	90
LOCRC	Low	0	106
EOCRC	Low	1	9
LOCRC	Low	1	51
LOCRC	Low	1	17
LOCRC	Low	1	1
LOCRC	Low	0	52
LOCRC	Low	0	149
EOCRC	Low	0	92
EOCRC	Low	0	57
EOCRC	Low	1	54
LOCRC	Low	#N/A	#N/A
EOCRC	Low	0	85
LOCRC	Low	1	20
EOCRC	Low	1	52
LOCRC	Low	0	53
LOCRC	Low	0	95
LOCRC	Low	1	2
LOCRC	Low	0	127
LOCRC	Low	0	84
LOCRC	Low	0	54
LOCRC	Low	0	87
LOCRC	Low	0	111
LOCRC	Low	0	128
LOCRC	Low	1	0
LOCRC	Low	1	13
LOCRC	Low	1	31
LOCRC	Low	0	119
LOCRC	Low	1	0
LOCRC	Low	0	79
LOCRC	Low	1	1
EOCRC	Low	1	73
LOCRC	Low	0	62
EOCRC	Low	1	23
EOCRC	Low	1	1
EOCRC	Low	1	86
LOCRC	Low	1	#N/A
EOCRC	Low	0	106
LOCRC	Low	0	121
LOCRC	Low	#N/A	#N/A
LOCRC	Low	0	137
LOCRC	Low	0	127
EOCRC	Low	0	70
LOCRC	Low	1	#N/A
LOCRC	Low	0	95
LOCRC	Low	0	72
LOCRC	Low	0	126
EOCRC	Low	0	70
LOCRC	Low	1	#N/A
LOCRC	Low	1	6
LOCRC	Low	1	53
LOCRC	Low	0	88
LOCRC	Low	0	49
LOCRC	Low	1	60
EOCRC	Low	1	10
LOCRC	Low	0	105
LOCRC	Low	1	26
LOCRC	Low	0	65
EOCRC	Low	0	52
LOCRC	Low	#N/A	#N/A
LOCRC	Low	1	49
LOCRC	Low	0	128
LOCRC	Low	0	50
LOCRC	Low	0	65
LOCRC	Low	#N/A	#N/A
LOCRC	Low	1	5
LOCRC	Low	#N/A	#N/A
LOCRC	Low	0	119
LOCRC	Low	0	105
EOCRC	Low	1	97
EOCRC	Low	0	49
LOCRC	Low	0	83
LOCRC	Low	0	102
LOCRC	Low	0	52
LOCRC	Low	1	32
LOCRC	Low	0	80
LOCRC	Low	1	5
LOCRC	Low	0	60
LOCRC	Low	0	70
EOCRC	Low	0	106
LOCRC	Low	0	84
LOCRC	Low	1	44
EOCRC	Low	1	37
LOCRC	Low	0	59
LOCRC	Low	1	53
LOCRC	Low	1	12
LOCRC	Low	0	106
LOCRC	Low	0	81
LOCRC	Low	1	31
LOCRC	Low	#N/A	#N/A
LOCRC	Low	0	113
LOCRC	Low	1	29
LOCRC	Low	0	47
EOCRC	Low	0	98
LOCRC	Low	1	20
LOCRC	Low	1	45
LOCRC	Low	0	49
LOCRC	Low	1	29
LOCRC	Low	0	51
LOCRC	Low	#N/A	#N/A
LOCRC	Low	#N/A	#N/A
EOCRC	Low	0	121
LOCRC	Low	0	79
LOCRC	Low	1	41
LOCRC	Low	0	69
LOCRC	Low	1	43
LOCRC	Low	#N/A	#N/A
LOCRC	Low	1	97
LOCRC	Low	0	54
LOCRC	Low	#N/A	#N/A
LOCRC	Low	1	12
LOCRC	Low	0	112
LOCRC	Low	1	34
LOCRC	Low	1	83
EOCRC	Low	1	5
LOCRC	Low	0	90
LOCRC	Low	#N/A	#N/A
LOCRC	Low	0	81
LOCRC	Low	0	53
EOCRC	Low	1	55
LOCRC	Low	1	1
LOCRC	Low	0	96
LOCRC	Low	1	0
LOCRC	Low	1	#N/A
LOCRC	Low	1	43
EOCRC	Low	0	47
EOCRC	Low	0	86
LOCRC	Low	0	47
EOCRC	Low	0	81
LOCRC	Low	0	98
LOCRC	Low	1	14
LOCRC	Low	0	132
LOCRC	Low	1	20
LOCRC	Low	0	74
LOCRC	Low	1	1
EOCRC	Low	1	50
LOCRC	Low	0	54

## Sheet: 3e
TCGA Case	DFS Time (months)	FASN+ATF6 unaltered	ATF6 only amp_gain	ATF6+FASN amp_gain
TCGA-A8-A083	0		0
TCGA-A8-A096	0		0
TCGA-A8-A09G	0		0
TCGA-86-8281	0		0
TCGA-BR-8679	0		0
TCGA-BR-A4CR	0		0
TCGA-QN-A5NN	0		0
TCGA-AC-A7VC	0.0328763		0
TCGA-C8-A275	0.0328763		0
TCGA-C8-A1HJ	0.164382		0
TCGA-QR-A70D	0.230134		0
TCGA-SL-A6JA	0.230134		0
TCGA-AN-A0XP	0.295887		0
TCGA-DD-A4NR	0.295887		0
TCGA-AN-A03X	0.328764		0
TCGA-AN-A03Y	0.328764		0
TCGA-AN-A0FX	0.328764		0
TCGA-AN-A0XN	0.328764		0
TCGA-AN-A0XR	0.328764		0
TCGA-DD-A3A8	0.36164		0
TCGA-DD-AADM	0.394516		0
TCGA-4E-A92E	0.427393		0
TCGA-2G-AAGT	0.493145		1
TCGA-D1-A0ZR	0.558898		0
TCGA-97-7938	0.591774		0
TCGA-5C-AAPD	0.657527		0
TCGA-D1-A165	0.657527		0
TCGA-D8-A73W	0.690403		1
TCGA-2Y-A9H3	0.72328		1
TCGA-LN-A4MQ	0.821909		1
TCGA-E9-A245	0.854785		0
TCGA-IG-A3Y9	0.854785		0
TCGA-DD-AAE8	0.920538		1
TCGA-86-8278	0.953414		1
TCGA-A8-A08A	0.986291		0
TCGA-WQ-A9G7	0.986291		0
TCGA-04-1341	1.08492		0
TCGA-AC-A8OQ	1.1178		0
TCGA-E9-A1RD	1.1178		0
TCGA-BR-8487	1.1178		0
TCGA-NC-A5HH	1.21643		0
TCGA-W5-AA34	1.31505		1
TCGA-Z6-A9VB	1.31505		0
TCGA-DD-AAD0	1.54519		1
TCGA-D1-A17A	1.57806		0
TCGA-D8-A27P	1.61094		0
TCGA-W5-AA2Q	1.64382		0
TCGA-AC-A6NO	1.67669		0
TCGA-UB-A7MD	1.70957		0
TCGA-LN-A8I0	1.87395		1
TCGA-OK-A5Q2	2.10409		0
TCGA-KR-A7K0	2.13696		0
TCGA-MP-A4TC	2.43285		0
TCGA-E2-A10A	2.46573		1
TCGA-BH-A0HO	2.4986		0
TCGA-BH-A0DS	2.56436		0
TCGA-E9-A1R3	2.56436		0
TCGA-J4-AATZ	2.59723		1
TCGA-LL-A6FQ	2.63011		0
TCGA-DS-A0VL	2.66298		0
TCGA-Z6-AAPN	2.66298		0
TCGA-CC-A8HT	2.72874		1
TCGA-DD-AACH	2.72874		1
TCGA-DD-A4NK	2.926		1
TCGA-2G-AAG0	2.95887		1
TCGA-RC-A7SH	2.99175		1
TCGA-HP-A5MZ	2.99175		0
TCGA-C5-A1BF	3.0575		1
TCGA-58-8392	3.15613		1
TCGA-HZ-A77O	3.22188		1
TCGA-61-2009	3.32051		1
TCGA-WX-AA47	3.38626		1
TCGA-DD-AACQ	3.45202		1
TCGA-DD-AAE6	3.45202		1
TCGA-24-1843	3.48489		0
TCGA-FP-7735	3.48489		0
TCGA-DD-AACL	3.51777		0
TCGA-DD-AAE4	3.64928		1
TCGA-D1-A160	3.68215		0
TCGA-LN-A7HZ	3.84653		1
TCGA-E2-A1IL	3.87941		0
TCGA-IG-A4QS	3.87941		0
TCGA-DD-AACF	3.91229		1
TCGA-IS-A3K7	3.91229		1
TCGA-DD-A1EH	3.94516		1
TCGA-D1-A16V	3.94516		0
TCGA-AA-3552	4.01091		1
TCGA-AG-A00Y	4.04379		1
TCGA-V1-A9O5	4.07667		1
TCGA-DD-A4NQ	4.14242		1
TCGA-55-8092	4.1753		1
TCGA-EJ-A7NM	4.20817		0
TCGA-D1-A102	4.43831		0
TCGA-3B-A9HS	4.56981		1
TCGA-86-8056	4.56981		0
TCGA-IG-A8O2	4.66844		0
TCGA-AO-A0JA	4.70132		1
TCGA-CC-A8HV	4.89858		1
TCGA-24-0982	5.03008		1
TCGA-AR-A0TR	5.26022		0
TCGA-BH-A6R9	5.26022		0
TCGA-92-8064	5.26022		0
TCGA-E7-A3Y1	5.35885		0
TCGA-DD-A4NN	5.45747		1
TCGA-AN-A0XW	5.58898		0
TCGA-AN-A0FF	5.65473		0
TCGA-BH-A0HK	5.85199		0
TCGA-HP-A5N0	5.88487		1
TCGA-85-6798	5.91774		1
TCGA-LN-A49K	5.91774		0
TCGA-CC-A5UD	5.9835		1
TCGA-AG-3600	6.04925		0
TCGA-CN-A498	6.115		1
TCGA-FD-A6TC	6.14788		0
TCGA-BR-8360	6.18075		0
TCGA-AX-A05Y	6.37801		1
TCGA-AC-A3EH	6.47664		0
TCGA-DD-AAED	6.50952		1
TCGA-HU-A4GU	6.57527		0
TCGA-DS-A7WI	6.77253		1
TCGA-BC-A3KG	6.87116		1
TCGA-XE-A8H1	6.87116		0
TCGA-XR-A8TE	6.90403		1
TCGA-AN-A0FS	6.90403		0
TCGA-OR-A5LL	7.00266		1
TCGA-FI-A2EX	7.00266		1
TCGA-AN-A0FK	7.00266		0
TCGA-D1-A17B	7.00266		0
TCGA-E9-A249	7.13417		0
TCGA-AN-A0FN	7.16704		0
TCGA-BC-A8YO	7.2328		1
TCGA-AN-A0AK	7.3643		0
TCGA-BR-8381	7.3643		0
TCGA-LN-A4MR	7.43006		1
TCGA-L5-A4OX	7.43006		0
TCGA-AN-A0AL	7.46293		0
TCGA-XR-A8TF	7.59444		1
TCGA-55-7284	7.59444		1
TCGA-HV-A5A4	7.62731		0
TCGA-A4-7287	7.69307		1
TCGA-55-8301	7.82457		1
TCGA-KR-A7K7	7.85745		1
TCGA-24-1419	7.85745		0
TCGA-DD-A73B	7.89032		1
TCGA-FX-A8OO	8.05471		0
TCGA-FV-A3I1	8.12046		0
TCGA-09-0365	8.25196		1
TCGA-JW-A852	8.28484		0
TCGA-13-0727	8.31772		1
TCGA-EW-A1IY	8.4821		0
TCGA-MA-AA42	8.51498		0
TCGA-44-A4SU	8.54785		1
TCGA-2Y-A9HB	8.54785		0
TCGA-09-1674	8.54785		0
TCGA-D1-A0ZQ	8.54785		0
TCGA-CC-A3MA	8.58073		1
TCGA-ED-A7XO	8.6136		1
TCGA-3X-AAVA	8.67936		1
TCGA-62-A46P	8.77799		1
TCGA-E2-A15K	9.041		0
TCGA-XY-A9T9	9.23825		0
TCGA-29-1702	9.40264		1
TCGA-BH-AB28	9.43551		0
TCGA-KP-A3W1	9.46839		0
TCGA-HV-A5A5	9.50127		0
TCGA-LN-A9FP	9.53414		1
TCGA-MI-A75C	9.56702		0
TCGA-EP-A2KA	9.63277		1
TCGA-13-0757	9.63277		1
TCGA-W5-AA2T	9.69852		1
TCGA-BH-A8FY	9.69852		0
TCGA-24-1920	9.79715		0
TCGA-MI-A75H	9.89578		1
TCGA-AP-A0LH	9.92866		1
TCGA-38-7271	9.99441		1
TCGA-A5-A0GV	9.99441		1
TCGA-A8-A08L	9.99441		0
TCGA-91-6831	10.1917		0
TCGA-D1-A17M	10.2245		0
TCGA-5S-A9Q8	10.2903		0
TCGA-LN-A49L	10.4547		0
TCGA-BH-A42T	10.5204		0
TCGA-EW-A1PE	10.5204		0
TCGA-CF-A9FL	10.5862		1
TCGA-B5-A0K7	10.5862		1
TCGA-A2-A25F	10.5862		0
TCGA-A7-A3IZ	10.5862		0
TCGA-5C-A9VH	10.5862		0
TCGA-23-1110	10.7177		1
TCGA-HB-A3L4	10.7177		1
TCGA-A7-A5ZW	10.7177		0
TCGA-BH-A0GZ	10.7834		0
TCGA-5C-A9VG	10.7834		0
TCGA-DE-A4MC	10.9149		1
TCGA-EO-A1Y5	10.9149		0
TCGA-86-8674	10.9807		1
TCGA-EY-A1GQ	10.9807		1
TCGA-44-A47F	11.0793		0
TCGA-MP-A4TJ	11.1451		0
TCGA-D1-A17R	11.1451		0
TCGA-AP-A05O	11.178		1
TCGA-ZS-A9CG	11.2108		0
TCGA-A5-A7WJ	11.2108		0
TCGA-A7-A3J1	11.2766		0
TCGA-DD-AACV	11.3095		1
TCGA-BG-A3EW	11.3095		0
TCGA-CF-A8HX	11.3423		0
TCGA-WJ-A86L	11.3423		0
TCGA-22-5481	11.3752		1
TCGA-W8-A86G	11.4081		0
TCGA-DX-A3U7	11.4738		1
TCGA-JL-A3YX	11.5725		0
TCGA-43-A474	11.6054		0
TCGA-G3-A25Y	11.6711		1
TCGA-VT-A80J	11.6711		1
TCGA-10-0933	11.704		1
TCGA-DD-AACN	11.7369		1
TCGA-29-A5NZ	11.7697		1
TCGA-HU-A4GH	11.7697		0
TCGA-E2-A1LE	11.8684		1
TCGA-CF-A9FF	11.8684		0
TCGA-G3-AAV7	11.8684		0
TCGA-5X-AA5U	11.8684		0
TCGA-HZ-7925	11.967		1
TCGA-A7-A426	11.967		0
TCGA-A8-A0A1	11.9999		0
TCGA-CC-A7IH	11.9999		0
TCGA-A8-A08X	12.0327		1
TCGA-FV-A3R3	12.0327		0
TCGA-XE-AAO4	12.0656		0
TCGA-CD-5804	12.0985		0
TCGA-E7-A3X6	12.1314		1
TCGA-ZS-A9CD	12.1971		1
TCGA-D8-A1JS	12.1971		0
TCGA-EW-A1IW	12.1971		0
TCGA-G3-AAV2	12.23		0
TCGA-AC-A6IX	12.2629		0
TCGA-AN-A0XO	12.3286		0
TCGA-C8-A1HE	12.3286		0
TCGA-FB-A78T	12.3286		0
TCGA-CA-5255	12.3615		0
TCGA-CD-8530	12.3944		0
TCGA-CF-A47V	12.4601		0
TCGA-VT-AB3D	12.4601		0
TCGA-25-1634	12.493		1
TCGA-C8-A8HQ	12.493		0
TCGA-CD-8525	12.5916		0
TCGA-CA-5254	12.6903		0
TCGA-BC-A69I	12.7231		0
TCGA-49-AARE	12.756		1
TCGA-BR-8588	12.7889		0
TCGA-85-A511	12.8218		1
TCGA-ED-A7PY	12.8218		0
TCGA-DD-AAW2	12.8547		1
TCGA-13-0726	12.8875		1
TCGA-CR-7389	12.8875		0
TCGA-34-2605	12.9533		1
TCGA-E7-A85H	12.9533		0
TCGA-EX-A8YF	13.019		1
TCGA-A8-A0A4	13.019		0
TCGA-61-1903	13.019		0
TCGA-2Y-A9H8	13.0848		1
TCGA-LD-A7W6	13.282		0
TCGA-ED-A8O5	13.3478		0
TCGA-C8-A8HR	13.4136		0
TCGA-D8-A27G	13.4464		0
TCGA-69-8254	13.4464		0
TCGA-B5-A0K9	13.4464		0
TCGA-EA-A78R	13.4793		0
TCGA-DD-AA3A	13.4793		0
TCGA-GM-A5PV	13.5451		0
TCGA-FP-8211	13.5779		0
TCGA-SC-A6LN	13.6108		0
TCGA-DD-AACP	13.6437		0
TCGA-44-A4SS	13.6437		0
TCGA-A7-A425	13.7752		1
TCGA-BG-A186	13.7752		0
TCGA-4G-AAZT	13.8081		0
TCGA-S3-AA11	13.8409		0
TCGA-BH-A0DK	13.9067		0
TCGA-AJ-A3OL	13.9396		1
TCGA-AA-3561	13.9396		0
TCGA-D6-A6EP	13.9396		0
TCGA-EA-A5ZE	13.9724		1
TCGA-69-8253	14.0053		0
TCGA-22-5489	14.0711		1
TCGA-90-7964	14.0711		0
TCGA-D8-A1Y3	14.1368		0
TCGA-QR-A70R	14.2026		0
TCGA-FG-8185	14.2355		0
TCGA-91-8497	14.2683		0
TCGA-D7-A4YT	14.2683		0
TCGA-VQ-A8PY	14.3341		0
TCGA-A1-A0SD	14.367		0
TCGA-ES-A2HT	14.3998		0
TCGA-EY-A214	14.3998		0
TCGA-D8-A27I	14.4327		0
TCGA-EM-A3O3	14.4985		0
TCGA-AC-A5EI	14.5313		0
TCGA-55-7725	14.5313		0
TCGA-B6-A0WW	14.6957		1
TCGA-D8-A1JU	14.6957		0
TCGA-AX-A0IS	14.7286		1
TCGA-D8-A1XG	14.7286		0
TCGA-RB-A7B8	14.7615		1
TCGA-23-1022	14.7944		1
TCGA-AC-A3OD	14.8272		0
TCGA-29-1778	14.9259		0
TCGA-DD-A39V	14.9587		1
TCGA-AC-A3TN	14.9916		0
TCGA-A8-A09V	15.0245		0
TCGA-DD-AADP	15.0574		0
TCGA-09-1667	15.1231		1
TCGA-BH-A0H0	15.156		0
TCGA-D8-A1XV	15.156		0
TCGA-DK-A3IU	15.1889		1
TCGA-55-8087	15.1889		0
TCGA-85-A512	15.2875		0
TCGA-QK-AA3J	15.3204		0
TCGA-XX-A899	15.3533		0
TCGA-LN-A49U	15.3533		0
TCGA-FC-7961	15.419		0
TCGA-BG-A0RY	15.419		0
TCGA-FD-A43Y	15.5834		0
TCGA-LT-A5Z6	15.5834		0
TCGA-AJ-A3NG	15.6163		0
TCGA-G3-AAV0	15.6491		0
TCGA-D7-A6F2	15.6491		0
TCGA-50-5066	15.682		1
TCGA-BH-A0E1	15.682		0
TCGA-95-7947	15.682		0
TCGA-55-7574	15.7149		1
TCGA-DD-AAEB	15.7149		0
TCGA-DD-AACO	15.7478		1
TCGA-55-7913	15.7806		1
TCGA-GC-A3OO	15.8135		0
TCGA-D8-A1XR	15.8464		0
TCGA-D1-A3DA	15.8793		0
TCGA-55-7573	16.0108		0
TCGA-LL-A6FR	16.0765		0
TCGA-ZM-AA0N	16.1094		1
TCGA-FU-A3EO	16.1094		0
TCGA-EY-A1GT	16.1094		0
TCGA-BT-A2LB	16.1752		0
TCGA-D8-A73U	16.1752		0
TCGA-4Z-AA7M	16.2738		0
TCGA-AC-A3HN	16.3067		0
TCGA-SN-A6IS	16.3067		0
TCGA-DI-A0WH	16.3067		0
TCGA-DD-A11D	16.3724		1
TCGA-S5-AA26	16.5368		0
TCGA-2G-AAFM	16.5368		0
TCGA-EW-A1J3	16.5697		0
TCGA-91-8496	16.6026		0
TCGA-MI-A75E	16.6683		0
TCGA-C8-A274	16.7012		0
TCGA-49-AAQV	16.7341		1
TCGA-13-0802	16.7669		1
TCGA-4Z-AA7O	16.8327		0
TCGA-A5-AB3J	16.8327		0
TCGA-D1-A0ZN	16.8327		0
TCGA-C8-A273	16.8656		0
TCGA-S2-AA1A	16.8656		0
TCGA-55-A4DF	16.9313		1
TCGA-AP-A0LO	16.9642		1
TCGA-EY-A5W2	16.9642		0
TCGA-CQ-A4CI	16.9971		1
TCGA-HZ-8637	16.9971		0
TCGA-AA-3866	17.03		0
TCGA-LL-A5YL	17.0628		0
TCGA-5R-AA1C	17.0957		0
TCGA-A2-A25C	17.1943		0
TCGA-FJ-A3ZF	17.2272		0
TCGA-IB-7891	17.2601		1
TCGA-E2-A15D	17.293		0
TCGA-BR-6456	17.293		0
TCGA-OL-A66O	17.3587		0
TCGA-B5-A11Z	17.3587		0
TCGA-HT-7475	17.4245		0
TCGA-A2-A0T5	17.4573		0
TCGA-DS-A7WH	17.5231		0
TCGA-YU-A94I	17.6217		0
TCGA-DD-AACC	17.6546		1
TCGA-K4-A5RJ	17.7204		0
TCGA-GC-A3WC	17.7532		0
TCGA-97-A4M3	17.7532		0
TCGA-AO-A1KT	17.7861		0
TCGA-UY-A9PD	17.819		0
TCGA-23-1030	17.8847		1
TCGA-24-1930	17.8847		1
TCGA-EL-A3GU	17.8847		1
TCGA-97-8172	17.9176		0
TCGA-13-0899	17.9834		1
TCGA-55-8203	17.9834		0
TCGA-D1-A1NZ	18.0162		0
TCGA-GM-A5PX	18.1149		0
TCGA-D8-A1JD	18.1477		0
TCGA-JW-AAVH	18.1477		0
TCGA-DD-AAE1	18.1477		0
TCGA-A1-A0SQ	18.2135		0
TCGA-BH-A0BD	18.2135		0
TCGA-VS-A9V2	18.2464		0
TCGA-DD-AADY	18.2464		0
TCGA-A7-A13E	18.2793		1
TCGA-94-7943	18.2793		1
TCGA-96-8169	18.3121		0
TCGA-A2-A0YJ	18.3779		1
TCGA-B6-A0WX	18.5094		1
TCGA-D8-A3Z6	18.5094		0
TCGA-55-8096	18.608		1
TCGA-AP-A054	18.608		1
TCGA-Q1-A73R	18.6409		0
TCGA-22-5483	18.6738		1
TCGA-D6-6827	18.6738		0
TCGA-D1-A16S	18.6738		0
TCGA-EP-A12J	18.7395		0
TCGA-DK-AA6T	18.8053		0
TCGA-S3-A6ZF	18.8053		0
TCGA-EY-A1GP	18.8381		0
TCGA-DD-AADV	18.871		0
TCGA-A2-A0T6	18.9039		0
TCGA-D8-A1JE	18.9039		0
TCGA-A8-A07F	18.9697		0
TCGA-D8-A1JI	18.9697		0
TCGA-CG-4466	18.9697		0
TCGA-A8-A0A2	19.0354		0
TCGA-85-8049	19.0354		0
TCGA-QR-A6GX	19.0354		0
TCGA-GV-A3JX	19.1012		0
TCGA-AQ-A7U7	19.1998		0
TCGA-AC-A23C	19.2327		0
TCGA-FD-A5BU	19.3313		0
TCGA-AC-A2QI	19.3313		0
TCGA-BG-A0M0	19.3313		0
TCGA-E2-A154	19.4299		0
TCGA-IE-A4EI	19.5286		0
TCGA-R2-A69V	19.5943		0
TCGA-55-A492	19.5943		0
TCGA-E2-A1L9	19.6601		0
TCGA-OL-A6VQ	19.7258		0
TCGA-DD-A39Z	19.7587		0
TCGA-EX-A69L	19.7916		0
TCGA-ZH-A8Y8	19.7916		0
TCGA-MM-A564	19.9559		0
TCGA-A8-A07E	19.9888		0
TCGA-EW-A1PB	19.9888		0
TCGA-GU-A764	20.0546		0
TCGA-D8-A1JJ	20.0875		0
TCGA-RX-A8JQ	20.0875		0
TCGA-BH-A2L8	20.1203		0
TCGA-29-1691	20.1532		1
TCGA-B5-A1MZ	20.1532		1
TCGA-97-A4LX	20.1861		0
TCGA-BG-A0LX	20.1861		0
TCGA-HT-A5R7	20.219		0
TCGA-BR-8486	20.219		0
TCGA-55-8508	20.2847		0
TCGA-BG-A0MU	20.2847		0
TCGA-44-4112	20.3505		1
TCGA-BH-A0HI	20.3833		0
TCGA-S8-A6BW	20.3833		0
TCGA-2G-AAGY	20.482		1
TCGA-JW-A5VK	20.482		0
TCGA-A2-A0T4	20.5148		0
TCGA-D8-A141	20.5806		0
TCGA-E2-A15L	20.5806		0
TCGA-S3-AA0Z	20.6792		0
TCGA-97-A4M7	20.6792		0
TCGA-55-A48Y	20.7121		0
TCGA-HM-A3JK	20.7779		0
TCGA-AJ-A6NU	20.7779		0
TCGA-23-1114	20.8436		1
TCGA-97-A4M5	20.8436		0
TCGA-A1-A0SI	20.8765		0
TCGA-86-8673	20.9094		1
TCGA-DD-AADL	20.9094		0
TCGA-AP-A05P	20.9094		0
TCGA-XF-AAMY	20.9422		1
TCGA-G3-A6UC	21.008		1
TCGA-D8-A1JP	21.008		0
TCGA-A8-A0A6	21.0409		0
TCGA-RC-A7S9	21.0409		0
TCGA-A2-A4S2	21.1395		0
TCGA-DD-AAEH	21.1724		1
TCGA-DD-AAE7	21.1724		0
TCGA-LD-A66U	21.2381		0
TCGA-E9-A1RG	21.271		0
TCGA-DK-A3IT	21.3039		0
TCGA-97-A4M0	21.4354		0
TCGA-DD-A118	21.6326		1
TCGA-DD-AAD2	21.6326		0
TCGA-A2-A0YH	21.6655		0
TCGA-BH-A0BJ	21.6984		0
TCGA-A7-A26I	21.7313		0
TCGA-ZF-A9R7	21.8628		0
TCGA-56-6545	21.8957		0
TCGA-05-5428	22.0272		0
TCGA-EW-A2FW	22.0929		0
TCGA-AC-A2B8	22.2573		0
TCGA-10-0930	22.3559		1
TCGA-AO-A0J8	22.3559		0
TCGA-A2-A3XS	22.4217		1
TCGA-A2-A1FZ	22.4545		0
TCGA-AX-A2H7	22.4874		1
TCGA-MA-AA3W	22.5203		0
TCGA-IW-A3M6	22.6189		0
TCGA-55-A48X	22.6518		0
TCGA-GV-A6ZA	22.7176		0
TCGA-44-7659	22.7176		0
TCGA-49-4506	22.7504		1
TCGA-49-4487	22.9148		1
TCGA-B5-A0JV	22.9477		1
TCGA-AC-A23E	22.9477		0
TCGA-43-6143	22.9806		0
TCGA-E5-A4U1	23.1778		1
TCGA-3X-AAVC	23.3093		0
TCGA-2G-AAGK	23.4408		1
TCGA-A2-A1FV	23.4737		0
TCGA-OL-A66I	23.4737		0
TCGA-EW-A424	23.5066		0
TCGA-B6-A0X4	23.5395		1
TCGA-A7-A13G	23.6052		0
TCGA-DD-AAEG	23.6381		0
TCGA-44-7672	23.6381		0
TCGA-DD-A1E9	23.671		1
TCGA-DD-AAE9	23.7367		0
TCGA-DB-A64L	23.8025		1
TCGA-55-6984	23.8025		1
TCGA-FU-A23L	23.8354		0
TCGA-A6-6654	23.8682		0
TCGA-VF-A8AE	23.9011		0
TCGA-EA-A6QX	23.9997		0
TCGA-85-8052	24.1312		0
TCGA-N9-A4Q3	24.1641		1
TCGA-S4-A8RM	24.2299		0
TCGA-MP-A4TH	24.3614		0
TCGA-HU-8244	24.3943		0
TCGA-EY-A1GX	24.4271		1
TCGA-BH-A0EB	24.4929		0
TCGA-E9-A24A	24.5586		0
TCGA-EA-A411	24.5586		0
TCGA-D7-8570	24.723		0
TCGA-AC-A3YJ	24.7888		0
TCGA-AQ-A04H	24.7888		0
TCGA-4Z-AA7W	24.986		1
TCGA-85-7699	24.986		1
TCGA-BK-A13B	24.986		1
TCGA-A8-A07U	24.986		0
TCGA-BK-A13C	24.986		0
TCGA-K4-A3WS	25.0189		0
TCGA-LL-A50Y	25.0518		0
TCGA-DC-4749	25.0518		0
TCGA-66-2759	25.0518		0
TCGA-85-8048	25.1504		0
TCGA-AC-A2FE	25.1833		1
TCGA-HC-7232	25.1833		1
TCGA-BR-8484	25.1833		0
TCGA-D8-A73X	25.2162		0
TCGA-GV-A3QI	25.249		1
TCGA-A2-A0YD	25.2819		0
TCGA-MB-A5Y8	25.4134		0
TCGA-2G-AAFN	25.4134		0
TCGA-DD-AACY	25.512		1
TCGA-VN-A88K	25.512		0
TCGA-EJ-7784	25.6764		0
TCGA-D8-A1X8	25.7422		0
TCGA-VR-A8EO	25.8079		0
TCGA-HU-A4GF	25.8079		0
TCGA-EW-A2FV	25.9066		0
TCGA-AP-A0LL	25.9723		1
TCGA-A8-A06Y	26.0052		1
TCGA-WN-A9G9	26.0052		1
TCGA-EA-A43B	26.0052		0
TCGA-FF-A7CW	26.0052		0
TCGA-OL-A66N	26.0381		0
TCGA-OY-A56P	26.1038		1
TCGA-BR-6564	26.1038		0
TCGA-SR-A6MZ	26.2025		0
TCGA-D1-A17L	26.3668		0
TCGA-E9-A5FK	26.6956		0
TCGA-61-2008	26.8929		1
TCGA-ED-A4XI	26.9257		0
TCGA-AA-3517	26.9915		1
TCGA-A8-A0A9	27.0244		0
TCGA-AA-3994	27.0244		0
TCGA-XF-AAN4	27.0572		0
TCGA-85-A50M	27.1559		0
TCGA-EO-A3AZ	27.1559		0
TCGA-EY-A1GF	27.1559		0
TCGA-DD-A39W	27.1887		0
TCGA-J8-A3O1	27.1887		0
TCGA-50-8460	27.2545		0
TCGA-EA-A5ZD	27.2874		0
TCGA-AP-A1DP	27.3202		1
TCGA-FD-A43P	27.3531		0
TCGA-AH-6644	27.5504		0
TCGA-22-5485	27.6161		1
TCGA-B5-A3FH	27.649		0
TCGA-96-A4JL	27.6819		0
TCGA-61-1911	27.7476		1
TCGA-E9-A6HE	27.8463		0
TCGA-DX-A8BS	27.9449		0
TCGA-44-5645	28.0107		0
TCGA-TM-A84I	28.0764		0
TCGA-EJ-7788	28.2408		0
TCGA-A5-A0GU	28.2737		0
TCGA-BR-A4J5	28.3394		0
TCGA-E2-A10E	28.438		0
TCGA-61-1734	28.4709		0
TCGA-VS-A9UA	28.5038		0
TCGA-FC-A4JI	28.8326		0
TCGA-E2-A10F	28.8654		0
TCGA-OL-A5RX	28.8654		0
TCGA-A8-A08C	28.9641		0
TCGA-44-7671	29.0298		1
TCGA-FY-A3NM	29.0956		0
TCGA-55-8206	29.1942		0
TCGA-AC-A4ZE	29.26		0
TCGA-XS-A8TJ	29.26		0
TCGA-HB-A43Z	29.3915		1
TCGA-A7-A13H	29.5558		0
TCGA-CJ-5675	29.5887		1
TCGA-DD-AAVP	29.6873		1
TCGA-22-1017	29.7202		1
TCGA-55-8085	29.7202		0
TCGA-ED-A459	29.9175		0
TCGA-A5-A1OK	30.1476		0
TCGA-D1-A176	30.1476		0
TCGA-BH-A0GY	30.3449		0
TCGA-HF-A5NB	30.5093		0
TCGA-E2-A570	30.6079		0
TCGA-98-8022	30.6736		0
TCGA-BS-A0U7	30.7394		0
TCGA-NG-A4VW	30.8051		1
TCGA-A8-A06X	31.0024		0
TCGA-AP-A1DO	31.2983		0
TCGA-EA-A3HT	31.364		0
TCGA-P7-A5NY	31.4627		0
TCGA-EA-A3HS	31.5284		0
TCGA-S7-A7WL	31.5942		0
TCGA-64-5778	31.6271		1
TCGA-25-1878	31.9229		1
TCGA-FM-8000	31.9558		0
TCGA-E9-A227	32.0544		0
TCGA-E9-A1RB	32.0873		0
TCGA-B5-A11Q	32.0873		0
TCGA-VS-A8EH	32.4161		0
TCGA-BH-A0EA	32.5805		0
TCGA-86-8076	32.6462		0
TCGA-F7-8298	32.712		0
TCGA-A5-A0GB	32.7777		0
TCGA-EY-A1GU	32.7777		0
TCGA-34-2608	32.8764		0
TCGA-E9-A3Q9	32.9092		0
TCGA-13-2059	33.0407		1
TCGA-A5-A1OJ	33.0736		0
TCGA-43-3920	33.1065		0
TCGA-D8-A3Z5	33.3695		0
TCGA-55-7910	33.4681		1
TCGA-D1-A16O	33.6325		0
TCGA-WB-A819	33.8955		0
TCGA-DD-A39X	33.9284		1
TCGA-XE-AANI	34.2243		0
TCGA-DD-AADK	34.4873		0
TCGA-E2-A2P6	34.553		0
TCGA-DQ-5625	34.7832		1
TCGA-OL-A5RV	34.9147		0
TCGA-AO-A0J9	35.0462		1
TCGA-MY-A5BE	35.0462		0
TCGA-A6-2680	35.1119		0
TCGA-24-2023	35.1448		1
TCGA-BG-A0M3	35.2106		0
TCGA-A7-A0CE	35.3092		0
TCGA-CV-A6JE	35.3421		0
TCGA-AX-A060	35.3421		0
TCGA-V1-A8WW	35.4407		0
TCGA-A7-A0CH	35.4736		0
TCGA-DD-AADI	35.6708		0
TCGA-ZP-A9D0	35.8681		0
TCGA-BK-A0C9	35.901		0
TCGA-EW-A1P0	35.9667		1
TCGA-DD-AACM	36.0654		1
TCGA-2G-AAFY	36.1311		0
TCGA-E9-A1N9	36.1969		0
TCGA-A2-A3KC	36.2297		0
TCGA-OL-A5RW	36.3612		0
TCGA-IR-A3LL	36.3612		0
TCGA-C5-A1BI	36.5585		0
TCGA-S7-A7WM	36.5585		0
TCGA-2Y-A9H7	36.7229		1
TCGA-VF-A8A9	36.7886		0
TCGA-B6-A0I1	36.8215		1
TCGA-D1-A2G5	36.8873		1
TCGA-50-8457	36.9859		0
TCGA-AJ-A3NC	36.9859		0
TCGA-ZM-AA05	37.0188		0
TCGA-A5-A0G5	37.0188		0
TCGA-E2-A1BD	37.2489		0
TCGA-E2-A1IF	37.4133		0
TCGA-AR-A1AS	37.8078		0
TCGA-W5-AA30	37.9064		0
TCGA-E9-A3HO	38.0708		0
TCGA-AR-A2LN	38.1694		0
TCGA-GM-A3NY	38.2023		0
TCGA-E2-A14Q	38.2352		0
TCGA-24-2038	38.4325		1
TCGA-FI-A2EW	38.4325		1
TCGA-WB-A81G	38.7612		0
TCGA-44-3917	38.8927		0
TCGA-73-7498	39.09		0
TCGA-34-5928	39.3201		0
TCGA-AR-A2LO	39.3859		0
TCGA-VQ-A91A	39.4516		0
TCGA-78-7152	39.5174		1
TCGA-EA-A1QS	39.5503		0
TCGA-13-0910	39.8461		1
TCGA-AA-A02Y	39.9776		0
TCGA-A8-A08Z	40.0105		0
TCGA-XE-A8H5	40.0105		0
TCGA-OL-A5RU	40.0763		0
TCGA-DD-AAD8	40.0763		0
TCGA-E9-A1RC	40.2407		0
TCGA-2Y-A9GW	40.405		1
TCGA-E9-A22H	40.5037		0
TCGA-AR-A2LQ	40.5365		0
TCGA-DD-AADA	40.5365		0
TCGA-AC-A2FB	40.5694		0
TCGA-ZS-A9CE	40.7996		0
TCGA-BH-A0H9	40.9968		0
TCGA-DX-A6YR	40.9968		0
TCGA-2G-AAEX	41.3913		0
TCGA-13-0799	41.49		1
TCGA-04-1516	41.5886		0
TCGA-E9-A1ND	41.6215		0
TCGA-AF-2687	41.6543		1
TCGA-21-5784	41.6872		0
TCGA-A8-A095	41.9831		0
TCGA-2J-AABH	42.3119		1
TCGA-DD-AAD3	42.5749		0
TCGA-OL-A66L	42.7721		0
TCGA-D8-A1XW	43.0351		0
TCGA-BG-A0MO	43.0351		0
TCGA-A1-A0SE	43.4297		0
TCGA-44-2655	43.5283		0
TCGA-75-5147	43.8242		0
TCGA-C5-A2LS	44.2187		0
TCGA-A2-A0SY	44.2844		0
TCGA-A2-A0CK	44.8433		1
TCGA-A6-2679	44.9091		0
TCGA-VN-A88Q	44.9091		0
TCGA-DG-A2KL	44.942		0
TCGA-A8-A09I	45.0735		0
TCGA-2G-AAFH	45.205		0
TCGA-VQ-A8DT	45.2379		1
TCGA-VS-A8EG	45.5666		0
TCGA-EY-A2OO	45.7639		0
TCGA-AP-A1E1	45.8625		0
TCGA-EL-A4JX	45.9611		0
TCGA-C5-A1M7	46.3228		0
TCGA-DD-AACW	46.8159		0
TCGA-AA-3678	47.0132		0
TCGA-AA-3675	47.0461		0
TCGA-E2-A14N	47.1447		0
TCGA-A2-A3XX	47.3091		0
TCGA-F4-6855	47.4077		0
TCGA-W5-AA33	47.6378		0
TCGA-RW-A680	47.6378		0
TCGA-FV-A23B	47.7693		1
TCGA-D8-A27K	48.0324		0
TCGA-A1-A0SF	48.0981		0
TCGA-YL-A8HM	48.4269		1
TCGA-A2-A0YL	48.4597		0
TCGA-C8-A12Y	48.5255		0
TCGA-B5-A0K0	48.5912		0
TCGA-DX-A1L2	48.657		1
TCGA-IM-A3EB	48.92		0
TCGA-FX-A2QS	49.1501		0
TCGA-A2-A0YI	49.4789		0
TCGA-EL-A3GP	49.5118		0
TCGA-DD-AAVQ	49.6104		1
TCGA-AX-A064	49.8734		0
TCGA-BH-A0BV	49.9392		0
TCGA-E2-A1LG	50.0707		0
TCGA-VS-A958	50.1364		0
TCGA-34-5239	50.3008		1
TCGA-A2-A0YF	50.4652		0
TCGA-W5-AA2R	50.6953		0
TCGA-AR-A24W	50.9583		0
TCGA-BG-A0VV	51.057		0
TCGA-VS-A959	51.32		0
TCGA-DD-AACT	51.3529		0
TCGA-DD-AACU	51.5172		0
TCGA-EO-A22Y	51.5172		0
TCGA-BG-A0VT	51.5501		0
TCGA-BH-A0B9	51.6816		0
TCGA-61-2092	51.7145		0
TCGA-HF-7134	52.2076		0
TCGA-DJ-A13U	52.2734		0
TCGA-EW-A2FS	52.7337		0
TCGA-DX-A48O	52.7665		0
TCGA-BG-A0W1	52.8323		0
TCGA-WT-AB41	52.9638		0
TCGA-VS-A8Q9	53.5885		0
TCGA-WB-A815	53.5885		0
TCGA-55-6972	53.6542		0
TCGA-DD-AAW3	53.6871		0
TCGA-AO-A12G	53.8843		0
TCGA-EY-A1GD	53.8843		0
TCGA-E2-A15J	53.9172		0
TCGA-A8-A076	53.983		0
TCGA-BH-A0DO	54.0487		0
TCGA-E2-A1L6	54.1802		0
TCGA-22-5473	54.4104		1
TCGA-UF-A719	54.6734		0
TCGA-EW-A2FR	55.0021		0
TCGA-A6-A56B	55.1665		1
TCGA-61-2104	55.2323		1
TCGA-D8-A1XO	55.298		0
TCGA-B5-A0JT	55.298		0
TCGA-A2-A04X	55.4295		0
TCGA-VS-A957	55.4953		0
TCGA-AP-A1DM	55.8898		0
TCGA-BH-A0BQ	56.1857		1
TCGA-ZF-AA51	56.3501		0
TCGA-VS-A954	56.3501		0
TCGA-58-A46L	56.646		0
TCGA-B5-A0JR	56.909		0
TCGA-E2-A15R	56.9418		0
TCGA-ZM-AA0H	57.0733		0
TCGA-B5-A0K4	57.7638		0
TCGA-ZF-AA53	57.8953		0
TCGA-HE-7130	58.1911		0
TCGA-MP-A4SW	58.4542		0
TCGA-22-5480	58.487		1
TCGA-OL-A5DA	58.6185		0
TCGA-DR-A0ZM	58.8815		0
TCGA-3A-A9I5	58.9802		0
TCGA-VS-A8QF	59.1774		0
TCGA-N5-A4RF	59.3747		0
TCGA-3C-AAAU	59.4404		1
TCGA-BS-A0V4	59.5062		0
TCGA-DD-AAVS	59.9336		0
TCGA-DX-A240	60.2952		0
TCGA-JY-A6FB	60.3939		0
TCGA-AO-A12F	60.5582		0
TCGA-EK-A2H0	60.7226		0
TCGA-AC-A2FG	60.9199		0
TCGA-A2-A0D3	61.5774		0
TCGA-39-5021	61.6432		1
TCGA-BH-A0BM	61.676		0
TCGA-49-AAR3	62.2349		1
TCGA-DD-AAVZ	62.4651		0
TCGA-BH-A0H3	63.3856		0
TCGA-AR-A2LM	63.6157		0
TCGA-2Y-A9GU	63.7472		0
TCGA-B5-A0K6	64.2075		0
TCGA-EJ-5519	64.5034		0
TCGA-DD-AAVY	64.7664		0
TCGA-CQ-7064	64.865		0
TCGA-AO-A0JF	65.0952		0
TCGA-AR-A0U0	65.3582		0
TCGA-VS-A8EL	65.4897		0
TCGA-04-1346	65.5226		0
TCGA-DD-AAW0	66.2458		0
TCGA-GM-A3XN	66.3774		0
TCGA-77-8148	66.5089		0
TCGA-49-4486	67.2321		1
TCGA-AX-A06B	67.6595		0
TCGA-BH-A0DV	67.8568		0
TCGA-CV-A461	67.8568		0
TCGA-AO-A03R	68.7445		0
TCGA-55-6980	69.3362		0
TCGA-GM-A2DF	70.8485		0
TCGA-BH-A0DX	70.8814		0
TCGA-WB-A81V	71.0458		0
TCGA-B6-A40C	71.1444		0
TCGA-B6-A0RH	71.1773		1
TCGA-39-5036	71.1773		0
TCGA-YU-A94D	71.2431		0
TCGA-AX-A05Z	71.5061		0
TCGA-GM-A4E0	72.0321		0
TCGA-GM-A2DH	72.0978		0
TCGA-BH-A0BO	72.2293		0
TCGA-62-A46V	72.2951		0
TCGA-EL-A3ZO	72.6896		0
TCGA-BS-A0UT	72.7225		0
TCGA-B5-A11S	73.2814		0
TCGA-FI-A2F4	73.3143		0
TCGA-E2-A1L8	73.643		0
TCGA-MP-A5C7	73.906		0
TCGA-43-7658	75.78		1
TCGA-DD-AAVW	76.1745		0
TCGA-NC-A5HE	76.7992		0
TCGA-B5-A11R	77.2266		0
TCGA-AX-A0J1	77.3909		0
TCGA-AA-3660	78.0813		0
TCGA-BH-A0DL	78.2786		0
TCGA-63-A5MS	78.2786		0
TCGA-C5-A2LY	78.3443		0
TCGA-A2-A04Q	78.4101		0
TCGA-BH-A0DT	79.0019		0
TCGA-AX-A063	79.4621		0
TCGA-AX-A05W	80.5471		0
TCGA-B6-A0RL	81.1717		0
TCGA-2G-AAG7	81.369		0
TCGA-AO-A03O	81.632		0
TCGA-N5-A4RT	81.6977		0
TCGA-64-1679	81.7964		0
TCGA-39-5024	82.5196		0
TCGA-DD-AAVR	82.6183		0
TCGA-C5-A1BM	82.8484		0
TCGA-A5-A0G9	83.5059		0
TCGA-BH-A0B7	84.1306		0
TCGA-KS-A4IB	84.7224		0
TCGA-WK-A8XS	84.7881		0
TCGA-75-6206	85.1498		0
TCGA-BH-A0BS	85.873		0
TCGA-44-6776	86.0045		0
TCGA-AR-A2LJ	86.5306		0
TCGA-BS-A0VI	86.9908		0
TCGA-DR-A0ZL	87.747		0
TCGA-A5-A0GI	88.1744		0
TCGA-A2-A0CQ	88.6018		0
TCGA-63-A5MR	89.2922		0
TCGA-B6-A0RP	91.6264		1
TCGA-55-6983	92.8099		0
TCGA-80-5608	93.1058		0
TCGA-AR-A1AP	93.8949		0
TCGA-AR-A1AU	94.2894		0
TCGA-75-7027	96.9524		1
TCGA-AO-A1KP	97.0839		0
TCGA-AR-A1AL	97.6756		0
TCGA-38-4625	97.7414		0
TCGA-GR-7353	98.0702		0
TCGA-AR-A24X	98.7606		0
TCGA-A2-A0ST	99.188		0
TCGA-AR-A24N	99.7797		0
TCGA-GM-A2DN	101.621		0
TCGA-A2-A0EM	101.719		0
TCGA-AR-A24U	102.837		0
TCGA-B6-A40B	103.626		0
TCGA-AR-A24T	105.27		0
TCGA-B0-5706	105.369		0
TCGA-E2-A1LH	106.75		0
TCGA-AO-A128	106.782		0
TCGA-GS-A9TY	107.013		1
TCGA-Z7-A8R6	107.045		0
TCGA-AR-A0TT	109.018		0
TCGA-A8-A06N	0			0
TCGA-A8-A090	0			0
TCGA-CC-A9FU	0			0
TCGA-FV-A495	0.0328763			0
TCGA-2G-AAL7	0.0657527			1
TCGA-AN-A0AM	0.164382			0
TCGA-ED-A7PZ	0.197258			0
TCGA-AN-A041	0.230134			0
TCGA-LP-A5U2	0.295887			0
TCGA-AN-A0FV	0.328764			0
TCGA-AN-A0FY	0.328764			0
TCGA-AN-A0FZ	0.328764			0
TCGA-AN-A0XU	0.328764			0
TCGA-FV-A496	0.328764			0
TCGA-A5-A0GJ	0.394516			1
TCGA-DD-AAC8	0.526022			0
TCGA-EP-A2KC	0.624651			0
TCGA-73-4662	0.690403			1
TCGA-E9-A244	0.690403			0
TCGA-A8-A08R	0.986291			0
TCGA-A8-A06Q	1.01917			0
TCGA-BC-A10Z	1.1178			0
TCGA-KQ-A41S	1.15067			0
TCGA-DD-AACX	1.38081			1
TCGA-G3-AAV6	1.44656			1
TCGA-99-8032	1.44656			0
TCGA-LN-A49S	1.61094			1
TCGA-G3-AAV1	1.61094			1
TCGA-CU-A5W6	1.84108			0
TCGA-ED-A8O6	1.84108			0
TCGA-ZD-A8I3	1.9397			1
TCGA-IA-A40Y	2.03833			0
TCGA-D1-A1O0	2.07121			0
TCGA-Z6-A8JE	2.10409			0
TCGA-92-8065	2.30134			0
TCGA-HN-A2NL	2.59723			0
TCGA-DD-A11A	2.59723			0
TCGA-91-6835	2.59723			0
TCGA-34-2596	2.63011			0
TCGA-NF-A4X2	2.66298			0
TCGA-AR-A24P	2.76161			0
TCGA-95-8494	2.76161			0
TCGA-MN-A4N5	2.76161			0
TCGA-BR-7901	2.99175			1
TCGA-E9-A1R5	3.02462			0
TCGA-DD-AACJ	3.28764			1
TCGA-DD-AADC	3.32051			1
TCGA-CR-7370	3.45202			0
TCGA-C5-A1MP	3.58352			0
TCGA-FD-A43X	3.6164			0
TCGA-WK-A8Y0	3.64928			1
TCGA-85-A5B5	3.64928			0
TCGA-DD-AADF	3.78078			0
TCGA-86-A4D0	3.81366			0
TCGA-G3-AAV5	3.84653			1
TCGA-2G-AAGE	3.97804			1
TCGA-86-8055	4.07667			0
TCGA-85-8352	4.20817			1
TCGA-DD-AAD5	4.27393			1
TCGA-PK-A5HC	4.3068			1
TCGA-CF-A1HS	4.37255			1
TCGA-2G-AAGF	4.56981			1
TCGA-62-8394	4.56981			0
TCGA-23-2643	4.70132			0
TCGA-DD-A3A7	4.73419			1
TCGA-AX-A2H2	4.76707			0
TCGA-CC-A7IK	4.93145			1
TCGA-CC-A9FW	5.03008			1
TCGA-BC-A112	5.03008			0
TCGA-E2-A1LK	5.09583			1
TCGA-DD-A4NH	5.29309			1
TCGA-EP-A2KB	5.29309			1
TCGA-AN-A0XL	5.35885			0
TCGA-24-1850	5.52323			0
TCGA-33-4586	5.5561			1
TCGA-DD-A39Y	5.62186			0
TCGA-E7-A7PW	5.72049			1
TCGA-67-6215	5.72049			0
TCGA-CC-A5UE	5.75336			1
TCGA-CC-A7IL	5.88487			1
TCGA-86-6851	5.88487			0
TCGA-77-A5G7	5.91774			0
TCGA-24-1424	6.01637			0
TCGA-E9-A1R4	6.115			0
TCGA-ED-A7XP	6.14788			1
TCGA-EW-A1PC	6.14788			0
TCGA-24-1413	6.31226			0
TCGA-L9-A443	6.34514			0
TCGA-CC-A7IG	6.41089			1
TCGA-ZH-A8Y2	6.50952			1
TCGA-86-8075	6.54239			1
TCGA-DK-A3IM	6.60815			1
TCGA-XF-AAMX	6.77253			0
TCGA-G7-A8LD	6.87116			1
TCGA-04-1525	7.00266			1
TCGA-AN-A0FT	7.03554			0
TCGA-B6-A400	7.06842			0
TCGA-CC-A7IE	7.13417			0
TCGA-44-7662	7.16704			0
TCGA-X9-A971	7.3643			1
TCGA-GD-A76B	7.3643			0
TCGA-MP-A4TD	7.43006			1
TCGA-MP-A4TE	7.43006			1
TCGA-95-8039	7.49581			1
TCGA-69-7973	7.56156			0
TCGA-HJ-7597	7.59444			1
TCGA-AN-A0FL	7.59444			0
TCGA-XF-AAML	7.62731			0
TCGA-DD-A3A1	7.66019			0
TCGA-73-4668	7.75882			1
TCGA-43-7657	7.75882			0
TCGA-AC-A2QJ	7.7917			1
TCGA-XE-AAO6	7.89032			0
TCGA-A1-A0SM	7.95608			0
TCGA-CG-4436	7.98895			0
TCGA-64-5774	8.08758			1
TCGA-FA-A7Q1	8.15334			0
TCGA-22-4595	8.21909			1
TCGA-E2-A56Z	8.28484			0
TCGA-EX-A69M	8.31772			0
TCGA-BT-A20W	8.35059			0
TCGA-LL-A5YM	8.4821			1
TCGA-DD-A1EJ	8.64648			1
TCGA-BA-A6DI	8.74511			1
TCGA-A7-A6VY	8.74511			0
TCGA-XE-AAOC	8.87662			0
TCGA-A8-A09R	8.97524			0
TCGA-LN-A4A9	9.00812			1
TCGA-90-A59Q	9.00812			1
TCGA-09-0369	9.00812			1
TCGA-N5-A59F	9.00812			1
TCGA-A8-A079	9.00812			0
TCGA-QR-A70K	9.00812			0
TCGA-BR-7197	9.20538			0
TCGA-29-1705	9.30401			1
TCGA-44-8119	9.36976			0
TCGA-CQ-A4C9	9.43551			1
TCGA-44-A47B	9.43551			0
TCGA-S4-A8RO	9.56702			1
TCGA-G3-A7M6	9.63277			1
TCGA-BH-A6R8	9.63277			0
TCGA-55-7907	9.66565			1
TCGA-A4-A5Y1	9.7314			1
TCGA-G3-A3CJ	9.7314			1
TCGA-ED-A66Y	9.7314			0
TCGA-43-A475	9.7314			0
TCGA-CC-A3MC	9.76428			1
TCGA-13-0920	9.76428			1
TCGA-C8-A278	9.76428			0
TCGA-46-3768	9.83003			0
TCGA-10-0931	9.86291			1
TCGA-E9-A1NI	9.86291			0
TCGA-CC-A8HU	9.89578			1
TCGA-AN-A0AJ	9.96153			0
TCGA-A8-A07O	9.99441			0
TCGA-E9-A243	10.0273			1
TCGA-IN-A6RL	10.093			1
TCGA-D8-A27R	10.093			0
TCGA-L9-A444	10.093			0
TCGA-85-8277	10.093			0
TCGA-AJ-A3NH	10.1917			0
TCGA-SN-A84X	10.2574			0
TCGA-A7-A3J0	10.2903			0
TCGA-ZP-A9D2	10.3561			1
TCGA-CC-A3MB	10.3561			0
TCGA-C5-A1M6	10.3889			1
TCGA-EA-A439	10.3889			1
TCGA-24-1924	10.5204			1
TCGA-2Y-A9H1	10.5533			1
TCGA-91-6828	10.6191			0
TCGA-46-6025	10.6519			0
TCGA-DX-A8BG	10.8492			1
TCGA-05-4382	10.9807			1
TCGA-A5-A1OG	11.0793			1
TCGA-36-2551	11.1122			1
TCGA-55-7281	11.1451			1
TCGA-CV-6941	11.2437			0
TCGA-AD-6888	11.2766			1
TCGA-C8-A1HI	11.2766			0
TCGA-CF-A8HY	11.3423			0
TCGA-MA-AA43	11.3752			0
TCGA-CC-A5UC	11.4081			0
TCGA-G3-A5SI	11.441			1
TCGA-BR-8060	11.441			0
TCGA-04-1530	11.5067			1
TCGA-A5-A7WK	11.5067			1
TCGA-AO-A1KS	11.5067			0
TCGA-86-8585	11.6054			0
TCGA-49-6761	11.6382			0
TCGA-43-A56V	11.6711			1
TCGA-DX-A8BV	11.7369			1
TCGA-C8-A12M	11.7697			0
TCGA-60-2726	11.7697			0
TCGA-FD-A3B4	11.8026			1
TCGA-UB-A7MC	11.8026			1
TCGA-85-A510	11.9341			1
TCGA-C8-A12L	11.9341			0
TCGA-YF-AA3L	11.967			0
TCGA-A8-A097	11.9999			0
TCGA-A8-A09B	11.9999			0
TCGA-C8-A1HK	12.0327			0
TCGA-D8-A1JF	12.0327			0
TCGA-A7-A5ZV	12.0985			0
TCGA-CF-A3MI	12.1643			0
TCGA-C8-A130	12.1643			0
TCGA-ZG-A9LY	12.1643			0
TCGA-24-2029	12.23			1
TCGA-PQ-A6FI	12.23			0
TCGA-D8-A27W	12.2629			0
TCGA-LN-A9FR	12.2629			0
TCGA-CD-A487	12.2958			0
TCGA-C8-A1HM	12.3286			0
TCGA-E9-A295	12.3286			0
TCGA-LN-A8HZ	12.3286			0
TCGA-D7-6822	12.3286			0
TCGA-29-1770	12.3944			1
TCGA-85-A53L	12.3944			0
TCGA-CD-A48A	12.4273			0
TCGA-LN-A4A2	12.493			0
TCGA-YF-AA3M	12.5259			1
TCGA-A2-A0CM	12.5588			1
TCGA-LN-A49V	12.5916			0
TCGA-C8-A12O	12.6574			0
TCGA-C8-A12U	12.6574			0
TCGA-C8-A12W	12.6574			0
TCGA-44-8117	12.6574			0
TCGA-DD-AADW	12.6903			1
TCGA-LG-A6GG	12.7231			0
TCGA-LN-A4A3	12.756			0
TCGA-44-7669	12.8218			1
TCGA-13-0901	12.8218			1
TCGA-77-A5G6	12.8875			1
TCGA-BH-A0HU	12.8875			0
TCGA-C8-A135	12.9204			0
TCGA-C8-A1HN	12.9533			0
TCGA-C8-A3M8	12.9533			0
TCGA-09-0364	12.9862			1
TCGA-ZP-A9D4	12.9862			0
TCGA-A8-A06O	13.019			0
TCGA-44-A47A	13.0519			1
TCGA-MP-A4TK	13.0519			1
TCGA-EA-A3QD	13.0519			0
TCGA-13-0768	13.0848			1
TCGA-44-6144	13.1177			1
TCGA-BC-A10Y	13.1505			1
TCGA-CD-5800	13.1505			0
TCGA-LN-A8I1	13.1834			0
TCGA-EW-A1J2	13.2492			0
TCGA-D8-A1JT	13.3149			0
TCGA-56-A4BX	13.3149			0
TCGA-AP-A5FX	13.3807			1
TCGA-UE-A6QU	13.4136			0
TCGA-MV-A51V	13.4793			0
TCGA-D8-A27M	13.4793			0
TCGA-69-7980	13.5122			0
TCGA-Q2-A5QZ	13.5451			1
TCGA-AC-A6IW	13.5779			0
TCGA-86-A4P7	13.6437			0
TCGA-A1-A0SJ	13.6766			0
TCGA-49-4505	13.7094			1
TCGA-AC-A62X	13.7094			0
TCGA-91-6836	13.7094			0
TCGA-23-1117	13.7423			1
TCGA-A7-A4SB	13.7423			0
TCGA-BR-8369	13.7752			1
TCGA-63-A5MU	13.8081			1
TCGA-24-2024	13.8409			1
TCGA-S3-AA17	13.9396			0
TCGA-D8-A142	13.9724			0
TCGA-25-2404	14.0053			1
TCGA-FU-A40J	14.0053			0
TCGA-29-1763	14.0711			1
TCGA-E2-A15S	14.0711			0
TCGA-22-1012	14.104			0
TCGA-94-A4VJ	14.1368			0
TCGA-D8-A143	14.1697			0
TCGA-44-2668	14.2355			1
TCGA-85-8664	14.2683			1
TCGA-97-8179	14.3012			0
TCGA-4K-AA1G	14.3341			0
TCGA-XP-A8T8	14.367			0
TCGA-61-1919	14.4327			1
TCGA-C8-A27B	14.4327			0
TCGA-EA-A5ZF	14.4656			1
TCGA-D8-A1XK	14.4985			0
TCGA-62-8398	14.5971			0
TCGA-22-5474	14.63			0
TCGA-LL-A5YN	14.6957			0
TCGA-EY-A54A	14.6957			0
TCGA-NC-A5HQ	14.7286			0
TCGA-E2-A158	14.7944			0
TCGA-LL-A5YP	14.7944			0
TCGA-55-1592	14.8601			1
TCGA-AC-A5XU	14.9587			0
TCGA-04-1331	15.0902			1
TCGA-55-8511	15.1231			1
TCGA-EX-A3L1	15.2218			0
TCGA-55-7815	15.3204			1
TCGA-55-7995	15.3861			1
TCGA-09-1665	15.3861			1
TCGA-C8-A26Z	15.4519			0
TCGA-EW-A1J5	15.682			0
TCGA-LL-A73Y	15.682			0
TCGA-D8-A1JC	15.7806			0
TCGA-G3-AAUZ	15.7806			0
TCGA-55-A494	15.8135			0
TCGA-Q1-A5R3	15.945			0
TCGA-N9-A4PZ	16.0108			1
TCGA-D8-A27F	16.0437			0
TCGA-B6-A0X1	16.1094			1
TCGA-D8-A1XS	16.3067			0
TCGA-D8-A1XQ	16.4053			0
TCGA-KD-A5QT	16.4053			0
TCGA-HG-A9SC	16.5697			0
TCGA-DD-A1EB	16.6026			1
TCGA-24-1435	16.6026			1
TCGA-D8-A1XT	16.6354			0
TCGA-BK-A4ZD	16.6354			0
TCGA-D8-A1X7	16.7341			0
TCGA-85-8351	16.7669			0
TCGA-55-8208	16.7998			1
TCGA-AJ-A3QS	16.8656			0
TCGA-DX-A6YV	16.9642			1
TCGA-EY-A1GO	16.9971			1
TCGA-A8-A0AB	17.03			0
TCGA-55-8514	17.0957			0
TCGA-A2-A0T1	17.1286			0
TCGA-E9-A2JS	17.2272			1
TCGA-N8-A4PM	17.2272			1
TCGA-D1-A3JQ	17.293			0
TCGA-93-7348	17.4573			0
TCGA-D8-A1J9	17.4902			0
TCGA-EW-A3U0	17.4902			0
TCGA-LL-A9Q3	17.4902			0
TCGA-A2-A0T0	17.5231			0
TCGA-EW-A423	17.5231			0
TCGA-24-2280	17.5888			1
TCGA-55-7911	17.6546			0
TCGA-D8-A1XM	17.6875			0
TCGA-E2-A9RU	17.6875			0
TCGA-62-A470	17.7204			1
TCGA-24-1556	17.7204			1
TCGA-55-8510	17.7204			0
TCGA-2G-AAHT	17.819			0
TCGA-49-4501	17.9176			1
TCGA-DK-A2I1	17.9505			0
TCGA-A8-A093	17.9505			0
TCGA-55-A57B	17.9505			0
TCGA-5P-A9K9	18.0162			1
TCGA-85-A4JC	18.0162			1
TCGA-DD-A4NJ	18.0491			1
TCGA-43-3394	18.1477			1
TCGA-D8-A1XB	18.1477			0
TCGA-13-0897	18.2135			1
TCGA-A2-A0YE	18.2135			0
TCGA-DD-AADU	18.2135			0
TCGA-DD-AAE0	18.2464			0
TCGA-L5-A4ON	18.345			0
TCGA-BR-7723	18.3779			1
TCGA-IN-A6RI	18.3779			0
TCGA-S3-A6ZG	18.4765			0
TCGA-D8-A1X5	18.5751			0
TCGA-36-2529	18.6409			1
TCGA-BH-A5IZ	18.6409			0
TCGA-55-7903	18.6409			0
TCGA-AC-A6IV	18.6738			0
TCGA-97-A4M6	18.6738			0
TCGA-R6-A6XG	18.8053			1
TCGA-A2-A3XU	18.871			1
TCGA-DD-AAEA	18.9039			0
TCGA-25-2400	18.9697			1
TCGA-A8-A07G	18.9697			0
TCGA-DK-AA6U	19.0025			0
TCGA-66-2771	19.0025			0
TCGA-60-2707	19.0354			1
TCGA-GV-A40G	19.0683			0
TCGA-J1-A4AH	19.1012			0
TCGA-09-2051	19.1669			1
TCGA-A1-A0SP	19.1998			0
TCGA-D8-A147	19.1998			0
TCGA-S3-AA10	19.2655			0
TCGA-AR-A1AI	19.3313			1
TCGA-DD-A73D	19.4628			1
TCGA-D7-8573	19.4957			0
TCGA-LL-A7SZ	19.5286			0
TCGA-LL-A8F5	19.5943			0
TCGA-97-A4M1	19.7587			0
TCGA-56-7582	19.7587			0
TCGA-N9-A4Q7	19.8573			0
TCGA-IE-A6BZ	19.8902			0
TCGA-D8-A1XL	19.9231			0
TCGA-77-8009	19.9559			1
TCGA-EW-A1PH	19.9559			0
TCGA-AG-3609	19.9888			0
TCGA-55-A4DG	19.9888			0
TCGA-MQ-A6BS	19.9888			0
TCGA-D8-A1JL	20.0875			0
TCGA-AC-A8OP	20.1861			0
TCGA-90-A4ED	20.219			0
TCGA-A2-A1G0	20.2518			0
TCGA-AO-A0J7	20.3176			0
TCGA-E7-A4IJ	20.3833			1
TCGA-G3-A5SL	20.4162			0
TCGA-BR-A4PE	20.4162			0
TCGA-BH-A0AW	20.4491			0
TCGA-97-8552	20.5806			0
TCGA-A7-A26J	20.6135			0
TCGA-58-A46N	20.7121			1
TCGA-98-A53J	20.7121			0
TCGA-A2-A0T7	20.745			0
TCGA-AJ-A3IA	20.8107			0
TCGA-ZS-A9CF	20.9094			1
TCGA-2Y-A9GY	20.9422			1
TCGA-BG-A0M2	20.9422			0
TCGA-66-2758	21.008			0
TCGA-23-1124	21.0737			1
TCGA-S3-A6ZH	21.0737			0
TCGA-24-1614	21.1724			1
TCGA-CC-A7IF	21.3368			0
TCGA-98-8023	21.3368			0
TCGA-3X-AAVE	21.3696			0
TCGA-BH-A18H	21.4354			0
TCGA-13-0751	21.4683			1
TCGA-50-5935	21.4683			0
TCGA-G3-A25Z	21.534			0
TCGA-37-A5EN	21.6984			0
TCGA-L9-A743	21.8299			0
TCGA-HD-8314	22.0272			0
TCGA-55-7576	22.0272			0
TCGA-BG-A0M6	22.06			0
TCGA-2G-AAFI	22.1915			0
TCGA-AJ-A3EM	22.2573			0
TCGA-EO-A3KU	22.2573			0
TCGA-MS-A51U	22.3888			0
TCGA-44-6775	22.4874			1
TCGA-2G-AAFO	22.5203			0
TCGA-85-8666	22.5861			0
TCGA-PG-A914	22.5861			0
TCGA-78-7539	22.6189			1
TCGA-90-A4EE	22.6189			0
TCGA-29-1693	22.8162			1
TCGA-EW-A1OW	22.8162			0
TCGA-MI-A75G	22.9477			0
TCGA-DS-A3LQ	22.9806			0
TCGA-BH-A0WA	23.0463			0
TCGA-36-1581	23.0792			1
TCGA-BH-A0H7	23.0792			0
TCGA-55-8089	23.0792			0
TCGA-ZP-A9CZ	23.2107			0
TCGA-E2-A153	23.2436			0
TCGA-E2-A15A	23.3422			0
TCGA-2Y-A9GZ	23.6381			1
TCGA-77-A5GF	23.7367			1
TCGA-24-2020	23.7696			1
TCGA-A2-A0YT	23.7696			0
TCGA-HU-A4H5	23.8025			0
TCGA-E9-A54Y	23.8354			0
TCGA-E7-A6ME	24.0326			0
TCGA-JY-A93D	24.0655			1
TCGA-58-A46K	24.1641			1
TCGA-HT-7477	24.2627			0
TCGA-W4-A7U4	24.2627			0
TCGA-VS-A9UD	24.2956			0
TCGA-E2-A1LA	24.5915			0
TCGA-DD-A1EA	24.7888			1
TCGA-E9-A1QZ	24.8216			0
TCGA-05-4432	25.0189			0
TCGA-XP-A8T6	25.0847			0
TCGA-A7-A13F	25.1504			0
TCGA-A2-A0D4	25.2162			0
TCGA-97-7554	25.4792			0
TCGA-BH-A0AY	25.5449			0
TCGA-E7-A541	25.5778			0
TCGA-AC-A2FM	25.6436			1
TCGA-FD-A3SP	25.7422			0
TCGA-DD-A3A0	25.8079			0
TCGA-EA-A5O9	25.9066			0
TCGA-BT-A3PJ	25.9394			0
TCGA-E9-A226	25.9723			1
TCGA-29-1764	26.0381			1
TCGA-NI-A8LF	26.2682			0
TCGA-E9-A5UP	26.3997			0
TCGA-B5-A1N2	26.4326			1
TCGA-C5-A1MI	26.4655			1
TCGA-13-1489	26.4983			1
TCGA-BH-A18L	26.6627			0
TCGA-N8-A4PN	26.6956			0
TCGA-DD-A4NI	26.8271			0
TCGA-21-5786	26.86			1
TCGA-MN-A4N1	27.1887			0
TCGA-N7-A59B	27.1887			0
TCGA-BH-A0HX	27.2545			0
TCGA-EY-A3L3	27.3531			0
TCGA-HD-7917	27.4846			0
TCGA-ZM-AA0B	27.5504			0
TCGA-86-8669	27.912			1
TCGA-60-2722	27.9778			1
TCGA-A1-A0SO	28.0107			0
TCGA-OL-A6VO	28.2079			0
TCGA-E2-A1IJ	28.438			0
TCGA-BT-A42C	28.7011			0
TCGA-44-7670	28.9969			0
TCGA-A8-A06U	29.0298			0
TCGA-EY-A2OQ	29.0956			0
TCGA-AJ-A2QM	29.3915			0
TCGA-BR-8286	29.4243			0
TCGA-86-A456	29.4572			0
TCGA-13-2057	29.4901			1
TCGA-DD-AADN	29.523			0
TCGA-EW-A1OY	29.8517			0
TCGA-EW-A1OX	29.9504			0
TCGA-58-8390	29.9504			0
TCGA-85-7844	29.9504			0
TCGA-ZF-A9R4	30.2791			0
TCGA-85-A4CL	30.2791			0
TCGA-85-8072	30.6408			0
TCGA-G3-A25W	30.7394			0
TCGA-18-3416	30.9038			1
TCGA-A8-A092	30.9695			0
TCGA-A8-A08P	31.0024			0
TCGA-13-2065	31.101			1
TCGA-86-8279	31.1997			0
TCGA-BR-A4CQ	31.6271			1
TCGA-A2-A0YM	31.7257			0
TCGA-A7-A13D	31.7257			0
TCGA-A2-A0EV	31.8243			0
TCGA-A8-A07L	32.0544			0
TCGA-13-1495	32.1202			1
TCGA-55-8207	32.1202			0
TCGA-N6-A4V9	32.1859			0
TCGA-44-6777	32.449			0
TCGA-J2-A4AG	32.4818			0
TCGA-AQ-A1H3	32.5147			0
TCGA-77-7465	32.5476			0
TCGA-85-8354	32.712			0
TCGA-LL-A441	32.7448			0
TCGA-SI-A71Q	32.7448			0
TCGA-AO-A0J2	32.7777			0
TCGA-86-7953	32.7777			0
TCGA-AQ-A54O	32.9092			0
TCGA-A8-A09M	33.0736			0
TCGA-24-1852	33.1722			1
TCGA-BK-A0CC	33.2051			1
TCGA-E2-A1IH	33.7311			0
TCGA-A2-A0D2	33.764			0
TCGA-XR-A8TD	33.8626			0
TCGA-AG-3593	34.027			0
TCGA-85-A4CN	34.1257			0
TCGA-E9-A1N8	34.1585			0
TCGA-AJ-A3BD	34.1585			0
TCGA-24-1549	34.2572			1
TCGA-DX-A6YU	34.3558			0
TCGA-E2-A107	34.4215			0
TCGA-99-8025	34.8489			0
TCGA-WZ-A7V5	34.8818			0
TCGA-A2-A0ET	35.0462			0
TCGA-DD-AAEK	35.0791			0
TCGA-IG-A3QL	35.2106			0
TCGA-58-A46M	35.2434			0
TCGA-38-4628	35.6051			1
TCGA-RD-A8N9	35.6051			0
TCGA-A7-A0DA	35.6708			0
TCGA-DD-A73F	35.6708			0
TCGA-N9-A4Q4	35.8023			0
TCGA-60-2723	35.901			0
TCGA-RG-A7D4	36.0982			0
TCGA-A2-A04Y	36.1311			0
TCGA-B6-A0RI	36.164			1
TCGA-A5-A1OH	36.3284			0
TCGA-77-8156	36.3612			0
TCGA-A6-3810	36.5256			0
TCGA-85-7696	36.5256			0
TCGA-E9-A1NA	36.5585			0
TCGA-A5-A0GR	36.8215			0
TCGA-BH-A0HQ	36.8544			0
TCGA-61-1910	37.0516			0
TCGA-VF-A8A8	37.1832			0
TCGA-XK-AAIV	37.2489			0
TCGA-49-AARN	37.3147			0
TCGA-EA-A3HQ	37.3475			0
TCGA-AO-A0J6	37.479			0
TCGA-RW-A681	37.5119			0
TCGA-49-AARO	37.6105			1
TCGA-44-2659	37.6763			1
TCGA-DD-A114	37.7749			0
TCGA-AX-A0IW	37.7749			0
TCGA-A6-2681	37.8078			1
TCGA-86-7713	38.0379			0
TCGA-A7-A0CD	38.301			0
TCGA-E9-A22B	38.3667			0
TCGA-MN-A4N4	38.6297			0
TCGA-43-2581	38.6626			0
TCGA-E2-A574	38.7612			0
TCGA-SY-A9G5	38.9914			0
TCGA-E9-A247	38.9914			0
TCGA-BH-A0B3	39.5503			0
TCGA-E2-A10C	40.1091			0
TCGA-04-1514	40.142			1
TCGA-43-2576	40.2078			0
TCGA-DD-AADD	40.4708			0
TCGA-23-2077	40.5037			1
TCGA-NC-A5HR	40.8982			0
TCGA-95-7039	41.3585			1
TCGA-85-6560	41.3913			0
TCGA-E9-A22E	41.7201			0
TCGA-4Z-AA81	41.753			0
TCGA-BH-A0C0	41.753			0
TCGA-BA-7269	41.8516			0
TCGA-OL-A66K	41.9173			0
TCGA-DD-AACE	42.0489			1
TCGA-3B-A9HX	42.8379			0
TCGA-AR-A2LK	42.8708			1
TCGA-VQ-A8E2	43.3639			0
TCGA-61-1917	43.4297			0
TCGA-BH-A0BF	43.5283			0
TCGA-B6-A1KC	43.594			0
TCGA-VQ-AA68	43.6598			0
TCGA-BC-A216	44.416			0
TCGA-JX-A3Q8	44.6132			0
TCGA-24-2281	44.6132			0
TCGA-E2-A14O	44.679			0
TCGA-A8-A07Z	45.0735			0
TCGA-55-6981	45.3365			0
TCGA-2G-AAFV	45.6653			0
TCGA-13-0800	45.8954			1
TCGA-B6-A0IN	46.4214			1
TCGA-AR-A24L	46.4872			1
TCGA-E2-A109	46.5858			0
TCGA-E9-A1RH	46.5858			0
TCGA-44-2656	46.9803			0
TCGA-05-4398	47.0461			0
TCGA-DD-AACI	47.0789			1
TCGA-73-7499	47.5721			1
TCGA-78-7633	47.6707			1
TCGA-AP-A0L8	47.7693			1
TCGA-DX-A8BM	47.868			0
TCGA-E9-A1R7	48.2296			0
TCGA-3C-AALJ	48.4597			0
TCGA-XF-A9SG	48.6241			0
TCGA-55-1595	48.6241			0
TCGA-13-0921	48.7556			0
TCGA-NC-A5HN	49.2817			0
TCGA-B6-A402	49.8405			1
TCGA-A2-A0T3	49.8405			0
TCGA-DK-A3IS	50.2679			0
TCGA-DX-AB2Z	50.3994			0
TCGA-13-0905	50.4652			1
TCGA-VS-A9U5	50.4652			0
TCGA-34-5240	50.6625			0
TCGA-BH-A0HY	50.794			0
TCGA-AR-A24K	50.8926			0
TCGA-E2-A15T	51.3857			0
TCGA-ZF-A9RF	51.4515			1
TCGA-AO-A0J4	52.1748			0
TCGA-2G-AAG3	52.372			0
TCGA-73-4658	52.6022			0
TCGA-63-6202	52.6679			0
TCGA-AR-A0U2	52.8981			1
TCGA-EW-A1P3	52.9638			0
TCGA-C5-A1MF	53.1611			0
TCGA-E2-A1L7	53.2268			1
TCGA-49-6743	53.2926			0
TCGA-E2-A1B0	53.6213			0
TCGA-G3-A25U	53.7857			0
TCGA-ZF-AA4X	54.7391			1
TCGA-61-1914	55.035			1
TCGA-49-6744	55.3309			0
TCGA-09-1668	55.3638			0
TCGA-D8-A1JB	55.4953			0
TCGA-39-5037	55.561			0
TCGA-BH-A18Q	55.6268			0
TCGA-DD-AADR	55.8898			1
TCGA-62-A46R	56.7117			0
TCGA-A2-A0CX	56.8103			0
TCGA-64-1676	56.8103			0
TCGA-2Y-A9H2	56.909			0
TCGA-50-5944	57.5336			0
TCGA-G3-A25X	58.487			0
TCGA-2Z-A9J2	59.0131			0
TCGA-DD-AACS	59.3089			0
TCGA-63-A5MJ	59.9665			0
TCGA-N9-A4Q1	60.4596			1
TCGA-FD-A3NA	60.6569			0
TCGA-A2-A1FX	60.7226			0
TCGA-AR-A1AV	61.2815			0
TCGA-97-7553	61.4788			0
TCGA-BH-A0BG	61.5117			0
TCGA-AO-A1KQ	61.8733			0
TCGA-BS-A0TI	61.8733			0
TCGA-AO-A0JJ	62.0377			0
TCGA-BH-A0AU	62.9253			0
TCGA-BH-A0AZ	63.0897			0
TCGA-33-6738	63.3527			0
TCGA-KB-A6F7	63.6157			0
TCGA-NC-A5HG	64.5363			0
TCGA-78-7159	64.8979			0
TCGA-DD-AAW1	65.3911			0
TCGA-61-2098	65.5226			0
TCGA-BH-A18S	66.0486			0
TCGA-58-8391	66.8376			1
TCGA-B6-A0RS	67.1006			1
TCGA-BH-A0DG	67.1006			0
TCGA-N5-A4RV	67.1335			0
TCGA-DK-A6B1	67.3636			0
TCGA-HB-A2OT	67.6267			0
TCGA-XE-AAOD	67.6595			0
TCGA-YU-A90P	68.0212			0
TCGA-39-5035	68.3828			0
TCGA-B6-A0RG	68.4486			0
TCGA-GM-A3XL	69.3034			0
TCGA-E2-A14Y	69.3362			0
TCGA-55-6987	70.2568			0
TCGA-AR-A255	71.0458			0
TCGA-BG-A0M4	71.2431			0
TCGA-XF-AAMQ	71.5718			0
TCGA-AO-A0JD	71.9992			0
TCGA-2G-AAGI	72.0978			1
TCGA-F1-6875	72.2293			0
TCGA-AC-A2BK	73.0513			0
TCGA-2G-AAG6	73.3471			0
TCGA-VQ-A8PZ	73.4129			0
TCGA-B6-A1KI	73.5115			0
TCGA-AC-A23G	73.906			0
TCGA-BH-A0BZ	74.1362			0
TCGA-BH-A0BL	74.8923			0
TCGA-A2-A0CT	75.254			0
TCGA-BH-A0BP	75.4841			0
TCGA-E2-A1AZ	76.569			0
TCGA-78-8655	77.5882			0
TCGA-BH-A0BT	77.7526			0
TCGA-BH-A0BW	77.9498			0
TCGA-WB-A81W	78.2128			0
TCGA-FI-A3PX	78.3772			0
TCGA-50-5933	78.6731			0
TCGA-E6-A1LZ	79.1005			0
TCGA-B6-A0WV	79.4621			0
TCGA-AO-A03L	80.2841			0
TCGA-55-6642	80.5142			0
TCGA-DD-AAVV	80.7114			0
TCGA-BH-A0DD	81.7306			0
TCGA-AO-A1KR	82.6183			0
TCGA-GM-A2DC	83.3416			0
TCGA-AR-A0TS	84.0977			0
TCGA-DX-AB37	84.6566			0
TCGA-80-5611	85.3141			0
TCGA-B6-A401	85.347			0
TCGA-AR-A254	85.6429			0
TCGA-MP-A4SV	86.136			0
TCGA-AR-A1AW	86.5306			0
TCGA-13-1481	87.0566			0
TCGA-BH-A0C3	87.9114			1
TCGA-BH-A0C7	90.9689			0
TCGA-A2-A3XT	91.0675			0
TCGA-AR-A252	93.3031			0
TCGA-ZF-A9RC	94.2894			0
TCGA-C5-A2LZ	95.1113			1
TCGA-33-4582	96.0976			1
TCGA-XF-A8HD	97.4455			0
TCGA-A2-A25E	98.2674			1
TCGA-AO-A12B	98.2674			0
TCGA-AR-A0TQ	98.3332			0
TCGA-AR-A24Z	98.6619			0
TCGA-78-8662	100.076			1
TCGA-63-A5MB	102.673			0
TCGA-2G-AAF8	103.528			1
TCGA-AR-A1AK	103.856			0
TCGA-77-8139	104.087			0
TCGA-AR-A24Q	104.284			0
TCGA-AR-A0U4	107.21			0
TCGA-A2-A0CW	107.933			0
TCGA-AO-A129	108.032			0
TCGA-DF-A2KS	109.084			0
TCGA-GI-A2C9	109.873			0
TCGA-DI-A2QY	110.103			0
TCGA-XF-AAMG	110.596			0
TCGA-23-1119	111.056			1
TCGA-CJ-6027	118.848			0
TCGA-2Y-A9H0	120.821			0
TCGA-TQ-A7RS	0	0
TCGA-A8-A081	0	0
TCGA-A8-A08H	0	0
TCGA-C8-A12K	0	0
TCGA-C8-A12T	0	0
TCGA-C8-A133	0	0
TCGA-A3-A8OU	0	0
TCGA-A3-A8OX	0	0
TCGA-CC-A9FV	0	0
TCGA-FY-A3NN	0	0
TCGA-QR-A70V	0.0657527	0
TCGA-HT-7467	0.0986291	0
TCGA-HT-8015	0.0986291	0
TCGA-A3-A6NN	0.0986291	0
TCGA-HU-A4GQ	0.0986291	0
TCGA-HT-A5R5	0.131505	0
TCGA-EL-A3GO	0.197258	1
TCGA-ED-A7PX	0.197258	0
TCGA-ED-A97K	0.197258	0
TCGA-F6-A8O3	0.230134	0
TCGA-P5-A72U	0.230134	0
TCGA-BC-A3KF	0.263011	0
TCGA-56-A5DS	0.263011	0
TCGA-BR-8363	0.263011	0
TCGA-IW-A3M5	0.295887	1
TCGA-DD-AACK	0.295887	0
TCGA-33-A5GW	0.295887	0
TCGA-RL-AAAS	0.295887	0
TCGA-AN-A0AR	0.328764	0
TCGA-AN-A0AT	0.328764	0
TCGA-AN-A0XS	0.328764	0
TCGA-FV-A4ZQ	0.394516	0
TCGA-F9-A97G	0.427393	0
TCGA-BR-A4J9	0.460269	0
TCGA-MB-A5YA	0.493145	0
TCGA-AN-A0G0	0.526022	0
TCGA-F4-6854	0.526022	0
TCGA-RQ-AAAT	0.558898	0
TCGA-BR-8285	0.558898	0
TCGA-BR-A4J6	0.657527	0
TCGA-BR-8077	0.690403	0
TCGA-D1-A16R	0.690403	0
TCGA-QT-A5XM	0.72328	0
TCGA-QT-A69Q	0.789032	0
TCGA-RW-A685	0.854785	0
TCGA-E7-A7DU	0.920538	0
TCGA-RM-A68W	0.920538	0
TCGA-VQ-A8DL	0.920538	0
TCGA-FK-A3SG	0.920538	0
TCGA-BR-8366	0.953414	0
TCGA-D1-A17C	0.986291	0
TCGA-A8-A09N	1.01917	0
TCGA-FB-AAQ3	1.01917	0
TCGA-QR-A6GY	1.05204	0
TCGA-RW-A684	1.05204	0
TCGA-FK-A3SD	1.05204	0
TCGA-D1-A1O7	1.05204	0
TCGA-QR-A708	1.15067	0
TCGA-W2-A7HA	1.18355	0
TCGA-QR-A6GS	1.2493	0
TCGA-QR-A702	1.28218	0
TCGA-D1-A17F	1.28218	0
TCGA-AC-A8OR	1.31505	0
TCGA-A5-A0R8	1.38081	1
TCGA-SB-A76C	1.38081	0
TCGA-QR-A70N	1.41368	0
TCGA-D1-A1NS	1.41368	0
TCGA-BR-A4CS	1.47944	0
TCGA-H4-A2HO	1.51231	0
TCGA-HU-8238	1.51231	0
TCGA-D1-A17N	1.51231	0
TCGA-33-4589	1.54519	0
TCGA-QR-A6ZZ	1.57806	0
TCGA-WB-A81R	1.61094	0
TCGA-FY-A76V	1.67669	0
TCGA-OR-A5J3	1.74245	1
TCGA-B8-A54G	1.74245	0
TCGA-D1-A17Q	1.77532	0
TCGA-J9-A52B	1.87395	1
TCGA-D1-A15Z	1.90683	0
TCGA-AA-3511	1.9397	1
TCGA-E9-A248	1.9397	0
TCGA-39-5030	1.9397	0
TCGA-GK-A6C7	2.00546	0
TCGA-85-8355	2.00546	0
TCGA-98-A53B	2.00546	0
TCGA-HU-A4H0	2.10409	0
TCGA-IB-A5SS	2.16984	1
TCGA-2J-AAB1	2.16984	0
TCGA-GJ-A9DB	2.20272	0
TCGA-E7-A4XJ	2.23559	0
TCGA-CD-A4MJ	2.26847	1
TCGA-AC-A8OS	2.30134	0
TCGA-QT-A5XO	2.30134	0
TCGA-QR-A70G	2.33422	0
TCGA-D1-A17T	2.33422	0
TCGA-ZU-A8S4	2.3671	1
TCGA-P5-A780	2.3671	0
TCGA-BH-A0HL	2.3671	0
TCGA-J8-A42S	2.46573	0
TCGA-IS-A3KA	2.4986	1
TCGA-5N-A9KI	2.4986	0
TCGA-AH-6547	2.4986	0
TCGA-KN-8432	2.4986	0
TCGA-VQ-A8PF	2.4986	0
TCGA-J8-A4HW	2.59723	0
TCGA-IG-A3YB	2.63011	0
TCGA-D1-A16F	2.63011	0
TCGA-T9-A92H	2.66298	1
TCGA-FD-A62N	2.69586	0
TCGA-AJ-A8CT	2.69586	0
TCGA-DD-A3A5	2.76161	1
TCGA-LN-A7HY	2.89312	1
TCGA-WK-A8XZ	2.926	1
TCGA-20-1686	2.926	0
TCGA-RW-A67X	2.926	0
TCGA-LN-A49Y	2.95887	1
TCGA-DX-A8BZ	2.95887	1
TCGA-HT-7692	2.95887	0
TCGA-AA-3555	2.99175	1
TCGA-KC-A7F5	2.99175	0
TCGA-EM-A2CP	2.99175	0
TCGA-AA-3558	3.02462	1
TCGA-CX-7085	3.02462	1
TCGA-DX-A6YQ	3.0575	0
TCGA-B0-5699	3.09038	1
TCGA-DJ-A3VI	3.12325	0
TCGA-DJ-A4V2	3.12325	0
TCGA-L5-A4OR	3.15613	0
TCGA-DX-A48J	3.18901	1
TCGA-QU-A6IL	3.18901	0
TCGA-RD-A8MW	3.22188	1
TCGA-BH-A0DQ	3.22188	0
TCGA-MQ-A4LV	3.25476	1
TCGA-BR-8370	3.32051	0
TCGA-2Y-A9GS	3.35339	1
TCGA-Z6-A8JD	3.41914	0
TCGA-V1-A9OL	3.45202	1
TCGA-WK-A8XO	3.45202	1
TCGA-P5-A77X	3.45202	0
TCGA-24-1470	3.45202	0
TCGA-QR-A70O	3.64928	0
TCGA-HT-7879	3.68215	0
TCGA-DJ-A4UR	3.71503	1
TCGA-BR-8384	3.71503	0
TCGA-EJ-7793	3.7479	0
TCGA-G3-A3CH	3.81366	1
TCGA-EJ-A8FP	3.84653	1
TCGA-X9-A973	3.91229	1
TCGA-D1-A1O8	3.94516	0
TCGA-F5-6571	4.01091	1
TCGA-2G-AAKG	4.01091	1
TCGA-HT-7485	4.01091	0
TCGA-92-8063	4.01091	0
TCGA-CN-5370	4.04379	1
TCGA-DD-AACG	4.10954	1
TCGA-QR-A706	4.10954	0
TCGA-FK-A3SB	4.10954	0
TCGA-BR-A4QM	4.1753	1
TCGA-EL-A3CY	4.1753	0
TCGA-DX-A3U8	4.20817	1
TCGA-NC-A5HK	4.20817	0
TCGA-K1-A6RT	4.24105	1
TCGA-23-1120	4.27393	0
TCGA-IB-AAUN	4.3068	1
TCGA-XK-AAJR	4.3068	1
TCGA-B5-A11L	4.3068	1
TCGA-EJ-AB20	4.3068	0
TCGA-BR-8368	4.3068	0
TCGA-DX-AB2E	4.33968	1
TCGA-FA-8693	4.33968	0
TCGA-TT-A6YJ	4.33968	0
TCGA-23-1028	4.37255	1
TCGA-38-A44F	4.37255	0
TCGA-YS-A95C	4.37255	0
TCGA-Z4-A8JB	4.37255	0
TCGA-P5-A781	4.40543	0
TCGA-WB-A80M	4.47118	0
TCGA-EJ-A8FU	4.53694	0
TCGA-CF-A47T	4.56981	1
TCGA-QR-A70Q	4.60269	0
TCGA-WB-A80N	4.73419	0
TCGA-CN-5358	4.76707	1
TCGA-EJ-AB27	4.76707	0
TCGA-CV-A6K0	4.79995	1
TCGA-61-2087	4.79995	0
TCGA-4K-AAAL	4.83282	1
TCGA-BJ-A191	4.83282	0
TCGA-D1-A0ZS	4.8657	0
TCGA-DX-A6BG	4.89858	1
TCGA-B8-A54I	4.93145	0
TCGA-DD-AACD	4.96433	1
TCGA-HZ-8638	4.96433	0
TCGA-B4-5832	5.09583	0
TCGA-CR-7398	5.12871	0
TCGA-RD-A7BW	5.12871	0
TCGA-LN-A4A6	5.19446	1
TCGA-FV-A3I0	5.22734	1
TCGA-CD-8527	5.22734	1
TCGA-AN-A0XV	5.32597	0
TCGA-24-1426	5.35885	0
TCGA-HU-A4GN	5.52323	1
TCGA-KB-A6F5	5.5561	0
TCGA-MG-AAMC	5.68761	0
TCGA-A7-A3RF	5.72049	1
TCGA-BJ-A3PU	5.72049	1
TCGA-FG-A87Q	5.72049	0
TCGA-J8-A3YH	5.75336	0
TCGA-CQ-5333	5.78624	1
TCGA-DX-A3UC	5.78624	1
TCGA-AD-6899	5.78624	0
TCGA-ET-A3BS	5.78624	0
TCGA-71-8520	5.88487	1
TCGA-EY-A72D	5.88487	0
TCGA-CC-5259	5.91774	1
TCGA-G3-A3CI	5.91774	0
TCGA-29-1698	5.95062	1
TCGA-AA-3681	5.9835	0
TCGA-F2-6879	6.01637	1
TCGA-AG-A00C	6.01637	0
TCGA-QR-A70X	6.01637	0
TCGA-J4-A67T	6.01637	0
TCGA-DJ-A1QM	6.01637	0
TCGA-HT-7684	6.04925	0
TCGA-IB-AAUW	6.08213	1
TCGA-H9-7775	6.08213	0
TCGA-09-2043	6.18075	0
TCGA-VN-A88M	6.21363	0
TCGA-FP-A9TM	6.21363	0
TCGA-DD-A4NE	6.24651	1
TCGA-13-0725	6.24651	1
TCGA-KH-A6WC	6.27938	0
TCGA-RW-A68C	6.27938	0
TCGA-BR-8592	6.27938	0
TCGA-QR-A70E	6.31226	0
TCGA-LN-A49O	6.34514	1
TCGA-HT-7478	6.37801	0
TCGA-HT-A61A	6.37801	0
TCGA-B8-5549	6.37801	0
TCGA-FV-A3R2	6.37801	0
TCGA-D6-6515	6.41089	1
TCGA-IB-A5SQ	6.47664	1
TCGA-EJ-A7NN	6.47664	1
TCGA-EJ-A7NJ	6.47664	0
TCGA-60-2697	6.57527	1
TCGA-F1-6177	6.57527	0
TCGA-UC-A7PD	6.64102	1
TCGA-V1-A8X3	6.64102	0
TCGA-D1-A175	6.64102	0
TCGA-CQ-5325	6.70678	1
TCGA-DE-A0XZ	6.70678	1
TCGA-K7-A5RF	6.73965	1
TCGA-Y8-A8RZ	6.73965	0
TCGA-AZ-6599	6.77253	0
TCGA-CA-6718	6.8054	1
TCGA-BA-A6DB	6.83828	1
TCGA-CN-4736	6.87116	1
TCGA-HT-7694	6.90403	0
TCGA-CC-A9FS	6.93691	0
TCGA-QT-A5XK	6.93691	0
TCGA-AA-3663	6.96979	0
TCGA-CH-5738	6.96979	0
TCGA-F7-A61S	7.00266	1
TCGA-F2-A44G	7.03554	1
TCGA-EL-A3ZS	7.06842	0
TCGA-EJ-A8FS	7.10129	1
TCGA-RW-A67Y	7.10129	0
TCGA-63-A5MM	7.16704	1
TCGA-ET-A40Q	7.16704	1
TCGA-CL-5918	7.16704	0
TCGA-CC-A3M9	7.19992	1
TCGA-BR-8590	7.33143	1
TCGA-EM-A3O7	7.33143	0
[truncated: 2,130 more rows]

## Sheet: 3f
TCGA Case	DFS Time (months)	FASN+ATF6 unaltered	ATF6+FASN amp_gain	ATF6 only amp_gain
TCGA-CM-6678	0		1
TCGA-AA-3693	0		0
TCGA-AA-3814	0		0
TCGA-AG-3601	0		0
TCGA-AM-5820	0		0
TCGA-AA-3856	0		0
TCGA-AA-3496	0		0
TCGA-AA-3821	0		0
TCGA-AA-A01S	0.46		0
TCGA-AA-3494	0.99		1
TCGA-AG-4007	0.99		0
TCGA-D5-6537	1.02		0
TCGA-4N-A93T	1.02		0
TCGA-CI-6619	1.02		0
TCGA-AY-4070	1.02		0
TCGA-AG-3581	1.02		0
TCGA-CM-6675	2.14		1
TCGA-A6-4105	2.99		1
TCGA-AA-A01G	3.02		1
TCGA-DC-6154	3.48		1
TCGA-AG-3575	4.01		1
TCGA-F5-6864	4.04		1
TCGA-CA-6715	4.04		1
TCGA-4T-AA8H	4.8		0
TCGA-AA-3692	6.04		0
TCGA-CM-4752	6.04		0
TCGA-AA-A004	6.11		1
TCGA-NH-A6GB	6.27		1
TCGA-AG-3608	7.06		0
TCGA-AG-A014	7.52		0
TCGA-EI-6514	8.41		1
TCGA-AA-3846	8.61		0
TCGA-CM-5868	9.46		1
TCGA-AG-4008	9.69		1
TCGA-D5-6538	9.86		1
TCGA-NH-A8F7	10.12		0
TCGA-D5-6532	10.74		1
TCGA-EI-6510	10.78		0
TCGA-AY-A8YK	11.01		1
TCGA-DY-A1DG	11.07		1
TCGA-G4-6314	11.27		1
TCGA-AG-3612	11.96		1
TCGA-A6-6782	11.96		0
TCGA-A6-6142	11.99		0
TCGA-AA-A00Z	11.99		0
TCGA-AA-3968	11.99		0
TCGA-CM-6166	12.35		0
TCGA-A6-6648	12.42		0
TCGA-AA-3556	12.45		0
TCGA-AA-3553	12.58		0
TCGA-AD-6890	12.65		0
TCGA-AA-3812	12.68		0
TCGA-DC-6683	12.98		0
TCGA-DC-6682	13.01		1
TCGA-G4-6320	13.01		0
TCGA-AH-6897	13.04		0
TCGA-AG-A023	13.5		1
TCGA-AA-3982	13.76		0
TCGA-A6-6137	13.93		0
TCGA-AD-6963	13.93		0
TCGA-CM-5341	14.03		0
TCGA-A6-5667	14.29		0
TCGA-QG-A5YW	14.49		0
TCGA-A6-5657	14.98		0
TCGA-A6-5666	15.01		0
TCGA-F5-6811	15.11		0
TCGA-QG-A5YX	15.14		1
TCGA-AG-3732	15.64		0
TCGA-D5-5538	15.93		0
TCGA-AA-3956	15.93		0
TCGA-AA-3975	16.2		1
TCGA-G5-6235	16.29		0
TCGA-AA-A01Z	17.02		1
TCGA-AA-3495	17.02		0
TCGA-AF-2689	17.02		0
TCGA-AA-A00L	17.02		0
TCGA-AA-3972	17.02		0
TCGA-AF-A56K	17.12		0
TCGA-A6-2678	17.84		0
TCGA-A6-2675	17.97		0
TCGA-AG-3598	18.04		0
TCGA-G4-6307	18.17		0
TCGA-D5-5541	18.23		0
TCGA-AA-3506	18.27		0
TCGA-G4-6310	18.82		0
TCGA-AA-3697	18.99		1
TCGA-AZ-5407	18.99		0
TCGA-DM-A1D0	19.02		1
TCGA-CK-4948	19.02		0
TCGA-AG-4021	19.45		1
TCGA-CK-6746	19.88		1
TCGA-AA-3527	19.97		1
TCGA-AD-A5EJ	19.97		0
TCGA-AA-3684	19.97		0
TCGA-AA-3984	19.97		0
TCGA-AA-A022	20.27		0
TCGA-AG-4015	20.53		0
TCGA-AG-A01Y	21.48		1
TCGA-AG-3602	21.98		0
TCGA-F4-6854	21.98		0
TCGA-CK-4947	21.98		0
TCGA-AA-3672	22.54		1
TCGA-AA-A02O	22.96		0
TCGA-AM-5821	23		0
TCGA-AA-3543	23.85		0
TCGA-AA-A00R	23.98		0
TCGA-AG-3742	24.51		0
TCGA-AG-3727	24.67		0
TCGA-AG-3878	25		0
TCGA-AG-3605	25.03		1
TCGA-AA-3514	25.03		0
TCGA-AA-3518	25.03		0
TCGA-AA-A01Q	25.03		0
TCGA-AA-A01V	25.46		0
TCGA-AG-A020	25.99		1
TCGA-AG-A01J	25.99		1
TCGA-AG-3586	26.02		1
TCGA-AA-3511	26.41		0
TCGA-EI-6509	26.41		0
TCGA-CI-6620	26.41		0
TCGA-AA-3555	26.61		1
TCGA-AA-3558	26.97		1
TCGA-AA-3715	27		1
TCGA-DM-A1D7	27		0
TCGA-AA-3681	27		0
TCGA-AG-A00C	27.07		0
TCGA-CA-6718	27.4		0
TCGA-AA-3663	27.53		0
TCGA-CL-5918	28.65		1
TCGA-5M-AAT6	29.04		0
TCGA-AG-3726	29.14		0
TCGA-AG-3580	29.17		0
TCGA-AA-3525	29.43		0
TCGA-A6-6141	30.06		0
TCGA-A6-A566	30.98		0
TCGA-EI-7004	31.6		0
TCGA-D5-6926	31.87		1
TCGA-AG-A016	32		0
TCGA-D5-6927	32.03		0
TCGA-G4-6298	32.16		0
TCGA-CK-5916	32.95		0
TCGA-A6-A5ZU	32.95		0
TCGA-AZ-5403	33.05		0
TCGA-D5-7000	33.08		1
TCGA-DM-A288	34		0
TCGA-AD-6964	34		0
TCGA-CM-6172	34.03		0
TCGA-CM-6677	34.23		1
TCGA-EI-6883	35.09		0
TCGA-CA-6719	36.5		0
TCGA-D5-6928	36.99		1
TCGA-AA-3844	36.99		0
TCGA-D5-6931	36.99		0
TCGA-CM-6162	37.02		0
TCGA-CM-6680	37.25		1
TCGA-AG-3599	37.78		1
TCGA-AD-5900	38.01		0
TCGA-D5-6920	38.53		0
TCGA-CA-5796	39.39		0
TCGA-A6-2682	39.95		1
TCGA-D5-6529	39.95		1
TCGA-CA-6717	39.95		0
TCGA-CM-6674	39.98		1
TCGA-AA-3542	42.25		0
TCGA-CM-6168	43.4		0
TCGA-AY-A54L	44.88		0
TCGA-AG-3892	46.98		0
TCGA-D5-6930	47.01		0
TCGA-G4-6323	47.37		0
TCGA-AA-3544	47.4		0
TCGA-AA-3667	48.16		0
TCGA-AG-3894	49.93		0
TCGA-CM-6171	50		0
TCGA-AG-4005	53.98		0
TCGA-A6-A565	54.99		0
TCGA-AA-A00W	55.12		1
TCGA-CM-5863	55.88		0
TCGA-AA-A017	57.98		0
TCGA-CM-6161	63.07		1
TCGA-D5-6541	63.37		1
TCGA-CK-4952	63.57		0
TCGA-CK-4951	74.51		0
TCGA-EI-6511	78.02		0
TCGA-DM-A28H	78.65		1
TCGA-AA-3833	84.99		0
TCGA-CM-6165	88.14		0
TCGA-AA-3971	95.11		0
TCGA-D5-6540	98.16		0
TCGA-EI-6513	108.94		1
TCGA-G4-6294	119.61		0
TCGA-EI-6917	0	0
TCGA-AY-6386	0	0
TCGA-AA-3554	0	0
TCGA-AG-3885	0	0
TCGA-AA-3831	0	0
TCGA-AA-A00K	0	0
TCGA-AA-3875	0	0
TCGA-AA-3713	0	0
TCGA-AA-3526	0.53	0
TCGA-AA-3530	0.69	1
TCGA-AA-3986	0.92	0
TCGA-NH-A50V	0.92	0
TCGA-AY-A71X	0.92	0
TCGA-NH-A5IV	0.99	0
TCGA-AH-6903	0.99	0
TCGA-A6-6781	0.99	0
TCGA-EI-6507	0.99	0
TCGA-CM-4744	0.99	0
TCGA-AF-6655	0.99	0
TCGA-A6-6780	1.02	0
TCGA-DM-A0XD	1.02	0
TCGA-D5-6530	1.02	0
TCGA-A6-6650	1.02	0
TCGA-DY-A1DC	1.02	0
TCGA-AA-3955	1.02	0
TCGA-DC-4745	1.02	0
TCGA-A6-5664	1.94	1
TCGA-AD-6548	2.96	1
TCGA-AY-6197	2.96	1
TCGA-A6-5662	3.02	1
TCGA-A6-6651	5.03	1
TCGA-CK-5914	5.06	1
TCGA-G4-6321	5.98	0
TCGA-AZ-4615	6.01	0
TCGA-CM-4743	6.8	1
TCGA-AA-3950	6.96	0
TCGA-AA-3979	7.16	0
TCGA-A6-6140	7.19	1
TCGA-A6-6653	7.98	0
TCGA-AA-3819	8.02	0
TCGA-AA-3977	8.05	0
TCGA-AG-3901	8.38	0
TCGA-AA-A01P	8.44	1
TCGA-AD-6895	8.44	0
TCGA-G4-6322	9.03	0
TCGA-DC-6681	9.07	0
TCGA-AA-3538	9.43	0
TCGA-CM-4748	9.56	1
TCGA-DC-5337	9.59	1
TCGA-G4-6588	9.63	0
TCGA-AA-3710	9.99	1
TCGA-AA-A00O	10.25	0
TCGA-AA-3980	10.51	1
TCGA-AU-6004	10.68	1
TCGA-G4-6304	11.01	0
TCGA-AA-3532	11.07	0
TCGA-AA-3534	11.5	0
TCGA-AA-3870	11.63	1
TCGA-AG-3728	11.63	0
TCGA-AA-A00E	11.99	1
TCGA-AA-3861	11.99	0
TCGA-AA-3862	11.99	0
TCGA-A6-5659	12.02	0
TCGA-AA-A01I	12.02	0
TCGA-AA-A01K	12.16	0
TCGA-AA-3877	12.39	0
TCGA-AA-3860	12.39	0
TCGA-A6-2685	12.52	1
TCGA-QG-A5Z2	12.68	1
TCGA-CM-5860	12.75	0
TCGA-A6-3809	12.94	0
TCGA-A6-5656	12.98	0
TCGA-G4-6627	12.98	0
TCGA-AA-3947	13.01	1
TCGA-AY-5543	13.01	0
TCGA-AA-3815	13.34	0
TCGA-A6-3808	13.76	0
TCGA-AF-3911	13.99	0
TCGA-A6-5661	13.99	0
TCGA-F4-6808	13.99	0
TCGA-AA-3548	14.03	0
TCGA-AA-3531	14.03	0
TCGA-AG-3592	14.42	1
TCGA-F4-6805	14.98	0
TCGA-AF-3400	15.01	0
TCGA-A6-3807	15.01	0
TCGA-F5-6571	15.01	0
TCGA-AG-3887	15.57	0
TCGA-AA-A010	15.6	0
TCGA-AA-3502	15.77	1
TCGA-AG-3893	15.83	0
TCGA-A6-A567	15.9	1
TCGA-F4-6856	15.93	0
TCGA-F4-6463	16.03	0
TCGA-F4-6569	16.06	0
TCGA-G4-6586	16.13	0
TCGA-AA-3524	16.33	0
TCGA-AA-3854	16.98	1
TCGA-AA-3970	17.02	0
TCGA-F5-6812	17.02	0
TCGA-AA-3841	17.38	1
TCGA-AA-3522	17.44	0
TCGA-F4-6806	17.81	0
TCGA-AF-2693	17.94	0
TCGA-AA-A00A	17.94	0
TCGA-F5-6861	18.04	0
TCGA-AA-A03J	19.02	0
TCGA-F4-6807	19.05	0
TCGA-AF-2691	19.05	0
TCGA-DC-6160	19.05	0
TCGA-G4-6306	19.32	0
TCGA-CI-6622	19.32	0
TCGA-AG-4022	19.32	0
TCGA-F4-6703	19.45	0
TCGA-AG-3898	19.65	0
TCGA-F5-6465	19.94	0
TCGA-AD-6889	20.01	0
TCGA-AG-A025	20.01	0
TCGA-CK-5913	20.11	0
TCGA-AA-A029	20.27	1
TCGA-D5-5540	20.4	0
TCGA-AZ-4315	20.6	0
TCGA-AA-3655	20.7	1
TCGA-AG-A02N	20.96	0
TCGA-AA-3510	20.99	0
TCGA-WS-AB45	21.12	1
TCGA-G4-6309	21.35	0
TCGA-AZ-6601	21.42	0
TCGA-AZ-4313	21.71	1
TCGA-CL-5917	21.75	0
TCGA-G4-6628	21.98	0
TCGA-CK-6747	22.08	0
TCGA-CK-4950	22.6	1
TCGA-AZ-4681	23.03	0
TCGA-AZ-4308	23.98	0
TCGA-AG-A036	23.98	0
TCGA-DM-A28E	24.11	0
TCGA-CK-6751	24.38	0
TCGA-DY-A0XA	25	0
TCGA-DM-A1HA	25	0
TCGA-G4-6293	25	0
TCGA-DM-A1HB	25.03	1
TCGA-DM-A282	25.07	0
0000000000,5	25.92	1
30,690,920,9	25.95	0
20,920,990,9	25.99	0
90,990,990,9	26.02	0
90,991,021,0	26.02	0
21,021,021,0	26.15	0
21,021,021,9	26.97	0
42,962,962,9	27	0
93,025,035,0	27	0
65,986,016,8	27.07	0
6,967,167,19	28.22	1
7,988,028,05	28.98	0
8,388,448,44	28.98	0
9,039,079,43	29.96	0
9,569,599,63	29.96	0
9,9910,2510,	29.99	0
5110,6811,01	30.03	0
11,0711,511,	30.03	0
6311,6311,99	30.42	0
11,9911,9912	30.98	0
,0212,0212,1	30.98	0
612,3912,391	30.98	0
2,5212,6812,	31.04	0
7512,9412,98	31.14	1
12,9813,0113	31.27	0
,0113,3413,7	32	0
613,9913,991	32.72	0
3,9914,0314,	32.88	0
0314,4214,98	32.95	1
15,0115,0115	32.98	0
,0115,5715,6	32.98	0
15,7715,8315	33.02	0
,915,9316,03	33.31	0
16,0616,1316	33.51	1
,3316,9817,0	33.51	0
217,0217,381	33.64	0
7,4417,8117,	33.97	0
9417,9418,04	34	0
19,0219,0519	34	0
,0519,0519,3	34.4	0
219,3219,321	34.46	0
9,4519,6519,	34.63	0
9420,0120,01	34.79	1
20,1120,2720	34.95	1
,420,620,720	34.95	0
,9620,9921,1	34.99	0
221,3521,422	34.99	0
1,7121,7521,	35.12	1
9822,0822,62	35.28	0
3,0323,9823,	35.71	0
9824,1124,38	35.71	0
25252525,032	35.78	0
5,0725,9225,	36.01	0
9525,9926,02	36.01	0
26,0226,1526	36.01	0
,97272727,07	36.47	0
28,2228,9828	36.93	0
,9829,9629,9	37.02	0
629,9930,033	37.19	1
0,0330,4230,	37.94	0
9830,9830,98	38.01	0
31,0431,1431	38.11	0
,273232,7232	40.93	0
,8832,9532,9	43	0
832,9833,023	43	0
3,3133,5133,	43.99	0
5133,6433,97	44.65	0
343434,434,4	44.74	0
634,6334,793	45.99	0
4,9534,9534,	47.83	0
9934,9935,12	48	0
35,2835,7135	49.47	0
,7135,7836,0	49.8	1
136,0136,013	51.28	0
6,4736,9337,	51.94	0
0237,1937,94	56.04	0
38,0138,1140	58.34	0
,93434343,99	60.97	0
44,6544,7445	61.93	0
,9947,834849	63.93	0
,4749,851,28	69.97	0
51,9456,0458	71.48	1
,3460,9761,9	74.57	1
363,9369,977	75.89	0
1,4874,5775,	78.06	0
8978,0679,63	79.63	0
82,8885,3810	82.88	0
6,67109,2117	85.38	0
,02119,84124	106.67	0
,18126,35131	109.2	0
,41133,08135	117.02	0
,55139,06TCG	119.84	0
A-CM-6678TCG	124.18	0
A-AA-3712TCG	126.35	0
A-AA-3527TCG	131.41	0
A-AA-3693TCG	133.08	0
A-AA-3814TCG	135.55	0
A-AG-3601TCG	0
A-AG-A01WTCG	0
A-AM-5820TCG	0
A-DC-6156TCG	0
A-AA-3856TCG	0.46
A-AA-3496TCG	0.99
A-AA-3821TCG	1.02
A-AA-A01STCG	1.02
A-AA-3494TCG	1.02
A-AG-4007TCG	1.02
A-F5-6813TCG	1.02
A-G5-6233TCG	4.04
A-NH-A6GATCG	4.8
A-AA-3552TCG	6.04
A-D5-6537TCG	6.11
A-AG-A00YTCG	7.06
A-4N-A93TTCG	11.07
A-AG-3600TCG	11.96
A-CI-6619TCG	11.99
A-AY-4070TCG	11.99
A-F5-6863TCG	11.99
A-AG-3581TCG	12.45
A-D5-6898TCG	12.58
A-RU-A8FLTCG	12.65
A-EI-6882TCG	13.01
A-F4-6461TCG	13.01
A-EI-6885TCG	13.93
A-A6-2683TCG	15.64
A-D5-6922TCG	15.93
A-AF-2692TCG	15.93
A-EI-6884TCG	16.29
A-CM-5861TCG	17.02
A-CM-6675TCG	17.02
A-AD-6888TCG	17.02
A-A6-4105TCG	17.12
A-EI-7002TCG	17.84
A-AA-A01GTCG	18.23
A-DC-6154TCG	18.27
A-AG-3575TCG	18.82
A-CA-5255TCG	19.45
A-D5-6923TCG	19.88
A-F5-6864TCG	19.97
A-CA-6715TCG	20.27
A-4T-AA8HTCG	21.48
A-CA-5254TCG	21.98
A-AA-3939TCG	21.98
A-AA-3692TCG	21.98
A-CM-4752TCG	22.54
A-AA-3973TCG	23
A-AZ-4684TCG	23.98
A-CI-6621TCG	24.51
A-AA-3561TCG	25.03
A-AA-A004TCG	25.03
A-CM-6163TCG	25.03
A-D5-6924TCG	26.41
A-AU-3779TCG	26.41
A-CM-6167TCG	27
A-AA-3679TCG	27
A-D5-6535TCG	27.07
A-AF-6672TCG	27.4
A-NH-A6GBTCG	29.04
A-AG-3608TCG	29.14
A-AG-A014TCG	29.43
A-D5-6536TCG	31.6
A-EI-6514TCG	31.87
A-AG-A015TCG	32.16
A-AA-3846TCG	32.95
A-AA-3866TCG	32.95
A-CM-5868TCG	33.08
A-AG-4008TCG	34
A-D5-6538TCG	34.03
A-NH-A8F7TCG	34.23
A-AA-3831TCG	36.99
A-AA-A00KTCG	37.02
A-NH-A50TTCG	37.25
A-D5-6532TCG	38.01
A-EI-6510TCG	39.95
A-AY-A8YKTCG	39.98
A-AG-A02GTCG	42.25
A-AA-3688TCG	43.4
A-D5-5539TCG	50
A-AG-3881TCG	54.99
A-DY-A1DGTCG	55.88
A-G4-6314TCG	57.98
A-AA-A01RTCG	63.57
A-AG-3882TCG	84.99
A-AG-3612TCG	88.14
A-AG-3609TCG	130.55
A-A6-6782TCG	147.9
A-EI-6506TCG	0			0
A-A6-6142TCG	0			0
A-AA-A00ZTCG	0			0
A-AA-3968TCG	0.99			1
A-CM-6166TCG	2.14			1
A-A6-6648TCG	3.02			1
A-CM-5348TCG	3.48			1
A-AA-3556TCG	4.01			1
A-A6-6654TCG	4.04			1
A-AA-3553TCG	6.04			0
A-AD-6890TCG	6.27			1
A-A6-6652TCG	7.52			0
A-CM-4747TCG	8.61			0
A-AA-3812TCG	9.46			1
A-DC-4749TCG	9.69			1
A-DC-6683TCG	9.86			1
A-DC-6682TCG	10.12			0
A-D5-6533TCG	10.74			1
A-AA-A01XTCG	10.78			0
A-AG-3999TCG	11.01			1
A-AG-A032TCG	12.35			0
A-G4-6320TCG	12.42			0
A-AH-6897TCG	12.68			0
A-G5-6641TCG	13.5			1
A-5M-AATETCG	13.93			0
A-AA-3517TCG	14.03			0
A-AG-A023TCG	15.14			1
A-AA-3982TCG	16.2			1
A-AA-3994TCG	17.02			1
A-A6-6137TCG	17.02			0
A-AD-6963TCG	18.17			0
A-AH-6644TCG	18.99			1
A-G4-6303TCG	18.99			0
A-CM-5341TCG	19.97			1
A-A6-5667TCG	20.53			0
A-A6-5660TCG	22.96			0
A-QG-A5YWTCG	23.85			0
A-CM-5349TCG	25			0
A-AG-A01NTCG	25.03			0
A-A6-5657TCG	25.99			1
A-A6-5666TCG	26.02			1
A-AG-3578TCG	26.41			0
A-AA-3855TCG	26.97			1
A-F5-6811TCG	27			0
A-QG-A5YXTCG	27.53			0
A-AG-3732TCG	30.06			0
A-AA-3851TCG	32			0
A-D5-5538TCG	32.03			0
A-AA-3956TCG	33.05			0
A-AG-3593TCG	35.09			0
A-AA-3975TCG	36.99			0
A-G5-6235TCG	36.99			0
A-A6-2680TCG	38.53			0
A-A6-3810TCG	39.95			0
A-AA-A01ZTCG	44.88			0
A-CM-4746TCG	46.98			0
A-AG-A011TCG	47.01			0
A-AA-3495TCG	47.37			0
A-AF-2689TCG	47.4			0
A-A6-2681TCG	48.16			0
A-AA-A00LTCG	53.98			0
A-AG-3587TCG	78.02			0
A-AF-A56KTCG	98.16			0
A-A6-2675TCG	119.61			0

## Sheet: 3g
TCGA Case	OS Time (months)	FASN+ATF6 unaltered	ATF6 only amp_gain	ATF6+FASN amp_gain
TCGA-AB-2932	0	0
TCGA-P5-A5ET	0	0
TCGA-P5-A5EU	0	0
TCGA-TQ-A7RS	0	0
TCGA-A8-A081	0	0
TCGA-A8-A08H	0	0
TCGA-C8-A12K	0	0
TCGA-C8-A12T	0	0
TCGA-C8-A133	0	0
TCGA-ZJ-A8QO	0	0
TCGA-ZJ-AAX8	0	0
TCGA-ZJ-AAXT	0	0
TCGA-AG-3602	0	0
TCGA-AG-4015	0	0
TCGA-AG-A01L	0	0
TCGA-AG-A01Y	0	0
TCGA-AA-3527	0	0
TCGA-AA-3684	0	0
TCGA-AA-3984	0	0
TCGA-AA-A022	0	0
TCGA-AD-A5EJ	0	0
TCGA-CK-5915	0	0
TCGA-RR-A6KB	0	0
TCGA-A3-A8OU	0	0
TCGA-A3-A8OX	0	0
TCGA-CC-A9FV	0	0
TCGA-EB-A430	0	0
TCGA-BR-4363	0	0
TCGA-BR-4367	0	0
TCGA-BR-4368	0	0
TCGA-BR-4370	0	0
TCGA-CG-4442	0	0
TCGA-CG-4474	0	0
TCGA-CG-4476	0	0
TCGA-FY-A3NN	0	0
TCGA-AX-A3FV	0	0
TCGA-HT-7472	0.0328763	0
TCGA-RQ-A6JB	0.0328763	0
TCGA-HT-A5R9	0.0657527	0
TCGA-EK-A2RD	0.0657527	0
TCGA-EK-A2RO	0.0657527	0
TCGA-QR-A70V	0.0657527	0
TCGA-12-0657	0.0986291	1
TCGA-56-7731	0.0986291	1
TCGA-HU-A4GQ	0.0986291	1
TCGA-HT-7467	0.0986291	0
TCGA-HT-7687	0.0986291	0
TCGA-HT-7690	0.0986291	0
TCGA-HT-7691	0.0986291	0
TCGA-HT-8015	0.0986291	0
TCGA-HT-8106	0.0986291	0
TCGA-HT-A5RB	0.0986291	0
TCGA-HT-A74O	0.0986291	0
TCGA-VM-A8CB	0.0986291	0
TCGA-EK-A3GJ	0.0986291	0
TCGA-32-1977	0.0986291	0
TCGA-A3-A6NN	0.0986291	0
TCGA-A3-A8CQ	0.0986291	0
TCGA-A4-7583	0.0986291	0
TCGA-SQ-A6I6	0.0986291	0
TCGA-4K-AA1I	0.0986291	0
TCGA-HT-7471	0.131505	0
TCGA-HT-7877	0.131505	0
TCGA-HT-A5R5	0.131505	0
TCGA-VD-A8KM	0.131505	0
TCGA-19-2624	0.164382	1
TCGA-HT-7676	0.164382	0
TCGA-ZJ-AAXU	0.164382	0
TCGA-06-0140	0.197258	1
TCGA-XC-AA0X	0.197258	1
TCGA-ED-A7PX	0.197258	0
TCGA-ED-A97K	0.197258	0
TCGA-RP-A690	0.197258	0
TCGA-J8-A4HY	0.197258	0
TCGA-AX-A3FZ	0.197258	0
TCGA-VD-AA8R	0.197258	0
TCGA-HT-7616	0.230134	1
TCGA-F6-A8O3	0.230134	0
TCGA-HT-7857	0.230134	0
TCGA-HT-8111	0.230134	0
TCGA-P5-A5EV	0.230134	0
TCGA-P5-A72U	0.230134	0
TCGA-B4-5844	0.230134	0
TCGA-FP-A8CX	0.230134	0
TCGA-06-0402	0.263011	1
TCGA-BR-8363	0.263011	1
TCGA-CS-5394	0.263011	0
TCGA-PL-A8LY	0.263011	0
TCGA-BC-A3KF	0.263011	0
TCGA-56-A5DS	0.263011	0
TCGA-HU-A4GY	0.263011	0
TCGA-33-A5GW	0.295887	1
TCGA-25-1631	0.295887	1
TCGA-EK-A2RB	0.295887	0
TCGA-DD-AACK	0.295887	0
TCGA-RL-AAAS	0.295887	0
TCGA-AX-A3G7	0.295887	0
TCGA-HT-7875	0.328764	0
TCGA-AN-A0AR	0.328764	0
TCGA-AN-A0AT	0.328764	0
TCGA-AN-A0XS	0.328764	0
TCGA-RP-A693	0.328764	0
TCGA-HD-A4C1	0.36164	0
TCGA-14-3476	0.394516	1
TCGA-06-0201	0.394516	1
TCGA-US-A77G	0.394516	1
TCGA-FV-A4ZQ	0.394516	0
TCGA-EK-A2PL	0.427393	0
TCGA-EK-A2RK	0.427393	0
TCGA-F9-A97G	0.427393	0
TCGA-37-3789	0.427393	0
TCGA-CV-7414	0.460269	1
TCGA-HT-8107	0.460269	0
TCGA-F7-A61W	0.460269	0
TCGA-BF-A1PV	0.460269	0
TCGA-BR-A4J9	0.460269	0
TCGA-XE-AANR	0.460269	0
TCGA-ZB-A96M	0.460269	0
TCGA-32-1976	0.493145	1
TCGA-HT-7860	0.493145	0
TCGA-RC-A6M5	0.493145	0
TCGA-NJ-A55A	0.493145	0
TCGA-MB-A5YA	0.493145	0
TCGA-06-0213	0.526022	1
TCGA-AN-A0G0	0.526022	0
TCGA-F4-6854	0.526022	0
TCGA-A3-3308	0.526022	0
TCGA-BR-8285	0.558898	1
TCGA-DU-A7TJ	0.558898	0
TCGA-RQ-AAAT	0.558898	0
TCGA-B0-4813	0.591774	1
TCGA-CZ-4856	0.591774	0
TCGA-VD-A8KG	0.624651	0
TCGA-NQ-A57I	0.657527	1
TCGA-28-2502	0.657527	0
TCGA-BR-A4J6	0.657527	0
TCGA-ZJ-AAX4	0.690403	0
TCGA-BR-8077	0.690403	0
TCGA-BR-8380	0.690403	0
TCGA-D1-A16R	0.690403	0
TCGA-08-0392	0.72328	1
TCGA-06-0219	0.72328	1
TCGA-50-6673	0.72328	1
TCGA-RC-A6M4	0.72328	0
TCGA-QT-A5XM	0.72328	0
TCGA-RN-A68Q	0.72328	0
TCGA-D1-A1NW	0.72328	0
TCGA-E1-A7YU	0.756156	1
TCGA-CV-A463	0.756156	1
TCGA-HT-7680	0.756156	0
TCGA-HC-A4ZV	0.756156	0
TCGA-HU-8610	0.756156	0
TCGA-14-1043	0.789032	1
TCGA-24-2261	0.789032	1
TCGA-ZQ-A9CR	0.789032	1
TCGA-QT-A69Q	0.789032	0
TCGA-41-2571	0.854785	1
TCGA-B8-5164	0.854785	0
TCGA-RW-A685	0.854785	0
TCGA-TK-A8OK	0.887662	0
TCGA-AB-2840	0.920538	1
TCGA-14-1455	0.920538	1
TCGA-06-0750	0.920538	1
TCGA-VQ-A8DL	0.920538	1
TCGA-AB-2934	0.920538	0
TCGA-E7-A7DU	0.920538	0
TCGA-AA-A02O	0.920538	0
TCGA-55-A493	0.920538	0
TCGA-RM-A68W	0.920538	0
TCGA-CH-5761	0.920538	0
TCGA-FK-A3SG	0.920538	0
TCGA-AY-4071	0.953414	1
TCGA-14-0781	0.953414	1
TCGA-BP-5202	0.953414	0
TCGA-BR-8366	0.953414	0
TCGA-AB-2988	0.986291	1
TCGA-AB-2972	0.986291	1
TCGA-AB-2824	0.986291	1
TCGA-AA-3818	0.986291	1
TCGA-41-3392	0.986291	1
TCGA-CG-5720	0.986291	1
TCGA-AB-2909	0.986291	0
TCGA-AG-3605	0.986291	0
TCGA-AG-3727	0.986291	0
TCGA-AG-3742	0.986291	0
TCGA-AG-3878	0.986291	0
TCGA-AA-3543	0.986291	0
TCGA-AA-A00R	0.986291	0
TCGA-CR-7374	0.986291	0
TCGA-D1-A17C	0.986291	0
TCGA-AB-2863	1.01917	1
TCGA-AB-2813	1.01917	1
TCGA-AB-2977	1.01917	1
TCGA-AB-2908	1.01917	1
TCGA-AB-2998	1.01917	1
TCGA-AB-2810	1.01917	1
TCGA-AB-2952	1.01917	1
TCGA-AB-2923	1.01917	1
TCGA-FB-AAQ3	1.01917	1
TCGA-CG-4306	1.01917	1
TCGA-AB-2947	1.01917	0
TCGA-A8-A09N	1.01917	0
TCGA-AG-3586	1.01917	0
TCGA-AG-3883	1.01917	0
TCGA-AG-3896	1.01917	0
TCGA-AG-A01J	1.01917	0
TCGA-AG-A020	1.01917	0
TCGA-AA-3514	1.01917	0
TCGA-AA-3518	1.01917	0
TCGA-AA-A01Q	1.01917	0
TCGA-AA-A01V	1.01917	0
TCGA-66-2753	1.01917	0
TCGA-66-2766	1.01917	0
TCGA-CH-5740	1.01917	0
TCGA-CH-5748	1.01917	0
TCGA-CH-5753	1.01917	0
TCGA-CH-5764	1.01917	0
TCGA-CV-A45V	1.05204	1
TCGA-QR-A6GY	1.05204	0
TCGA-RW-A684	1.05204	0
TCGA-FK-A3SD	1.05204	0
TCGA-D1-A1O7	1.05204	0
TCGA-19-2621	1.08492	1
TCGA-HZ-A77Q	1.08492	0
TCGA-14-1396	1.1178	1
TCGA-FU-A770	1.1178	0
TCGA-QR-A708	1.15067	0
TCGA-32-1980	1.18355	1
TCGA-61-2016	1.18355	1
TCGA-B8-5162	1.18355	0
TCGA-W2-A7HA	1.18355	0
TCGA-28-1753	1.21643	0
TCGA-B4-5834	1.2493	0
TCGA-QR-A6GS	1.2493	0
TCGA-HC-A6HX	1.2493	0
TCGA-FY-A2QD	1.2493	0
TCGA-08-0352	1.28218	1
TCGA-P5-A5F6	1.28218	0
TCGA-QR-A702	1.28218	0
TCGA-EB-A3HV	1.28218	0
TCGA-D1-A17F	1.28218	0
TCGA-VD-A8KF	1.31505	1
TCGA-AC-A8OR	1.31505	0
TCGA-CW-6087	1.34793	1
TCGA-56-8503	1.34793	0
TCGA-14-1395	1.38081	1
TCGA-IE-A4EK	1.38081	0
TCGA-SB-A76C	1.38081	0
TCGA-AZ-4323	1.41368	1
TCGA-B0-4690	1.41368	1
TCGA-AS-3778	1.41368	0
TCGA-QR-A70N	1.41368	0
TCGA-SQ-A6I4	1.41368	0
TCGA-D1-A1NS	1.41368	0
TCGA-EK-A2R8	1.44656	0
TCGA-4W-AA9S	1.44656	0
TCGA-91-A4BC	1.44656	0
TCGA-61-1895	1.44656	0
TCGA-HC-A6AS	1.44656	0
TCGA-VD-AA8N	1.44656	0
TCGA-BR-A4CS	1.47944	1
TCGA-FU-A3TX	1.47944	0
TCGA-H4-A2HO	1.51231	0
TCGA-HU-8238	1.51231	0
TCGA-D1-A17N	1.51231	0
TCGA-28-1755	1.54519	1
TCGA-33-4589	1.54519	1
TCGA-F4-6704	1.54519	0
TCGA-06-6699	1.54519	0
TCGA-26-5139	1.57806	0
TCGA-QR-A6ZZ	1.57806	0
TCGA-HC-8264	1.57806	0
TCGA-81-5910	1.61094	1
TCGA-WB-A81R	1.61094	0
TCGA-HC-A6AN	1.61094	0
TCGA-VD-AA8T	1.61094	0
TCGA-HT-8010	1.64382	0
TCGA-B2-4098	1.67669	1
TCGA-FY-A76V	1.67669	0
TCGA-VS-A9UJ	1.70957	1
TCGA-39-5028	1.70957	1
TCGA-08-0345	1.74245	1
TCGA-B8-A54G	1.74245	0
TCGA-19-5955	1.77532	1
TCGA-HC-A631	1.77532	0
TCGA-D1-A17Q	1.77532	0
TCGA-04-1335	1.8082	1
TCGA-HT-A616	1.8082	0
TCGA-LK-A4O2	1.87395	1
TCGA-EK-A2RE	1.87395	0
TCGA-FA-A6HN	1.90683	1
TCGA-D1-A15Z	1.90683	1
TCGA-QH-A6X9	1.90683	0
TCGA-X7-A8D8	1.90683	0
TCGA-39-5030	1.9397	1
TCGA-AB-2901	1.9397	0
TCGA-AB-2936	1.9397	0
TCGA-E9-A248	1.9397	0
TCGA-14-1795	1.97258	1
TCGA-91-6830	1.97258	0
TCGA-CH-5744	1.97258	0
TCGA-AB-2865	2.00546	1
TCGA-AB-2935	2.00546	1
TCGA-AB-2850	2.00546	1
TCGA-AG-3594	2.00546	1
TCGA-AA-3930	2.00546	1
TCGA-AA-3952	2.00546	1
TCGA-AA-A02H	2.00546	1
TCGA-98-A53B	2.00546	1
TCGA-AB-2919	2.00546	0
TCGA-CK-6748	2.00546	0
TCGA-GK-A6C7	2.00546	0
TCGA-66-2765	2.00546	0
TCGA-66-2768	2.00546	0
TCGA-85-8355	2.00546	0
TCGA-61-1995	2.00546	0
TCGA-HC-A632	2.00546	0
TCGA-AB-2809	2.03833	1
TCGA-C4-A0F7	2.03833	1
TCGA-P3-A6T4	2.03833	1
TCGA-64-5775	2.03833	1
TCGA-S9-A7J2	2.03833	0
TCGA-TQ-A7RI	2.03833	0
TCGA-CH-5754	2.03833	0
TCGA-CH-5769	2.03833	0
TCGA-GF-A6C8	2.03833	0
TCGA-RY-A843	2.07121	0
TCGA-06-0649	2.10409	1
TCGA-HU-A4H0	2.10409	0
TCGA-VD-A8KK	2.10409	0
TCGA-CV-6934	2.13696	1
TCGA-B0-4706	2.13696	1
TCGA-2J-AAB1	2.16984	1
TCGA-06-0142	2.20272	1
TCGA-GJ-A9DB	2.20272	1
TCGA-HC-A6AL	2.20272	0
TCGA-E7-A4XJ	2.23559	1
TCGA-14-0787	2.23559	1
TCGA-VD-A8KN	2.23559	0
TCGA-BA-A6DG	2.26847	1
TCGA-B0-4849	2.26847	1
TCGA-P5-A5EZ	2.30134	0
TCGA-AC-A8OS	2.30134	0
TCGA-R6-A8WC	2.30134	0
TCGA-QT-A5XO	2.30134	0
TCGA-06-0145	2.33422	1
TCGA-26-6174	2.33422	0
TCGA-QR-A70G	2.33422	0
TCGA-HC-A6AP	2.33422	0
TCGA-D1-A17T	2.33422	0
TCGA-E6-A2P8	2.3671	1
TCGA-P5-A5EY	2.3671	0
TCGA-P5-A780	2.3671	0
TCGA-BH-A0HL	2.3671	0
TCGA-CZ-5467	2.39997	1
TCGA-DU-6542	2.39997	0
TCGA-HT-A74H	2.43285	0
TCGA-J8-A42S	2.46573	0
TCGA-5N-A9KI	2.4986	1
TCGA-AH-6547	2.4986	1
TCGA-UT-A88G	2.4986	1
TCGA-13-0755	2.4986	1
TCGA-VQ-A8PF	2.4986	1
TCGA-HT-8108	2.4986	0
TCGA-KN-8432	2.4986	0
TCGA-28-1747	2.53148	1
TCGA-B0-4693	2.53148	1
TCGA-QH-A65S	2.53148	0
TCGA-IP-7968	2.53148	0
TCGA-06-A6S1	2.56436	1
TCGA-SC-A6LP	2.56436	1
TCGA-J8-A4HW	2.59723	0
TCGA-IG-A3YB	2.63011	0
TCGA-D1-A16F	2.63011	0
TCGA-VQ-A94P	2.66298	1
TCGA-EB-A44O	2.66298	0
TCGA-ET-A2N4	2.66298	0
TCGA-76-6193	2.69586	1
TCGA-06-0119	2.69586	1
TCGA-06-0747	2.69586	1
TCGA-06-0749	2.69586	1
TCGA-CN-A642	2.69586	1
TCGA-WC-A88A	2.69586	1
TCGA-FD-A62N	2.69586	0
TCGA-HT-A614	2.69586	0
TCGA-AJ-A8CT	2.69586	0
TCGA-06-5418	2.72874	1
TCGA-KK-A8IB	2.72874	0
TCGA-98-8020	2.76161	1
TCGA-YS-AA4M	2.76161	1
TCGA-K4-A4AB	2.76161	0
TCGA-DU-7309	2.76161	0
TCGA-BQ-5894	2.76161	0
TCGA-23-2641	2.76161	0
TCGA-DE-A7U5	2.76161	0
TCGA-18-4086	2.79449	1
TCGA-02-0033	2.82737	1
TCGA-UF-A71A	2.82737	1
TCGA-28-1756	2.82737	0
TCGA-27-2526	2.86024	1
TCGA-ZF-AA4N	2.89312	1
TCGA-R6-A8W8	2.89312	1
TCGA-14-0862	2.89312	1
TCGA-AB-2853	2.926	1
TCGA-CQ-5326	2.926	1
TCGA-43-8118	2.926	1
TCGA-C4-A0F1	2.926	0
TCGA-20-1686	2.926	0
TCGA-RW-A67X	2.926	0
TCGA-AB-2927	2.95887	1
TCGA-UF-A7JV	2.95887	1
TCGA-25-2401	2.95887	1
TCGA-AB-2924	2.95887	0
TCGA-HT-7692	2.95887	0
TCGA-CH-5737	2.99175	0
TCGA-CH-5745	2.99175	0
TCGA-CH-5792	2.99175	0
TCGA-KC-A7F5	2.99175	0
TCGA-XJ-A9DQ	2.99175	0
TCGA-EM-A2CP	2.99175	0
TCGA-AB-2974	3.02462	1
TCGA-09-1673	3.02462	0
TCGA-CG-4301	3.02462	0
TCGA-E8-A418	3.02462	0
TCGA-CJ-4918	3.0575	1
TCGA-DX-A6YQ	3.0575	1
TCGA-76-4928	3.09038	1
TCGA-CR-7371	3.09038	1
TCGA-ZG-A8QW	3.09038	0
TCGA-06-A6S0	3.12325	1
TCGA-T3-A92N	3.12325	1
TCGA-F2-A7TX	3.12325	1
TCGA-SR-A6MX	3.12325	1
TCGA-GD-A3OQ	3.12325	0
TCGA-28-2499	3.12325	0
TCGA-Q3-AA2A	3.12325	0
TCGA-DJ-A3VI	3.12325	0
TCGA-DJ-A4V2	3.12325	0
TCGA-HT-7607	3.15613	1
TCGA-L5-A4OR	3.15613	1
TCGA-06-0413	3.15613	1
TCGA-L5-A43C	3.15613	0
TCGA-06-0157	3.18901	1
TCGA-44-2666	3.18901	1
TCGA-60-2720	3.18901	0
TCGA-QU-A6IL	3.18901	0
TCGA-ZU-A8S4	3.22188	1
TCGA-12-5299	3.22188	1
TCGA-02-0048	3.22188	1
TCGA-06-0174	3.22188	1
TCGA-BH-A0DQ	3.22188	0
TCGA-23-1111	3.22188	0
TCGA-IE-A4EJ	3.22188	0
TCGA-19-1789	3.25476	1
TCGA-14-0812	3.25476	1
TCGA-B0-4714	3.25476	1
TCGA-JW-A5VH	3.28764	1
TCGA-76-6192	3.28764	1
TCGA-06-0169	3.28764	1
TCGA-B0-4688	3.32051	1
TCGA-BR-8370	3.32051	0
TCGA-4P-AA8J	3.35339	0
TCGA-08-0359	3.38626	1
TCGA-2L-AAQI	3.38626	1
TCGA-IN-8663	3.38626	1
TCGA-19-0964	3.38626	0
TCGA-06-0162	3.41914	1
TCGA-Z6-A8JD	3.41914	0
TCGA-14-4157	3.41914	0
TCGA-P5-A77X	3.45202	0
TCGA-24-1470	3.45202	0
TCGA-BJ-A45F	3.45202	0
TCGA-B0-4694	3.48489	1
TCGA-EF-5830	3.48489	0
TCGA-HC-A6AQ	3.48489	0
TCGA-CV-7429	3.51777	1
TCGA-MQ-A4LV	3.51777	1
TCGA-06-5410	3.55065	1
TCGA-KN-8426	3.55065	0
TCGA-BP-4327	3.58352	1
TCGA-02-0037	3.6164	1
TCGA-B0-4699	3.6164	1
TCGA-IB-7887	3.6164	1
TCGA-E1-A7YI	3.64928	1
TCGA-19-1392	3.64928	1
TCGA-76-4929	3.64928	1
TCGA-12-0692	3.64928	1
TCGA-HD-A6HZ	3.64928	0
TCGA-NK-A5CX	3.64928	0
TCGA-QR-A70O	3.64928	0
TCGA-CN-6995	3.68215	1
TCGA-N6-A4VD	3.68215	1
TCGA-HT-7879	3.68215	0
TCGA-2A-A8W1	3.68215	0
TCGA-H9-A6BY	3.68215	0
TCGA-HT-7882	3.71503	1
TCGA-O2-A52Q	3.71503	1
TCGA-MX-A5UG	3.71503	1
TCGA-BR-8384	3.71503	0
TCGA-14-1401	3.7479	1
TCGA-VD-A8KD	3.7479	1
TCGA-HT-7474	3.7479	0
TCGA-EJ-7793	3.7479	0
TCGA-ZG-A9LN	3.78078	0
TCGA-43-6773	3.81366	1
TCGA-23-2649	3.81366	0
TCGA-UY-A9PF	3.84653	0
TCGA-XF-AAN8	3.87941	1
TCGA-BP-4989	3.87941	0
TCGA-HZ-8005	3.94516	1
TCGA-D1-A1O8	3.94516	1
TCGA-AG-4021	3.97804	1
TCGA-06-0127	3.97804	1
TCGA-AB-2844	4.01091	1
TCGA-CG-4440	4.01091	1
TCGA-HT-7485	4.01091	0
TCGA-BA-6873	4.01091	0
TCGA-92-8063	4.01091	0
TCGA-BJ-A0ZB	4.01091	0
TCGA-AB-2929	4.04379	1
TCGA-06-0175	4.04379	1
TCGA-P8-A5KD	4.04379	0
TCGA-BR-4253	4.07667	1
TCGA-XU-A92V	4.07667	1
TCGA-4W-AA9R	4.07667	0
TCGA-OR-A5KZ	4.10954	1
TCGA-QR-A706	4.10954	0
TCGA-FK-A3SB	4.10954	0
TCGA-EB-A3Y6	4.14242	0
TCGA-08-0246	4.1753	1
TCGA-EF-5831	4.1753	0
TCGA-EU-5907	4.1753	0
TCGA-EL-A3CY	4.1753	0
TCGA-NC-A5HK	4.20817	0
TCGA-CQ-5334	4.24105	1
TCGA-CQ-6227	4.24105	1
TCGA-13-1496	4.24105	1
TCGA-EK-A2RC	4.24105	0
TCGA-D1-A3DG	4.27393	1
TCGA-23-1120	4.27393	0
TCGA-ZG-A9KY	4.27393	0
TCGA-L5-A43J	4.3068	1
TCGA-22-1002	4.3068	1
TCGA-16-0861	4.3068	0
TCGA-EJ-AB20	4.3068	0
TCGA-BR-8368	4.3068	0
TCGA-VS-A9V4	4.33968	1
TCGA-FA-8693	4.33968	0
TCGA-74-6577	4.33968	0
TCGA-TT-A6YJ	4.33968	0
TCGA-06-2567	4.37255	1
TCGA-02-0333	4.37255	1
TCGA-YS-A95C	4.37255	1
TCGA-38-A44F	4.37255	0
TCGA-24-1846	4.37255	0
TCGA-Z4-A8JB	4.37255	0
TCGA-P5-A781	4.40543	0
TCGA-HC-A6HY	4.40543	0
TCGA-41-3393	4.43831	1
TCGA-23-2647	4.43831	0
TCGA-WB-A80M	4.47118	0
TCGA-A3-3346	4.50406	1
TCGA-19-4068	4.50406	0
TCGA-23-2645	4.50406	0
TCGA-06-5412	4.53694	1
TCGA-76-4926	4.53694	1
TCGA-NC-A5HF	4.53694	1
TCGA-DX-A3U8	4.53694	1
TCGA-EJ-A8FU	4.53694	0
TCGA-16-1047	4.56981	1
TCGA-B0-4691	4.56981	1
TCGA-CJ-4920	4.56981	1
TCGA-HT-7605	4.56981	0
TCGA-06-5859	4.56981	0
TCGA-R5-A804	4.60269	1
TCGA-QR-A70Q	4.60269	0
TCGA-19-1389	4.63557	1
TCGA-BR-4187	4.63557	1
TCGA-B4-5836	4.63557	0
TCGA-32-1982	4.66844	1
TCGA-06-0194	4.66844	1
TCGA-CN-4726	4.66844	1
TCGA-3U-A98D	4.66844	1
TCGA-L5-A4OG	4.70132	0
TCGA-19-5953	4.73419	1
TCGA-CV-6938	4.73419	1
TCGA-CV-7236	4.73419	1
TCGA-UT-A97Y	4.73419	1
TCGA-IB-AAUN	4.73419	1
TCGA-WB-A80N	4.73419	0
TCGA-EJ-AB27	4.76707	0
TCGA-76-4925	4.79995	1
TCGA-08-0521	4.79995	1
TCGA-WK-A8XQ	4.79995	1
TCGA-BS-A0TE	4.79995	1
TCGA-61-2087	4.79995	0
TCGA-76-6656	4.83282	1
TCGA-BJ-A191	4.83282	0
TCGA-19-2620	4.8657	1
TCGA-YJ-A8SW	4.8657	0
TCGA-D1-A0ZS	4.8657	0
TCGA-CU-A0YO	4.89858	1
TCGA-AB-2856	4.93145	1
TCGA-06-2559	4.93145	1
TCGA-AB-2982	4.93145	0
TCGA-B8-A54I	4.93145	0
TCGA-56-8083	4.93145	0
TCGA-HC-A76X	4.93145	0
TCGA-AB-2868	4.96433	1
TCGA-CV-7252	4.96433	1
TCGA-34-5929	4.96433	1
TCGA-HZ-8638	4.96433	1
TCGA-06-6701	4.96433	0
TCGA-AB-2870	5.03008	1
TCGA-AB-2866	5.03008	1
TCGA-AB-2895	5.03008	1
TCGA-AA-A02J	5.03008	1
TCGA-76-6657	5.03008	1
TCGA-FB-AAQ2	5.03008	1
TCGA-FP-8210	5.03008	1
TCGA-AB-2871	5.03008	0
TCGA-HT-7601	5.03008	0
TCGA-19-1790	5.06296	1
TCGA-27-1830	5.06296	1
TCGA-DU-8158	5.09583	1
TCGA-FZ-5921	5.09583	1
TCGA-06-5417	5.09583	0
TCGA-B4-5832	5.09583	0
TCGA-RD-A7BW	5.12871	1
TCGA-CR-7398	5.12871	0
TCGA-BR-A4QM	5.12871	0
TCGA-VS-A9V1	5.16159	1
TCGA-Q9-A6FU	5.16159	1
TCGA-MQ-A4LM	5.19446	1
TCGA-CU-A3QU	5.19446	0
TCGA-AZ-6605	5.22734	1
TCGA-06-6388	5.22734	1
TCGA-DX-A23T	5.26022	1
TCGA-28-2514	5.26022	0
TCGA-V5-A7RB	5.29309	1
TCGA-IQ-A61K	5.29309	1
TCGA-HT-A5RC	5.32597	1
TCGA-HT-7880	5.32597	0
TCGA-AN-A0XV	5.32597	0
TCGA-EM-A4FM	5.32597	0
TCGA-24-1426	5.35885	0
TCGA-06-6390	5.39172	1
TCGA-CW-5584	5.39172	1
TCGA-28-6450	5.4246	1
TCGA-43-6771	5.45747	1
TCGA-RY-A83Y	5.45747	0
TCGA-02-0071	5.49035	1
TCGA-26-5134	5.49035	0
TCGA-ZF-AA5N	5.52323	1
TCGA-B0-4814	5.52323	1
TCGA-61-1998	5.52323	0
TCGA-06-0197	5.5561	1
TCGA-HT-8109	5.5561	0
TCGA-KB-A6F5	5.5561	0
TCGA-GN-A269	5.58898	1
TCGA-HU-A4G3	5.58898	0
TCGA-AZ-4614	5.65473	1
TCGA-FD-A5BX	5.68761	1
TCGA-98-A539	5.68761	0
TCGA-MG-AAMC	5.68761	0
TCGA-FG-A87Q	5.72049	0
TCGA-06-0646	5.75336	1
TCGA-B4-5378	5.75336	0
TCGA-J8-A3YH	5.75336	0
TCGA-AD-6899	5.78624	1
TCGA-SW-A7EB	5.78624	0
TCGA-ET-A3BS	5.78624	0
TCGA-12-1089	5.81911	1
TCGA-BP-4993	5.81911	0
TCGA-J9-A52C	5.85199	0
TCGA-14-1827	5.88487	1
TCGA-FB-A4P5	5.88487	1
TCGA-P5-A5F1	5.88487	0
TCGA-P8-A6RY	5.88487	0
TCGA-EY-A72D	5.88487	0
TCGA-2H-A9GL	5.91774	1
TCGA-OX-A56R	5.91774	1
TCGA-IW-A3M5	5.91774	1
TCGA-G3-A3CI	5.91774	0
TCGA-EB-A3XE	5.91774	0
TCGA-AB-2807	5.95062	1
TCGA-AB-2894	5.95062	1
TCGA-AB-2886	5.95062	0
TCGA-06-2564	5.95062	0
TCGA-19-1387	5.95062	0
TCGA-CR-7399	5.95062	0
TCGA-06-2566	5.9835	1
TCGA-CV-A6JD	5.9835	1
TCGA-B0-4703	5.9835	1
TCGA-AA-3681	5.9835	0
TCGA-BP-4761	5.9835	0
TCGA-AB-2956	6.01637	1
TCGA-02-0060	6.01637	1
TCGA-IB-AAUQ	6.01637	1
TCGA-AG-A00C	6.01637	0
TCGA-QR-A70X	6.01637	0
TCGA-J4-A67T	6.01637	0
TCGA-CG-5721	6.01637	0
TCGA-DJ-A1QM	6.01637	0
TCGA-AB-2900	6.04925	1
TCGA-AB-2867	6.04925	1
TCGA-AB-2987	6.04925	1
TCGA-HT-7684	6.04925	0
TCGA-36-2549	6.04925	0
TCGA-BR-A453	6.08213	1
TCGA-H9-7775	6.08213	0
TCGA-06-0122	6.14788	1
TCGA-06-5858	6.14788	0
TCGA-F4-6570	6.18075	1
TCGA-09-2043	6.18075	0
TCGA-50-6595	6.21363	1
TCGA-VN-A88M	6.21363	0
TCGA-FP-A9TM	6.21363	0
TCGA-D9-A4Z2	6.24651	1
TCGA-HT-8105	6.24651	0
TCGA-MT-A67G	6.24651	0
TCGA-DX-A23Y	6.27938	1
TCGA-BR-8592	6.27938	1
TCGA-KH-A6WC	6.27938	0
TCGA-RW-A68C	6.27938	0
TCGA-EJ-7330	6.27938	0
TCGA-QR-A70E	6.31226	0
TCGA-BP-5169	6.34514	0
TCGA-CS-5397	6.37801	1
TCGA-CV-7438	6.37801	1
TCGA-FV-A3R2	6.37801	1
TCGA-HT-7478	6.37801	0
TCGA-HT-A61A	6.37801	0
TCGA-B8-5549	6.37801	0
TCGA-24-1416	6.37801	0
TCGA-16-1460	6.41089	0
TCGA-ER-A19J	6.44376	1
TCGA-CV-A6JO	6.47664	1
TCGA-EJ-A7NJ	6.47664	0
TCGA-EJ-A7NN	6.47664	0
TCGA-IN-A7NR	6.50952	0
TCGA-DU-7012	6.54239	1
TCGA-02-0054	6.54239	1
TCGA-HT-7476	6.54239	0
TCGA-DX-A8BZ	6.57527	1
TCGA-VQ-A927	6.57527	1
TCGA-F1-6177	6.57527	0
TCGA-BR-4280	6.60815	1
TCGA-19-5947	6.64102	1
TCGA-EK-A2IP	6.64102	0
TCGA-V1-A8X3	6.64102	0
TCGA-D1-A175	6.64102	0
TCGA-14-1458	6.6739	1
TCGA-HT-7468	6.6739	0
TCGA-V4-A9F5	6.6739	0
TCGA-B0-4841	6.70678	1
TCGA-P5-A5EW	6.70678	0
TCGA-06-0877	6.70678	0
TCGA-BP-4803	6.70678	0
TCGA-31-1953	6.70678	0
TCGA-DU-5852	6.73965	1
TCGA-EB-A44N	6.73965	1
TCGA-IN-A6RR	6.73965	1
TCGA-BP-4967	6.73965	0
TCGA-Y8-A8RZ	6.73965	0
TCGA-AZ-6599	6.77253	1
TCGA-EU-5906	6.77253	0
TCGA-P6-A5OF	6.8054	1
TCGA-DU-5855	6.8054	0
TCGA-06-1086	6.83828	1
TCGA-02-0046	6.87116	1
TCGA-T2-A6WX	6.87116	1
TCGA-71-8520	6.90403	1
TCGA-HT-7694	6.90403	0
TCGA-HD-A6I0	6.90403	0
TCGA-G2-AA3C	6.93691	1
TCGA-06-0126	6.93691	1
TCGA-BP-4807	6.93691	0
TCGA-CC-A9FS	6.93691	0
TCGA-68-7757	6.93691	0
TCGA-QT-A5XK	6.93691	0
TCGA-AB-2825	6.96979	1
TCGA-AB-2893	6.96979	1
TCGA-AB-2986	6.96979	1
TCGA-CG-5717	6.96979	1
TCGA-AB-2875	6.96979	0
TCGA-AA-3511	6.96979	0
TCGA-AA-3663	6.96979	0
TCGA-CH-5738	6.96979	0
TCGA-J9-A52D	6.96979	0
TCGA-RE-A7BO	7.00266	1
TCGA-19-2631	7.00266	1
TCGA-HC-A76W	7.00266	0
TCGA-AB-2896	7.03554	1
TCGA-AB-2885	7.03554	1
TCGA-DU-6402	7.03554	1
TCGA-AA-3489	7.03554	1
TCGA-R6-A6L6	7.03554	1
TCGA-EB-A5VV	7.03554	0
TCGA-AB-2843	7.06842	1
TCGA-AB-2937	7.06842	1
TCGA-66-2769	7.06842	1
TCGA-EL-A3ZS	7.06842	0
TCGA-F2-7276	7.10129	1
TCGA-BA-A6DB	7.10129	0
TCGA-RW-A67Y	7.10129	0
TCGA-CV-6956	7.13417	1
TCGA-MZ-A5BI	7.13417	1
TCGA-D7-A74B	7.13417	1
TCGA-26-1443	7.13417	0
TCGA-CV-7434	7.16704	1
TCGA-CD-8527	7.16704	1
TCGA-CL-5918	7.16704	0
TCGA-14-1829	7.16704	0
TCGA-06-0878	7.16704	0
TCGA-BQ-7061	7.16704	0
TCGA-D9-A4Z5	7.16704	0
TCGA-IB-A5SQ	7.19992	1
TCGA-CC-A123	7.19992	0
TCGA-G2-A3IB	7.2328	1
TCGA-28-2513	7.29855	0
TCGA-BL-A13I	7.33143	1
TCGA-02-0326	7.33143	1
TCGA-22-0944	7.33143	1
TCGA-EM-A3O7	7.33143	0
TCGA-CJ-6033	7.3643	1
TCGA-3A-A9IB	7.3643	1
TCGA-06-0210	7.39718	1
TCGA-CN-A63T	7.39718	0
TCGA-IB-AAUS	7.39718	0
TCGA-BR-8297	7.39718	0
TCGA-BR-4188	7.43006	1
TCGA-EB-A553	7.43006	0
TCGA-EA-A50E	7.46293	1
TCGA-DU-A7TD	7.49581	1
TCGA-DM-A1DA	7.49581	1
TCGA-ZN-A9VP	7.49581	0
TCGA-FB-AAPS	7.49581	0
TCGA-19-2623	7.52868	0
TCGA-MR-A520	7.52868	0
TCGA-BR-8676	7.52868	0
TCGA-IB-AAUW	7.56156	1
TCGA-EJ-A65M	7.56156	0
TCGA-12-0654	7.59444	1
TCGA-P5-A5F4	7.59444	0
TCGA-GU-A762	7.62731	1
TCGA-14-1825	7.62731	1
TCGA-12-0775	7.62731	1
TCGA-28-1751	7.62731	0
TCGA-D6-A6EM	7.62731	0
TCGA-BQ-7059	7.62731	0
TCGA-24-0980	7.66019	1
TCGA-F2-A44G	7.66019	1
TCGA-EL-A3CR	7.66019	1
TCGA-IC-A6RE	7.69307	0
TCGA-CR-6487	7.69307	0
TCGA-02-0324	7.72594	1
TCGA-VQ-A8P5	7.72594	1
TCGA-DM-A280	7.75882	1
TCGA-L5-A8NM	7.75882	1
TCGA-85-8481	7.75882	1
TCGA-HZ-7920	7.75882	1
TCGA-FS-A1Z7	7.7917	1
TCGA-06-6389	7.7917	0
TCGA-BA-A6DF	7.82457	1
TCGA-B0-4701	7.82457	1
TCGA-Q9-A6FW	7.82457	0
TCGA-A4-7828	7.82457	0
TCGA-06-0745	7.85745	1
TCGA-IB-AAUO	7.85745	1
TCGA-VM-A8CD	7.89032	1
TCGA-EX-A1H6	7.9232	0
TCGA-AB-2851	7.95608	1
TCGA-DU-7292	7.95608	1
TCGA-AA-3989	7.95608	1
TCGA-DU-6410	7.95608	0
TCGA-P5-A5F2	7.95608	0
TCGA-MT-A51X	7.95608	0
TCGA-37-4129	7.95608	0
TCGA-AB-2945	7.98895	1
TCGA-AB-2811	7.98895	1
TCGA-AB-2925	7.98895	1
TCGA-CV-7099	7.98895	1
TCGA-CG-5734	7.98895	1
TCGA-BJ-A45C	7.98895	1
TCGA-FI-A2D4	7.98895	1
TCGA-AB-2897	7.98895	0
TCGA-AB-2869	7.98895	0
TCGA-P5-A5EX	7.98895	0
TCGA-AG-3726	7.98895	0
TCGA-24-1418	7.98895	0
TCGA-DJ-A2PO	7.98895	0
TCGA-19-5951	8.02183	1
TCGA-AG-3580	8.02183	0
TCGA-AB-2816	8.05471	1
TCGA-AB-2834	8.05471	1
TCGA-B0-5095	8.05471	1
TCGA-AB-2879	8.05471	0
TCGA-AA-3525	8.05471	0
TCGA-IB-AAUU	8.05471	0
TCGA-CG-4437	8.05471	0
TCGA-RT-A6YC	8.08758	0
TCGA-37-4130	8.12046	0
TCGA-S9-A7J1	8.18621	0
TCGA-74-6581	8.21909	0
TCGA-CC-5259	8.21909	0
TCGA-EJ-A7NF	8.21909	0
TCGA-IM-A420	8.21909	0
TCGA-FD-A5BY	8.25196	0
TCGA-HV-A7OL	8.28484	0
TCGA-MB-A5Y9	8.28484	0
TCGA-CN-5363	8.31772	1
TCGA-06-6695	8.31772	0
TCGA-DJ-A13X	8.31772	0
TCGA-06-5411	8.35059	1
TCGA-76-6285	8.35059	1
TCGA-02-0058	8.35059	1
TCGA-28-1750	8.35059	0
TCGA-EM-A3AP	8.35059	0
TCGA-TS-A7OY	8.38347	1
TCGA-D7-A747	8.38347	1
TCGA-A6-6141	8.38347	0
TCGA-QG-A5Z1	8.41635	1
TCGA-06-0208	8.41635	1
TCGA-CV-6959	8.41635	1
TCGA-B8-A54H	8.41635	0
TCGA-61-1899	8.41635	0
TCGA-DJ-A2PZ	8.41635	0
TCGA-DU-5854	8.44922	0
TCGA-EI-7004	8.44922	0
TCGA-CN-5370	8.51498	1
TCGA-R5-A7ZF	8.51498	1
TCGA-A1-A0SB	8.51498	0
TCGA-06-5415	8.54785	0
TCGA-36-1575	8.54785	0
TCGA-CN-5358	8.58073	1
TCGA-O2-A52W	8.58073	1
TCGA-ZN-A9VO	8.58073	0
TCGA-DX-A2IZ	8.58073	0
TCGA-ZF-AA4U	8.6136	1
TCGA-06-0149	8.6136	1
TCGA-19-0960	8.6136	0
TCGA-EB-A41A	8.6136	0
TCGA-KC-A7F6	8.64648	0
TCGA-L5-A8NR	8.71223	0
TCGA-DJ-A13S	8.71223	0
TCGA-EJ-A8FS	8.74511	0
TCGA-OE-A75W	8.77799	1
TCGA-QR-A70T	8.77799	0
TCGA-DJ-A2PY	8.77799	0
TCGA-02-0086	8.81086	1
TCGA-BB-A6UO	8.81086	1
TCGA-06-5413	8.81086	0
TCGA-VN-A88I	8.84374	0
TCGA-26-5135	8.87662	1
TCGA-KC-A7FD	8.87662	0
TCGA-FJ-A871	8.94237	1
TCGA-GC-A6I1	8.94237	1
TCGA-12-0828	8.94237	1
TCGA-L5-A43M	8.94237	0
TCGA-41-2573	8.94237	0
TCGA-AB-2829	8.97524	1
TCGA-AB-2985	8.97524	1
TCGA-AB-2827	8.97524	1
TCGA-AB-2817	8.97524	1
TCGA-BR-A4IZ	8.97524	1
TCGA-AB-2873	8.97524	0
TCGA-V5-AASX	8.97524	0
TCGA-06-5414	8.97524	0
TCGA-BR-6710	8.97524	0
TCGA-AB-2912	9.00812	1
TCGA-06-0397	9.00812	1
TCGA-CV-7100	9.00812	1
TCGA-CG-4465	9.00812	1
TCGA-P5-A731	9.00812	0
TCGA-AB-2830	9.041	1
TCGA-DX-A3LS	9.041	1
TCGA-D5-6926	9.041	0
TCGA-XJ-A9DK	9.041	0
TCGA-19-1386	9.07387	1
TCGA-CN-6021	9.07387	1
TCGA-BR-7957	9.07387	1
TCGA-AG-A016	9.07387	0
TCGA-AA-3519	9.07387	0
TCGA-2J-AABU	9.10675	1
TCGA-16-1060	9.13963	1
TCGA-EB-A3XF	9.13963	0
TCGA-S6-A8JY	9.13963	0
TCGA-VR-AA7D	9.1725	1
TCGA-76-4931	9.1725	1
TCGA-CR-7377	9.1725	1
TCGA-BR-6565	9.1725	1
TCGA-QH-A6CZ	9.1725	0
TCGA-28-1749	9.20538	0
TCGA-QR-A6H0	9.20538	0
TCGA-DX-AB2S	9.20538	0
TCGA-R5-A805	9.23825	1
TCGA-EM-A3O9	9.23825	0
TCGA-02-0446	9.27113	1
TCGA-CR-6493	9.27113	1
TCGA-BF-A1PX	9.27113	1
TCGA-VQ-A8PO	9.27113	1
TCGA-EJ-A8FO	9.27113	0
TCGA-IG-A4QT	9.30401	1
TCGA-R6-A6Y2	9.30401	1
TCGA-C5-A7X3	9.33688	1
TCGA-QK-A6II	9.33688	1
TCGA-BR-4256	9.33688	1
TCGA-BR-8590	9.33688	1
TCGA-26-1799	9.36976	1
TCGA-HT-8012	9.40264	0
TCGA-RB-AA9M	9.40264	0
TCGA-06-0159	9.43551	1
TCGA-P5-A5F0	9.43551	0
TCGA-D5-6927	9.43551	0
TCGA-IB-AAUT	9.43551	0
TCGA-B7-A5TN	9.43551	0
TCGA-E9-A2JT	9.46839	0
TCGA-B7-A5TK	9.46839	0
TCGA-OR-A5JU	9.50127	1
TCGA-VQ-A91X	9.50127	1
TCGA-90-7766	9.50127	0
TCGA-X7-A8DJ	9.50127	0
TCGA-HC-A8CY	9.53414	0
TCGA-02-0059	9.56702	1
TCGA-06-0412	9.56702	1
TCGA-BR-4279	9.56702	1
TCGA-EB-A41B	9.56702	0
TCGA-CV-6441	9.59989	1
TCGA-BR-8080	9.59989	1
TCGA-P5-A735	9.59989	0
TCGA-DJ-A3VF	9.59989	0
TCGA-YC-A8S6	9.63277	0
TCGA-A6-A5ZU	9.63277	0
TCGA-BP-5177	9.63277	0
TCGA-SN-A84W	9.63277	0
TCGA-DK-A3IV	9.66565	1
TCGA-CV-7413	9.66565	1
TCGA-19-2619	9.66565	0
TCGA-FS-A1ZG	9.69852	1
TCGA-F2-6880	9.69852	0
TCGA-12-0776	9.7314	1
TCGA-DX-A48J	9.7314	1
TCGA-VQ-A91Y	9.7314	1
TCGA-SA-A6C2	9.7314	0
TCGA-SC-A6LQ	9.76428	1
TCGA-29-2436	9.76428	0
TCGA-06-0648	9.79715	1
TCGA-FF-A7CQ	9.79715	0
TCGA-HZ-8315	9.83003	1
TCGA-EJ-A8FP	9.83003	0
TCGA-27-1832	9.86291	1
TCGA-CC-A3M9	9.86291	1
TCGA-BR-8683	9.86291	1
TCGA-BK-A6W4	9.86291	0
TCGA-02-0321	9.89578	1
TCGA-RY-A83Z	9.89578	0
TCGA-GF-A3OT	9.89578	0
TCGA-56-8626	9.92866	1
TCGA-QR-A6H2	9.92866	0
TCGA-AB-2818	9.96153	1
TCGA-IG-A6QS	9.96153	1
TCGA-DJ-A13L	9.96153	0
TCGA-AB-2859	9.99441	1
TCGA-AB-2845	9.99441	1
TCGA-AB-2938	9.99441	1
TCGA-WR-A838	9.99441	1
TCGA-AB-2889	9.99441	0
TCGA-CH-5789	9.99441	0
TCGA-AB-2970	10.0273	1
TCGA-FR-A726	10.0273	1
TCGA-26-1438	10.0273	0
TCGA-BK-A6W3	10.0273	0
TCGA-AB-2857	10.0602	1
TCGA-AA-3811	10.0602	1
TCGA-CA-6718	10.0602	1
TCGA-AB-2950	10.0602	0
TCGA-CM-6679	10.0602	0
TCGA-06-0148	10.093	1
TCGA-B0-4828	10.093	1
TCGA-DJ-A2PN	10.093	0
TCGA-3A-A9IZ	10.1259	1
TCGA-HZ-A49I	10.1259	1
TCGA-ZG-A8QZ	10.1259	0
TCGA-02-0074	10.1917	1
TCGA-CZ-5462	10.2245	1
TCGA-CR-6481	10.2245	0
TCGA-D5-7000	10.2574	0
TCGA-FF-A7CR	10.2903	1
TCGA-16-1055	10.2903	1
TCGA-06-0141	10.2903	1
TCGA-B0-4844	10.2903	1
TCGA-G6-A8L6	10.2903	1
TCGA-LB-A9Q5	10.2903	1
TCGA-QH-A6X3	10.2903	0
TCGA-UB-AA0V	10.3232	0
TCGA-HZ-7923	10.3232	0
TCGA-3B-A9HY	10.3232	0
TCGA-56-8625	10.3561	1
TCGA-L7-A6VZ	10.3561	0
TCGA-S9-A7R2	10.3889	1
TCGA-06-0190	10.4218	1
TCGA-CV-A6K2	10.4218	1
TCGA-P5-A72W	10.4218	0
TCGA-QR-A705	10.4218	0
TCGA-12-0620	10.4547	1
TCGA-06-0155	10.4547	1
TCGA-EM-A22L	10.4547	0
TCGA-2J-AABT	10.4876	0
TCGA-02-0039	10.5204	1
TCGA-B0-4843	10.5204	1
TCGA-QQ-A8VH	10.5204	1
TCGA-HT-A74J	10.5204	0
TCGA-LN-A7HV	10.5204	0
TCGA-02-0430	10.5533	1
TCGA-EB-A5VU	10.5533	1
TCGA-FU-A5XV	10.5533	0
TCGA-CX-7085	10.5533	0
TCGA-J9-A8CK	10.5533	0
TCGA-AR-A5QQ	10.5862	1
TCGA-02-0338	10.5862	1
TCGA-02-0009	10.5862	1
TCGA-LD-A9QF	10.6191	0
TCGA-A3-A8OW	10.6191	0
TCGA-BF-A5EQ	10.6191	0
TCGA-06-0165	10.6519	1
TCGA-D1-A16Q	10.6519	0
TCGA-KO-8404	10.6848	1
TCGA-F9-A4JJ	10.6848	1
TCGA-BR-8690	10.6848	0
TCGA-X7-A8D7	10.6848	0
TCGA-CE-A482	10.6848	0
TCGA-02-0038	10.7177	1
TCGA-EB-A3Y7	10.7177	1
TCGA-BG-A0MA	10.7177	1
TCGA-FG-A4MU	10.7177	0
TCGA-19-1385	10.7506	1
TCGA-08-0520	10.7506	1
TCGA-CV-7180	10.7506	1
TCGA-KU-A6H8	10.7506	1
TCGA-BF-A5ER	10.7506	0
TCGA-TS-A8AI	10.7834	1
TCGA-FG-A70Z	10.7834	0
TCGA-J4-A83K	10.7834	0
TCGA-06-0158	10.8163	1
TCGA-06-0394	10.8163	1
TCGA-BP-4770	10.8163	1
TCGA-BQ-5889	10.8163	1
TCGA-EJ-A8FN	10.8163	0
TCGA-32-4719	10.8492	1
TCGA-P3-A5QF	10.8492	1
TCGA-CZ-5461	10.8492	1
TCGA-FD-A6TK	10.8492	0
TCGA-MR-A8JO	10.8492	0
TCGA-HZ-A77P	10.8492	0
TCGA-BJ-A45D	10.8821	0
TCGA-DF-A2KY	10.9149	0
TCGA-12-3650	10.9478	1
TCGA-B0-5094	10.9478	1
TCGA-MQ-A6BL	10.9478	1
TCGA-CF-A47S	10.9478	0
TCGA-P5-A730	10.9478	0
TCGA-DC-6158	10.9807	1
TCGA-NH-A50U	10.9807	1
TCGA-CV-6955	10.9807	1
TCGA-BP-4798	10.9807	1
TCGA-F2-6879	10.9807	1
TCGA-AB-2888	10.9807	0
TCGA-AB-2965	11.0136	1
TCGA-AB-2983	11.0136	1
TCGA-AA-3680	11.0136	1
TCGA-CM-6172	11.0136	0
TCGA-BF-A5EP	11.0136	0
TCGA-H2-A3RI	11.0136	0
TCGA-CJ-4644	11.0465	1
TCGA-24-1928	11.0465	1
TCGA-RD-A7BS	11.0465	1
TCGA-HT-A74L	11.0465	0
TCGA-08-0514	11.0793	1
TCGA-CN-6024	11.0793	1
TCGA-EY-A1GW	11.0793	1
TCGA-QH-A86X	11.0793	0
TCGA-E2-A1IU	11.0793	0
TCGA-CM-6677	11.0793	0
TCGA-FP-A4BE	11.0793	0
TCGA-BJ-A28Z	11.0793	0
TCGA-61-1721	11.1122	0
TCGA-IB-AAUR	11.1122	0
TCGA-A3-A8OV	11.178	0
TCGA-CQ-5333	11.2108	1
TCGA-CD-5803	11.2108	1
TCGA-KN-8433	11.2108	0
TCGA-14-0789	11.2437	1
TCGA-B0-5080	11.2437	1
TCGA-DB-A75L	11.2437	0
TCGA-VR-AA7B	11.2437	0
TCGA-D7-A6EV	11.2437	0
TCGA-J8-A3O2	11.2437	0
TCGA-HT-7884	11.2766	0
TCGA-24-1847	11.2766	0
TCGA-GU-A42Q	11.3095	1
TCGA-CD-A489	11.3095	1
TCGA-BJ-A28W	11.3095	0
TCGA-02-0440	11.3423	1
TCGA-63-A5MN	11.3423	1
TCGA-A7-A3IY	11.3423	0
TCGA-DJ-A3UX	11.3423	0
TCGA-13-0758	11.3752	1
TCGA-F1-A72C	11.3752	0
TCGA-CE-A481	11.3752	0
TCGA-DU-A76K	11.4081	1
TCGA-06-0167	11.4081	1
TCGA-FS-A1ZR	11.4081	1
TCGA-C5-A0TN	11.441	1
TCGA-D6-6826	11.441	1
TCGA-DU-7006	11.4738	1
TCGA-ZG-A9N3	11.4738	0
TCGA-27-1838	11.5067	1
TCGA-EI-6883	11.5067	0
TCGA-YB-A89D	11.5067	0
TCGA-HT-7469	11.5396	1
TCGA-CN-5365	11.5396	1
TCGA-77-8140	11.5396	1
TCGA-BA-A6DA	11.5396	0
TCGA-44-A47G	11.5396	0
TCGA-EB-A6QZ	11.5725	1
TCGA-4A-A93Y	11.5725	0
TCGA-RW-A7D0	11.5725	0
TCGA-KC-A7FE	11.5725	0
TCGA-MO-A47P	11.5725	0
TCGA-BJ-A0ZC	11.5725	0
TCGA-FB-A7DR	11.6054	1
TCGA-EJ-A6RA	11.6054	0
TCGA-DU-6403	11.6382	1
TCGA-24-0970	11.6382	1
TCGA-CD-8532	11.6382	1
TCGA-P5-A72Z	11.6382	0
TCGA-D5-6928	11.6382	0
TCGA-CR-6484	11.6382	0
TCGA-BP-4782	11.6382	0
TCGA-UC-A7PD	11.6711	1
TCGA-DV-5569	11.6711	0
TCGA-ZG-A9L0	11.6711	0
TCGA-VQ-A91D	11.704	1
TCGA-KF-A41W	11.704	0
TCGA-06-5408	11.7369	1
TCGA-06-0143	11.7369	1
TCGA-CN-6998	11.7369	1
TCGA-22-5482	11.7369	1
TCGA-TS-A8AF	11.7697	1
TCGA-CD-A4MI	11.7697	1
TCGA-C8-A12N	11.7697	0
TCGA-28-5211	11.7697	0
TCGA-19-0955	11.7697	0
TCGA-43-8116	11.7697	0
TCGA-06-0160	11.8026	1
TCGA-BR-8371	11.8026	1
TCGA-WE-A8ZT	11.8026	0
TCGA-06-0211	11.8355	1
TCGA-IQ-A61G	11.8355	0
TCGA-3H-AB3L	11.8684	1
TCGA-04-1343	11.8684	1
TCGA-G3-A7M7	11.8684	0
TCGA-06-0139	11.9012	1
TCGA-B0-5081	11.9012	1
TCGA-T9-A92H	11.9012	0
TCGA-CR-6480	11.9012	0
TCGA-6D-AA2E	11.9012	0
TCGA-SX-A7SM	11.9341	1
TCGA-WK-A8XO	11.9341	1
TCGA-XM-A8RH	11.9341	0
TCGA-14-0740	11.967	1
TCGA-AB-2989	11.9999	1
TCGA-AB-2878	11.9999	1
TCGA-AB-2802	11.9999	1
TCGA-AB-2882	11.9999	1
TCGA-AB-2838	11.9999	1
TCGA-AB-2832	11.9999	1
TCGA-OR-A5J5	11.9999	1
TCGA-25-2397	11.9999	1
TCGA-IB-A5SO	11.9999	1
TCGA-CF-A5UA	11.9999	0
TCGA-A8-A07J	11.9999	0
TCGA-A8-A08I	11.9999	0
TCGA-CM-6162	11.9999	0
TCGA-D5-6931	11.9999	0
TCGA-B4-5377	11.9999	0
TCGA-DV-A4VZ	11.9999	0
TCGA-CH-5763	11.9999	0
TCGA-DX-AB2F	11.9999	0
TCGA-AB-2854	12.0327	1
TCGA-AB-2920	12.0327	1
TCGA-AB-2812	12.0327	1
TCGA-66-2780	12.0327	1
TCGA-HZ-8002	12.0327	1
TCGA-XD-AAUI	12.0327	1
TCGA-AG-3599	12.0327	0
TCGA-CM-6680	12.0327	0
TCGA-LN-A7HY	12.0327	0
TCGA-LG-A9QD	12.0327	0
TCGA-70-6722	12.0656	0
TCGA-CD-8534	12.0656	0
TCGA-EM-A3FN	12.0656	0
TCGA-19-5954	12.0985	1
TCGA-D3-A2JK	12.0985	1
TCGA-FR-A2OS	12.0985	1
TCGA-CF-A47W	12.0985	0
TCGA-CF-A7I0	12.0985	0
TCGA-DB-A75K	12.0985	0
TCGA-D6-A6EQ	12.0985	0
TCGA-12-0691	12.1314	1
TCGA-EB-A5SF	12.1314	1
TCGA-EA-A44S	12.1314	0
TCGA-AK-3465	12.1314	0
TCGA-MH-A855	12.1314	0
TCGA-08-0348	12.1643	1
TCGA-02-0027	12.1643	1
TCGA-BR-6709	12.1643	1
TCGA-AD-5900	12.1643	0
TCGA-IG-A97I	12.1643	0
TCGA-46-3766	12.1643	0
TCGA-N8-A56S	12.1971	1
TCGA-V1-A9OQ	12.1971	0
TCGA-CD-A4MH	12.1971	0
TCGA-QH-A6CX	12.23	1
TCGA-12-1094	12.23	1
TCGA-32-2491	12.23	1
TCGA-02-0317	12.23	1
TCGA-08-0375	12.23	1
TCGA-60-2697	12.23	1
TCGA-HT-8104	12.23	0
TCGA-P5-A737	12.23	0
TCGA-FU-A23K	12.23	0
TCGA-LN-A7HX	12.23	0
TCGA-BP-4349	12.23	0
TCGA-CF-A47Y	12.2629	0
TCGA-CZ-5986	12.2629	0
TCGA-5P-A9JU	12.2629	0
TCGA-B9-A8YI	12.2958	0
TCGA-CE-A27D	12.2958	0
TCGA-EM-A2CQ	12.2958	0
TCGA-LN-A49P	12.3286	0
TCGA-D6-A4ZB	12.3615	0
TCGA-XA-A8JR	12.3615	0
TCGA-02-0339	12.3944	1
TCGA-13-0725	12.3944	1
TCGA-CD-5813	12.3944	1
TCGA-CA-5796	12.3944	0
TCGA-D5-6920	12.3944	0
TCGA-5P-A9KC	12.3944	0
TCGA-QR-A7IN	12.3944	0
TCGA-E1-A7YK	12.4273	1
TCGA-14-1459	12.4273	1
TCGA-HZ-8317	12.4273	1
TCGA-LN-A49N	12.4273	0
TCGA-56-5897	12.4273	0
TCGA-ZG-A9LM	12.4273	0
TCGA-EB-A299	12.4273	0
TCGA-CD-8536	12.4273	0
TCGA-CE-A484	12.4273	0
TCGA-41-6646	12.4601	1
TCGA-CQ-A4CH	12.4601	1
TCGA-CA-5256	12.4601	0
TCGA-LN-A49Y	12.4601	0
TCGA-CR-6488	12.4601	0
TCGA-A4-A48D	12.4601	0
TCGA-IN-A6RJ	12.4601	0
TCGA-CE-A3ME	12.4601	0
TCGA-H2-A3RH	12.4601	0
TCGA-06-2558	12.493	1
TCGA-CN-5369	12.493	1
TCGA-LP-A4AX	12.493	0
TCGA-DD-AACD	12.5259	1
TCGA-C8-A26W	12.5259	0
TCGA-CD-8526	12.5259	0
TCGA-EM-A3O8	12.5259	0
TCGA-GE-A2C6	12.5259	0
TCGA-06-2562	12.5588	1
TCGA-08-0509	12.5588	1
TCGA-EB-A6QY	12.5588	0
TCGA-BG-A0YV	12.5588	0
TCGA-DM-A1D8	12.5916	1
TCGA-32-4211	12.5916	1
TCGA-77-8131	12.5916	1
TCGA-85-8584	12.5916	1
TCGA-OR-A5JS	12.5916	0
TCGA-C8-A132	12.5916	0
TCGA-C8-A134	12.5916	0
TCGA-CA-5797	12.5916	0
TCGA-CD-8531	12.5916	0
TCGA-IN-A6RS	12.5916	0
TCGA-02-0084	12.6245	1
TCGA-06-0644	12.6245	1
TCGA-QH-A65V	12.6245	0
TCGA-DT-5265	12.6245	0
TCGA-LN-A49X	12.6245	0
TCGA-MT-A67F	12.6245	0
TCGA-M7-A720	12.6245	0
TCGA-CD-A4MJ	12.6245	0
TCGA-CF-A47T	12.6574	1
TCGA-FJ-A3Z9	12.6574	1
TCGA-19-1787	12.6574	1
TCGA-CV-7097	12.6574	1
TCGA-HD-8634	12.6574	1
TCGA-3H-AB3S	12.6574	1
TCGA-C8-A12X	12.6574	0
TCGA-FF-A7CX	12.6574	0
TCGA-3Z-A93Z	12.6574	0
TCGA-CE-A13K	12.6574	0
TCGA-CE-A485	12.6574	0
TCGA-FD-A6TD	12.6903	1
TCGA-12-3651	12.6903	1
TCGA-32-1986	12.6903	1
TCGA-C9-A480	12.6903	0
TCGA-CZ-5470	12.6903	0
TCGA-J9-A8CP	12.6903	0
TCGA-RS-A6TO	12.7231	1
TCGA-LK-A4O5	12.7231	1
TCGA-QK-A6IJ	12.7231	0
TCGA-XM-A8RI	12.7231	0
TCGA-XF-A9SV	12.756	1
TCGA-HW-A5KK	12.756	1
TCGA-28-5220	12.756	1
TCGA-CA-6717	12.756	0
TCGA-VQ-A8PH	12.7889	1
TCGA-V4-A9EI	12.7889	1
TCGA-NH-A6GC	12.7889	0
TCGA-D6-A6ES	12.7889	0
TCGA-CE-A3MD	12.7889	0
TCGA-EM-A3SZ	12.7889	0
TCGA-4A-A93X	12.8218	0
TCGA-BJ-A2P4	12.8218	0
TCGA-AJ-A5DW	12.8218	0
TCGA-OR-A5KY	12.8547	1
TCGA-GS-A9U4	12.8547	1
TCGA-LN-A4A6	12.8547	0
TCGA-06-6697	12.8547	0
TCGA-CN-4729	12.8875	0
TCGA-L3-A4E7	12.8875	0
TCGA-H6-8124	12.8875	0
TCGA-4X-A9FA	12.8875	0
TCGA-QD-A8IV	12.8875	0
TCGA-02-2470	12.9204	1
TCGA-CV-7104	12.9204	1
TCGA-LB-A7SX	12.9204	1
TCGA-AB-2898	12.9204	0
TCGA-AB-2881	12.9204	0
TCGA-BB-A6UM	12.9204	0
TCGA-GL-7773	12.9204	0
TCGA-EJ-A65D	12.9204	0
TCGA-IB-7644	12.9533	1
TCGA-ER-A42K	12.9533	1
TCGA-CM-6674	12.9533	0
TCGA-12-0618	12.9862	1
TCGA-CN-4736	12.9862	1
TCGA-QH-A870	12.9862	0
TCGA-AA-3542	12.9862	0
TCGA-CM-6168	12.9862	0
TCGA-5P-A9KA	12.9862	0
TCGA-XD-AAUH	12.9862	0
TCGA-WB-A81P	12.9862	0
TCGA-CH-5741	12.9862	0
TCGA-25-2042	13.019	1
TCGA-AB-2874	13.019	0
TCGA-A8-A06P	13.019	0
TCGA-C8-A8HP	13.019	0
TCGA-AG-3892	13.019	0
TCGA-CM-6169	13.019	0
TCGA-CH-5750	13.019	0
TCGA-CH-5771	13.019	0
TCGA-CD-5799	13.019	0
TCGA-E1-A7Z2	13.0848	1
TCGA-BR-8362	13.0848	1
TCGA-V4-A9EE	13.0848	1
TCGA-CF-A3MH	13.0848	0
TCGA-CF-A9FM	13.0848	0
TCGA-F9-A7Q0	13.0848	0
TCGA-QR-A707	13.0848	0
TCGA-QT-A7U0	13.0848	0
TCGA-06-0171	13.1177	1
TCGA-CF-A5U8	13.1177	0
TCGA-CC-A7II	13.1177	0
TCGA-QR-A70J	13.1177	0
TCGA-BT-A0YX	13.1505	1
TCGA-P3-A6T8	13.1505	0
TCGA-M7-A721	13.1505	0
TCGA-EM-A2CU	13.1505	0
TCGA-EB-A5SE	13.1834	1
TCGA-CD-5801	13.1834	1
TCGA-LA-A446	13.1834	0
TCGA-EM-A2CL	13.1834	0
TCGA-BK-A56F	13.1834	0
TCGA-85-8288	13.2163	1
TCGA-UE-A6QT	13.2163	0
TCGA-F4-6809	13.2492	1
TCGA-D6-6515	13.2492	1
TCGA-P5-A72X	13.2492	0
TCGA-LN-A49W	13.2492	0
TCGA-TN-A7HJ	13.2492	0
TCGA-Y8-A8S1	13.282	0
TCGA-IB-AAUV	13.282	0
TCGA-ZG-A8QY	13.282	0
TCGA-DM-A1D7	13.3149	1
TCGA-06-0238	13.3149	1
TCGA-46-3765	13.3149	0
TCGA-TT-A6YO	13.3149	0
TCGA-EJ-5497	13.3149	0
TCGA-J9-A8CL	13.3149	0
TCGA-FD-A62S	13.3478	1
TCGA-41-2572	13.3478	1
TCGA-KU-A66S	13.3478	1
TCGA-VQ-A8PS	13.3478	1
TCGA-LP-A7HU	13.3478	0
TCGA-D5-6930	13.3478	0
TCGA-BP-5187	13.3478	0
TCGA-BA-A6DJ	13.3807	1
TCGA-DU-5853	13.3807	0
TCGA-Z4-A9VC	13.3807	0
TCGA-QH-A6CY	13.4136	0
TCGA-A7-A3RF	13.4136	0
TCGA-LN-A49O	13.4136	0
TCGA-BP-5194	13.4136	0
TCGA-CD-5798	13.4136	0
TCGA-L5-A8NI	13.4793	1
TCGA-D8-A145	13.4793	0
TCGA-ZG-A9ND	13.4793	0
TCGA-BP-4776	13.5122	0
TCGA-FW-A3TV	13.5122	0
TCGA-IN-AB1X	13.5122	0
TCGA-YA-A8S7	13.5451	1
TCGA-L5-A8NK	13.5451	0
TCGA-TN-A7HI	13.5451	0
TCGA-CU-A72E	13.5779	1
TCGA-IS-A3KA	13.5779	1
TCGA-SB-A6J6	13.5779	0
TCGA-C5-A7X5	13.6108	1
TCGA-06-1804	13.6108	1
TCGA-3H-AB3T	13.6108	1
TCGA-P5-A733	13.6108	0
TCGA-QH-A6CW	13.6108	0
TCGA-H7-A6C4	13.6108	0
TCGA-BA-4076	13.6437	1
TCGA-V4-A9E7	13.6437	1
TCGA-EM-A2CR	13.6437	0
TCGA-FG-8182	13.6766	0
TCGA-55-8619	13.6766	0
TCGA-Q3-A5QY	13.6766	0
TCGA-BR-6457	13.6766	0
TCGA-EM-A4G1	13.6766	0
TCGA-DH-A7UU	13.7094	0
TCGA-T3-A92M	13.7094	0
TCGA-EJ-A65E	13.7094	0
TCGA-NC-A5HJ	13.7423	1
TCGA-HT-8558	13.7423	0
TCGA-15-0742	13.7752	1
TCGA-14-0790	13.7752	1
TCGA-HT-8110	13.7752	0
TCGA-G4-6323	13.7752	0
TCGA-BJ-A0Z0	13.7752	0
TCGA-EE-A3AF	13.8081	1
TCGA-56-8624	13.8081	0
TCGA-3P-A9WA	13.8081	0
TCGA-XD-AAUG	13.8081	0
TCGA-H6-A45N	13.8409	1
TCGA-HD-A633	13.8409	0
TCGA-26-1439	13.8738	1
TCGA-02-0285	13.8738	1
TCGA-BR-6455	13.8738	1
TCGA-RW-A7CZ	13.8738	0
TCGA-J9-A52B	13.8738	0
TCGA-EB-A44Q	13.8738	0
TCGA-XM-A8RE	13.8738	0
TCGA-OR-A5J4	13.9067	1
TCGA-ED-A627	13.9067	0
TCGA-FY-A3R6	13.9067	0
TCGA-A6-2682	13.9396	1
TCGA-06-0154	13.9396	1
TCGA-UF-A7JK	13.9396	1
TCGA-AG-A008	13.9396	0
TCGA-BJ-A3F0	13.9396	0
TCGA-16-1063	13.9724	1
TCGA-08-0390	13.9724	1
TCGA-CL-4957	13.9724	0
TCGA-CH-5743	13.9724	0
TCGA-16-1056	14.0053	1
TCGA-ER-A42H	14.0053	1
TCGA-D8-A1JH	14.0053	0
TCGA-AG-3894	14.0053	0
TCGA-AA-3544	14.0053	0
TCGA-AA-3667	14.0053	0
TCGA-BG-A18A	14.0053	0
TCGA-AB-2860	14.0382	1
TCGA-DM-A288	14.0382	1
TCGA-27-1837	14.0382	1
TCGA-QH-A65Z	14.0382	0
TCGA-AG-4005	14.0382	0
TCGA-CM-6171	14.0382	0
TCGA-67-3773	14.0382	0
TCGA-YL-A9WH	14.0382	0
TCGA-FY-A4B3	14.0382	0
TCGA-19-5958	14.0711	1
TCGA-GC-A3RD	14.0711	0
TCGA-S9-A6WQ	14.0711	0
TCGA-56-8309	14.0711	0
TCGA-DX-A8BP	14.0711	0
TCGA-HU-A4H8	14.0711	0
TCGA-MP-A4TI	14.104	1
TCGA-02-0034	14.1368	1
TCGA-CQ-A4CG	14.1368	1
TCGA-US-A77E	14.1368	1
TCGA-G3-A7M8	14.1368	0
TCGA-EM-A3AL	14.1368	0
TCGA-DU-8168	14.1697	0
TCGA-IB-AAUP	14.1697	0
TCGA-QR-A6H1	14.1697	0
TCGA-BR-A4J2	14.1697	0
TCGA-02-0289	14.2026	1
TCGA-43-A56U	14.2026	0
TCGA-EJ-A7NG	14.2026	0
TCGA-BP-4970	14.2355	0
TCGA-EM-A22Q	14.2355	0
TCGA-19-0963	14.2683	1
TCGA-HT-7620	14.2683	0
TCGA-A1-A0SG	14.2683	0
TCGA-QR-A6H3	14.2683	0
TCGA-4V-A9QX	14.2683	0
TCGA-DE-A69K	14.2683	0
TCGA-2H-A9GI	14.3012	1
TCGA-CA-6719	14.3012	0
TCGA-B8-5553	14.3012	0
TCGA-55-6543	14.3012	0
TCGA-L4-A4E6	14.3012	0
TCGA-2X-A9D5	14.3012	0
TCGA-CN-4738	14.3341	1
TCGA-74-6578	14.3341	0
TCGA-DD-AADQ	14.3341	0
TCGA-E7-A97P	14.367	1
TCGA-3B-A9HV	14.367	1
TCGA-MT-A51W	14.367	0
TCGA-DB-A64W	14.3998	1
TCGA-27-2527	14.3998	1
TCGA-KT-A74X	14.3998	0
TCGA-KT-A7W1	14.3998	0
TCGA-2J-AABR	14.3998	0
TCGA-DX-A8BH	14.4327	1
TCGA-AJ-A23N	14.4327	1
TCGA-EW-A1PF	14.4327	0
TCGA-W2-A7HC	14.4327	0
TCGA-YG-AA3P	14.4327	0
TCGA-02-0271	14.4656	1
TCGA-BA-A6DE	14.4656	0
TCGA-55-8505	14.4656	0
TCGA-56-A62T	14.4656	0
TCGA-HC-7209	14.4656	0
TCGA-F1-6874	14.4656	0
TCGA-02-0422	14.4985	1
TCGA-LL-A740	14.4985	0
TCGA-IQ-7632	14.4985	0
TCGA-61-2000	14.4985	0
TCGA-EB-A42Z	14.4985	0
TCGA-X7-A8M0	14.4985	0
TCGA-EM-A22J	14.4985	0
TCGA-12-1097	14.5313	1
TCGA-L9-A50W	14.5313	1
TCGA-HT-7695	14.5313	0
TCGA-QH-A6X4	14.5313	0
TCGA-VS-A9UU	14.5313	0
TCGA-28-5209	14.5313	0
TCGA-ZG-A8QX	14.5313	0
TCGA-EM-A22M	14.5313	0
TCGA-DU-5849	14.5642	0
TCGA-WA-A7H4	14.5642	0
TCGA-06-A7TK	14.5971	1
TCGA-RA-A741	14.5971	0
TCGA-EM-A2P3	14.5971	0
TCGA-CZ-5987	14.63	1
TCGA-CZ-4861	14.6629	1
TCGA-A7-A4SC	14.6629	0
TCGA-G3-A7M5	14.6957	0
TCGA-DE-A69J	14.6957	0
TCGA-12-0616	14.7286	1
TCGA-D1-A179	14.7286	1
TCGA-C5-A907	14.7286	0
TCGA-V1-A8ML	14.7286	0
TCGA-BJ-A0Z5	14.7286	0
TCGA-EM-A22I	14.7286	0
TCGA-5R-AA1D	14.7615	0
TCGA-WW-A8ZI	14.7615	0
TCGA-D7-A4Z0	14.7615	0
TCGA-W2-A7UY	14.7944	0
TCGA-BR-8373	14.7944	0
TCGA-QH-A6CU	14.8272	0
TCGA-EJ-A65J	14.8272	0
TCGA-BG-A0YU	14.8272	0
TCGA-12-0780	14.8601	1
TCGA-F5-6702	14.8601	0
TCGA-IG-A7DP	14.8601	0
TCGA-26-5133	14.8601	0
TCGA-B9-A69E	14.8601	0
TCGA-WC-AA9A	14.893	1
TCGA-12-5295	14.9259	1
TCGA-28-5204	14.9259	1
TCGA-12-0778	14.9259	1
TCGA-08-0380	14.9259	1
TCGA-B0-4823	14.9259	1
TCGA-22-1000	14.9259	1
TCGA-EB-A5FP	14.9259	1
TCGA-FG-6689	14.9259	0
TCGA-TM-A84S	14.9259	0
TCGA-AA-3844	14.9259	0
TCGA-BP-4977	14.9259	0
TCGA-HZ-8519	14.9259	0
TCGA-BF-AAP0	14.9259	0
TCGA-AB-2848	14.9587	1
TCGA-19-5960	14.9587	1
TCGA-V4-A9EQ	14.9587	1
TCGA-AB-2939	14.9587	0
TCGA-FD-A43S	14.9587	0
TCGA-FG-8188	14.9587	0
TCGA-HT-7689	14.9587	0
TCGA-56-8082	14.9587	0
TCGA-ZG-A9MC	14.9587	0
TCGA-DJ-A1QI	14.9587	0
TCGA-E8-A436	14.9587	0
TCGA-AB-2833	14.9916	1
TCGA-63-A5MM	14.9916	1
TCGA-AA-A00W	14.9916	0
TCGA-MJ-A68H	14.9916	0
TCGA-AB-2926	15.0245	1
TCGA-06-0214	15.0245	1
TCGA-05-4434	15.0245	1
TCGA-TS-A7P8	15.0245	1
TCGA-AB-2990	15.0245	0
TCGA-FG-A6IZ	15.0245	0
TCGA-AA-A017	15.0245	0
TCGA-AA-A01C	15.0245	0
TCGA-CM-5863	15.0245	0
TCGA-CM-6161	15.0245	0
TCGA-CM-6170	15.0245	0
TCGA-CE-A483	15.0245	0
TCGA-AB-2968	15.0574	1
TCGA-12-0769	15.0574	1
TCGA-S9-A7QW	15.0574	0
TCGA-CH-5767	15.0574	0
TCGA-EM-A3O6	15.0574	0
TCGA-D1-A1O5	15.0574	0
TCGA-SH-A7BD	15.0902	1
TCGA-5U-AB0F	15.0902	0
TCGA-V3-A9ZY	15.0902	0
TCGA-14-0736	15.1231	1
TCGA-50-5939	15.1231	1
TCGA-IB-A5SS	15.1231	1
TCGA-BJ-A0ZH	15.1231	0
TCGA-QH-A65R	15.156	0
TCGA-H7-8501	15.156	0
TCGA-FY-A40K	15.156	0
TCGA-BA-4074	15.1889	1
TCGA-IB-8126	15.1889	0
TCGA-12-3649	15.2218	1
TCGA-2J-AABP	15.2218	0
TCGA-DX-A7ET	15.2218	0
TCGA-CV-A468	15.2546	1
TCGA-BF-A3DJ	15.2546	0
TCGA-E1-A7YS	15.3204	1
TCGA-06-1802	15.3204	1
TCGA-06-1806	15.3204	1
TCGA-BR-7722	15.3204	1
TCGA-E7-A8O7	15.3204	0
TCGA-D8-A1XZ	15.3204	0
TCGA-08-0389	15.3533	1
TCGA-IB-7649	15.3533	1
TCGA-HT-A74K	15.3533	0
TCGA-Z5-AAPL	15.3533	0
TCGA-3Q-A9WF	15.3533	0
TCGA-AJ-A3OJ	15.3533	0
TCGA-55-7816	15.3861	1
TCGA-A3-A6NJ	15.3861	0
TCGA-VS-AA62	15.419	1
TCGA-06-0189	15.419	1
TCGA-DD-AACG	15.419	1
TCGA-55-8299	15.419	1
TCGA-ER-A19K	15.419	1
TCGA-PZ-A5RE	15.4519	1
TCGA-02-2485	15.4519	0
TCGA-BJ-A45I	15.4519	0
TCGA-BG-A18B	15.4519	0
TCGA-V3-A9ZX	15.4519	0
TCGA-DU-8167	15.4848	0
TCGA-L5-A88S	15.4848	0
TCGA-FX-A76Y	15.4848	0
TCGA-XY-A89B	15.4848	0
TCGA-BA-6868	15.5176	1
TCGA-EB-A57M	15.5176	1
TCGA-LN-A4A8	15.5176	0
TCGA-SP-A6QJ	15.5176	0
TCGA-HC-8266	15.5505	0
TCGA-JW-A5VL	15.5834	0
TCGA-Q1-A5R1	15.5834	0
TCGA-D5-6541	15.5834	0
TCGA-DD-AADS	15.5834	0
TCGA-QR-A6H6	15.5834	0
TCGA-EJ-A7NH	15.5834	0
TCGA-V1-A8WS	15.5834	0
TCGA-BP-4335	15.6163	1
TCGA-DK-A1AG	15.6163	0
TCGA-AQ-A1H2	15.6163	0
TCGA-CK-4952	15.6163	0
TCGA-02-0115	15.6491	1
TCGA-VQ-A8PQ	15.6491	1
TCGA-55-8097	15.6491	0
TCGA-L9-A8F4	15.6491	0
TCGA-EJ-A7NK	15.6491	0
TCGA-V1-A9OT	15.6491	0
TCGA-VS-A953	15.682	1
TCGA-HU-A4HB	15.682	1
TCGA-EM-A3AK	15.682	0
TCGA-FY-A3R8	15.682	0
TCGA-KS-A41J	15.682	0
TCGA-B0-4810	15.7149	1
TCGA-HT-8564	15.7149	0
TCGA-DX-AB2G	15.7149	0
TCGA-CQ-6219	15.7478	1
TCGA-CR-6492	15.7478	0
TCGA-EM-A22K	15.7478	0
TCGA-27-2528	15.7806	1
TCGA-B0-5694	15.7806	1
TCGA-BP-4787	15.7806	1
TCGA-GU-A766	15.7806	0
TCGA-GF-A6C9	15.7806	0
TCGA-VN-A88O	15.8135	0
TCGA-DJ-A4V4	15.8135	0
TCGA-EY-A1GV	15.8135	0
TCGA-12-1095	15.8464	1
TCGA-32-1978	15.8464	1
TCGA-QH-A65X	15.8464	0
TCGA-VS-A9UT	15.8464	0
TCGA-EI-6511	15.8464	0
TCGA-IB-A5SP	15.8464	0
TCGA-DX-AB2H	15.8464	0
TCGA-61-2611	15.8793	1
TCGA-Q1-A73P	15.8793	0
TCGA-HC-8265	15.8793	0
TCGA-4K-AAAL	15.8793	0
TCGA-T2-A6WZ	15.9122	1
TCGA-GC-A3RC	15.9122	0
TCGA-97-7941	15.9122	0
TCGA-AB-3006	15.945	1
TCGA-14-1034	15.945	1
TCGA-02-0290	15.945	1
TCGA-G2-A2EK	15.945	0
TCGA-AA-3833	15.945	0
TCGA-IQ-7630	15.945	0
TCGA-Z4-AAPF	15.945	0
TCGA-BR-6453	15.945	0
TCGA-CG-4305	15.945	0
TCGA-A5-A0VQ	15.945	0
TCGA-AJ-A3OK	15.945	0
TCGA-AB-2839	15.9779	1
TCGA-12-1093	15.9779	1
TCGA-08-0525	15.9779	1
TCGA-IB-7897	15.9779	1
TCGA-TQ-A7RH	15.9779	0
TCGA-CH-5772	15.9779	0
TCGA-Z4-AAPG	15.9779	0
TCGA-Z2-AA3V	15.9779	0
TCGA-D7-6815	15.9779	0
TCGA-KS-A41I	15.9779	0
TCGA-AB-2981	16.0108	0
TCGA-FG-8186	16.0108	0
TCGA-VV-A86M	16.0108	0
TCGA-D3-A5GT	16.0108	0
TCGA-BJ-A3EZ	16.0108	0
TCGA-XX-A89A	16.0437	0
TCGA-CM-6165	16.0437	0
TCGA-EC-A1NJ	16.0437	0
TCGA-AB-2955	16.0765	1
TCGA-AB-2959	16.0765	1
TCGA-27-2523	16.0765	1
TCGA-AA-3971	16.0765	0
TCGA-OR-A5JJ	16.1094	1
TCGA-BF-A5ES	16.1094	0
TCGA-BR-A4QL	16.1423	1
TCGA-VQ-AA6I	16.1423	1
TCGA-HT-A617	16.1423	0
TCGA-FU-A3WB	16.1423	0
TCGA-Q1-A6DV	16.1423	0
TCGA-D6-6825	16.1423	0
TCGA-HZ-A49H	16.1423	0
TCGA-QR-A6GW	16.1423	0
TCGA-BR-6707	16.1423	0
TCGA-FY-A3NP	16.1423	0
TCGA-E1-A7YL	16.1752	1
TCGA-TM-A84C	16.1752	1
TCGA-DS-A7WF	16.1752	1
TCGA-EM-A3FQ	16.1752	0
TCGA-CN-5364	16.208	1
TCGA-85-A50Z	16.208	0
TCGA-M7-A71Y	16.208	0
TCGA-VS-A9V5	16.2409	1
TCGA-HT-8011	16.2409	0
TCGA-XF-A9T4	16.2738	1
TCGA-CV-7430	16.2738	1
TCGA-K4-A83P	16.2738	0
TCGA-BH-A0DZ	16.2738	0
TCGA-B8-A7U6	16.2738	0
TCGA-FY-A3R7	16.2738	0
TCGA-VQ-A8PD	16.3067	1
TCGA-GL-A9DE	16.3067	0
TCGA-VN-A943	16.3067	0
TCGA-QH-A6X5	16.3395	0
TCGA-ZC-AAAH	16.3395	0
TCGA-BJ-A0Z3	16.3395	0
TCGA-EO-A3KW	16.3395	0
TCGA-16-0850	16.3724	1
TCGA-FB-A5VM	16.3724	1
TCGA-MW-A4EC	16.3724	0
TCGA-63-A5MT	16.3724	0
TCGA-XD-AAUL	16.3724	0
TCGA-D8-A27L	16.4053	0
TCGA-EI-6881	16.4053	0
TCGA-JV-A5VE	16.4053	0
TCGA-DJ-A3UP	16.4053	0
TCGA-24-1927	16.4382	1
TCGA-FG-A6J1	16.4382	0
TCGA-A2-A1G6	16.4711	0
TCGA-E2-A1BC	16.4711	0
TCGA-BP-4992	16.4711	0
TCGA-QH-A6XA	16.5039	0
TCGA-02-0258	16.5368	1
TCGA-HT-7473	16.5368	0
TCGA-06-0881	16.5697	1
TCGA-CN-A63Y	16.5697	0
TCGA-BJ-A2N8	16.5697	0
TCGA-FY-A3R9	16.5697	0
TCGA-B5-A121	16.5697	0
TCGA-B8-5546	16.6026	0
TCGA-W2-A7HE	16.6026	0
TCGA-FX-A3NK	16.6026	0
TCGA-06-2565	16.6354	1
TCGA-22-5492	16.6354	1
TCGA-KO-8408	16.6683	1
TCGA-PQ-A6FN	16.6683	0
TCGA-B2-A4SR	16.6683	0
TCGA-DK-A1AB	16.7012	1
TCGA-76-6191	16.7012	1
TCGA-E7-A519	16.7012	0
TCGA-QH-A6XC	16.7012	0
TCGA-V1-A8MK	16.7012	0
TCGA-QH-A6X8	16.7341	0
TCGA-BJ-A0ZE	16.7341	0
TCGA-B5-A11U	16.7341	0
TCGA-B0-4818	16.7669	1
TCGA-NH-A8F8	16.7998	1
TCGA-19-5959	16.7998	1
TCGA-US-A779	16.7998	1
TCGA-AC-A5EH	16.7998	0
TCGA-B8-4146	16.7998	0
TCGA-D7-8572	16.7998	0
TCGA-DU-6406	16.8327	1
TCGA-AF-5654	16.8327	1
TCGA-HT-A618	16.8327	0
TCGA-DS-A5RQ	16.8327	0
TCGA-J4-A6M7	16.8327	0
TCGA-YL-A8SA	16.8327	0
TCGA-RD-A8NB	16.8656	1
TCGA-D1-A1NY	16.8656	0
TCGA-IM-A3U3	16.8984	0
TCGA-32-1991	16.9313	1
TCGA-02-0260	16.9313	1
TCGA-34-5241	16.9313	1
TCGA-HT-A615	16.9313	0
TCGA-55-8204	16.9313	0
TCGA-55-8621	16.9313	0
TCGA-02-0089	16.9642	1
TCGA-DU-8166	16.9642	0
TCGA-BH-A0HN	16.9642	0
TCGA-RS-A6TP	16.9642	0
TCGA-ZG-A9LS	16.9642	0
TCGA-AB-2904	16.9971	1
TCGA-EI-6509	16.9971	0
TCGA-F2-A8YN	16.9971	0
TCGA-AB-2836	17.03	1
TCGA-HZ-7926	17.03	1
TCGA-A8-A075	17.03	0
TCGA-AG-3890	17.03	0
TCGA-AA-A00U	17.03	0
TCGA-UP-A6WW	17.03	0
TCGA-4K-AA1H	17.03	0
TCGA-76-6282	17.0628	1
TCGA-D9-A3Z4	17.0628	1
TCGA-ZH-A8Y6	17.0628	0
TCGA-B8-A54F	17.0628	0
TCGA-K7-A5RG	17.0628	0
TCGA-FP-8099	17.0628	0
TCGA-FY-A3WA	17.0628	0
TCGA-CV-7248	17.1286	1
TCGA-VQ-AA6D	17.1286	0
TCGA-DU-A76O	17.1615	0
TCGA-D8-A1XD	17.1615	0
[truncated: 6,346 more rows]

## Sheet: 3h
TCGA Case	OS Time (months)	FASN+ATF6 unaltered	ATF6 only amp_gain	ATF6+FASN amp_gain
TCGA-CK-6746	0	0
TCGA-AA-3527	0	0
TCGA-AD-A5EJ	0	0
TCGA-AA-3684	0	0
TCGA-AA-3984	0	0
TCGA-AA-A022	0	0
TCGA-AG-4015	0	0
TCGA-AG-A01Y	0	0
TCGA-AG-3602	0	0
TCGA-F4-6854	0.53	0
TCGA-AA-3672	0.92	0
TCGA-AA-A02O	0.92	0
TCGA-AM-5821	0.92	0
TCGA-AY-4071	0.95	1
TCGA-AA-3818	0.99	1
TCGA-AA-3543	0.99	0
TCGA-AA-A00R	0.99	0
TCGA-AG-3742	0.99	0
TCGA-AG-3727	0.99	0
TCGA-AG-3878	0.99	0
TCGA-AG-3605	0.99	0
TCGA-AA-3514	1.02	0
TCGA-AA-3518	1.02	0
TCGA-AA-A01Q	1.02	0
TCGA-AA-A01V	1.02	0
TCGA-AG-A020	1.02	0
TCGA-AG-A01J	1.02	0
TCGA-AG-3586	1.02	0
TCGA-AZ-4323	1.41	1
TCGA-AZ-6608	1.94	1
TCGA-AA-A02H	2	1
TCGA-AA-3930	2	1
TCGA-AA-3952	2	1
TCGA-AG-3594	2	1
TCGA-AH-6547	2.5	1
TCGA-AA-3492	3.02	1
TCGA-AG-4021	3.98	1
TCGA-AA-A02J	5.03	1
TCGA-AZ-4614	5.65	1
TCGA-AA-3681	5.98	0
TCGA-AG-A00C	6.01	0
TCGA-F4-6570	6.18	1
TCGA-AZ-6599	6.77	1
TCGA-AA-3663	6.96	0
TCGA-AA-3511	6.96	0
TCGA-AA-3489	7.03	1
TCGA-CL-5918	7.16	0
TCGA-DM-A1DA	7.49	1
TCGA-DM-A280	7.75	1
TCGA-AG-3726	7.98	0
TCGA-AG-3580	8.02	0
TCGA-AA-3525	8.05	0
TCGA-A6-6141	8.38	0
TCGA-QG-A5Z1	8.41	1
TCGA-EI-7004	8.44	0
TCGA-D5-6926	9.03	0
TCGA-AG-A016	9.07	0
TCGA-D5-6927	9.43	0
TCGA-5M-AAT6	9.53	1
TCGA-A6-A5ZU	9.63	0
TCGA-CA-6718	10.05	1
TCGA-D5-7000	10.25	0
TCGA-AF-3913	10.38	1
TCGA-AD-6964	10.87	1
TCGA-AA-3680	11.01	1
TCGA-CM-6172	11.01	0
TCGA-CM-6677	11.07	0
TCGA-EI-6883	11.5	0
TCGA-D5-6928	11.63	0
TCGA-D5-6931	11.99	0
TCGA-CM-6162	11.99	0
TCGA-CM-6680	12.02	0
TCGA-AG-3599	12.02	0
TCGA-AD-5900	12.16	0
TCGA-D5-6920	12.39	0
TCGA-CA-5796	12.39	0
TCGA-CA-6717	12.75	0
TCGA-CM-6674	12.94	0
TCGA-AA-3542	12.98	0
TCGA-CM-6168	12.98	0
TCGA-AA-3516	13.01	1
TCGA-AG-3892	13.01	0
TCGA-DM-A1D7	13.3	1
TCGA-D5-6930	13.34	0
TCGA-G4-6323	13.76	0
TCGA-A6-2682	13.93	1
TCGA-AA-3544	13.99	0
TCGA-AA-3667	13.99	0
TCGA-AG-3894	13.99	0
TCGA-DM-A288	14.03	1
TCGA-CM-6171	14.03	0
TCGA-AG-4005	14.03	0
TCGA-CA-6719	14.29	0
TCGA-AA-3844	14.91	0
TCGA-AA-A00W	14.98	0
TCGA-CM-5863	15.01	0
TCGA-AA-A017	15.01	0
TCGA-CM-6161	15.01	0
TCGA-D5-6541	15.57	0
TCGA-CK-4952	15.6	0
TCGA-EI-6511	15.83	0
TCGA-AA-3833	15.93	0
TCGA-CM-6165	16.03	0
TCGA-AA-3971	16.06	0
TCGA-D5-6540	16.13	0
TCGA-A6-A565	16.23	1
TCGA-EI-6513	16.33	0
TCGA-NH-A8F8	16.79	1
TCGA-AF-5654	16.82	1
TCGA-EI-6509	16.98	0
TCGA-AA-A00U	17.02	0
TCGA-AG-3890	17.02	0
TCGA-AY-A54L	17.25	0
TCGA-EI-6917	17.44	0
TCGA-CK-4947	17.54	0
TCGA-AY-6386	17.81	0
TCGA-AA-3554	17.94	0
TCGA-AG-3885	17.94	0
TCGA-AA-3831	17.97	0
TCGA-AA-A03F	18.04	1
TCGA-AA-A00K	18.04	0
TCGA-AA-3875	18.04	0
TCGA-AA-3715	19.02	1
TCGA-AA-3713	19.02	0
TCGA-AA-3526	19.05	0
TCGA-AA-3530	19.05	0
TCGA-AA-3986	19.05	0
TCGA-NH-A50V	19.32	0
TCGA-AY-A71X	19.32	0
TCGA-NH-A5IV	19.32	0
TCGA-AH-6903	19.45	0
TCGA-A6-6781	19.65	0
TCGA-EI-6507	19.94	0
TCGA-CM-4744	20.01	0
TCGA-AF-6655	20.01	0
TCGA-AG-3583	20.04	1
TCGA-A6-6780	20.11	0
TCGA-D5-6529	20.17	0
TCGA-D5-6530	20.4	0
TCGA-A6-6650	20.6	0
TCGA-AA-3558	20.96	0
TCGA-AA-3955	20.96	0
TCGA-DC-4745	20.99	0
TCGA-CK-5916	21.12	1
TCGA-AD-6548	21.35	0
TCGA-AY-6197	21.42	0
TCGA-A6-6651	21.75	0
TCGA-CK-5914	21.98	0
TCGA-AA-A02R	22.01	1
TCGA-A6-5665	22.04	0
TCGA-G4-6321	22.08	0
TCGA-A6-5664	22.08	0
TCGA-CM-4743	23.03	0
TCGA-G4-6298	23.49	1
TCGA-A6-5662	23.59	0
TCGA-AG-3584	23.98	1
TCGA-AA-3950	23.98	0
TCGA-AA-3979	23.98	0
TCGA-A6-6140	24.11	0
TCGA-A6-6653	24.38	0
TCGA-DM-A0XD	24.41	1
TCGA-A6-A566	24.9	1
TCGA-AA-3819	25	0
TCGA-AA-3977	25	0
TCGA-AG-3901	25	0
TCGA-AD-6895	25.07	0
TCGA-DC-6681	25.95	0
TCGA-AA-3538	25.99	0
TCGA-G4-6322	26.02	0
TCGA-CM-4748	26.02	0
TCGA-DC-5337	26.02	0
TCGA-G4-6588	26.15	0
TCGA-DM-A28A	26.45	1
TCGA-AA-3710	26.97	0
TCGA-AA-A00O	27	0
TCGA-AA-3980	27	0
TCGA-AU-6004	27.07	0
TCGA-G4-6294	28.19	1
TCGA-AA-3532	28.98	0
TCGA-AA-3534	28.98	0
TCGA-AA-3555	29.93	0
TCGA-AA-3870	29.96	0
TCGA-AG-3728	29.96	0
TCGA-AA-A00E	29.99	0
TCGA-AA-3861	30.03	0
TCGA-AA-3862	30.03	0
TCGA-A6-5659	30.42	0
TCGA-AA-A01I	30.98	0
TCGA-AA-A01K	30.98	0
TCGA-AA-3877	30.98	0
TCGA-AA-3860	31.04	0
TCGA-QG-A5Z2	31.27	0
TCGA-CM-5860	32	0
TCGA-DY-A1H8	32.59	1
TCGA-A6-3809	32.72	0
TCGA-A6-5656	32.88	0
TCGA-AZ-4615	32.92	0
TCGA-AA-3947	32.98	0
TCGA-AY-5543	32.98	0
TCGA-AA-3815	33.02	0
TCGA-CI-6620	33.15	0
TCGA-A6-3808	33.31	0
TCGA-A6-5661	33.51	0
TCGA-F4-6808	33.64	0
TCGA-AA-3548	33.97	0
TCGA-AA-3531	34	0
TCGA-AG-3592	34	0
TCGA-F4-6805	34.4	0
TCGA-AF-3400	34.46	0
TCGA-A6-3807	34.63	0
TCGA-AA-A010	34.95	0
TCGA-AA-3502	34.99	0
TCGA-AG-3893	34.99	0
TCGA-F4-6856	35.28	0
TCGA-F4-6463	35.71	0
TCGA-F4-6569	35.71	0
TCGA-G4-6586	35.78	0
TCGA-AG-3574	36.01	1
TCGA-AA-3524	36.01	0
TCGA-AA-3854	36.01	0
TCGA-AA-3970	36.01	0
TCGA-F5-6812	36.47	0
TCGA-AA-3841	36.93	0
TCGA-AG-3887	36.93	0
TCGA-AA-3522	37.02	0
TCGA-A6-2685	37.22	0
TCGA-AF-3911	37.71	0
TCGA-AF-2693	37.94	0
TCGA-AA-A00A	38.01	0
TCGA-AA-A01P	38.04	1
TCGA-F5-6861	38.11	0
TCGA-AA-A024	39.03	1
TCGA-AA-A03J	40.93	0
TCGA-DY-A1DC	41.33	1
TCGA-F4-6806	41.39	0
TCGA-F5-6571	42.31	0
TCGA-A6-2676	42.87	1
TCGA-F4-6807	43	0
TCGA-AF-2691	43	0
TCGA-DC-6160	43.99	0
TCGA-DM-A1DB	44.28	1
TCGA-G4-6306	44.65	0
TCGA-CI-6622	44.74	0
TCGA-AG-4022	45.99	0
TCGA-F4-6703	47.83	0
TCGA-AG-3898	48	0
TCGA-AZ-6598	49.38	1
TCGA-F5-6465	49.47	0
TCGA-DM-A1D6	49.87	1
TCGA-AG-A025	49.93	0
TCGA-CK-5913	51.28	0
TCGA-AA-A029	51.94	0
TCGA-G4-6304	53.58	0
TCGA-D5-5540	56.04	0
TCGA-DY-A1DD	57.19	1
TCGA-AZ-4315	58.34	0
TCGA-DM-A28G	60.74	1
TCGA-AA-3655	60.97	0
TCGA-A6-A567	61.79	1
TCGA-AG-A02N	61.93	0
TCGA-AZ-5403	62.75	1
TCGA-AA-3510	63.93	0
TCGA-G4-6302	67.25	1
TCGA-WS-AB45	69.97	0
TCGA-CK-4951	70.11	1
TCGA-G4-6627	74.74	0
TCGA-AZ-4313	75.89	0
TCGA-CL-5917	78.06	0
TCGA-G4-6628	79.63	0
TCGA-CK-6747	82.88	0
TCGA-AD-6889	83.18	1
TCGA-CK-4950	85.38	0
TCGA-G4-6309	85.41	0
TCGA-AZ-6601	99.93	1
TCGA-AZ-4681	106.67	0
TCGA-AZ-4308	109.2	0
TCGA-DM-A28H	116.98	0
TCGA-AG-A036	117.02	0
TCGA-DM-A28E	119.84	0
TCGA-AA-3696	5.03		1
TCGA-AA-3488	5.03		1
TCGA-AG-3600	6.04		0
TCGA-D5-6898	7.52		0
TCGA-F4-6459	8.61		1
TCGA-EI-6882	8.61		0
TCGA-NH-A6GA	9.92		1
TCGA-D5-6922	10.12		0
TCGA-EI-6884	10.78		0
TCGA-F4-6461	11.1		1
TCGA-AZ-6606	11.73		1
TCGA-F5-6863	11.86		1
TCGA-CA-5255	12.35		0
TCGA-D5-6923	12.42		0
TCGA-CA-5254	12.68		0
TCGA-AA-3552	13.01		1
TCGA-AF-2692	13.53		0
TCGA-EI-6885	13.63		0
TCGA-AA-3561	13.93		0
TCGA-CM-6163	14.03		0
TCGA-CM-5861	15.01		0
TCGA-A6-2683	16.56		1
TCGA-AA-3866	17.02		0
TCGA-D5-6536	17.84		0
TCGA-NH-A50T	18.17		0
TCGA-G5-6233	18.27		1
TCGA-AA-3688	18.99		0
TCGA-F5-6813	19.65		1
TCGA-EI-6506	20.53		0
TCGA-AZ-4682	22.34		1
TCGA-CM-5348	22.96		0
TCGA-AG-A00Y	23		0
TCGA-A6-6654	23.85		0
TCGA-AF-6672	24.57		0
TCGA-CM-4747	25		0
TCGA-DC-4749	25.03		0
TCGA-AA-A01X	25.99		0
TCGA-G5-6641	26.41		0
TCGA-AA-3994	27		0
TCGA-AH-6644	27.53		0
TCGA-CM-5349	30.06		0
TCGA-DC-6156	30.98		0
TCGA-AG-3578	32		0
TCGA-AA-3855	32.03		0
TCGA-AA-3851	33.05		0
TCGA-AA-A01R	34.99		0
TCGA-A6-2680	35.09		0
TCGA-DM-A28F	35.94		1
TCGA-AG-A015	36.01		0
TCGA-CM-4746	36.99		0
TCGA-AG-A011	36.99		0
TCGA-AG-A032	38.01		0
TCGA-AH-6544	38.53		0
TCGA-AG-A02G	38.93		1
TCGA-AA-3517	38.96		0
TCGA-AA-A02Y	39.95		0
TCGA-A6-2679	44.88		0
TCGA-AF-2687	46.91		0
TCGA-AA-3678	46.98		0
TCGA-AA-3675	47.01		0
TCGA-G5-6572	47.04		1
TCGA-F4-6855	47.37		0
TCGA-CI-6623	47.4		0
TCGA-CI-6624	48.16		0
TCGA-AA-3664	53.98		0
TCGA-A6-A56B	56.21		1
TCGA-AZ-4684	64.95		0
TCGA-AA-3660	78.02		0
TCGA-DM-A28C	81.31		1
TCGA-G4-6297	82.33		0
TCGA-DM-A1D4	92.67		1
TCGA-DM-A28K	98.16		0
TCGA-DM-A0X9	119.61		0
TCGA-CM-6167	0.99			0
TCGA-AA-3679	1.02			0
TCGA-D5-6535	1.02			0
TCGA-AG-3882	1.61			1
TCGA-AG-3609	4.8			1
TCGA-A6-6652	4.8			0
TCGA-D5-6533	5.03			1
TCGA-AG-3999	5.03			1
TCGA-A6-5660	6.04			0
TCGA-AG-A01N	6.04			0
TCGA-AG-3593	7.06			0
TCGA-A6-3810	7.52			0
TCGA-RU-A8FL	8.61			1
TCGA-G4-6311	8.61			0
TCGA-5M-AATE	9.92			1
TCGA-A6-2681	9.95			1
TCGA-AG-3587	10.05			1
TCGA-G4-6303	10.12			0
TCGA-G4-6299	10.78			0
TCGA-DM-A28M	11.01			0
TCGA-AA-3712	11.1			1
TCGA-AA-3527	11.73			1
TCGA-AA-3693	11.86			1
TCGA-AA-3814	11.96			0
TCGA-AA-3872	11.99			0
TCGA-AG-3601	11.99			0
TCGA-AG-A01W	11.99			0
TCGA-AM-5820	12.35			0
TCGA-AA-3856	12.42			0
TCGA-AA-3496	12.45			0
TCGA-AA-3821	12.58			0
TCGA-AA-A01S	12.65			0
TCGA-AA-3494	12.68			0
TCGA-AG-4007	12.98			0
TCGA-5M-AAT4	13.01			1
TCGA-D5-6537	13.01			0
TCGA-4N-A93T	13.04			0
TCGA-AA-3696	13.04			0
TCGA-AA-3488	13.53			0
TCGA-AG-3600	13.63			0
TCGA-CI-6619	13.76			0
TCGA-AG-3581	13.93			0
TCGA-D5-6898	13.93			0
TCGA-F4-6459	14.03			0
TCGA-EI-6882	14.29			0
TCGA-NH-A6GA	14.49			0
TCGA-F5-6464	14.52			1
TCGA-AA-3848	14.98			0
TCGA-D5-6922	15.01			0
TCGA-EI-6884	15.01			0
TCGA-CM-6678	15.11			0
TCGA-F4-6461	15.51			1
TCGA-AZ-6606	15.61			0
TCGA-F5-6863	15.64			0
TCGA-EI-7002	15.93			0
TCGA-AA-A01G	15.93			0
TCGA-DC-6154	16.29			1
TCGA-AG-3575	16.29			0
TCGA-CA-5255	16.56			1
TCGA-D5-6923	17.02			0
TCGA-F5-6864	17.02			0
TCGA-CA-6715	17.02			0
TCGA-4T-AA8H	17.02			0
TCGA-CA-5254	17.12			0
TCGA-AA-3939	17.21			1
TCGA-AA-3552	17.84			0
TCGA-CM-4752	17.84			0
TCGA-CM-6675	17.97			0
TCGA-AA-3973	18.04			0
TCGA-AF-2692	18.17			0
TCGA-EI-6885	18.23			0
TCGA-CI-6621	18.27			1
TCGA-AA-3561	18.27			0
TCGA-AA-A004	18.82			0
TCGA-CM-6163	18.99			0
TCGA-D5-6924	19.02			0
TCGA-AU-3779	19.58			0
TCGA-A6-4105	19.65			1
TCGA-CM-6167	19.97			0
TCGA-AA-3679	19.97			0
TCGA-CM-5861	19.97			0
TCGA-D5-6535	20.27			0
TCGA-AD-6888	20.53			0
TCGA-3L-AA1B	21.98			0
TCGA-NH-A6GB	21.98			0
TCGA-AG-3608	21.98			0
TCGA-AG-A014	22.01			1
TCGA-AY-4070	22.34			1
TCGA-EI-6514	22.96			0
TCGA-A6-2683	23			0
TCGA-AA-3846	23			0
TCGA-AA-3866	23.85			0
TCGA-CM-5868	23.98			0
TCGA-AG-4008	24.31			1
TCGA-D5-6538	24.51			0
TCGA-AF-2690	24.57			0
TCGA-D5-6536	24.67			0
TCGA-NH-A8F7	25			0
TCGA-AA-3831	25.03			0
TCGA-AA-A00K	25.03			0
TCGA-NH-A50T	25.03			0
TCGA-D5-6532	25.07			0
TCGA-G5-6233	25.16			0
TCGA-EI-6510	25.46			0
TCGA-AY-A8YK	25.99			0
TCGA-AA-3688	26.41			0
TCGA-AG-3881	26.41			0
TCGA-D5-5539	26.41			0
TCGA-F5-6813	27			0
TCGA-AG-3882	27			0
TCGA-AG-3612	27.07			0
TCGA-AG-3609	27.4			0
TCGA-A6-6782	27.53			0
TCGA-EI-6506	28.02			0
TCGA-AA-A00Z	29.04			0
TCGA-AA-3968	29.14			0
TCGA-CM-6166	29.17			0
TCGA-AA-A02R	29.43			0
TCGA-AZ-4682	30.06			0
TCGA-CM-5348	30.98			0
TCGA-AA-3556	30.98			0
TCGA-AG-A00Y	31.6			0
TCGA-A6-6654	32			0
TCGA-AA-3553	32.03			0
TCGA-A6-2677	32.16			0
TCGA-AD-6890	32.69			0
TCGA-AF-6672	32.95			0
TCGA-A6-6652	32.95			0
TCGA-CM-4747	33.05			0
TCGA-DC-4749	34			0
TCGA-DC-6683	34			0
TCGA-DC-6682	34.03			0
TCGA-A6-6142	34.99			0
TCGA-A6-6648	35.02			0
TCGA-D5-6533	35.09			0
TCGA-AA-A01X	35.91			0
TCGA-G4-6320	35.94			1
TCGA-AH-6897	35.97			1
TCGA-G5-6641	36.01			0
TCGA-AA-3982	36.5			0
TCGA-AA-3994	36.99			1
TCGA-A6-6137	36.99			0
TCGA-AD-6963	36.99			0
TCGA-AH-6644	36.99			0
TCGA-AG-3999	37.02			0
TCGA-CM-5341	38.01			0
TCGA-A6-5667	38.01			0
TCGA-A6-5660	38.53			0
TCGA-QG-A5YW	38.67			0
TCGA-CM-5349	38.93			1
TCGA-DC-6156	38.96			0
TCGA-AG-A01N	39.39			0
TCGA-A6-5657	39.42			0
TCGA-AG-3578	39.45			1
TCGA-AA-3855	39.95			0
TCGA-F5-6811	42.25			0
TCGA-A6-5666	43.4			0
TCGA-QG-A5YX	44.88			0
TCGA-AG-3732	45.57			0
TCGA-AA-3851	45.99			0
TCGA-AA-3956	46.71			1
TCGA-AG-3593	46.91			0
TCGA-AA-3975	46.98			0
TCGA-AA-A01R	47.01			0
TCGA-AA-3812	47.04			1
TCGA-A6-2680	47.37			0
TCGA-G4-6314	47.4			0
TCGA-DM-A28F	48.16			0
TCGA-AA-3692	49.93			0
TCGA-AG-A015	50			0
TCGA-A6-3810	50.95			0
TCGA-A6-2686	51.45			1
TCGA-AA-A01Z	51.94			1
TCGA-CM-4746	53.98			0
TCGA-AG-A011	54.57			1
TCGA-AA-3495	54.99			0
TCGA-AA-A00L	55.72			0
TCGA-AG-A032	55.88			0
TCGA-AH-6544	56.21			1
TCGA-RU-A8FL	57.98			0
TCGA-AG-A02G	63.57			0
TCGA-AA-3517	64.95			0
TCGA-G4-6311	65.8			1
TCGA-5M-AATE	74.51			0
TCGA-AF-2689	78.02			0
TCGA-AA-A02Y	81.31			1
TCGA-A6-2678	82.33			0
TCGA-A6-2675	84.99			0
TCGA-A6-2679	86.56			0
TCGA-A6-2681	88.14			0
TCGA-AG-3587	92.67			1
