# Supplementary material for: ATF6 activation alters colonic lipid metabolism causing tumour-associated microbial adaptation
Source: Nat Metab. 2025 Sep 1;7(9):1830–50. doi: 10.1038/s42255-025-01350-6 (PMC12460170; doi:10.1038/s42255-025-01350-6)
Supplement: Supplementary file 11 — Statistical source data. [file 42255_2025_1350_MOESM11_ESM.xlsx]

## Sheet: 4a
	PC1	PC2
CC_AV521	11.5993	-7.05229
CC_AV527	5.49146	-0.110305
CC_AV541	16.7869	-8.95869
CC_AV542	16.2684	15.2745
CC_AV543	12.338	6.38661
CC_AV555	-28.7145	19.5299
CC_AV567	2.1752	2.40725
CC_AV570	3.23052	3.19024
CC_AV571	5.79617	-18.491
CC_AV572	18.9443	7.35283
CC_AV579	7.1279	2.00377
CC_AV580	17.2048	6.9665
CC_AV583	-2.3492	1.41956
CC_AV584	-4.2394	-24.5114
CC_AV586	5.43588	4.0372
CC_AV587	3.38011	-3.94631
CC_AV588	-2.96348	-9.41974
CC_AV589	20.9092	-12.2188
CC_AV590	25.2805	18.9743
CC_AV591	18.3342	21.6305
CC_AV596	-3.35562	-2.32986
CC_AV597	-18.5092	-14.1988
CC_AV598	20.1124	-4.29594
CC_AV604	-28.5142	-2.27966
CC_AV608	28.1272	7.40284
CC_AV609	18.2176	5.28557
CC_AV610	26.3741	-0.894804
CC_AV611	20.0933	18.2171
CC_AV612	-29.579	32.6121
CC_AV650	-36.4408	-2.26271
CC_AV717	-23.9814	-14.1205
CC_AV718	-40.6304	41.3149
CC_AV770	-4.12081	-14.6633
CC_AV782	-32.5937	13.8602
CC_AV791	-5.42308	-18.9181
CC_AV794	-8.12748	-17.7547
CC_AV802	14.8883	-23.6761
CC_AV803	6.76618	-7.36298
CC_AV814	17.0632	5.42503
CC_AV816	10.5739	16.8077
CC_AV817	-11.2367	14.7121
CC_AV833	-22.3759	8.72804
CC_AV863	13.5032	14.9276
CC_AV864	14.4925	-6.71648
CC_AV865	7.52215	5.77821
CC_AV866	13.1257	-2.52161
CC_AV967	-21.8538	-14.4064
CC_AV968	-18.0769	-16.1096
CC_AV971	-6.3417	-8.3448
CC_AV972	-20.2575	-27.7757
CC_AV974	-22.2257	-4.05353
CC_AV996	-9.25212	-6.85036

## Sheet: 4b
	FC	log2FoldChange	p	padj
pos_0	2.07329	1.05192	0.00774966	0.0500135
pos_1	1.5699	0.650671	0.120791	0.289969
pos_3	1.41873	0.504604	0.145847	0.323755
pos_4	1.32128	0.401936	0.401663	0.611545
pos_6	1.94831	0.962221	0.026507	0.112262
pos_7	1.207	0.271424	0.580415	0.757895
pos_8	1.17644	0.23443	0.631425	0.791201
pos_9	2.00105	1.00076	0.128097	0.299366
pos_13	1.03161	0.0449018	0.9316	0.968067
pos_14	1.93057	0.94903	0.0227031	0.101671
pos_15	2.18248	1.12597	0.0104191	0.0605626
pos_17	0.487145	-1.03758	0.197054	0.391221
pos_22	1.99353	0.995323	0.00944119	0.0570682
pos_26	1.36671	0.450706	0.507469	0.698414
pos_31	3.7777	1.91751	0.247121	0.451302
pos_32	1.28778	0.364884	0.724545	0.852092
pos_33	2.43081	1.28144	0.432142	0.635865
pos_35	2.18629	1.12849	0.000604004	0.00878706
pos_37	2.13632	1.09513	0.00122575	0.0148579
pos_38	0.678983	-0.558552	0.0389084	0.14151
pos_39	2.0322	1.02305	0.00854886	0.0532616
pos_40	1.20528	0.269367	0.695639	0.835991
pos_45	0.784343	-0.350443	0.771708	0.88007
pos_47	0.39783	-1.32978	0.0921984	0.240432
pos_54	1.01346	0.0192833	0.965279	0.984671
pos_55	2.21191	1.14529	0.00787173	0.0506224
pos_56	1.34898	0.431865	0.376256	0.587544
pos_57	1.04577	0.0645651	0.934686	0.970099
pos_60	0.944777	-0.0819542	0.807031	0.899617
pos_61	0.908832	-0.137914	0.710284	0.844068
pos_62	1.40897	0.494637	0.689148	0.831953
pos_63	2.29999	1.20163	0.471361	0.668096
pos_64	2.34247	1.22803	0.472145	0.668375
pos_65	1.88608	0.915387	0.025178	0.108913
pos_67	1.15367	0.206226	0.602102	0.772377
pos_68	2.56926	1.36135	0.000991972	0.0123997
pos_69	1.85992	0.895242	0.149264	0.327948
pos_70	0.599592	-0.737947	0.343127	0.555693
pos_77	1.04682	0.0660081	0.837749	0.914845
pos_81	7.94163	2.98943	0.0419633	0.148098
pos_82	2.23167	1.15812	8.61263e-05	0.00273796
pos_83	4.13947	2.04945	4.32237e-05	0.00179901
pos_84	0.933562	-0.0991815	0.87278	0.939159
pos_87	0.436884	-1.19468	0.0464839	0.15791
pos_88	1.62011	0.696088	0.238392	0.441886
pos_89	1.04692	0.0661449	0.8921	0.946891
pos_93	1.03525	0.0499753	0.918495	0.962215
pos_101	1.0912	0.125917	0.80218	0.89642
pos_107	1.08326	0.115386	0.840162	0.916314
pos_108	1.18217	0.241439	0.790771	0.888499
pos_109	2.56609	1.35957	0.245111	0.44827
pos_110	2.56844	1.36089	0.287838	0.500462
pos_111	0.877844	-0.187964	0.764827	0.878034
pos_114	1.49719	0.582258	0.213419	0.412889
pos_116	0.686159	-0.543385	0.225453	0.428129
pos_120	2.30953	1.2076	0.10368	0.260719
pos_121	1.40028	0.485713	0.149935	0.328023
pos_122	1.6756	0.744679	0.0911533	0.239266
pos_123	1.15597	0.209106	0.641705	0.79854
pos_124	3.44753	1.78556	0.00225208	0.0222905
pos_125	2.30743	1.20628	0.104948	0.262881
pos_126	2.26305	1.17827	0.0229268	0.102494
pos_128	1.47296	0.558719	0.274248	0.482341
pos_129	3.11838	1.64079	0.0225352	0.101448
pos_130	1.2894	0.366705	0.805146	0.898679
pos_132	2.25676	1.17425	0.0216759	0.0987578
pos_133	2.22744	1.15539	0.132466	0.305371
pos_134	1.56511	0.646262	0.100134	0.254285
pos_135	14.2109	3.82892	0.000111685	0.00297935
pos_137	2.14455	1.10067	0.00018455	0.00408945
pos_140	1.13711	0.185376	0.724102	0.852092
pos_142	1.29249	0.370152	0.599906	0.771243
pos_143	2.15728	1.10921	3.59258e-06	0.000426075
pos_146	2.35689	1.23689	0.0021507	0.021633
pos_148	0.688324	-0.538841	0.43009	0.63357
pos_150	0.419322	-1.25387	0.0854804	0.230243
pos_151	2.26145	1.17725	0.00016211	0.00382967
pos_152	0.482177	-1.05236	0.0780826	0.21597
pos_154	1.38922	0.474277	0.555988	0.737594
pos_158	1.14061	0.189801	0.784695	0.88452
pos_159	0.822876	-0.281252	0.480712	0.675673
pos_160	1.32859	0.409897	0.347703	0.559934
pos_162	0.925336	-0.111951	0.710039	0.844068
pos_165	1.18641	0.246603	0.829153	0.909701
pos_166	1.98823	0.991482	0.149807	0.328022
pos_168	0.787632	-0.344406	0.298497	0.512151
pos_170	3.16731	1.66326	0.000178754	0.00407339
pos_173	0.95159	-0.0715884	0.834032	0.912557
pos_174	0.916018	-0.126553	0.738821	0.861623
pos_176	1.34078	0.42307	0.405648	0.613083
pos_177	1.26669	0.341061	0.646814	0.802286
pos_178	2.5018	1.32297	0.000538511	0.00806201
pos_179	1.92132	0.942098	0.00629271	0.0433255
pos_180	0.94121	-0.0874112	0.833418	0.912437
pos_181	1.36293	0.446707	0.159675	0.341498
pos_182	1.28093	0.357188	0.683221	0.829324
pos_183	5.84862	2.5481	0.013382	0.0716395
pos_184	2.78956	1.48004	0.0013546	0.0159416
pos_185	1.45233	0.538368	0.144625	0.321875
pos_187	0.282144	-1.8255	4.33159e-05	0.00179901
pos_188	0.269581	-1.89121	0.000136296	0.00340886
pos_190	0.535365	-0.901405	0.0550762	0.175924
pos_191	1.22959	0.298183	0.545676	0.728794
pos_194	1.2148	0.280723	0.570037	0.749292
pos_198	0.606888	-0.720497	0.392651	0.602907
pos_199	0.693734	-0.527546	0.362067	0.573031
pos_207	3.03457	1.60149	0.181709	0.371645
pos_209	3.04485	1.60637	0.330062	0.542727
pos_210	3.34657	1.74268	0.297253	0.510966
pos_214	0.51153	-0.967108	0.00983246	0.0584533
pos_218	0.67706	-0.562645	0.0561039	0.177697
pos_219	1.73911	0.798348	0.526436	0.711185
pos_221	1.02079	0.0296818	0.95301	0.97912
pos_222	0.785761	-0.347838	0.5042	0.695173
pos_223	0.341538	-1.54988	0.00137084	0.0160143
pos_225	1.27437	0.349782	0.680047	0.827171
pos_226	1.81306	0.858424	0.0933394	0.242532
pos_227	0.648232	-0.625418	0.271785	0.479767
pos_228	1.70324	0.768285	0.0131	0.0709284
pos_230	0.925017	-0.112449	0.852265	0.923645
pos_232	1.12835	0.174209	0.787747	0.887336
pos_245	2.20764	1.14251	0.221625	0.423043
pos_246	1.16117	0.215584	0.760195	0.87561
pos_247	1.08612	0.119182	0.846681	0.920305
pos_251	2.81309	1.49216	9.2073e-06	0.000809235
pos_252	0.297518	-1.74895	0.000584033	0.0085448
pos_253	0.424583	-1.23588	0.0020492	0.0209729
pos_255	1.29318	0.370926	0.672316	0.822429
pos_257	1.51272	0.597143	0.381896	0.59062
pos_258	0.0875713	-3.5134	1.59659e-05	0.00111114
pos_259	2.75077	1.45984	0.000461674	0.00733834
pos_260	1.18563	0.245651	0.743514	0.863966
pos_261	0.635565	-0.653889	0.304556	0.517743
pos_262	2.33705	1.22469	0.00169581	0.0185031
pos_263	0.931449	-0.102451	0.854964	0.92419
pos_264	2.53021	1.33926	0.000884723	0.0113908
pos_265	0.280727	-1.83276	0.0103032	0.0601605
pos_266	30.8766	4.94844	4.97574e-07	0.000106771
pos_267	1.82823	0.870449	0.193825	0.386437
pos_269	0.888766	-0.170124	0.67634	0.82422
pos_271	0.317337	-1.65591	0.0265574	0.112291
pos_272	0.621995	-0.685026	0.0491883	0.165137
pos_273	2.89197	1.53205	0.0419533	0.148098
pos_275	1.25767	0.330752	0.230059	0.433676
pos_277	0.623015	-0.682661	0.155724	0.335883
pos_278	1.95574	0.967714	0.000183306	0.00408945
pos_279	1.97777	0.983878	0.000161477	0.00382967
pos_280	0.318936	-1.64866	0.126992	0.298361
pos_281	0.780812	-0.356954	0.304742	0.517743
pos_283	0.71476	-0.48447	0.401757	0.611545
pos_284	0.709481	-0.495164	0.228013	0.431081
pos_285	1.09543	0.131496	0.708122	0.844005
pos_286	0.4011	-1.31797	0.0925114	0.240866
pos_287	2.09068	1.06397	0.0202602	0.0943402
pos_288	2.18118	1.12511	0.00355507	0.029247
pos_290	3.09785	1.63127	0.0250925	0.108913
pos_296	0.752749	-0.409758	0.112737	0.276738
pos_297	1.36389	0.447731	0.292225	0.503668
pos_298	1.11665	0.159174	0.587515	0.763142
pos_299	1.44844	0.534499	0.128349	0.299366
pos_300	3.81634	1.93219	0.00628651	0.0433255
pos_305	1.48014	0.565733	0.146011	0.32384
pos_306	0.521783	-0.938478	0.177875	0.36613
pos_307	0.286401	-1.80389	0.0186247	0.0894749
pos_308	0.322341	-1.63334	0.000195167	0.00415335
pos_309	2.69508	1.43033	0.0892429	0.235993
pos_310	0.365842	-1.45071	0.00114531	0.0140437
pos_311	2.34967	1.23246	0.142642	0.319021
pos_312	0.867848	-0.204486	0.675419	0.823487
pos_313	0.772031	-0.373269	0.583075	0.758675
pos_314	0.567622	-0.816998	0.0325816	0.127118
pos_315	1.12253	0.166752	0.779419	0.883009
pos_316	1.25845	0.331652	0.243133	0.446439
pos_318	0.60948	-0.71435	0.32703	0.539118
pos_319	0.857508	-0.221777	0.772365	0.88007
pos_321	1.03165	0.0449517	0.929874	0.967445
pos_322	2.65922	1.41101	0.00355394	0.029247
pos_323	1.94891	0.962665	0.162039	0.344265
pos_324	3.0997	1.63213	0.027652	0.114109
pos_325	0.28746	-1.79857	0.0139271	0.0731883
pos_328	0.410196	-1.28562	0.0614835	0.188926
pos_329	5.05426	2.3375	0.00203182	0.0209729
pos_330	0.196051	-2.3507	6.73978e-07	0.0001335
pos_331	2.05149	1.03667	0.0410905	0.146346
pos_332	1.98186	0.986858	0.0701056	0.203979
pos_333	0.19844	-2.33322	0.0210981	0.0970135
pos_335	0.522794	-0.935687	0.224148	0.426593
pos_342	1.04329	0.0611417	0.878353	0.941223
pos_344	1.54985	0.632132	0.0708512	0.204991
pos_346	1.75425	0.810856	0.153737	0.333227
pos_347	1.22834	0.29671	0.314399	0.528099
pos_348	0.363388	-1.46042	0.00137514	0.0160143
pos_349	0.348374	-1.52129	0.00151872	0.0172277
pos_352	2.22753	1.15545	0.00986452	0.0584533
pos_353	0.376719	-1.40844	0.034656	0.132599
pos_354	0.331279	-1.59388	0.0115269	0.0648227
pos_356	0.154812	-2.69141	6.48816e-05	0.00228863
pos_358	1.12211	0.166215	0.694434	0.835201
pos_360	1.77583	0.828491	0.469247	0.666102
pos_361	1.8204	0.864259	0.352464	0.564501
pos_362	1.85027	0.887732	0.0556083	0.176562
pos_363	0.241486	-2.04999	0.016048	0.0805529
pos_365	0.58119	-0.782919	0.0637211	0.192811
pos_366	0.658439	-0.602878	0.150248	0.328116
pos_367	0.413942	-1.2725	0.148126	0.326562
pos_380	0.925353	-0.111925	0.796354	0.893124
pos_381	0.700027	-0.514518	0.301522	0.514791
pos_382	1.09226	0.12732	0.756249	0.872856
pos_383	2.68504	1.42494	0.0274874	0.114109
pos_385	0.459431	-1.12208	0.116137	0.283194
pos_386	0.323812	-1.62677	0.01102	0.0631993
pos_387	0.381228	-1.39127	0.000654048	0.00913487
pos_389	1.09825	0.135206	0.406686	0.613125
pos_391	0.68123	-0.553785	0.350696	0.563141
pos_392	1.72745	0.788645	0.170978	0.356205
pos_393	0.485483	-1.04251	0.0044749	0.0346032
pos_394	0.574004	-0.800866	0.0655532	0.195823
pos_395	11.2077	3.48642	0.00223795	0.0222499
pos_396	1.14298	0.192796	0.637017	0.794729
pos_397	0.957798	-0.0622061	0.910088	0.957303
pos_401	1.43328	0.519317	0.62968	0.791102
pos_402	0.481271	-1.05508	0.0612422	0.188635
pos_403	0.500699	-0.997983	0.00323411	0.0279458
pos_404	1.58489	0.66438	0.0667157	0.197326
pos_405	1.93223	0.950269	0.274611	0.482349
pos_406	1.18616	0.246302	0.712544	0.844363
pos_407	0.566676	-0.819404	0.0127272	0.0692867
pos_408	1.31927	0.399738	0.188171	0.380031
pos_410	1.02815	0.040048	0.963988	0.983856
pos_412	1.53731	0.62041	0.223659	0.426293
pos_416	0.353575	-1.49991	0.142723	0.319021
pos_419	1.40806	0.493706	0.478294	0.67301
pos_423	3.28115	1.7142	0.149755	0.328022
pos_424	1.89825	0.924672	0.459128	0.656443
pos_425	1.90033	0.926251	0.0911065	0.239266
pos_429	1.69647	0.762534	0.422504	0.626567
pos_437	2.23975	1.16333	0.163299	0.346657
pos_438	2.55654	1.35419	0.0685363	0.200683
pos_439	0.318605	-1.65016	0.0432132	0.149965
pos_440	0.318286	-1.6516	0.0301679	0.120251
pos_441	0.426333	-1.22995	0.00168475	0.0184606
pos_443	0.877048	-0.189273	0.719715	0.848945
pos_444	0.990002	-0.0144962	0.971469	0.986798
pos_445	0.477072	-1.06772	0.00410935	0.0325587
pos_446	1.56301	0.644324	0.317835	0.531099
pos_447	1.78911	0.839238	0.0182257	0.088051
pos_449	1.27679	0.352516	0.552967	0.73473
pos_450	0.148259	-2.75381	4.47105e-05	0.00182745
pos_451	0.0403175	-4.63245	4.66535e-09	6.00664e-06
pos_452	0.681814	-0.552549	0.504796	0.695479
pos_453	0.636629	-0.651475	0.034791	0.132721
pos_455	0.0821003	-3.60647	8.9931e-07	0.000154382
pos_456	0.209175	-2.25722	0.000414229	0.00688155
pos_457	0.0822438	-3.60395	9.50898e-05	0.00281444
pos_458	0.63586	-0.653219	0.21028	0.408658
pos_459	0.908625	-0.138243	0.736039	0.859937
pos_460	0.645354	-0.631838	0.0250181	0.10882
pos_462	0.492452	-1.02194	0.00361353	0.0295391
pos_464	0.202617	-2.30318	0.0347854	0.132721
pos_472	0.857753	-0.221366	0.822076	0.906184
pos_474	1.27126	0.346263	0.575814	0.753183
pos_475	0.342648	-1.5452	0.00955012	0.057323
pos_476	0.758036	-0.399661	0.6238	0.78778
pos_477	0.738548	-0.437236	0.529761	0.713459
pos_478	2.05331	1.03795	0.244888	0.44827
pos_481	0.422834	-1.24184	0.12783	0.299366
pos_482	2.58579	1.3706	0.054703	0.175199
pos_483	0.574539	-0.799523	0.142117	0.318943
pos_484	0.263723	-1.92291	0.00181865	0.0195126
pos_485	0.284052	-1.81577	0.0834069	0.225602
pos_486	0.482594	-1.05112	0.222133	0.423699
pos_487	0.463071	-1.11069	0.121213	0.290077
pos_489	1.12053	0.164175	0.759537	0.87561
pos_490	0.553592	-0.853104	0.137832	0.313254
pos_491	0.756629	-0.402343	0.645861	0.801656
pos_494	0.169243	-2.56283	0.000546853	0.00812487
pos_495	0.185925	-2.42721	0.000847915	0.0111968
pos_496	0.226796	-2.14053	0.000117782	0.00309477
pos_497	0.424519	-1.2361	0.068576	0.200683
pos_498	0.538405	-0.893235	0.07048	0.204607
pos_499	0.320056	-1.6436	0.0507038	0.166534
pos_500	0.30405	-1.71762	7.6531e-05	0.00257323
pos_501	0.2063	-2.27718	2.11271e-07	6.0447e-05
pos_502	0.135568	-2.88291	2.85826e-05	0.00143882
pos_503	1.04709	0.0663839	0.847946	0.920903
pos_504	3.42287	1.77521	0.00628551	0.0433255
pos_506	1.31249	0.392307	0.510028	0.699559
pos_508	0.219128	-2.19015	0.00109954	0.0135469
pos_509	3.4016	1.76621	0.0126542	0.0690942
pos_510	0.166294	-2.58819	0.0111072	0.0634167
pos_511	2.06061	1.04307	0.425534	0.628297
pos_512	2.62801	1.39397	0.25961	0.464658
pos_514	1.4212	0.507114	0.712084	0.844363
pos_515	1.79373	0.84296	0.507801	0.698498
pos_517	1.51205	0.596503	0.333773	0.545347
pos_518	1.04932	0.0694614	0.922208	0.963752
pos_526	0.761732	-0.392644	0.364106	0.574846
pos_527	0.383851	-1.38138	0.00435604	0.0339703
pos_529	0.457251	-1.12894	0.00242879	0.0234842
pos_530	1.41984	0.505732	0.294755	0.50701
pos_531	3.71511	1.8934	0.000329137	0.00587017
pos_532	4.91544	2.29732	0.000485967	0.00754298
pos_533	0.531176	-0.912739	0.0199249	0.0932846
pos_535	0.426785	-1.22842	0.0449044	0.153967
pos_537	0.315246	-1.66545	0.00159764	0.0178838
pos_541	0.729508	-0.455004	0.146763	0.32467
pos_545	2.47852	1.30948	0.0630641	0.19195
pos_546	0.883255	-0.179097	0.656432	0.811535
pos_547	0.343697	-1.54079	0.0283453	0.116225
pos_548	0.564899	-0.823936	0.0315879	0.124562
pos_550	0.30741	-1.70177	0.121196	0.290077
pos_552	0.191304	-2.38606	0.00171838	0.0186701
pos_554	1.52889	0.612487	0.402076	0.611545
pos_555	0.156356	-2.67709	4.73443e-06	0.000468891
pos_556	0.570746	-0.809078	0.19981	0.395474
pos_557	0.147318	-2.76299	3.49979e-06	0.000426075
pos_558	0.853777	-0.228069	0.513726	0.701196
pos_559	1.07845	0.108961	0.748977	0.868355
pos_560	0.236555	-2.07975	0.000107756	0.00295183
pos_561	1.20314	0.266809	0.320009	0.533004
pos_563	1.07183	0.10007	0.791623	0.888979
pos_564	0.28293	-1.82148	9.98626e-05	0.00288546
pos_565	0.145538	-2.78053	9.06988e-06	0.000809235
pos_566	0.223066	-2.16445	0.0142457	0.0745581
pos_567	0.981226	-0.0273426	0.940521	0.973377
pos_568	1.15255	0.204825	0.472411	0.668383
pos_569	0.129363	-2.9505	1.85504e-06	0.000251407
pos_571	0.953591	-0.0685576	0.889722	0.945146
pos_572	1.72494	0.786547	0.0755644	0.212831
pos_573	3.12614	1.64438	0.0519457	0.169317
pos_574	0.793885	-0.332999	0.668812	0.819126
pos_575	0.446505	-1.16325	0.0224677	0.101448
pos_577	1.88247	0.912625	0.442895	0.645783
pos_579	0.86264	-0.21317	0.811925	0.900401
pos_580	0.293346	-1.76932	0.0780847	0.21597
pos_581	0.238712	-2.06666	0.000526751	0.00793207
pos_582	0.524512	-0.930953	0.00064127	0.00905507
pos_583	3.94696	1.98074	0.00468737	0.0355718
pos_585	0.870596	-0.199924	0.843398	0.917991
pos_588	0.313925	-1.67151	0.002268	0.0222905
pos_589	0.112283	-3.15479	1.80628e-05	0.00120835
pos_591	0.703265	-0.507859	0.532957	0.71664
pos_592	0.548413	-0.866665	0.132193	0.305289
pos_594	0.316336	-1.66047	0.0262603	0.111585
pos_595	1.06034	0.0845242	0.788485	0.887778
pos_596	0.130133	-2.94194	2.53412e-05	0.00141856
pos_597	0.2429	-2.04157	5.30735e-05	0.00195235
pos_598	1.16266	0.217435	0.527557	0.71191
pos_599	1.01149	0.0164838	0.957294	0.979743
pos_600	0.972161	-0.0407325	0.906412	0.954337
pos_601	0.10338	-3.27397	5.63084e-05	0.00204217
pos_602	0.352958	-1.50243	0.0723214	0.207612
pos_604	1.42343	0.509373	0.146284	0.323911
pos_605	0.220721	-2.17971	0.000150293	0.00365099
pos_606	3.49426	1.80499	0.0685894	0.200683
pos_607	1.56292	0.644245	0.329445	0.542404
pos_608	0.276369	-1.85533	0.00634567	0.0434577
pos_609	0.450942	-1.14899	0.0975947	0.249505
pos_610	1.28293	0.359439	0.474862	0.670462
pos_614	0.959265	-0.0599983	0.94773	0.976162
pos_615	1.27658	0.352284	0.445196	0.648038
pos_616	2.1619	1.1123	7.14316e-05	0.00248563
pos_617	0.333676	-1.58348	0.000345222	0.00596609
pos_618	0.34616	-1.53049	0.000506217	0.00771307
pos_620	1.59871	0.676904	0.134718	0.308672
pos_626	0.219526	-2.18754	9.39923e-05	0.00281444
pos_627	1.27891	0.354915	0.456588	0.654559
pos_628	0.87684	-0.189614	0.405205	0.613083
pos_629	0.79898	-0.323769	0.414999	0.620932
pos_631	2.53921	1.34438	0.114588	0.279948
pos_634	0.518977	-0.946259	0.0696528	0.202891
pos_635	0.855678	-0.22486	0.772611	0.88007
pos_636	8.49612	3.0868	0.000337681	0.00591516
pos_637	0.907464	-0.140088	0.725066	0.852092
pos_638	1.09384	0.129398	0.636815	0.794729
pos_639	0.36744	-1.44442	0.144762	0.321902
pos_640	1.45089	0.536934	0.552974	0.73473
pos_641	0.573361	-0.802484	0.148427	0.326666
pos_642	1.44053	0.5266	0.526691	0.711185
pos_643	1.18332	0.242839	0.602304	0.772377
pos_645	0.603228	-0.729225	0.197541	0.391886
pos_646	0.297653	-1.7483	0.00564098	0.040461
pos_648	1.48115	0.566715	0.406046	0.613083
pos_650	0.752689	-0.409874	0.545281	0.728711
pos_651	4.05814	2.02082	0.00455196	0.0350937
pos_653	1.21446	0.28031	0.716116	0.845871
pos_657	0.41616	-1.26479	0.137118	0.312458
pos_658	0.415281	-1.26784	0.103165	0.260008
pos_660	1.677	0.745879	0.160929	0.343004
pos_662	2.57688	1.36563	0.00735125	0.0480459
pos_665	2.24459	1.16645	0.0179046	0.0870524
pos_666	0.9412	-0.0874268	0.854988	0.92419
pos_667	1.19555	0.257671	0.54726	0.730059
pos_668	1.23861	0.308724	0.712492	0.844363
pos_670	2.48892	1.31552	0.0125633	0.0690942
pos_671	1.44733	0.533395	0.244252	0.44797
pos_672	2.19105	1.13162	0.0282599	0.116059
pos_673	0.599408	-0.73839	0.0395387	0.142615
pos_674	1.05485	0.0770394	0.816694	0.902957
pos_675	0.675865	-0.565193	0.501018	0.692869
pos_676	4.95115	2.30776	9.73283e-06	0.000809235
pos_677	0.447319	-1.16062	0.202524	0.399047
pos_678	2.89687	1.53449	0.00433355	0.0339176
pos_679	0.0956954	-3.38541	1.59055e-06	0.000240921
pos_680	0.119763	-3.06175	0.000424839	0.0069238
pos_681	2.78209	1.47617	0.00477471	0.0360554
pos_682	1.38594	0.470864	0.423858	0.626953
pos_683	0.483788	-1.04755	0.00479076	0.0360708
pos_684	0.847542	-0.238643	0.708309	0.844005
pos_685	0.5791	-0.788115	0.129086	0.29991
pos_686	1.13992	0.188935	0.710329	0.844068
pos_687	0.267971	-1.89985	0.0365927	0.136758
pos_688	0.151193	-2.72553	6.32905e-05	0.00226352
pos_689	0.269385	-1.89226	0.0383041	0.139707
pos_690	0.500592	-0.998294	0.00192004	0.020098
pos_691	0.921626	-0.117747	0.798317	0.894156
pos_692	0.529128	-0.918311	0.00348882	0.029247
pos_694	0.42676	-1.2285	0.0395445	0.142615
pos_696	1.2459	0.317191	0.525485	0.71082
pos_697	0.847694	-0.238384	0.754262	0.872126
pos_698	0.814064	-0.296786	0.60083	0.771639
pos_699	1.1461	0.196729	0.802475	0.89642
pos_700	0.398054	-1.32896	0.159877	0.341645
pos_701	0.196995	-2.34377	0.000417761	0.00689574
pos_702	0.211823	-2.23907	0.000407258	0.00680967
pos_703	0.650281	-0.620866	0.270411	0.478163
pos_704	0.622131	-0.684711	0.382536	0.591049
pos_706	0.916893	-0.125175	0.761443	0.876292
pos_707	0.958106	-0.0617431	0.913068	0.958479
pos_708	3.4699	1.79489	0.00796169	0.0507459
pos_709	1.40232	0.487811	0.259306	0.464658
pos_710	0.875349	-0.19207	0.554415	0.736265
pos_711	1.4643	0.550214	0.330614	0.54325
pos_712	0.520269	-0.94267	0.147147	0.324961
pos_713	0.664971	-0.588636	0.435501	0.639347
pos_714	1.8917	0.919683	0.0174385	0.085207
pos_723	0.77654	-0.364867	0.625231	0.788814
pos_726	1.1666	0.222313	0.628183	0.790218
pos_727	0.191001	-2.38835	0.000315086	0.00575424
pos_728	0.887991	-0.171383	0.853125	0.9238
pos_730	0.537858	-0.894704	0.106951	0.266858
pos_731	1.2399	0.310225	0.66543	0.816722
pos_732	2.61655	1.38767	0.00668646	0.0451713
pos_733	0.829649	-0.269428	0.644749	0.800882
pos_735	2.82743	1.49949	0.00243384	0.0234842
pos_736	0.268886	-1.89493	0.00966684	0.0578815
pos_737	4.20849	2.0733	0.000627886	0.00904476
pos_741	0.450219	-1.1513	0.00830964	0.0524444
pos_743	0.766327	-0.383967	0.520975	0.706803
pos_744	3.62346	1.85737	0.00213261	0.0215352
pos_745	0.158591	-2.65662	0.0147252	0.0759866
pos_746	0.278665	-1.84339	0.00773671	0.0500135
pos_748	2.43726	1.28526	0.00298547	0.0267407
pos_749	0.0424365	-4.55855	1.1454e-07	4.21343e-05
pos_750	0.44821	-1.15775	0.00498762	0.0369055
pos_752	0.668457	-0.581094	0.244739	0.44827
pos_753	0.483114	-1.04956	0.0762732	0.213482
pos_754	1.07255	0.101049	0.882333	0.942741
pos_755	0.711379	-0.49131	0.338318	0.551372
pos_756	0.510062	-0.971256	0.00305863	0.0268428
pos_760	1.65263	0.72476	0.183311	0.372848
pos_765	1.03966	0.056114	0.930604	0.967813
pos_767	0.870062	-0.200809	0.706665	0.843006
pos_768	1.0645	0.0901764	0.899197	0.950116
pos_770	2.90599	1.53903	0.000637436	0.00905507
pos_771	0.226428	-2.14288	0.00704281	0.0466202
pos_774	10.2891	3.36305	4.28345e-07	0.000106771
pos_775	0.549599	-0.863549	0.0383037	0.139707
pos_777	0.446395	-1.16361	0.0285502	0.116781
pos_778	3.09418	1.62956	0.00458622	0.0351474
pos_779	0.712805	-0.488421	0.113616	0.278629
pos_780	0.704635	-0.505052	0.455027	0.654559
pos_781	1.86338	0.897919	0.119114	0.28827
pos_782	8.24213	3.04302	0.000441857	0.00711114
pos_783	2.1421	1.09903	0.0092797	0.056224
pos_784	0.206051	-2.27893	0.0505826	0.166534
pos_785	0.481397	-1.0547	0.0114493	0.0646534
pos_787	0.837444	-0.255935	0.703368	0.841355
pos_788	1.57934	0.659322	0.141085	0.317565
pos_789	0.810883	-0.302435	0.334327	0.545904
pos_790	3.04818	1.60795	0.0106511	0.0617716
pos_791	1.41483	0.500632	0.319691	0.532818
pos_792	2.29044	1.19563	0.119663	0.289029
pos_793	1.18517	0.245096	0.39671	0.60769
pos_794	3.25472	1.70253	0.193332	0.386437
pos_795	0.476197	-1.07037	0.0757695	0.212961
pos_796	0.909329	-0.137126	0.812372	0.900401
pos_797	1.37118	0.455415	0.363806	0.574724
pos_802	0.669915	-0.57795	0.0922513	0.240432
pos_804	0.590376	-0.760294	0.0536945	0.173262
pos_805	1.39038	0.47548	0.488289	0.681485
pos_806	0.0848915	-3.55824	0.00140346	0.0161335
pos_807	1.53309	0.616444	0.209873	0.408174
pos_809	3.39419	1.76307	0.00299312	0.0267407
pos_810	0.280023	-1.83638	0.0493824	0.165572
pos_811	1.38736	0.472343	0.192907	0.386437
pos_812	0.29863	-1.74357	0.0453057	0.15493
pos_813	0.412419	-1.27782	0.0706871	0.204746
pos_815	0.215651	-2.21323	8.71336e-07	0.000154382
pos_816	0.949943	-0.0740874	0.777391	0.882231
pos_817	4.83971	2.27492	3.8499e-05	0.00173921
pos_818	0.868189	-0.20392	0.630424	0.791102
pos_819	0.161396	-2.63132	0.00442322	0.0343066
pos_820	5.40892	2.43534	1.83012e-05	0.00120835
pos_821	0.918834	-0.122124	0.884426	0.943416
pos_822	6.26116	2.64643	2.32262e-05	0.00139915
pos_823	0.334572	-1.57961	0.000270969	0.00524621
pos_824	0.981521	-0.026909	0.962944	0.98318
pos_825	1.08313	0.115208	0.681716	0.828418
pos_826	1.22035	0.287296	0.811414	0.900401
pos_827	0.718406	-0.477129	0.610118	0.77773
pos_828	0.499729	-1.00078	0.0609788	0.188305
pos_831	0.933496	-0.099285	0.847717	0.920903
pos_832	0.446438	-1.16347	0.240631	0.443539
pos_833	1.45357	0.539598	0.247474	0.451627
pos_835	0.479047	-1.06176	0.121327	0.29008
pos_836	0.158776	-2.65494	2.5318e-05	0.00141856
pos_837	1.60637	0.683803	0.243078	0.446439
pos_838	2.33692	1.22461	0.0234566	0.104015
pos_839	2.56286	1.35776	0.00293478	0.0266047
pos_840	2.5252	1.3364	0.0154814	0.0786283
pos_842	0.335248	-1.5767	0.0756273	0.212831
pos_843	0.212007	-2.23782	0.0144378	0.0749543
pos_844	2.66193	1.41247	8.09564e-05	0.00263877
pos_845	1.33064	0.412123	0.434487	0.638587
pos_846	2.17433	1.12057	0.0164994	0.0818632
pos_847	0.234706	-2.09107	9.69869e-08	4.16236e-05
pos_848	0.446763	-1.16242	1.58061e-05	0.00111114
pos_849	4.79776	2.26236	0.0695059	0.202693
pos_850	2.4098	1.26892	0.301598	0.514791
pos_851	2.54799	1.34936	0.0236892	0.104811
pos_853	1.1246	0.169408	0.593085	0.767372
pos_854	0.342874	-1.54425	0.0582635	0.182073
pos_855	0.321091	-1.63895	0.00194876	0.020316
pos_856	2.24235	1.16501	0.0252087	0.108913
pos_857	5.01937	2.32751	0.00328208	0.0281712
pos_858	1.83884	0.878798	0.290743	0.502655
pos_859	0.871293	-0.19877	0.461418	0.658255
pos_860	2.1741	1.12042	0.231683	0.435781
pos_861	1.49917	0.584169	0.415977	0.620952
pos_863	4.38751	2.1334	5.24588e-05	0.00195235
pos_864	0.652235	-0.616537	0.448828	0.651676
pos_865	3.85408	1.94639	0.000112232	0.00297935
pos_867	4.01456	2.00524	0.00300118	0.0267407
pos_868	2.49229	1.31747	0.00792266	0.0506224
pos_869	1.19709	0.25953	0.573209	0.7523
pos_870	0.476327	-1.06997	0.0667462	0.197326
pos_872	1.4503	0.536354	0.301878	0.514791
pos_875	2.19667	1.13532	0.0203767	0.094711
pos_876	1.21161	0.276931	0.438816	0.642382
pos_877	2.14795	1.10296	0.0268862	0.112939
pos_878	1.43111	0.517133	0.446307	0.649192
pos_880	2.41626	1.27278	0.00465418	0.0355623
pos_881	6.0598	2.59927	2.97685e-05	0.0014463
pos_882	0.182758	-2.452	0.0286896	0.116781
pos_883	0.156658	-2.67431	0.000663387	0.00913487
pos_884	1.18977	0.250679	0.606667	0.775495
pos_887	2.53115	1.33979	0.00267098	0.0246625
pos_888	2.53377	1.34128	0.00619193	0.0430925
pos_889	1.06493	0.0907525	0.900348	0.950552
pos_890	1.58354	0.663156	0.628077	0.790218
pos_891	0.266643	-1.90702	0.0426163	0.148726
pos_892	0.106758	-3.22759	3.93993e-06	0.000428679
pos_893	1.41141	0.497134	0.193856	0.386437
pos_898	3.09185	1.62847	0.103116	0.260008
pos_899	0.583465	-0.777281	0.368341	0.578694
pos_901	0.45225	-1.14481	0.221249	0.422639
pos_904	1.21605	0.282198	0.74239	0.863431
pos_905	0.390413	-1.35693	0.14178	0.318573
pos_906	0.669437	-0.578979	0.37804	0.588545
pos_907	0.697159	-0.52044	0.458418	0.656323
pos_908	1.43068	0.516698	0.681351	0.828365
pos_911	0.200593	-2.31766	0.049881	0.166378
pos_912	1.60647	0.683897	0.414597	0.620932
pos_913	0.141311	-2.82306	0.00233023	0.0227286
pos_914	0.18836	-2.40844	0.0377534	0.139
pos_915	0.199298	-2.327	0.0244529	0.10694
pos_916	0.199215	-2.3276	0.0291484	0.117829
pos_917	0.301099	-1.73169	0.0322931	0.126183
pos_918	0.336942	-1.56943	0.0965883	0.248058
pos_919	0.325716	-1.61832	0.105842	0.264605
pos_920	0.393004	-1.34739	0.00243507	0.0234842
pos_921	0.253579	-1.97949	0.0150137	0.0770127
pos_922	0.534494	-0.903754	0.01014	0.0594775
pos_923	0.227881	-2.13365	0.0292607	0.117913
pos_925	0.228326	-2.13083	3.99545e-06	0.000428679
pos_926	0.426126	-1.23065	1.1615e-05	0.000906325
pos_928	0.316178	-1.66119	0.115917	0.282924
pos_929	0.287987	-1.79592	0.0334153	0.129196
pos_930	1.44429	0.530364	0.581661	0.758374
pos_931	0.512615	-0.964051	0.439515	0.64304
pos_932	0.462068	-1.11382	0.174188	0.361411
pos_934	0.457042	-1.1296	0.00546557	0.0394225
pos_935	0.621163	-0.686955	0.29041	0.502655
pos_938	1.4603	0.546262	0.361491	0.572472
pos_939	0.28583	-1.80677	0.00255597	0.0238465
pos_940	35.2273	5.13862	4.35441e-06	0.000448504
pos_941	1.62889	0.703885	0.415525	0.620952
pos_943	0.340106	-1.55594	0.0162403	0.0811429
pos_947	0.791515	-0.337312	0.644518	0.800882
pos_949	6.69593	2.74328	6.12751e-08	3.15567e-05
pos_950	0.471133	-1.08579	0.0144057	0.0749388
pos_951	0.907683	-0.139739	0.510175	0.699559
pos_952	0.750253	-0.414551	0.194044	0.386437
pos_953	3.19799	1.67716	0.00109671	0.0135469
pos_955	1.41883	0.504697	0.0255637	0.109422
pos_956	2.61365	1.38607	0.00573218	0.0407745
pos_957	1.89881	0.925098	0.040587	0.145357
pos_958	1.85192	0.889019	0.0424326	0.148726
pos_959	0.303273	-1.72131	0.0400159	0.143912
pos_961	1.62514	0.700564	0.173756	0.361116
pos_963	2.68415	1.42446	0.0168051	0.0832175
pos_965	2.08977	1.06334	0.0414116	0.14688
pos_968	1.4082	0.493849	0.532128	0.715899
pos_969	0.865105	-0.209053	0.776005	0.881435
pos_970	1.39272	0.477903	0.673749	0.822541
pos_971	1.75219	0.809161	0.217156	0.416985
pos_973	2.02659	1.01906	0.333509	0.545261
pos_974	0.419348	-1.25378	0.207104	0.404623
pos_977	0.526045	-0.926741	0.318156	0.531292
pos_978	1.0563	0.0790165	0.947437	0.976162
pos_979	0.323454	-1.62837	0.131055	0.303205
pos_980	0.320801	-1.64025	0.0879302	0.234147
pos_982	3.89045	1.95994	0.000389485	0.00661132
pos_984	1.04897	0.068971	0.955338	0.97912
pos_985	0.385354	-1.37574	0.126258	0.297724
pos_986	0.444339	-1.17027	0.231252	0.435559
pos_987	0.64492	-0.632808	0.446811	0.649288
pos_988	1.19017	0.251166	0.775156	0.881248
pos_990	0.140076	-2.83572	0.00252033	0.0236624
pos_991	1.02141	0.0305562	0.978718	0.988892
pos_992	0.206133	-2.27835	2.11419e-08	1.4415e-05
pos_993	0.183006	-2.45003	0.0460554	0.156868
pos_994	0.283104	-1.8206	0.0811474	0.221585
pos_995	0.443646	-1.17252	0.0226025	0.101536
pos_999	0.948931	-0.0756254	0.827293	0.908651
pos_1000	2.58792	1.37179	0.0135946	0.0718809
pos_1001	4.49998	2.16992	7.65554e-05	0.00257323
pos_1002	0.327846	-1.60891	1.12308e-05	0.00090373
pos_1003	0.15163	-2.72137	9.74225e-06	0.000809235
pos_1005	1.1504	0.202142	0.767344	0.879355
pos_1006	0.636111	-0.652649	0.347562	0.559934
pos_1007	0.525303	-0.928777	0.00295493	0.0266047
pos_1008	0.866109	-0.20738	0.703471	0.841355
pos_1012	0.732963	-0.448187	0.501788	0.69356
pos_1013	0.483292	-1.04903	0.126807	0.298361
pos_1014	0.96453	-0.0521014	0.842301	0.917481
pos_1016	1.01953	0.0279056	0.938446	0.972043
pos_1018	0.496063	-1.0114	0.00394485	0.0315685
pos_1019	1.30974	0.389281	0.333488	0.545261
pos_1020	0.168634	-2.56804	0.00184087	0.0195878
pos_1021	0.493528	-1.01879	0.127624	0.299366
pos_1025	2.19007	1.13098	0.205918	0.404146
pos_1026	1.64973	0.722231	0.56404	0.744811
pos_1027	1.23771	0.307669	0.62442	0.788178
pos_1029	3.62477	1.85789	0.0508803	0.166688
pos_1030	1.21683	0.283133	0.513428	0.701196
pos_1032	1.67939	0.747934	0.401136	0.611545
pos_1033	1.30078	0.379374	0.649706	0.805098
pos_1034	3.31922	1.73084	0.054957	0.175794
pos_1035	1.03607	0.0511203	0.970389	0.986479
pos_1036	1.79767	0.846126	0.0357668	0.135242
pos_1037	2.47825	1.30932	0.239252	0.442901
pos_1039	0.468523	-1.09381	0.206233	0.404289
pos_1040	0.685692	-0.544368	0.509213	0.699559
pos_1041	0.78938	-0.341209	0.772514	0.88007
pos_1042	0.839996	-0.251545	0.754898	0.872469
pos_1043	0.572772	-0.803966	0.0748787	0.212818
pos_1044	0.841456	-0.24904	0.760036	0.87561
pos_1046	1.16659	0.222299	0.339315	0.552136
pos_1048	0.416577	-1.26334	0.000857675	0.0112094
pos_1049	0.763602	-0.389108	0.454139	0.654397
pos_1051	0.941374	-0.0871596	0.808592	0.899865
pos_1052	3.21117	1.6831	0.0231688	0.103218
pos_1053	0.512902	-0.963245	0.0775011	0.21597
pos_1056	1.05339	0.0750434	0.808757	0.899865
pos_1057	0.658595	-0.602537	0.026248	0.111585
pos_1058	1.07887	0.109518	0.782909	0.883729
pos_1059	1.09561	0.131729	0.79085	0.888499
pos_1060	1.4632	0.549128	0.512738	0.701168
pos_1063	0.503051	-0.991223	0.0268651	0.112939
pos_1064	1.38015	0.464822	0.249833	0.454322
pos_1065	0.895525	-0.159194	0.878204	0.941223
pos_1066	0.861041	-0.215847	0.839773	0.916278
pos_1067	1.40575	0.491335	0.458695	0.656323
pos_1069	2.75152	1.46023	0.0119335	0.0666566
pos_1071	1.06255	0.0875258	0.894908	0.948308
pos_1072	1.58449	0.664018	0.177056	0.365151
pos_1073	1.56706	0.648063	0.17473	0.361411
pos_1074	1.80985	0.85587	0.127727	0.299366
pos_1075	1.08616	0.119238	0.706815	0.843006
pos_1076	1.00485	0.00698534	0.983803	0.990544
pos_1077	0.997098	-0.00419323	0.989656	0.994678
pos_1078	0.508622	-0.975334	0.058535	0.182479
pos_1080	1.01754	0.0250888	0.969731	0.986479
pos_1082	0.832124	-0.265129	0.556612	0.738041
pos_1083	0.460859	-1.1176	0.111891	0.275449
pos_1086	1.0538	0.0755997	0.906527	0.954337
pos_1087	0.81893	-0.288188	0.779311	0.883009
pos_1088	10.4963	3.3918	0.00034301	0.00596609
pos_1090	0.590891	-0.759035	0.0610621	0.188305
pos_1091	1.10749	0.147287	0.732981	0.857531
pos_1092	0.731099	-0.451861	0.520539	0.706803
pos_1093	0.590493	-0.760009	0.0753159	0.212831
pos_1094	0.580301	-0.785128	0.0758626	0.212961
pos_1095	0.632818	-0.660138	0.0752121	0.212831
pos_1096	0.922581	-0.116252	0.892815	0.94717
pos_1097	1.26638	0.340714	0.387818	0.59691
pos_1099	0.967147	-0.0481935	0.881439	0.942569
pos_1100	0.545058	-0.875519	0.0255814	0.109422
pos_1101	2.42639	1.27881	0.0743666	0.21183
pos_1102	1.6013	0.679244	0.365313	0.575218
pos_1104	0.973591	-0.0386121	0.866806	0.934684
pos_1105	0.369824	-1.43509	0.0501467	0.166534
pos_1107	1.07085	0.0987583	0.784603	0.88452
pos_1108	0.218845	-2.19202	0.00024635	0.00495587
pos_1109	0.877213	-0.189001	0.613055	0.77918
pos_1110	2.40966	1.26883	0.00354446	0.029247
pos_1111	1.064	0.0894967	0.888884	0.944645
pos_1112	0.209817	-2.2528	0.0431668	0.149965
pos_1113	2.07418	1.05254	0.0875481	0.233613
pos_1115	0.237084	-2.07653	0.00513286	0.0376556
pos_1116	0.36383	-1.45866	0.193825	0.386437
pos_1117	0.731179	-0.451703	0.545331	0.728711
pos_1120	1.73333	0.793548	0.119765	0.289029
pos_1121	2.43088	1.28148	0.0448929	0.153967
pos_1122	2.68917	1.42716	0.00864383	0.0535045
pos_1124	0.278028	-1.8467	0.0551342	0.175924
pos_1125	0.84402	-0.24465	0.414259	0.620906
pos_1126	1.00069	0.000993195	0.995388	0.99742
pos_1128	0.969924	-0.0440569	0.849512	0.922215
pos_1131	1.31649	0.396693	0.612363	0.778684
pos_1134	5.3504	2.41965	7.69471e-05	0.00257323
pos_1136	1.03436	0.0487325	0.950067	0.977407
pos_1139	0.362816	-1.46269	0.0245002	0.10694
pos_1140	0.658351	-0.603071	0.193809	0.386437
pos_1141	0.799906	-0.322098	0.349989	0.56256
pos_1142	0.621458	-0.686272	0.324152	0.536504
pos_1143	0.845205	-0.242627	0.741614	0.863316
pos_1144	0.733764	-0.446612	0.202545	0.399047
pos_1145	1.17143	0.228265	0.561604	0.742748
pos_1146	0.813241	-0.298246	0.513847	0.701196
pos_1147	1.33327	0.414972	0.663671	0.81573
pos_1151	1.38851	0.473534	0.58918	0.764301
pos_1152	0.827445	-0.273265	0.269861	0.477588
pos_1153	0.96499	-0.0514139	0.919015	0.962368
pos_1154	0.346762	-1.52798	0.000663111	0.00913487
pos_1155	2.32962	1.22009	0.0306697	0.121499
pos_1156	0.514162	-0.959705	0.0328889	0.127929
pos_1157	2.54431	1.34728	0.020443	0.0948483
pos_1158	1.26509	0.339239	0.506015	0.696785
pos_1159	1.54577	0.628325	0.504304	0.695173
pos_1160	0.83354	-0.262677	0.626114	0.789155
pos_1161	0.705652	-0.502972	0.39576	0.606996
pos_1162	0.673424	-0.570412	0.20078	0.396479
pos_1163	0.655555	-0.60921	0.143668	0.320299
pos_1164	0.583952	-0.776078	0.0670082	0.197874
pos_1165	1.23345	0.302704	0.204853	0.402362
pos_1166	0.926547	-0.110064	0.76399	0.877855
pos_1167	0.542644	-0.881923	0.0374139	0.138206
pos_1168	1.40582	0.491413	0.185677	0.376176
pos_1171	2.09445	1.06657	0.304937	0.517743
pos_1172	1.76927	0.823156	0.357464	0.568526
pos_1177	1.49749	0.582547	0.281665	0.492387
pos_1178	1.39579	0.481078	0.271951	0.479767
pos_1179	1.68869	0.755907	0.236969	0.441332
pos_1183	1.231	0.299833	0.510474	0.699559
pos_1185	4.50198	2.17056	0.00392332	0.0315685
pos_1186	1.7258	0.787265	0.182478	0.372331
pos_1187	1.4246	0.510559	0.518845	0.706518
pos_1188	0.510433	-0.970206	0.211785	0.41065
pos_1189	1.86892	0.902201	0.449263	0.651676
pos_1192	1.68101	0.749332	0.273238	0.48158
pos_1193	1.09905	0.13626	0.887313	0.943864
pos_1194	0.294869	-1.76185	0.00571319	0.040752
pos_1195	2.73346	1.45073	0.0546338	0.175199
pos_1196	1.10529	0.14442	0.720783	0.849047
pos_1197	1.59265	0.671431	0.340026	0.552409
pos_1204	0.861487	-0.215099	0.485844	0.679917
pos_1205	0.333751	-1.58315	0.000861929	0.0112094
pos_1206	4.39713	2.13656	0.00353126	0.029247
pos_1207	0.82186	-0.283035	0.123909	0.293799
pos_1209	0.489604	-1.03031	0.0213675	0.0979027
pos_1210	0.345572	-1.53294	0.0271157	0.113533
pos_1211	0.542293	-0.882856	0.147734	0.325978
pos_1212	0.951336	-0.0719725	0.75612	0.872856
pos_1213	0.637772	-0.648886	0.114222	0.279317
pos_1214	1.20546	0.269587	0.660865	0.815003
pos_1216	0.662017	-0.595059	0.607078	0.775495
pos_1217	2.18463	1.12739	0.0356354	0.134997
pos_1218	3.17565	1.66705	0.00232396	0.0227286
pos_1221	1.55787	0.639573	0.499924	0.691727
pos_1222	0.361065	-1.46967	0.0310121	0.122667
pos_1224	1.09888	0.136031	0.782798	0.883729
pos_1225	1.10767	0.147522	0.819898	0.904279
pos_1226	0.521184	-0.940134	0.0743109	0.21183
pos_1227	0.581041	-0.783287	0.270557	0.478163
pos_1228	0.849431	-0.235432	0.611341	0.778152
pos_1229	0.633765	-0.65798	0.488817	0.681485
pos_1232	0.542905	-0.881228	0.0321553	0.12594
pos_1235	0.996819	-0.00459651	0.993227	0.996323
pos_1237	1.0999	0.137368	0.892003	0.946891
pos_1238	0.928717	-0.106689	0.689846	0.832406
pos_1240	0.211153	-2.24364	0.0752962	0.212831
pos_1241	0.500006	-0.999983	0.405088	0.613083
pos_1243	0.459533	-1.12176	0.0956534	0.246308
pos_1244	3.96809	1.98845	0.00493032	0.0365867
pos_1246	1.08844	0.122261	0.925107	0.965215
pos_1250	1.82627	0.868899	0.0131691	0.0709284
pos_1253	0.77201	-0.373309	0.573964	0.752908
pos_1254	0.956754	-0.0637799	0.90031	0.950552
pos_1255	0.350604	-1.51208	0.000857193	0.0112094
pos_1256	0.336551	-1.5711	4.18908e-05	0.00179781
pos_1258	1.11234	0.153599	0.831094	0.910666
pos_1259	0.625883	-0.676035	0.481778	0.676065
pos_1262	0.38164	-1.38972	0.0350703	0.133413
pos_1263	0.66126	-0.59671	0.2357	0.440931
pos_1265	0.551495	-0.858582	0.00790892	0.0506224
pos_1266	0.693565	-0.527898	0.365682	0.575218
pos_1267	0.7126	-0.488836	0.218368	0.418756
pos_1269	4.27985	2.09756	0.00207877	0.0211574
pos_1270	1.19022	0.251233	0.418199	0.622709
pos_1271	1.41426	0.500047	0.603144	0.772684
pos_1272	1.80601	0.852806	0.210694	0.409152
pos_1274	0.315735	-1.66322	0.0863843	0.231723
pos_1275	2.1865	1.12862	0.0505086	0.166534
pos_1276	0.142906	-2.80686	0.000253307	0.00501743
pos_1280	0.837078	-0.256566	0.747119	0.866591
pos_1281	1.16009	0.214231	0.83062	0.910535
pos_1282	2.40939	1.26867	0.0158935	0.0802465
pos_1286	5.22068	2.38424	0.000486266	0.00754298
pos_1287	3.12582	1.64423	0.0150693	0.0771443
pos_1289	1.5112	0.595691	0.111588	0.275228
pos_1290	2.40872	1.26826	0.128168	0.299366
pos_1291	1.84324	0.882242	0.00250481	0.0236624
pos_1293	2.31888	1.21343	0.0356498	0.134997
pos_1294	0.396765	-1.33364	0.000224337	0.00458466
pos_1297	2.07399	1.05241	0.0752262	0.212831
pos_1299	0.522659	-0.936059	0.0299171	0.119622
pos_1302	1.00503	0.00724198	0.973393	0.987194
pos_1303	0.587819	-0.766556	0.0364714	0.136503
pos_1304	1.67345	0.742823	0.122668	0.292006
pos_1306	0.146	-2.77596	0.0366941	0.136938
pos_1307	1.74804	0.805739	0.0646917	0.193955
pos_1308	0.725857	-0.462244	0.517244	0.704711
pos_1309	0.569973	-0.811034	0.235791	0.440931
pos_1310	0.577506	-0.792093	0.275309	0.482916
pos_1312	1.70872	0.772919	0.095143	0.245895
pos_1315	1.76061	0.816077	0.434196	0.638524
pos_1317	2.14073	1.0981	0.121048	0.290077
pos_1318	1.71712	0.779989	0.0134164	0.0716415
pos_1320	0.941589	-0.0868313	0.921201	0.963091
pos_1321	0.639225	-0.645604	0.0876619	0.233674
pos_1322	0.287779	-1.79697	0.0157662	0.0799172
pos_1323	0.36828	-1.44112	0.05465	0.175199
pos_1324	1.83158	0.873085	0.255135	0.462331
pos_1325	0.376106	-1.41079	0.103511	0.260549
pos_1326	1.33606	0.417988	0.504041	0.695173
pos_1327	1.66618	0.736544	0.0915318	0.240015
pos_1329	1.8442	0.882998	0.136531	0.311674
pos_1330	12.0685	3.59318	9.90158e-05	0.00288546
pos_1333	0.835325	-0.259591	0.289053	0.50122
pos_1334	2.31017	1.208	0.0183535	0.0885022
pos_1335	1.95882	0.969987	0.103912	0.261047
pos_1336	0.908487	-0.138463	0.876152	0.940444
pos_1337	0.432051	-1.21072	0.000110845	0.00297935
pos_1338	2.21565	1.14773	0.223852	0.426344
pos_1339	1.68449	0.752311	0.214218	0.414048
pos_1340	2.21396	1.14663	0.179881	0.369226
pos_1342	2.79111	1.48084	0.019894	0.0932846
pos_1344	2.00979	1.00704	0.0342794	0.131353
pos_1345	2.75537	1.46225	0.215197	0.414534
pos_1347	3.0715	1.61894	0.0297702	0.119467
pos_1348	0.931421	-0.102495	0.831943	0.91121
pos_1349	0.118429	-3.07791	0.00952185	0.057323
pos_1350	0.34119	-1.55135	0.00553872	0.0398385
pos_1351	2.24742	1.16827	0.0826064	0.223907
pos_1353	1.67127	0.740943	0.111852	0.275449
pos_1356	1.427	0.51298	0.372794	0.584263
pos_1357	0.833681	-0.262432	0.724004	0.852092
pos_1358	1.35253	0.435662	0.411145	0.618379
pos_1359	0.732315	-0.449463	0.459874	0.657145
pos_1361	1.32454	0.405496	0.568947	0.749292
pos_1362	0.695736	-0.523389	0.547473	0.730059
pos_1363	0.419298	-1.25395	0.107445	0.267315
pos_1366	0.334128	-1.58153	0.117027	0.284363
pos_1368	1.36129	0.444972	0.474922	0.670462
pos_1370	1.62566	0.70103	0.183093	0.372848
pos_1371	12.0478	3.59069	0.000101428	0.00288546
pos_1372	1.22273	0.290111	0.693934	0.835201
pos_1374	1.9335	0.951213	0.255473	0.462617
pos_1375	20.2704	4.34131	1.4022e-05	0.00103162
pos_1376	1.33094	0.412446	0.539122	0.722665
pos_1378	15.7401	3.97637	3.18158e-05	0.00151714
pos_1379	1.59568	0.674174	0.0643962	0.193942
pos_1380	1.53202	0.615434	0.123279	0.292573
pos_1383	1.9539	0.966358	0.0731738	0.209358
pos_1385	0.707743	-0.498702	0.456093	0.654559
pos_1388	1.30861	0.38803	0.450392	0.652283
pos_1389	0.267204	-1.90399	3.52005e-05	0.00164803
pos_1390	3.22167	1.68781	0.00682424	0.0457615
pos_1391	1.30852	0.387933	0.140817	0.317238
pos_1392	0.926889	-0.109532	0.790073	0.8884
pos_1394	1.6195	0.695548	0.316838	0.530123
pos_1397	1.81838	0.862654	0.110465	0.273355
pos_1398	1.81889	0.863055	0.110313	0.273355
pos_1399	1.25463	0.327257	0.617711	0.78355
pos_1400	1.41179	0.497524	0.201004	0.396618
pos_1401	1.18966	0.250552	0.739379	0.861881
pos_1402	1.81535	0.860244	0.0702609	0.204201
pos_1404	0.751899	-0.411389	0.426779	0.629774
pos_1405	1.21742	0.283832	0.532115	0.715899
pos_1410	0.182573	-2.45345	0.00856322	0.0532616
pos_1414	6.76256	2.75757	0.000398521	0.00670714
pos_1415	1.19468	0.256621	0.561255	0.742668
pos_1416	2.25819	1.17517	0.0794688	0.218158
pos_1417	1.79907	0.847253	0.142373	0.319021
pos_1418	2.22232	1.15206	0.0691513	0.201887
pos_1419	0.45062	-1.15002	0.158579	0.340284
pos_1420	2.77941	1.47478	0.0407833	0.145655
pos_1421	3.31444	1.72877	0.0302232	0.120251
pos_1422	0.96928	-0.0450143	0.851269	0.923343
pos_1425	2.96284	1.56698	0.0125708	0.0690942
pos_1427	0.310831	-1.6858	0.000284827	0.00541197
pos_1428	0.71211	-0.489827	0.392396	0.602907
pos_1430	1.75264	0.809531	0.122077	0.291333
pos_1431	3.98568	1.99483	0.00602331	0.0421963
pos_1432	5.08851	2.34724	0.028172	0.115883
pos_1434	1.88171	0.912048	0.0633117	0.192476
pos_1435	1.54184	0.624653	0.0948578	0.245733
pos_1436	0.893208	-0.162932	0.658725	0.812893
pos_1453	3.69461	1.88542	0.00357384	0.0293078
pos_1455	10.0846	3.33408	1.69592e-06	0.000242611
pos_1456	2.29406	1.1979	0.0245662	0.107035
pos_1457	1.52241	0.606356	0.0901743	0.237909
pos_1459	1.49839	0.583415	0.0378944	0.139
pos_1460	1.06758	0.0943375	0.807035	0.899617
pos_1465	1.34003	0.422271	0.57243	0.751661
pos_1466	1.40364	0.489174	0.0891729	0.235993
pos_1467	0.589266	-0.763009	0.0359497	0.135567
pos_1468	1.63606	0.710228	0.0563983	0.177972
pos_1469	1.92945	0.948187	0.0629897	0.19195
pos_1471	2.54703	1.34881	0.0134944	0.0716415
pos_1472	4.08976	2.03202	0.00341186	0.0289483
pos_1473	2.49219	1.31741	0.00273186	0.0250904
pos_1474	3.01015	1.58983	0.000318839	0.00578176
pos_1475	2.57259	1.36322	0.110902	0.274063
pos_1476	3.13455	1.64826	0.0193425	0.0913889
pos_1477	4.58416	2.19666	0.0239072	0.105233
pos_1483	7.6494	2.93535	0.0108454	0.0624764
pos_1484	2.22344	1.15279	0.144944	0.322028
pos_1485	1.55454	0.636488	0.353276	0.564672
pos_1488	1.20395	0.26778	0.607446	0.775495
pos_1489	1.40796	0.493607	0.4816	0.676065
pos_1490	0.750574	-0.413935	0.425162	0.628107
pos_1491	0.979256	-0.0302419	0.912095	0.957849
pos_1492	0.581917	-0.781116	0.00414224	0.0327186
pos_1493	1.45418	0.540207	0.0787591	0.216672
pos_1494	2.30726	1.20618	0.037853	0.139
pos_1495	3.95252	1.98277	0.00483304	0.036283
pos_1496	1.8395	0.879313	0.0785131	0.216226
pos_1497	4.05785	2.02072	0.0454649	0.155268
pos_1498	2.28993	1.1953	0.0124142	0.0685979
pos_1500	0.260143	-1.94262	2.78303e-05	0.00143882
pos_1501	0.216328	-2.20871	0.000197491	0.00416835
pos_1503	3.30417	1.72429	0.0149675	0.0769748
pos_1504	1.32834	0.409626	0.602762	0.772579
pos_1505	0.96981	-0.044226	0.855279	0.92419
pos_1506	1.45286	0.538892	0.0898926	0.237409
pos_1507	1.40002	0.485447	0.265855	0.472773
pos_1508	0.418443	-1.2569	0.0143459	0.0747785
pos_1510	2.22711	1.15517	0.0435124	0.150597
pos_1511	2.2063	1.14163	0.0712804	0.205382
pos_1512	1.24328	0.314148	0.66359	0.81573
pos_1513	0.378827	-1.40039	0.0620275	0.190242
pos_1514	5.61668	2.48972	0.00324699	0.0279632
pos_1515	2.85132	1.51163	0.0664411	0.196877
pos_1518	1.60798	0.685247	0.274013	0.482285
pos_1519	0.425109	-1.23409	0.136691	0.311761
pos_1520	1.87583	0.90753	0.38089	0.590127
pos_1521	0.194569	-2.36165	4.88366e-05	0.00191693
pos_1522	0.770821	-0.375533	0.415685	0.620952
pos_1523	1.49918	0.584171	0.384569	0.593328
pos_1524	1.95012	0.963565	0.0571778	0.179334
pos_1528	1.60367	0.681378	0.237034	0.441332
pos_1529	0.999016	-0.00142067	0.998231	0.998619
pos_1530	1.24659	0.31799	0.631264	0.791201
pos_1532	1.42529	0.51126	0.330802	0.54325
pos_1533	1.3258	0.406864	0.402544	0.611605
pos_1534	1.055	0.077243	0.896744	0.948937
pos_1535	2.33549	1.22372	0.0772476	0.215507
pos_1536	2.21183	1.14524	0.0672792	0.198447
pos_1537	1.07628	0.106057	0.913922	0.958594
pos_1538	1.77094	0.824511	0.155745	0.335883
pos_1539	1.78438	0.835423	0.323094	0.535372
pos_1541	0.408382	-1.29201	0.00417972	0.0329137
pos_1542	1.00717	0.0103005	0.984004	0.990544
pos_1543	1.89846	0.924827	0.0684534	0.200683
pos_1544	4.40992	2.14075	0.00592387	0.0417917
pos_1545	0.328369	-1.60661	0.0100725	0.059216
pos_1546	2.1717	1.11883	0.227905	0.431081
pos_1547	0.746169	-0.422426	0.237963	0.441886
pos_1549	0.594531	-0.750177	0.236802	0.441332
pos_1550	0.843367	-0.245767	0.713671	0.845227
pos_1554	1.10382	0.142501	0.772833	0.88007
pos_1555	1.39158	0.476724	0.380206	0.589777
pos_1556	1.5047	0.589475	0.207684	0.405447
pos_1557	1.8324	0.873735	0.146294	0.323911
pos_1558	1.74966	0.807071	0.0805109	0.220548
pos_1559	1.62329	0.698921	0.0980617	0.250009
pos_1560	2.33043	1.2206	0.0245027	0.10694
pos_1561	1.14613	0.196766	0.801139	0.895759
pos_1563	2.97351	1.57217	0.027354	0.113975
pos_1564	0.678808	-0.558924	0.486404	0.680332
pos_1566	1.83197	0.873397	0.167367	0.351318
pos_1567	1.30931	0.388809	0.702916	0.841355
pos_1568	1.78636	0.837022	0.119023	0.28827
pos_1569	0.671385	-0.574788	0.233454	0.437721
pos_1570	1.02388	0.0340429	0.960208	0.981555
pos_1571	3.06376	1.6153	0.00391603	0.0315685
pos_1576	0.655249	-0.609884	0.10551	0.264032
pos_1579	1.47439	0.560122	0.39602	0.606996
pos_1580	1.16406	0.219163	0.686096	0.830996
pos_1581	1.62653	0.701802	0.148995	0.327637
pos_1585	1.51718	0.601393	0.593335	0.767372
pos_1586	2.13942	1.09722	0.240196	0.443519
pos_1587	1.31714	0.397404	0.406285	0.613083
pos_1588	1.87963	0.91045	0.119273	0.288383
pos_1589	1.66556	0.736007	0.186129	0.376497
pos_1590	1.22886	0.297317	0.509047	0.699559
pos_1591	1.83913	0.879022	0.133305	0.307031
pos_1592	1.15192	0.204042	0.657759	0.81234
pos_1593	1.77798	0.830243	0.263626	0.469784
pos_1594	1.87171	0.904356	0.258131	0.464492
pos_1595	2.00162	1.00116	0.26358	0.469784
pos_1596	1.65406	0.726012	0.312606	0.526942
pos_1597	1.907	0.931304	0.245112	0.44827
pos_1598	1.9465	0.960884	0.158857	0.340577
pos_1599	1.97923	0.984939	0.232632	0.436927
pos_1600	1.9301	0.948676	0.291163	0.502655
pos_1601	0.342619	-1.54532	0.00839049	0.0525682
pos_1602	2.24652	1.16769	0.199292	0.394751
pos_1603	1.65749	0.728999	0.166708	0.350713
pos_1604	3.52227	1.8165	2.34681e-05	0.00139915
neg_7	0.924042	-0.11397	0.819996	0.904279
neg_18	1.87048	0.903408	0.168979	0.353757
neg_28	3.21589	1.68522	0.00126755	0.0151811
neg_29	1.08302	0.115059	0.864232	0.932299
neg_30	1.07501	0.10435	0.90637	0.954337
neg_33	1.10707	0.146752	0.813704	0.901199
neg_35	1.21076	0.275917	0.43792	0.641436
neg_41	1.70594	0.770569	0.291133	0.502655
neg_44	1.79046	0.840326	0.231396	0.435559
neg_48	1.27675	0.352474	0.570044	0.749292
neg_51	0.751498	-0.412159	0.62063	0.785521
neg_64	1.35333	0.436512	0.392591	0.602907
neg_70	2.19544	1.13451	0.032182	0.12594
neg_71	1.11183	0.152938	0.772256	0.88007
neg_72	1.70031	0.765795	0.365549	0.575218
neg_73	2.7466	1.45765	0.12083	0.289969
neg_74	3.77967	1.91826	2.68426e-05	0.00143882
neg_78	0.626344	-0.674974	0.339337	0.552136
neg_80	2.53647	1.34282	0.000554816	0.00816373
neg_81	1.11109	0.151975	0.739712	0.861881
neg_82	2.48757	1.31474	0.0287077	0.116781
neg_83	3.74002	1.90305	5.11825e-05	0.00193816
neg_85	0.791491	-0.337355	0.679003	0.826507
neg_90	2.0554	1.03942	0.152454	0.331281
neg_97	1.66186	0.732798	0.495953	0.688082
neg_98	0.080234	-3.63964	0.000643525	0.00905507
neg_100	1.2566	0.32953	0.599113	0.771243
neg_101	1.14709	0.197981	0.82749	0.908651
neg_103	3.16953	1.66427	0.121904	0.291191
neg_105	1.05228	0.0735181	0.947091	0.976162
neg_108	9.47207	3.24368	0.00811128	0.0514447
neg_109	1.51433	0.598676	0.301868	0.514791
neg_112	1.33897	0.421119	0.709005	0.844068
neg_113	1.13736	0.18569	0.811381	0.900401
neg_115	1.42135	0.507262	0.449688	0.651676
neg_116	0.935414	-0.0963229	0.88613	0.943864
neg_117	3.15057	1.65561	0.0500314	0.166534
neg_118	0.674882	-0.567293	0.256572	0.463626
neg_119	1.9594	0.970414	0.0480937	0.162096
neg_121	9.93212	3.3121	0.000216305	0.00445588
neg_122	0.189989	-2.39601	0.000461477	0.00733834
neg_124	2.29942	1.20127	0.0030505	0.0268428
neg_125	0.637759	-0.648916	0.352424	0.564501
neg_126	1.70441	0.76927	0.383297	0.59172
neg_127	166.068	7.37563	6.71083e-11	1.72804e-07
neg_128	3.84084	1.94142	0.00315149	0.0274158
neg_131	0.547248	-0.869733	0.142872	0.319076
neg_133	1.21841	0.285003	0.655307	0.810868
neg_136	1.37543	0.459884	0.312473	0.526942
neg_138	0.433548	-1.20574	0.0276394	0.114109
neg_142	2.10238	1.07202	0.00520411	0.037962
neg_143	2.35535	1.23594	0.00153279	0.0172356
neg_150	4.03458	2.01242	0.0134821	0.0716415
neg_152	0.0485469	-4.36448	2.1726e-05	0.0013645
neg_153	0.453335	-1.14135	0.311495	0.526714
neg_154	3.18464	1.67113	0.0017401	0.0188267
neg_156	0.470035	-1.08916	0.0264628	0.11226
neg_161	1.60377	0.681463	0.0867348	0.232146
neg_162	0.238834	-2.06592	0.144342	0.321523
neg_163	0.943652	-0.0836726	0.926764	0.965379
neg_164	0.107956	-3.21149	0.000135313	0.00340886
neg_165	0.664555	-0.589539	0.4774	0.672487
neg_166	16.1586	4.01423	9.17521e-05	0.00281264
neg_168	1.41276	0.498516	0.581754	0.758374
neg_169	2.21162	1.1451	0.0186674	0.0895133
neg_171	1.4308	0.516819	0.174741	0.361411
neg_176	2.82683	1.49919	0.0675493	0.199015
neg_181	0.305605	-1.71026	0.0967187	0.248058
neg_182	0.0845421	-3.56419	1.25548e-06	0.000202054
neg_183	0.525203	-0.929053	0.402047	0.611545
neg_185	0.60036	-0.736099	0.177116	0.365151
neg_187	0.584276	-0.775278	0.256251	0.463626
neg_191	1.38392	0.468762	0.359689	0.570863
neg_193	0.17889	-2.48285	0.0255665	0.109422
neg_194	2.18844	1.12991	0.215793	0.414987
neg_195	0.487982	-1.0351	0.0119896	0.066825
neg_196	0.500734	-0.997884	0.0505019	0.166534
neg_198	1.02297	0.0327665	0.973015	0.987194
neg_201	0.0828247	-3.59379	2.06884e-07	6.0447e-05
neg_202	0.0835867	-3.58058	4.75052e-07	0.000106771
neg_204	1.29295	0.370663	0.547396	0.730059
neg_205	2.39188	1.25815	0.00130082	0.0154487
neg_207	0.693947	-0.527104	0.418559	0.622709
neg_209	0.297427	-1.74939	0.00082398	0.0110508
neg_210	0.251117	-1.99357	8.54024e-05	0.00273796
neg_215	0.920696	-0.119204	0.926434	0.965379
neg_217	0.811407	-0.301502	0.767108	0.879355
neg_218	0.317387	-1.65568	0.00733072	0.0480459
neg_219	4.7909	2.2603	0.0424558	0.148726
neg_220	0.37912	-1.39927	0.00294483	0.0266047
neg_225	0.423708	-1.23886	0.0780692	0.21597
neg_226	0.53211	-0.910203	0.0474035	0.1604
neg_227	0.232433	-2.10511	0.00191225	0.020098
neg_229	0.190357	-2.39322	0.000721834	0.00983451
neg_230	0.110051	-3.18376	0.000628742	0.00904476
neg_231	2.22905	1.15643	0.0188044	0.0898354
neg_234	1.93955	0.955725	0.161443	0.343566
neg_237	0.273362	-1.87111	0.0208246	0.0959271
neg_238	0.758497	-0.398785	0.417862	0.622709
neg_248	2.17292	1.11963	0.236292	0.441246
neg_249	0.534666	-0.90329	0.0779877	0.21597
neg_251	0.239307	-2.06307	0.0952883	0.245895
neg_252	0.777375	-0.363318	0.636641	0.794729
neg_253	0.476689	-1.06888	0.0578746	0.181078
neg_256	0.927778	-0.108148	0.852001	0.923645
neg_257	0.570613	-0.809414	0.398252	0.609275
neg_259	0.352463	-1.50446	0.163818	0.3469
neg_260	1.3981	0.483469	0.467764	0.665098
neg_261	0.620847	-0.687689	0.357104	0.56832
neg_262	0.349691	-1.51585	0.0664146	0.196877
neg_263	0.295424	-1.75914	0.0164214	0.0817891
neg_264	0.130945	-2.93296	0.00686534	0.0459176
neg_265	2.13132	1.09175	0.00834872	0.0525622
neg_268	0.302671	-1.72418	0.00321332	0.0278596
neg_273	0.427579	-1.22574	0.0113036	0.0640653
neg_275	0.210658	-2.24702	0.00176647	0.019032
neg_278	1.06545	0.0914647	0.911197	0.957318
neg_282	0.421019	-1.24804	0.0496414	0.166009
neg_283	0.49193	-1.02347	0.422659	0.626567
neg_284	0.46918	-1.09179	0.150541	0.328162
neg_288	1.31018	0.38976	0.711048	0.844238
neg_289	0.309364	-1.69262	0.0137451	0.072528
neg_290	0.138915	-2.84772	0.000374557	0.00642989
neg_291	0.226268	-2.14389	0.0302611	0.120251
neg_292	0.738813	-0.436719	0.421183	0.625098
neg_293	1.26581	0.340057	0.412132	0.619124
neg_294	2.55889	1.35552	0.000974505	0.0123613
neg_295	2.10406	1.07318	0.0540533	0.173975
neg_296	2.57724	1.36583	0.0661707	0.196755
neg_297	0.102337	-3.2886	0.00395986	0.0315685
neg_298	0.0853956	-3.54969	0.000136355	0.00340886
neg_299	5.89489	2.55947	2.90557e-05	0.00143882
neg_300	2.54796	1.34934	0.0497238	0.166068
neg_303	0.557241	-0.843628	0.282072	0.492431
neg_305	0.579298	-0.787623	0.276026	0.483208
neg_306	4.93202	2.30218	0.00405511	0.0322281
neg_307	1.01148	0.0164717	0.965551	0.984671
neg_309	0.524278	-0.931597	0.130082	0.301495
neg_310	0.947664	-0.077552	0.886852	0.943864
neg_311	0.480706	-1.05677	0.207915	0.405591
neg_312	4.33047	2.11452	0.00205249	0.0209729
neg_316	0.583386	-0.777477	0.0636989	0.192811
neg_317	1.58233	0.66205	0.133645	0.307264
neg_318	1.04374	0.0617659	0.897126	0.948937
neg_319	0.224191	-2.1572	0.000174685	0.00405237
neg_320	1.64243	0.715832	0.156616	0.336991
neg_321	2.10851	1.07622	0.0392121	0.142213
neg_322	0.28469	-1.81253	0.0662749	0.196837
neg_323	1.60666	0.684063	0.47167	0.668096
neg_326	4.52031	2.17642	0.0356261	0.134997
neg_328	0.298608	-1.74367	0.0285826	0.116781
neg_329	0.379147	-1.39917	0.000332833	0.00587017
neg_330	0.497394	-1.00754	0.131005	0.303205
neg_332	1.98535	0.989396	0.090268	0.237912
neg_333	0.140585	-2.83048	0.000962076	0.0122641
neg_335	1.48472	0.57019	0.154404	0.33383
neg_337	0.554458	-0.850849	0.238532	0.441886
neg_345	0.502818	-0.991891	0.0275921	0.114109
neg_346	0.776696	-0.364578	0.528057	0.71191
neg_347	4.31031	2.10779	0.000193337	0.00415335
neg_349	0.783882	-0.351291	0.764793	0.878034
neg_350	1.6311	0.705844	0.463174	0.660395
neg_352	1.15702	0.210409	0.845605	0.919524
neg_353	1.45825	0.544241	0.304988	0.517743
neg_354	0.349227	-1.51776	0.0188591	0.08993
neg_356	8.3918	3.06898	0.00039026	0.00661132
neg_360	1.28309	0.359622	0.548492	0.731039
neg_361	3.4779	1.79822	0.00341537	0.0289483
neg_366	1.92156	0.942277	0.300413	0.513931
neg_368	1.86612	0.900042	0.167186	0.351318
neg_369	0.581244	-0.782785	0.174347	0.361411
neg_370	0.998182	-0.00262459	0.995877	0.997426
neg_372	0.467708	-1.09632	0.172207	0.358474
neg_376	1.55788	0.639584	0.331773	0.54415
neg_377	0.323678	-1.62737	0.0532624	0.172642
neg_378	0.317263	-1.65625	0.0921856	0.240432
neg_380	0.300185	-1.73608	0.0273217	0.113975
neg_382	3.23143	1.69217	0.000873819	0.011307
neg_383	1.89386	0.921329	0.17399	0.361311
neg_388	1.40195	0.487432	0.68785	0.830996
neg_390	1.70691	0.771387	0.0782932	0.216113
neg_391	3.16509	1.66225	0.0225078	0.101448
neg_394	5.61335	2.48886	0.126924	0.298361
neg_396	0.200704	-2.31686	0.0192386	0.0910651
neg_399	1.23664	0.306425	0.725354	0.852092
neg_401	1.9674	0.97629	0.169314	0.354169
neg_405	1.30037	0.378919	0.633616	0.792789
neg_409	1.75747	0.813503	0.0401521	0.144
neg_410	0.356412	-1.48838	0.0272935	0.113975
neg_412	1.06683	0.0933289	0.88759	0.943864
neg_413	0.691406	-0.532395	0.538871	0.722665
neg_414	2.6636	1.41338	0.00306477	0.0268428
neg_415	1.7967	0.845352	0.227806	0.431081
neg_416	0.858755	-0.219681	0.683427	0.829324
neg_417	0.436897	-1.19463	0.0169394	0.0835829
neg_418	0.215962	-2.21115	0.00383101	0.0311194
neg_420	0.290073	-1.78551	0.0641885	0.193694
neg_421	0.531268	-0.91249	0.248132	0.451867
neg_422	1.29326	0.371017	0.664056	0.815813
neg_423	2.63889	1.39993	0.299136	0.512151
neg_429	1.44256	0.528626	0.622978	0.787515
neg_432	0.385425	-1.37548	0.0953023	0.245895
neg_433	0.373374	-1.42131	0.095437	0.245996
neg_434	0.406549	-1.2985	0.0605093	0.187725
neg_441	3.43932	1.78212	0.0199911	0.0934247
neg_442	0.480824	-1.05642	0.0198165	0.0932846
neg_447	3.93804	1.97748	0.0169438	0.0835829
neg_450	2.23464	1.16004	0.129609	0.300671
neg_451	1.18462	0.244425	0.705167	0.842992
neg_456	0.299254	-1.74056	0.00375436	0.0305933
neg_459	0.551598	-0.858312	0.15955	0.341498
neg_461	3.65727	1.87077	0.00808999	0.0514363
neg_462	3.18063	1.66931	0.00917633	0.0558607
neg_464	1.01138	0.0163265	0.959198	0.980911
neg_465	0.335435	-1.5759	0.0868182	0.232146
neg_466	1.0382	0.0540906	0.932488	0.968208
neg_468	0.55977	-0.837095	0.154293	0.33383
neg_469	0.778811	-0.360655	0.579502	0.757086
neg_470	0.383119	-1.38414	0.0660378	0.196587
neg_471	2.18783	1.1295	0.0567792	0.178518
neg_472	0.748171	-0.418559	0.193984	0.386437
neg_473	1.53836	0.621395	0.299131	0.512151
neg_474	5.70267	2.51164	0.000763696	0.0103501
neg_475	0.661018	-0.597239	0.0759216	0.212961
neg_476	1.04274	0.0603825	0.902776	0.952335
neg_477	8.4467	3.07839	2.87415e-05	0.00143882
neg_478	3.70925	1.89113	0.000206115	0.004315
neg_482	0.741567	-0.43135	0.516008	0.703399
neg_484	0.52261	-0.936192	0.311115	0.526707
neg_485	2.88809	1.53012	0.00907035	0.0556099
neg_487	3.68554	1.88187	0.00346692	0.0291743
neg_489	5.0176	2.327	0.0131278	0.0709284
neg_490	0.559185	-0.838602	0.191218	0.384377
neg_499	0.893515	-0.162436	0.761949	0.876292
neg_500	0.652774	-0.615344	0.468832	0.66588
neg_501	0.743772	-0.427069	0.254041	0.460997
neg_502	2.81595	1.49362	0.00306036	0.0268428
neg_507	1.77252	0.825804	0.00467641	0.0355718
neg_510	0.448642	-1.15636	0.0634106	0.19255
neg_513	2.00027	1.0002	0.0329579	0.128004
neg_514	1.24699	0.318452	0.771426	0.88007
neg_515	1.62496	0.700409	0.158469	0.340284
neg_517	0.199546	-2.32521	0.000269044	0.00524621
neg_520	0.416272	-1.2644	0.149513	0.328022
neg_521	0.422044	-1.24454	0.0761461	0.213358
neg_523	0.536525	-0.898282	0.227867	0.431081
neg_524	0.250408	-1.99765	0.00203264	0.0209729
neg_525	0.248785	-2.00703	0.0013933	0.0160885
neg_526	1.01402	0.0200906	0.956837	0.979665
neg_527	0.588861	-0.764	0.146984	0.324878
neg_528	0.624744	-0.678662	0.259783	0.464658
neg_530	0.576097	-0.795616	0.167678	0.351318
neg_533	0.647607	-0.626809	0.0815344	0.22217
neg_535	1.25418	0.32674	0.534447	0.717892
neg_536	1.17625	0.234192	0.661871	0.815361
neg_537	0.681657	-0.552883	0.581503	0.758374
neg_538	3.91493	1.96899	0.000212429	0.00441134
neg_540	0.495524	-1.01297	0.140709	0.317238
neg_542	0.471552	-1.08451	0.148273	0.326607
neg_543	0.846973	-0.239613	0.695739	0.835991
neg_545	0.204958	-2.2866	0.0159763	0.0803497
neg_547	0.840288	-0.251044	0.67918	0.826507
neg_551	0.691591	-0.53201	0.402591	0.611605
neg_552	0.548869	-0.865466	0.00632319	0.0434192
neg_553	4.47452	2.16173	4.89636e-05	0.00191693
neg_555	0.969506	-0.0446783	0.887782	0.943864
neg_557	2.08559	1.06046	0.204265	0.401513
neg_558	0.978738	-0.0310061	0.976438	0.987711
neg_560	3.56475	1.8338	0.00126113	0.0151748
neg_561	3.68409	1.88131	0.00824557	0.0521679
neg_562	0.746991	-0.420837	0.381495	0.59062
neg_563	0.482588	-1.05114	0.167542	0.351318
neg_564	0.737116	-0.440036	0.590433	0.765156
neg_569	0.626382	-0.674886	0.224681	0.427292
neg_570	0.307371	-1.70195	0.00589056	0.0416709
neg_572	1.64655	0.719445	0.182033	0.371716
neg_573	0.824394	-0.278594	0.642215	0.79854
neg_575	0.856785	-0.222994	0.73845	0.861581
neg_576	0.498736	-1.00365	0.0335965	0.129544
neg_581	0.447169	-1.16111	0.131952	0.305006
neg_582	7.49106	2.90517	0.00209552	0.021244
neg_584	0.31487	-1.66717	0.0223607	0.101193
neg_585	2.13702	1.0956	0.288692	0.500931
neg_586	3.83895	1.94071	2.39078e-05	0.00139915
neg_587	0.9923	-0.0111518	0.965991	0.984729
neg_590	0.382243	-1.38744	0.11398	0.278992
neg_591	0.634768	-0.655699	0.240439	0.443519
neg_592	1.15218	0.204367	0.715621	0.845674
neg_593	4.22095	2.07757	0.00247635	0.0236409
neg_594	1.54517	0.627762	0.36326	0.574214
neg_595	2.39899	1.26243	0.0989458	0.251516
neg_596	4.06867	2.02456	0.120677	0.289969
neg_598	2.53777	1.34356	0.0502553	0.166534
neg_599	0.774256	-0.369118	0.344443	0.556774
neg_602	0.795395	-0.330256	0.429631	0.633257
neg_603	1.96241	0.972626	0.149764	0.328022
neg_604	1.2437	0.314644	0.47633	0.671714
neg_605	0.344907	-1.53572	0.0369304	0.137374
neg_607	0.0477771	-4.38754	0.00130189	0.0154487
neg_608	0.369572	-1.43607	0.0180005	0.0872904
neg_609	2.1948	1.13409	0.0393636	0.142561
neg_613	0.8994	-0.152965	0.870848	0.937472
neg_614	0.785271	-0.348738	0.802775	0.89642
neg_618	0.71326	-0.487499	0.353009	0.564613
neg_619	0.773895	-0.369791	0.562616	0.743323
neg_620	2.48809	1.31504	0.102071	0.258438
neg_621	4.15462	2.05472	0.00912501	0.0557196
neg_622	1.19162	0.252926	0.725814	0.852244
neg_623	0.389868	-1.35894	0.0820785	0.222945
neg_624	1.21069	0.275834	0.408892	0.61609
neg_625	0.351055	-1.51023	0.0416586	0.147553
neg_626	0.453675	-1.14027	0.150179	0.328116
neg_627	0.174355	-2.5199	0.00691922	0.0460387
neg_628	0.11284	-3.14766	0.00183366	0.0195878
neg_629	0.926322	-0.110415	0.808515	0.899865
neg_630	0.652091	-0.616856	0.587693	0.763142
neg_631	1.84439	0.883144	0.156124	0.336417
neg_634	10.8063	3.4338	0.000786608	0.0106048
neg_635	0.476179	-1.07042	0.0768804	0.214715
neg_636	0.399342	-1.3243	0.0598765	0.18621
neg_637	1.50845	0.59307	0.317464	0.530825
neg_638	1.85318	0.890002	0.081391	0.222015
neg_639	0.44789	-1.15878	0.0717964	0.206335
neg_640	0.421936	-1.24491	0.0205573	0.0952068
neg_641	0.305932	-1.70872	0.00339046	0.0289483
neg_643	0.657901	-0.604057	0.2696	0.477588
neg_644	0.153271	-2.70584	0.000423979	0.0069238
neg_645	0.274833	-1.86337	0.0173838	0.085207
neg_646	53.9842	5.75447	4.1335e-05	0.00179781
neg_647	10.7242	3.42279	6.5816e-06	0.00062769
neg_648	1.27452	0.349949	0.52537	0.71082
neg_649	0.817754	-0.290262	0.344391	0.556774
neg_655	0.855267	-0.225554	0.772166	0.88007
neg_656	1.54761	0.630039	0.313114	0.526944
neg_657	0.354185	-1.49743	0.0745608	0.212148
neg_658	0.29742	-1.74942	0.053632	0.173262
neg_659	0.788818	-0.342236	0.692782	0.835166
neg_662	1.13447	0.182019	0.498215	0.690638
neg_664	0.600929	-0.734733	0.257645	0.463942
neg_665	3.1937	1.67523	0.00523173	0.0380557
neg_666	1.13675	0.18491	0.834237	0.912557
neg_667	1.00907	0.0130283	0.982932	0.990544
neg_669	0.354499	-1.49615	0.0426253	0.148726
neg_672	0.523118	-0.934792	0.26254	0.468497
neg_676	2.33266	1.22197	0.012665	0.0690942
neg_678	1.0977	0.134487	0.701431	0.840477
neg_679	1.28496	0.361729	0.582554	0.7586
neg_680	2.90846	1.54026	0.0817856	0.222619
neg_686	1.36388	0.447713	0.658838	0.812893
neg_690	0.974162	-0.0377664	0.974649	0.987297
neg_691	0.9084	-0.1386	0.773295	0.88007
neg_693	0.829963	-0.26888	0.490957	0.68336
neg_694	0.292949	-1.77128	0.0161784	0.0810494
neg_695	8.40849	3.07185	0.00249183	0.0236624
neg_696	3.28769	1.71707	0.0374631	0.138206
neg_698	0.518144	-0.948576	0.214686	0.414404
neg_700	2.51115	1.32835	0.0952709	0.245895
neg_701	3.01352	1.59145	0.0754495	0.212831
neg_702	2.09808	1.06907	0.166461	0.35048
neg_703	0.611696	-0.709114	0.32442	0.536532
neg_704	0.531729	-0.911236	0.0980283	0.250009
neg_705	0.490254	-1.0284	0.163678	0.346889
neg_706	0.250459	-1.99735	0.00603038	0.0421963
neg_707	0.87522	-0.192283	0.807574	0.899828
neg_708	0.26124	-1.93655	0.0517366	0.169278
neg_709	1.7678	0.821954	0.111174	0.27447
neg_710	1.41583	0.501651	0.514435	0.701626
neg_711	0.738842	-0.436663	0.549067	0.731426
neg_716	1.50096	0.585887	0.257525	0.463942
neg_717	2.25851	1.17537	0.120166	0.289625
neg_718	0.262205	-1.93123	0.0361161	0.135567
neg_721	0.984022	-0.0232373	0.98323	0.990544
neg_722	0.784802	-0.349599	0.380468	0.589828
neg_723	0.622606	-0.683609	0.322706	0.535072
neg_724	2.05775	1.04107	0.364534	0.575168
neg_726	2.56658	1.35985	0.0882649	0.234553
neg_727	0.495626	-1.01268	0.122699	0.292006
neg_728	0.428	-1.22432	0.0374035	0.138206
neg_729	0.262819	-1.92786	0.0151868	0.0775913
neg_730	0.368963	-1.43845	0.0456885	0.155825
neg_733	0.265521	-1.9131	0.00354544	0.029247
neg_734	1.61524	0.691745	0.37133	0.582678
neg_736	2.04818	1.03434	0.161906	0.344265
neg_738	0.246601	-2.01975	0.0120665	0.0669639
neg_739	3.74789	1.90608	0.0241856	0.106095
neg_741	2.14274	1.09946	0.0623772	0.190762
neg_743	1.96405	0.97383	0.0476632	0.161067
neg_744	1.04573	0.064512	0.826399	0.908651
neg_746	1.25812	0.331267	0.638877	0.796662
neg_750	0.37321	-1.42194	0.040971	0.146122
neg_756	0.683921	-0.548099	0.442157	0.645248
neg_758	0.176705	-2.50058	0.000313051	0.00575424
neg_759	2.56259	1.3576	0.0466013	0.158101
neg_760	1.20678	0.271165	0.629917	0.791102
neg_761	0.433896	-1.20458	0.0419852	0.148098
neg_762	7.3874	2.88507	0.000296132	0.00552566
neg_763	0.937129	-0.0936803	0.782404	0.883729
neg_764	0.147239	-2.76377	0.00054902	0.00812487
neg_768	2.11172	1.07842	0.0829622	0.224635
neg_770	1.32788	0.40912	0.229629	0.433183
neg_771	2.06977	1.04947	0.104719	0.262562
neg_772	0.109333	-3.1932	0.000843332	0.0111937
neg_774	0.445136	-1.16768	0.0658613	0.196288
neg_783	0.413702	-1.27334	0.0966923	0.248058
neg_785	0.71975	-0.474433	0.442059	0.645248
neg_786	1.32852	0.409816	0.513815	0.701196
neg_787	1.2918	0.369385	0.285309	0.496735
neg_789	0.22295	-2.16521	3.64026e-06	0.000426075
neg_790	1.00562	0.00808931	0.991122	0.99547
neg_792	1.04322	0.0610404	0.955359	0.97912
neg_793	0.789031	-0.341846	0.773778	0.88007
neg_794	1.47301	0.55877	0.599971	0.771243
neg_796	0.495098	-1.01422	0.258428	0.464584
neg_797	3.69048	1.88381	0.053995	0.173975
neg_798	1.59559	0.674091	0.368286	0.578694
neg_800	1.30031	0.378855	0.729757	0.854924
neg_801	1.11562	0.157847	0.760336	0.87561
neg_805	2.50356	1.32398	0.020098	0.0937542
neg_806	1.82954	0.871483	0.200161	0.395864
neg_807	3.63627	1.86246	0.057278	0.179429
neg_808	1.6665	0.736822	0.569429	0.749292
neg_809	0.836099	-0.258253	0.711127	0.844238
neg_810	0.218158	-2.19656	0.0922068	0.240432
neg_811	2.41893	1.27437	0.329904	0.542727
neg_812	0.32497	-1.62162	0.00122902	0.0148579
neg_813	1.73642	0.796114	0.00341758	0.0289483
neg_814	0.292088	-1.77552	0.023898	0.105233
neg_815	1.62367	0.699259	0.322169	0.534527
neg_816	2.7943	1.48249	0.19527	0.388579
neg_817	1.22587	0.29381	0.71524	0.845674
neg_819	0.867547	-0.204986	0.782621	0.883729
neg_822	0.327818	-1.60903	0.000285836	0.00541197
neg_823	3.03352	1.60099	0.0050177	0.0370217
neg_824	0.846254	-0.240837	0.68391	0.829519
neg_826	1.0816	0.113163	0.712354	0.844363
neg_827	2.05288	1.03765	0.00880001	0.0543212
neg_828	1.39592	0.48122	0.0448079	0.153967
neg_831	1.90659	0.930996	0.138502	0.314335
neg_833	1.20944	0.274339	0.321929	0.534472
neg_835	1.99551	0.996754	0.0478876	0.161613
neg_836	1.40252	0.488025	0.461288	0.658255
neg_837	1.16048	0.214724	0.828888	0.909701
neg_839	2.06523	1.0463	0.228557	0.431794
neg_843	0.295705	-1.75777	0.00505298	0.0371755
neg_845	1.52766	0.611326	0.355615	0.566399
neg_847	0.973475	-0.0387835	0.943646	0.975075
neg_848	5.09413	2.34884	0.00019502	0.00415335
neg_849	0.696423	-0.521964	0.404991	0.613083
neg_850	1.05039	0.0709272	0.827029	0.908651
neg_851	1.38045	0.465134	0.365024	0.575218
neg_852	1.77484	0.827691	0.0109738	0.0630746
neg_853	0.970948	-0.0425342	0.94007	0.973334
neg_855	5.74102	2.52131	4.96898e-05	0.00191693
neg_860	1.27734	0.353148	0.379093	0.588981
neg_861	1.17226	0.229295	0.494881	0.687335
neg_862	0.3694	-1.43675	0.0684427	0.200683
neg_868	1.48118	0.566743	0.326691	0.538903
neg_869	1.81768	0.862099	0.0292002	0.117854
neg_870	0.658817	-0.602051	0.0620596	0.190242
neg_875	1.88512	0.914655	0.0973909	0.249286
neg_876	3.5939	1.84555	3.64456e-05	0.00167585
neg_877	3.35331	1.74558	0.0212125	0.0973658
neg_878	0.893586	-0.162321	0.773758	0.88007
neg_879	1.7955	0.844382	0.0110525	0.0632451
neg_882	2.4765	1.3083	0.0290848	0.117757
neg_884	2.59843	1.37764	0.0533012	0.172642
neg_885	2.2154	1.14757	0.0278867	0.114893
neg_886	2.67768	1.42098	0.0488876	0.164342
neg_887	1.02941	0.0418196	0.953892	0.97912
neg_888	1.01448	0.0207461	0.950856	0.977427
neg_889	1.18325	0.242758	0.470891	0.668069
neg_890	2.09641	1.06792	0.140544	0.317238
neg_891	1.49509	0.580237	0.269757	0.477588
neg_892	1.5836	0.663209	0.450945	0.65235
neg_893	1.41231	0.498052	0.440271	0.643415
neg_898	0.941463	-0.0870242	0.773203	0.88007
neg_899	0.461951	-1.11419	0.0810071	0.221437
neg_902	0.313287	-1.67444	0.00897315	0.0551453
neg_903	0.22461	-2.15451	0.0790461	0.217229
neg_904	0.704544	-0.505238	0.419605	0.623475
neg_905	0.72038	-0.473169	0.510433	0.699559
neg_906	1.05113	0.0719436	0.893098	0.94717
neg_907	0.481952	-1.05304	0.0298319	0.119467
neg_911	2.01421	1.01021	0.01841	0.0886089
neg_914	1.71143	0.775202	0.139298	0.315473
neg_915	0.63172	-0.662643	0.243244	0.446439
neg_916	1.14812	0.19927	0.81153	0.900401
neg_917	1.73996	0.799053	0.377985	0.588545
neg_918	2.08415	1.05946	0.386864	0.596155
neg_919	0.953612	-0.0685252	0.897344	0.948937
neg_920	0.578479	-0.789663	0.32579	0.538452
neg_922	0.598401	-0.740815	0.303169	0.516651
neg_924	4.88676	2.28888	0.000262019	0.00515038
neg_926	0.528174	-0.920914	0.316699	0.530123
neg_927	0.957813	-0.0621841	0.875878	0.940444
neg_928	3.8957	1.96188	0.000104213	0.00288546
neg_929	0.46946	-1.09093	0.0113203	0.0640653
neg_930	1.36082	0.444479	0.15312	0.332296
neg_931	1.44638	0.532447	0.377305	0.588467
neg_932	0.0801498	-3.64116	0.00152679	0.0172356
neg_936	0.893457	-0.16253	0.784904	0.88452
neg_937	1.34041	0.422672	0.412349	0.619124
neg_938	2.84881	1.51036	0.00267217	0.0246625
neg_939	2.5547	1.35316	0.00881797	0.0543212
neg_940	1.58463	0.664143	0.0531873	0.172642
neg_941	0.215374	-2.21509	0.00251498	0.0236624
neg_942	3.93857	1.97767	0.00543266	0.0394059
neg_944	1.40975	0.495442	0.233477	0.437721
neg_945	0.858309	-0.220431	0.691992	0.834604
neg_947	0.436894	-1.19464	0.167563	0.351318
neg_948	0.229688	-2.12225	0.0342051	0.131353
neg_949	0.766375	-0.383878	0.574734	0.753183
neg_950	0.796038	-0.32909	0.452975	0.653817
neg_951	1.63762	0.711601	0.022291	0.101055
neg_952	1.39307	0.478269	0.170426	0.355911
neg_953	3.39201	1.76214	0.0254007	0.109422
neg_954	2.46218	1.29993	0.0268665	0.112939
neg_955	1.44538	0.531448	0.341873	0.55436
neg_956	8.60961	3.10595	8.93123e-05	0.00278755
neg_959	1.66368	0.734375	0.488776	0.681485
neg_960	1.90792	0.932	0.0121644	0.067362
neg_963	0.527048	-0.923994	0.0822807	0.223259
neg_964	1.30754	0.386853	0.313302	0.526944
neg_965	0.498076	-1.00556	0.128119	0.299366
neg_966	1.68487	0.75264	0.395866	0.606996
neg_967	0.782029	-0.354706	0.588431	0.763715
neg_968	1.64521	0.718268	0.180655	0.370077
neg_969	1.05147	0.0724011	0.876085	0.940444
neg_970	1.31274	0.392583	0.654798	0.810627
neg_971	1.663	0.733791	0.0776357	0.21597
neg_974	1.66578	0.736194	0.135958	0.310641
neg_976	0.497269	-1.0079	0.0768426	0.214715
neg_977	0.628544	-0.669914	0.313913	0.527629
neg_978	1.15903	0.212915	0.607271	0.775495
neg_979	0.810085	-0.303856	0.316717	0.530123
neg_981	1.03305	0.0469036	0.962903	0.98318
neg_985	0.0980624	-3.35016	2.81741e-05	0.00143882
neg_987	5.19723	2.37774	1.34071e-05	0.00101539
neg_988	1.34585	0.428516	0.668979	0.819126
neg_989	0.771696	-0.373896	0.645995	0.801656
neg_990	0.641031	-0.641533	0.274419	0.482341
neg_992	1.36429	0.448148	0.23815	0.441886
neg_995	2.04013	1.02866	0.241862	0.44549
neg_996	1.63415	0.708537	0.220575	0.421663
neg_998	0.698059	-0.518579	0.487983	0.681429
neg_1002	0.302707	-1.72401	0.011623	0.0652052
neg_1003	1.54523	0.627819	0.122205	0.291369
neg_1004	0.191455	-2.38492	0.00699095	0.0463962
neg_1005	0.217195	-2.20294	0.0434726	0.150597
neg_1007	1.45656	0.542563	0.542854	0.726911
neg_1008	1.32849	0.409786	0.466819	0.664122
neg_1009	1.00107	0.00154787	0.998068	0.998619
neg_1010	1.21382	0.27956	0.399882	0.611096
neg_1011	0.571251	-0.807803	0.260028	0.464658
neg_1014	0.552999	-0.85465	0.237874	0.441886
neg_1016	1.65066	0.723041	0.120349	0.289625
neg_1017	0.803234	-0.316108	0.610412	0.77773
neg_1019	0.855727	-0.224778	0.779791	0.883009
neg_1020	0.813731	-0.297377	0.693364	0.835201
neg_1021	2.19155	1.13195	0.0214584	0.0981447
neg_1022	0.943776	-0.083484	0.90147	0.951346
neg_1024	0.95644	-0.0642543	0.927658	0.96592
neg_1025	1.33273	0.414388	0.662921	0.815586
neg_1026	1.17227	0.229307	0.829855	0.910083
neg_1031	1.0827	0.114629	0.741037	0.863035
neg_1032	1.1404	0.189544	0.455192	0.654559
neg_1033	3.37485	1.75482	0.0453016	0.15493
neg_1034	1.29432	0.372192	0.599923	0.771243
neg_1035	1.55931	0.640906	0.124617	0.294663
neg_1036	2.85619	1.51409	0.0332964	0.12893
neg_1045	1.23899	0.309166	0.783067	0.883729
neg_1046	0.984075	-0.0231595	0.980537	0.989375
neg_1047	1.89398	0.921423	0.112235	0.276031
neg_1048	0.429477	-1.21935	0.164112	0.346934
neg_1049	1.19036	0.251403	0.827269	0.908651
neg_1050	0.176457	-2.50261	0.0108168	0.0624514
neg_1051	0.781388	-0.355888	0.592618	0.767215
neg_1052	0.999498	-0.000723816	0.999568	0.999568
neg_1053	1.19831	0.261004	0.58952	0.764358
neg_1054	1.44637	0.532432	0.474587	0.670462
neg_1055	1.25133	0.323468	0.779556	0.883009
neg_1056	0.973173	-0.0392314	0.923226	0.964425
neg_1058	0.975813	-0.0353234	0.92396	0.964655
neg_1060	1.02797	0.039793	0.967935	0.98593
neg_1061	1.261	0.334569	0.374355	0.585585
neg_1062	0.348839	-1.51937	0.00640609	0.0435242
neg_1063	0.297464	-1.74921	0.0518962	0.169317
neg_1066	0.297738	-1.74789	0.00657088	0.0445264
neg_1068	0.758459	-0.398856	0.150763	0.328162
neg_1069	0.818864	-0.288303	0.640903	0.798415
neg_1070	0.462663	-1.11197	0.0120221	0.0668617
neg_1071	0.591986	-0.756364	0.288315	0.500923
neg_1072	0.814863	-0.295371	0.611771	0.778316
neg_1073	0.972264	-0.0405797	0.938095	0.972043
neg_1074	1.1916	0.252896	0.71393	0.845227
neg_1075	0.567172	-0.818143	0.0892649	0.235993
neg_1077	0.583392	-0.777463	0.177676	0.366013
neg_1081	0.791782	-0.336825	0.584756	0.760478
neg_1082	0.742266	-0.429992	0.414145	0.620906
neg_1086	0.315662	-1.66355	0.0884732	0.234824
neg_1088	1.7027	0.767822	0.421145	0.625098
neg_1089	0.701913	-0.510636	0.411157	0.618379
neg_1090	2.55442	1.35299	0.034253	0.131353
neg_1092	0.342696	-1.545	0.00384692	0.0311504
neg_1094	1.22249	0.289825	0.61844	0.784088
neg_1095	2.54622	1.34836	0.0350758	0.133413
neg_1096	2.23689	1.1615	0.0128571	0.0698459
neg_1097	0.487416	-1.03677	0.0503393	0.166534
neg_1102	1.39028	0.475371	0.423893	0.626953
neg_1104	6.99191	2.80569	0.000502043	0.00771307
neg_1106	0.536119	-0.899376	0.000129678	0.00333922
neg_1107	1.07865	0.109223	0.686217	0.830996
neg_1108	0.944549	-0.0823027	0.88052	0.942369
neg_1109	1.1391	0.187889	0.555962	0.737594
neg_1110	0.824614	-0.278209	0.617696	0.78355
neg_1111	1.80781	0.854244	0.0154545	0.0786283
neg_1112	1.78554	0.836358	0.100618	0.255263
neg_1113	0.704038	-0.506274	0.0863898	0.231723
neg_1114	2.98687	1.57864	0.0191287	0.0907116
neg_1115	3.51918	1.81524	0.0014102	0.016139
neg_1117	0.0295438	-5.081	2.23922e-08	1.4415e-05
neg_1119	0.418133	-1.25797	0.137599	0.313002
neg_1120	1.43536	0.52141	0.5944	0.767799
neg_1127	1.65193	0.724156	0.298491	0.512151
neg_1128	1.45707	0.54307	0.4031	0.612018
neg_1130	0.672488	-0.57242	0.200654	0.396479
neg_1132	3.21351	1.68415	0.0060818	0.0424408
neg_1133	1.79434	0.843449	0.442277	0.645248
neg_1134	1.02604	0.0370894	0.843839	0.917991
neg_1135	8.47831	3.08378	0.000103553	0.00288546
neg_1137	1.15023	0.201921	0.73367	0.857947
neg_1139	5.71046	2.51361	4.07321e-05	0.00179781
neg_1141	0.726687	-0.460593	0.36912	0.579563
neg_1142	0.993702	-0.00911428	0.985304	0.991464
neg_1144	1.37095	0.455174	0.489397	0.681926
neg_1145	1.54364	0.62634	0.476638	0.671781
neg_1146	0.379961	-1.39608	0.00165583	0.0182994
neg_1147	2.69169	1.42851	0.055392	0.176092
neg_1148	1.36751	0.451553	0.630228	0.791102
neg_1151	1.72161	0.78376	0.436698	0.640739
neg_1152	1.40922	0.494894	0.310307	0.525685
neg_1154	1.00858	0.0123267	0.974162	0.987202
neg_1156	0.965584	-0.0505264	0.942646	0.974434
neg_1157	1.46248	0.548416	0.45617	0.654559
neg_1159	3.24177	1.69678	0.0496	0.166009
neg_1161	4.77191	2.25457	0.00285369	0.0259655
neg_1162	1.27695	0.352703	0.664944	0.816515
neg_1165	0.699039	-0.516555	0.344441	0.556774
neg_1166	1.12697	0.172451	0.639542	0.797105
neg_1167	2.5401	1.34488	0.0395069	0.142615
neg_1168	2.00386	1.00278	0.186926	0.377813
neg_1170	1.55281	0.634881	0.183264	0.372848
neg_1171	0.602086	-0.73196	0.208929	0.406953
neg_1172	1.31023	0.389825	0.595548	0.76792
neg_1173	0.360048	-1.47374	0.0623207	0.190762
neg_1174	0.380007	-1.3959	0.00577546	0.0409692
neg_1175	0.792635	-0.335272	0.537548	0.721682
neg_1176	0.860392	-0.216935	0.666679	0.817475
neg_1177	0.298721	-1.74313	0.000188031	0.00410323
neg_1178	0.496723	-1.00949	0.113908	0.278992
neg_1179	0.364598	-1.45562	0.00424671	0.0333393
neg_1180	2.39558	1.26037	0.0164998	0.0818632
neg_1181	1.20027	0.263356	0.752665	0.871292
neg_1182	0.560303	-0.835721	0.128918	0.29991
neg_1183	0.969032	-0.0453841	0.950078	0.977407
neg_1184	0.785739	-0.347878	0.610007	0.77773
neg_1185	0.434583	-1.2023	0.00492306	0.0365867
neg_1186	0.326597	-1.61442	0.0552491	0.176072
neg_1188	0.869595	-0.201584	0.852936	0.9238
neg_1189	0.936159	-0.0951745	0.924196	0.964655
neg_1193	0.508168	-0.976623	0.0269349	0.11296
neg_1194	0.499469	-1.00153	0.185167	0.376029
neg_1195	0.46368	-1.1088	0.116876	0.284363
neg_1196	0.836251	-0.257992	0.710256	0.844068
neg_1197	0.228843	-2.12757	0.00987464	0.0584533
neg_1199	1.32027	0.400837	0.20699	0.404623
neg_1200	0.749271	-0.41644	0.557239	0.738492
neg_1201	0.896725	-0.157263	0.796816	0.893252
neg_1202	2.77046	1.47013	0.0819464	0.222822
neg_1203	1.25618	0.32904	0.568292	0.749284
neg_1204	0.419518	-1.25319	0.11051	0.273355
neg_1205	1.06887	0.0960797	0.835731	0.913804
neg_1206	0.442238	-1.1771	0.352511	0.564501
neg_1207	0.553732	-0.852741	0.258543	0.464584
neg_1208	1.1704	0.226997	0.47314	0.669048
neg_1209	0.466295	-1.10069	0.065637	0.195846
neg_1211	0.428604	-1.22228	0.0862296	0.231723
neg_1212	0.855854	-0.224563	0.759371	0.87561
neg_1213	2.51874	1.3327	0.135549	0.310126
neg_1214	1.75755	0.813562	0.405773	0.613083
neg_1215	0.651015	-0.619238	0.520896	0.706803
neg_1216	1.08711	0.120493	0.868067	0.93526
neg_1217	0.540839	-0.886729	0.106412	0.265772
neg_1218	0.976302	-0.0345999	0.950617	0.977427
neg_1219	0.635184	-0.654753	0.550045	0.732351
neg_1221	1.06268	0.0877009	0.881277	0.942569
neg_1222	2.05465	1.03889	0.00138065	0.0160143
neg_1223	0.928036	-0.107748	0.783055	0.883729
neg_1225	1.0722	0.100569	0.904553	0.953545
neg_1228	1.55895	0.640577	0.259902	0.464658
neg_1229	1.51314	0.597546	0.305499	0.518221
neg_1230	1.97524	0.98203	0.32632	0.538637
neg_1231	0.817041	-0.291519	0.429457	0.633257
neg_1232	1.0415	0.0586696	0.947232	0.976162
neg_1233	1.47278	0.558538	0.11785	0.285749
neg_1235	1.30746	0.386764	0.400346	0.611442
neg_1236	1.05476	0.076911	0.886473	0.943864
neg_1239	2.52804	1.33802	0.0553831	0.176092
neg_1241	0.583065	-0.778271	0.206729	0.404511
neg_1243	0.105823	-3.24028	0.000981057	0.0123629
neg_1245	1.13604	0.18401	0.564321	0.744811
neg_1246	0.297108	-1.75094	0.0139228	0.0731883
neg_1249	1.18932	0.250142	0.414835	0.620932
neg_1251	0.716965	-0.480025	0.305016	0.517743
neg_1253	1.13939	0.188267	0.455938	0.654559
neg_1257	0.0326092	-4.93858	2.14021e-05	0.0013645
neg_1258	1.95766	0.969129	0.261977	0.467817
neg_1259	1.19623	0.258493	0.610707	0.77773
neg_1260	0.455899	-1.13321	0.164238	0.346934
neg_1261	1.01341	0.0192141	0.983054	0.990544
neg_1262	0.884317	-0.177365	0.714269	0.845241
neg_1264	0.894124	-0.161453	0.838417	0.915186
neg_1265	1.32871	0.410025	0.498721	0.690638
neg_1266	0.0703068	-3.83019	0.000470157	0.00738203
neg_1267	0.939047	-0.0907311	0.885886	0.943864
neg_1268	0.457288	-1.12883	0.339644	0.552136
neg_1269	1.39055	0.475659	0.283426	0.494124
neg_1270	0.761652	-0.392796	0.276038	0.483208
neg_1272	0.0325736	-4.94015	0.00303566	0.0268428
neg_1273	0.168855	-2.56614	0.0425123	0.148726
neg_1276	0.649739	-0.622069	0.215155	0.414534
neg_1277	0.519619	-0.944474	0.346462	0.558985
neg_1278	1.26223	0.335977	0.490123	0.682567
neg_1279	0.535399	-0.901314	0.0742806	0.21183
neg_1281	0.637757	-0.648922	0.31156	0.526714
neg_1282	2.86496	1.51851	0.0783883	0.216113
neg_1283	0.576346	-0.794992	0.293857	0.505803
neg_1286	0.476517	-1.0694	0.0625236	0.190982
neg_1288	0.543412	-0.879882	0.174645	0.361411
neg_1289	1.44685	0.532917	0.565768	0.746338
neg_1290	1.11281	0.154202	0.827108	0.908651
neg_1291	2.66763	1.41556	0.011316	0.0640653
neg_1293	1.55894	0.640561	0.15898	0.340577
neg_1294	0.706174	-0.501904	0.311733	0.526714
neg_1296	2.77463	1.47229	0.0207833	0.0959271
neg_1297	3.11611	1.63975	0.0462424	0.157298
neg_1299	1.02877	0.0409204	0.919939	0.962553
neg_1302	1.03654	0.0517726	0.929788	0.967445
neg_1304	0.501701	-0.995102	0.219572	0.420371
neg_1306	8.79455	3.13661	0.000298754	0.00553448
neg_1307	2.04507	1.03215	0.0647773	0.193955
neg_1308	0.993583	-0.00928815	0.991217	0.99547
neg_1311	1.09358	0.129054	0.672659	0.822459
neg_1312	0.961885	-0.0560641	0.815339	0.902622
neg_1313	1.14819	0.199361	0.48103	0.675752
neg_1314	3.24922	1.70009	0.0756208	0.212831
neg_1315	2.41863	1.27419	0.117058	0.284363
neg_1316	1.3393	0.421482	0.648698	0.804236
neg_1317	0.734635	-0.4449	0.333107	0.545261
neg_1318	3.52141	1.81615	0.0238818	0.105233
neg_1319	0.608646	-0.716326	0.107334	0.267298
neg_1320	0.52968	-0.916806	0.275142	0.482916
neg_1321	0.971602	-0.0415622	0.936289	0.970887
neg_1322	1.85212	0.889175	0.192387	0.386124
neg_1323	0.925486	-0.111716	0.862402	0.931105
neg_1324	1.21943	0.286202	0.377647	0.588545
neg_1325	3.58077	1.84027	0.000157505	0.00379044
neg_1328	1.21211	0.277526	0.601484	0.772095
neg_1331	1.30331	0.382185	0.424163	0.626992
neg_1337	1.54512	0.627718	0.386123	0.595369
neg_1338	1.18628	0.246447	0.533588	0.717113
neg_1339	1.6281	0.703187	0.197893	0.392283
neg_1340	0.784451	-0.350245	0.79609	0.893124
neg_1341	0.341212	-1.55126	0.0635948	0.192811
neg_1342	1.19274	0.254282	0.752864	0.871292
neg_1343	0.203521	-2.29675	0.0260864	0.111213
neg_1345	1.0436	0.0615721	0.941246	0.973377
neg_1346	0.40401	-1.30754	0.0519257	0.169317
neg_1348	0.500525	-0.998485	0.133854	0.307471
neg_1349	0.756076	-0.403396	0.631826	0.791319
neg_1350	0.849799	-0.234807	0.668477	0.819126
neg_1352	1.05257	0.0739199	0.898549	0.949821
neg_1353	1.11259	0.153917	0.91809	0.962182
neg_1354	0.955179	-0.0661563	0.925774	0.965379
neg_1355	1.74077	0.799722	0.156667	0.336991
neg_1356	0.776735	-0.364505	0.694019	0.835201
neg_1357	1.38494	0.469828	0.520884	0.706803
neg_1359	1.33213	0.413738	0.634976	0.79372
neg_1360	0.376901	-1.40774	0.0372997	0.138197
neg_1361	4.73458	2.24324	0.00789247	0.0506224
neg_1362	0.986793	-0.0191801	0.970276	0.986479
neg_1363	0.445003	-1.16811	0.0208219	0.0959271
neg_1364	0.797405	-0.326616	0.68795	0.830996
neg_1365	0.754287	-0.406814	0.49834	0.690638
neg_1366	0.380029	-1.39582	0.124053	0.293869
neg_1367	0.442051	-1.17772	0.0706153	0.204746
neg_1368	0.277534	-1.84927	0.0195931	0.0924035
neg_1369	0.498683	-1.00381	0.320285	0.533119
neg_1370	1.10999	0.15055	0.809005	0.899865
neg_1371	1.1548	0.207641	0.755649	0.872856
neg_1373	0.824496	-0.278416	0.418606	0.622709
neg_1378	0.737261	-0.439753	0.471689	0.668096
neg_1379	1.18555	0.245554	0.593781	0.767563
neg_1380	0.878283	-0.187242	0.698685	0.838357
neg_1381	0.349433	-1.51691	0.032771	0.127663
neg_1382	1.13088	0.17744	0.742105	0.863431
neg_1383	1.27497	0.350465	0.651371	0.806773
neg_1384	0.458659	-1.12451	0.0286942	0.116781
neg_1385	3.92724	1.97351	0.00743504	0.0482247
neg_1386	0.108838	-3.19975	0.000176358	0.00405465
neg_1387	0.8704	-0.200249	0.662047	0.815361
neg_1389	0.991023	-0.0130093	0.979291	0.988892
neg_1391	0.837527	-0.255793	0.818934	0.904279
neg_1392	2.68645	1.4257	0.00252705	0.0236624
neg_1393	0.625802	-0.676222	0.423114	0.626881
neg_1394	3.63133	1.8605	0.00395472	0.0315685
neg_1395	1.2201	0.287002	0.656477	0.811535
neg_1396	3.31159	1.72752	0.0411877	0.146411
neg_1397	3.28404	1.71547	0.00191287	0.020098
neg_1398	0.0916917	-3.44706	0.000468771	0.00738203
neg_1400	0.530907	-0.913468	0.0131402	0.0709284
neg_1401	0.782974	-0.352964	0.486881	0.680628
neg_1402	1.85222	0.889259	0.268989	0.477029
neg_1403	1.29922	0.377651	0.753373	0.87149
neg_1405	5.07471	2.34333	0.00166884	0.0183644
neg_1406	1.35668	0.440076	0.67488	0.823219
neg_1408	2.60394	1.38069	0.189848	0.381922
neg_1410	2.05221	1.03718	0.0503596	0.166534
neg_1411	0.0484673	-4.36684	0.00115546	0.014101
neg_1415	1.12452	0.169315	0.789693	0.888362
neg_1416	0.579755	-0.786486	0.242153	0.445707
neg_1418	0.794179	-0.332465	0.6067	0.775495
neg_1419	3.50144	1.80795	0.000103444	0.00288546
neg_1426	2.7413	1.45486	0.0444741	0.153103
neg_1427	0.37437	-1.41746	0.071578	0.205937
neg_1428	0.581339	-0.782548	0.00731088	0.0480459
neg_1429	1.49181	0.577066	0.185393	0.376176
neg_1431	1.09588	0.132086	0.816114	0.902957
neg_1433	1.74703	0.804904	0.468185	0.665329
neg_1434	5.35557	2.42104	0.0074001	0.0481193
neg_1435	1.32538	0.406409	0.519723	0.706593
neg_1438	2.25957	1.17605	0.163661	0.346889
neg_1439	0.324289	-1.62465	0.0588366	0.183197
neg_1440	2.4372	1.28522	0.0288506	0.116992
neg_1441	1.73993	0.799031	0.0920938	0.240432
neg_1442	1.52432	0.60817	0.259653	0.464658
neg_1443	0.370309	-1.4332	0.00312046	0.0272379
neg_1445	0.212442	-2.23486	0.00670114	0.0451713
neg_1446	0.218965	-2.19123	0.00845117	0.0528198
neg_1448	2.30491	1.20471	0.0362489	0.135868
neg_1449	0.355106	-1.49368	0.0233478	0.103835
neg_1450	0.765869	-0.38483	0.59456	0.767799
neg_1451	1.00562	0.00808032	0.987027	0.992422
neg_1453	0.642685	-0.637817	0.339439	0.552136
neg_1456	0.475798	-1.07158	0.185566	0.376176
neg_1457	0.501205	-0.996529	0.0117557	0.0658062
neg_1458	0.542067	-0.883456	0.165405	0.348543
neg_1459	0.702819	-0.508775	0.128339	0.299366
neg_1460	1.01986	0.0283712	0.954334	0.97912
neg_1461	0.909327	-0.137129	0.840985	0.916823
neg_1464	1.01155	0.016574	0.979005	0.988892
neg_1465	1.15622	0.209415	0.596512	0.768394
neg_1466	0.448883	-1.15559	0.215235	0.414534
neg_1467	0.712981	-0.488064	0.331424	0.543924
neg_1468	0.379382	-1.39828	0.0407127	0.145605
neg_1469	1.68467	0.752468	0.186107	0.376497
neg_1471	1.25582	0.32863	0.605479	0.77529
neg_1472	2.38438	1.25361	0.248066	0.451867
neg_1473	0.954649	-0.0669579	0.911218	0.957318
neg_1475	0.603362	-0.728904	0.544553	0.728428
neg_1476	1.08208	0.113804	0.779359	0.883009
neg_1477	0.240632	-2.0551	0.00569495	0.0407347
neg_1479	1.78259	0.833973	0.00996004	0.058689
neg_1489	1.66466	0.735226	0.312293	0.526942
neg_1491	2.84602	1.50894	0.0132303	0.0709749
neg_1492	0.328603	-1.60558	0.00491614	0.0365867
neg_1494	2.99415	1.58215	0.129131	0.29991
neg_1495	1.92711	0.946438	0.415808	0.620952
neg_1496	1.35086	0.433874	0.363083	0.574214
neg_1497	2.37686	1.24906	0.0987255	0.251204
neg_1498	0.854763	-0.226403	0.512024	0.700936
neg_1499	1.50518	0.589933	0.437438	0.641094
neg_1500	4.21063	2.07404	0.0382576	0.139707
neg_1501	3.17742	1.66786	0.0865335	0.231867
neg_1502	2.76015	1.46475	0.0230272	0.102765
neg_1503	1.779	0.831063	0.129165	0.29991
neg_1505	1.65428	0.726202	0.134025	0.307589
neg_1506	1.27376	0.349094	0.529604	0.713459
neg_1507	1.60006	0.678125	0.135612	0.310126
neg_1508	0.725048	-0.463851	0.419186	0.623212
neg_1509	0.518578	-0.947366	0.154212	0.33383
neg_1510	0.407068	-1.29666	0.00518843	0.0379551
neg_1512	1.38948	0.474548	0.58196	0.758374
neg_1513	1.0366	0.0518636	0.935649	0.970707
neg_1517	1.1818	0.240989	0.621137	0.785573
neg_1518	1.88756	0.916519	0.103195	0.260008
neg_1519	2.15333	1.10657	0.254543	0.461583
neg_1521	0.79196	-0.3365	0.641737	0.79854
neg_1522	0.884009	-0.177868	0.749859	0.868595
neg_1524	0.292424	-1.77386	0.0298035	0.119467
neg_1525	1.17346	0.230773	0.620726	0.785521
neg_1526	0.671133	-0.57533	0.290489	0.502655
neg_1527	1.46276	0.54869	0.337775	0.550837
neg_1528	1.16867	0.224862	0.596309	0.768394
neg_1529	1.82404	0.867137	0.00219974	0.0220402
neg_1530	0.508102	-0.976811	0.240342	0.443519
neg_1532	0.927704	-0.108264	0.907819	0.955306
neg_1533	1.28744	0.364506	0.484707	0.679491
neg_1534	8.26471	3.04696	0.0226337	0.101536
neg_1536	15.0353	3.91028	0.000185812	0.00408945
neg_1538	0.266711	-1.90665	0.025991	0.11099
neg_1540	0.0554473	-4.17274	0.000245252	0.00495587
neg_1541	1.0762	0.105944	0.878876	0.941392
neg_1542	0.649377	-0.622872	0.452306	0.653584
neg_1543	1.19281	0.254361	0.633947	0.792818
neg_1544	0.362501	-1.46394	0.0234691	0.104015
neg_1545	0.380533	-1.39391	0.064148	0.193694
neg_1546	0.982858	-0.0249444	0.974167	0.987202
neg_1547	0.728789	-0.456427	0.575239	0.753183
neg_1548	3.48403	1.80076	0.010166	0.059494
neg_1549	0.699395	-0.515821	0.464391	0.661514
neg_1550	0.191897	-2.38159	0.0146386	0.0756914
neg_1551	0.081999	-3.60825	0.000183714	0.00408945
neg_1555	1.77695	0.829406	0.242496	0.446019
neg_1557	3.03936	1.60377	0.0861258	0.231723
neg_1558	1.36646	0.450442	0.326224	0.538637
neg_1559	0.789625	-0.34076	0.316664	0.530123
neg_1560	0.199473	-2.32574	0.0153869	0.0784577
neg_1561	0.751601	-0.411962	0.446493	0.649192
neg_1562	3.14728	1.6541	0.021697	0.0987578
neg_1563	4.47618	2.16227	0.00344724	0.0291038
neg_1564	3.89648	1.96217	0.0103409	0.0602441
neg_1565	2.04745	1.03383	0.32111	0.533457
neg_1566	0.962598	-0.0549944	0.874391	0.940444
neg_1568	0.807091	-0.309196	0.66289	0.815586
neg_1569	0.619229	-0.691456	0.181955	0.371716
neg_1571	2.10025	1.07056	0.0370011	0.137374
neg_1572	2.45688	1.29683	0.0300048	0.119787
neg_1573	1.5481	0.630496	0.354274	0.565565
neg_1574	0.457775	-1.12729	0.0382539	0.139707
neg_1575	4.78581	2.25876	0.000429109	0.0069494
neg_1576	2.56686	1.36	0.0131941	0.0709284
neg_1577	3.11351	1.63854	0.116677	0.284243
neg_1578	1.70898	0.773138	0.49213	0.684621
neg_1579	5.38223	2.4282	0.16453	0.347267
neg_1580	1.18061	0.239535	0.62079	0.785521
neg_1581	2.3397	1.22632	0.0563536	0.177972
neg_1582	1.90776	0.931882	0.240448	0.443519
neg_1583	1.63626	0.710398	0.411372	0.618379
neg_1584	2.93614	1.55392	0.298662	0.512151
neg_1586	1.90647	0.9309	0.123127	0.292483
neg_1589	2.51779	1.33216	0.175104	0.361872
neg_1591	1.67844	0.747121	0.373416	0.584883
neg_1592	0.391515	-1.35286	0.206733	0.404511
neg_1593	1.63797	0.711912	0.00838932	0.0525682
[truncated: 576 more rows]

## Sheet: 4c
	CC_AV521	CC_AV527	CC_AV541	CC_AV542	CC_AV543	CC_AV555	CC_AV567	CC_AV570	CC_AV571	CC_AV572	CC_AV579	CC_AV580	CC_AV583	CC_AV584	CC_AV586	CC_AV587	CC_AV588	CC_AV589	CC_AV590	CC_AV591	CC_AV596	CC_AV597	CC_AV598	CC_AV604	CC_AV608	CC_AV609	CC_AV610	CC_AV611	CC_AV612	CC_AV650	CC_AV717	CC_AV718	CC_AV770	CC_AV782	CC_AV791	CC_AV794	CC_AV802	CC_AV803	CC_AV814	CC_AV816	CC_AV817	CC_AV833	CC_AV863	CC_AV864	CC_AV865	CC_AV866	CC_AV967	CC_AV968	CC_AV971
pos_0	0.595554	0.659854	0.32506	0.319925	2.21411	2.00771	-0.0343796	-0.0128514	-0.0213	1.36	0.630449	0.680847	0.959543	0.14855	-1.19045	0.82256	-0.0887652	-0.96877	0.861074	-0.00769367	-1.21633	-0.962213	-0.0817237	0.293881	0.532505	0.410858	0.227113	0.385559	1.62192	0.0887291	1.1492	1.823	0.679401	0.521542	1.53662	1.58478	-0.183451	0.544226	1.01992	0.0762998	1.79489	0.514502	1.10566	1.51346	-0.967724	0.449141	-0.200255	1.1109	0.897086
pos_1	0.863642	-0.837736	0.255047	1.1832	0.526688	1.05586	-0.45333	-0.0282384	0.758698	-0.0246941	0.156939	-1.13577	0.028907	0.795965	-1.13029	-1.01084	-2.48818	-0.559777	0.596317	0.335751	-0.549367	0.684284	-0.445063	-0.112512	-1.77666	-0.267344	-0.409245	-0.457109	0.658595	0.949749	-0.294429	0.0418166	-0.799607	0.887541	-0.518368	0.528519	-0.131063	0.817642	-0.927414	-1.03987	0.583075	-0.56534	0.732795	0.636549	-1.39388	-0.71502	-0.123997	0.718991	-1.47776
pos_3	-2.44698	-0.68677	0.168239	0.440418	0.134952	1.06678	-0.742647	-0.0360999	0.00738772	0.319115	-0.329488	-0.314699	0.2924	0.0526698	0.18073	-0.367479	2.98762	-0.927738	0.0578995	0.415566	-0.987548	0.320009	-0.915683	-0.668671	-1.26233	-0.372227	-0.0515557	-1.04639	0.116483	0.151253	-0.0899542	-0.307989	-0.527761	0.846515	0.279499	0.502884	-0.293506	0.529136	-0.573148	-1.73331	-0.241427	0.141186	0.391275	0.0172874	-0.792342	-0.0613571	0.8644	0.0854875	-0.730541
pos_4	-2.21739	-0.532557	0.0603815	1.46357	0.786703	1.23314	0.117929	0.159526	0.770653	-0.218905	0.894315	-0.780944	0.787845	1.53636	-0.784502	-0.267093	0.113064	-0.7587	1.27442	0.88998	-0.191942	0.213085	-1.15279	0.0919921	-2.26796	0.140217	-0.99194	-2.14126	0.0322686	1.49955	0.399518	-0.816769	-0.0887971	1.05498	-0.35493	0.27279	0.490268	0.970201	-0.441076	-2.61404	-0.0286294	-1.48774	1.18126	0.577345	-0.318321	-0.327347	0.478051	0.873508	-1.95343
pos_6	-1.66663	-1.18786	-2.00562	-0.586689	-0.588338	-0.114171	-0.17625	-0.881374	0.747235	-0.294925	0.0731141	-0.314645	-0.0479466	0.91911	-0.0737671	0.0355978	0.576848	0.00432056	-1.16876	-1.24808	0.00778041	1.50798	-1.34263	0.796981	-2.66098	0.0501464	-0.654195	-1.09946	0.242889	1.97516	0.904076	-1.35046	-0.803084	1.44382	0.607037	1.0119	-0.570146	-0.753716	-0.792407	-2.44288	1.04176	0.0275023	-1.1823	-0.49785	-0.950233	-1.07801	0.435349	0.00551067	0.842848
pos_7	-0.393915	-0.862158	-1.58382	-0.252206	0.00918491	0.822511	-0.498186	-0.152816	-0.908553	-0.640187	0.222761	-0.241774	1.43317	0.544382	-0.388058	-0.459265	-0.658605	-0.93005	-0.412062	-0.355688	-0.234772	-0.336828	-0.732598	-0.423822	1.77019	-0.226308	-1.38986	1.51542	0.0489036	0.831595	0.355786	-0.308523	-0.663307	0.232118	-1.25409	-1.30047	-0.304784	-1.21802	-0.545938	-1.41026	-0.176556	-0.461613	-0.824968	0.0344249	-0.456127	-0.678867	0.103822	-0.498568	-0.706594
pos_8	0.452614	-0.592558	-1.81707	-0.756811	-0.451982	-0.0107012	-0.0458813	-1.21652	-1.61529	-0.301484	-0.0315667	-0.214352	0.525734	1.25647	-0.480467	-0.595116	0.0446811	-1.00157	-0.623205	-0.579143	-0.385163	-0.964627	-0.939172	-0.0703952	2.64638	-0.20397	-1.20412	1.3163	-0.341018	0.976216	0.456311	-1.06242	-0.0449159	-0.202961	-1.16683	-1.31846	0.0450268	-0.190986	-0.551601	-0.971017	-0.923944	0.579735	-0.99924	0.619965	-0.198131	-0.653553	-0.00456676	-1.12176	-1.06116
pos_9	-2.21562	-0.301265	-1.80265	0.0972252	0.131918	0.941112	-0.736083	-0.412401	-0.452299	0.168213	0.633654	-0.362525	-0.551659	1.49284	-0.361605	-0.482226	-1.37216	-0.476324	-0.331616	0.0244645	-0.382126	-1.02607	-0.531303	-0.207372	0.561879	-1.17121	-0.179875	-0.47161	-0.527383	2.02202	0.976696	-0.0873639	-0.690502	0.489312	-0.656012	-0.991909	1.14348	0.101916	-1.35978	-0.958144	-0.131134	0.2971	-0.58468	1.0066	-1.18386	-0.383215	0.24493	-0.249624	-1.46171
pos_13	1.67972	-1.49293	-1.64855	-0.0295255	-1.70089	-0.389729	-0.0792623	-0.431122	-0.20253	-0.914886	0.258631	-1.20504	-0.012687	-0.240195	-1.00429	-0.868405	-0.110384	-0.98431	0.620848	0.00209384	-1.72341	-0.721754	-1.62883	-0.382569	1.80489	-0.0138464	-0.353932	-0.810408	-0.899626	0.72764	-1.79829	2.06538	-0.219832	1.10742	-1.34215	-1.24476	-0.38334	0.432707	-0.290734	-0.248624	0.822407	-1.0276	0.738801	0.535475	0.0126665	-0.731265	-0.763071	0.445304	-1.34209
pos_14	-0.486606	-1.6006	-1.817	-0.920029	-1.92635	-0.181836	-0.976135	-1.61496	-0.255122	-1.23976	-1.06128	-1.45067	-0.902607	0.0335345	-0.143995	-1.40115	-0.560593	-0.497505	-1.59198	-1.02428	-0.775811	0.50681	-0.84155	0.818875	-1.31285	-0.875167	-1.02085	-0.915282	-0.665371	0.335237	0.666113	-0.152564	-0.794908	-0.644544	-0.806926	-0.00187783	-0.880474	-0.76877	-0.865348	-0.943127	-0.637829	-1.42591	-1.06787	-1.14655	-1.38628	-1.43476	0.129223	0.227894	-0.111896
pos_15	1.10613	0.373032	0.348774	0.223057	2.14434	1.93986	-0.189412	-0.20002	-0.0324159	1.52223	0.522692	0.583627	0.738609	0.261278	-1.29625	0.516601	0.277473	-1.00012	0.723071	-0.21425	-1.51986	-0.674201	-0.298693	0.228367	0.581727	0.155352	0.391386	0.616513	1.69856	-0.0410038	0.924935	2.1557	0.499187	0.830616	1.50358	1.82209	-0.300126	0.59017	0.854313	0.496799	1.92227	0.275113	0.951358	1.24748	-1.05906	0.0611009	-0.316627	0.999665	0.662298
pos_17	-1.37509	0.614917	-0.228267	0.996346	0.760082	0.849383	1.28423	0.67353	0.578162	-0.473377	0.681747	-0.268331	0.838643	-0.941113	0.935642	0.954211	-0.0721171	0.627023	0.545727	1.00027	0.776105	0.397176	0.402971	-0.487035	-1.86525	0.683005	0.135673	-1.02902	-0.42187	-1.18818	-1.90508	-1.47112	0.834067	0.208487	-0.910763	0.41393	-1.35846	0.321873	0.622911	-2.41203	0.835652	0.0731245	0.190947	-1.70863	0.663189	0.596205	-0.3959	0.355958	0.136812
pos_22	0.805588	0.62317	0.224124	0.292594	1.93014	1.87976	0.0634107	-0.000836918	-0.0597947	1.37321	0.632137	0.659127	0.963821	0.220757	-1.27508	0.777994	0.00633501	-0.993204	0.839993	-0.00541138	-1.29857	-0.838721	0.00392651	0.317615	0.676098	0.34421	0.332093	0.509695	1.5123	0.0719543	1.00346	2.08735	0.650495	0.64397	1.17781	1.50996	-0.239423	0.495088	0.981816	0.418459	1.76434	0.515918	1.05767	1.38037	-0.988325	0.362642	-0.185213	1.0526	0.723006
pos_26	0.539549	-0.908336	-1.01508	0.208192	-0.225624	0.543643	-0.29848	-0.667794	-0.959793	0.122431	-1.00651	-1.03002	0.321521	-0.018269	0.394059	-0.318962	0.215907	-0.237212	-0.0293315	-0.497532	-0.796121	-0.192092	-0.304735	0.350128	-1.32121	-0.159636	-1.32712	-0.902073	-1.08984	0.355894	-0.62446	2.03308	-1.03429	0.392923	-1.56391	-0.278665	-1.54407	0.855385	0.232934	2.57771	-0.380214	-0.100844	0.486204	-1.02364	0.0272866	0.0729021	-0.305863	0.738832	-1.90736
pos_31	-0.794415	1.2676	-0.477836	-0.962951	-0.121399	-0.724638	-1.32019	-1.13924	-0.124114	-0.958848	-0.978426	1.93442	0.0579508	-1.21116	-0.0860309	1.68622	0.0892842	-0.293843	-0.972412	-1.03988	1.90881	0.147782	-0.26388	0.246687	-0.940091	-1.11087	-0.989025	-0.904484	1.6121	-1.17518	-0.920969	0.831262	1.7287	3.08815	-1.21414	-0.0217534	-1.16891	-0.0802929	-1.07192	-0.722055	0.219266	0.103916	-1.02514	-1.16111	1.88374	0.0157266	0.00335126	-0.898986	1.2643
pos_32	-1.1479	1.66013	-1.60897	0.759305	0.554152	0.768681	0.00870845	-0.850032	-1.26883	0.759697	-0.968551	2.1585	-0.329526	-0.142373	0.622635	1.1169	-0.731269	0.308267	-0.0320861	-0.282556	1.3918	2.53015	0.30874	-0.940901	-0.653639	0.598821	-1.07364	-1.23612	-0.343605	-0.293963	-1.01963	-0.216072	1.21907	1.30955	-0.019384	1.50086	-0.893032	-1.31792	-0.200895	0.916653	-0.731325	-0.647312	-0.768254	-0.659939	1.51244	-1.35664	-1.13774	0.596187	0.792047
pos_33	-0.79359	1.57243	-1.12728	-0.962382	0.157923	-0.723707	0.0231918	-1.13894	-1.10285	0.0225783	-0.977881	1.67407	-1.16986	0.0965589	-0.129519	1.46831	-1.09436	-1.08097	-0.971857	-1.03943	1.86624	-1.01695	-0.355262	-0.124182	0.0705599	-0.0904814	-0.173184	-0.903826	1.80242	-1.17494	0.156423	-0.544866	1.93774	2.82627	-0.563205	-0.888766	-0.307453	-1.11086	0.148495	-0.72112	0.176243	-1.0663	-1.02467	-1.16084	1.39046	-0.30787	-1.02953	-0.122653	1.20516
pos_35	-0.495934	-1.79243	-0.371302	-0.620889	0.00938117	0.924384	-1.28238	-0.3841	0.132421	0.554316	0.309157	-0.336886	0.0834339	-0.563064	-0.891782	-1.47193	0.467109	-0.750342	-1.43129	-0.696483	-0.498872	1.22366	-0.982232	1.11186	-1.25284	-0.627846	-0.831365	-0.818918	1.59339	0.112292	1.20679	0.874847	-1.12357	1.24986	0.713325	0.381356	-1.60344	-0.704661	-1.16164	-0.867897	1.01509	-0.00185104	-1.0786	-1.02703	-1.75201	-1.22579	0.782855	0.712228	0.238209
pos_37	0.0653507	0.694959	-0.429609	0.104985	1.70526	1.69909	0.497445	0.0494657	-0.0245608	1.03308	0.584835	0.54293	0.948034	0.794901	-0.824652	0.945189	-0.0642597	-1.08081	0.517068	0.621643	-0.752477	-0.820569	0.0238243	0.206068	0.349407	0.711744	-0.02779	0.139572	1.44654	0.643523	0.998215	1.43647	0.559289	0.794118	1.20802	0.790818	0.0961121	0.277971	0.738833	-0.183212	1.0564	0.885031	0.89192	1.54361	-0.317644	0.675311	0.236648	1.09842	0.584153
pos_38	-1.19222	-1.04546	-0.486026	1.4315	1.69454	0.159097	-0.703775	-1.14312	-0.0380206	-0.444645	1.15783	1.96102	1.60805	1.8912	-0.197903	1.90824	0.35795	-0.329771	-0.596125	-0.0637332	-0.392015	-0.465821	-0.657041	-0.581598	-0.255385	0.138127	-0.610731	-1.22027	-1.19325	1.02301	0.20098	-1.13208	-1.02424	-1.3251	-1.11391	-0.124384	0.885313	0.579518	-0.873593	-0.345476	0.305576	-1.51681	0.940325	1.48294	-0.136343	-0.400393	0.259938	-1.56026	-1.01975
pos_39	1.16071	0.305105	0.153289	0.207202	1.77328	1.79172	-0.149878	-0.301335	-0.229747	1.40643	0.336946	0.640052	0.834349	0.346252	-1.23588	0.448031	0.260385	-1.00414	0.842506	-0.521312	-1.46	-0.802204	-0.198031	0.368934	0.648713	0.13503	0.210047	0.66022	1.53459	-0.0278117	0.815895	2.32634	0.493096	0.953591	0.999915	1.66605	-0.280507	0.542886	0.819187	0.895226	1.84989	0.343103	0.967105	1.20034	-0.85204	-0.00740302	-0.36647	0.841951	0.275459
pos_40	-0.0214019	-0.856769	-0.899743	0.316577	0.0554328	0.788918	0.89649	0.214933	-0.101553	-0.726824	0.124697	-0.545689	0.426811	-0.653811	0.546856	-0.247833	0.270937	-0.798927	-0.260396	1.16491	-1.03076	-0.660842	-0.26935	-0.878271	1.19886	-0.459929	0.175526	-0.187727	-0.236887	-0.2667	0.708989	2.36503	-1.40994	0.754024	-1.79543	-0.0448199	-1.17849	0.177928	-0.374273	2.22769	0.284469	0.272017	0.143138	-1.93062	0.0867294	-0.233259	-0.712429	1.31085	-1.34993
pos_45	-1.25563	0.731028	0.603853	1.32208	0.77193	-0.622847	-0.856133	-1.13124	0.788836	-0.782107	-1.25838	0.360549	-0.959454	1.30507	0.968192	-1.03334	1.25527	0.742551	-0.692268	-0.76933	-0.922693	-1.04439	0.797295	-0.963537	-1.13171	-1.12197	0.814611	-0.975712	-1.24368	0.922455	-1.13202	1.85651	-1.10221	-0.495781	-1.05307	0.998227	0.501218	-1.06155	0.868034	1.76473	0.0624531	0.519062	-0.843292	-0.866676	-1.02954	-1.31019	-1.07039	0.8522	0.541425
pos_47	-0.572099	1.99383	-1.221	0.18255	-0.0630801	-0.492029	0.276588	-2.3004	-0.772419	-0.480099	0.0292236	2.64793	-0.565411	-0.366421	-0.78699	0.446556	-0.0133622	-0.255281	0.10866	-0.337904	0.905293	2.8668	-0.126207	0.614804	-0.406371	-0.727005	-0.350255	-0.40395	-0.0991346	-0.0596515	-0.0879799	-1.38754	0.49082	-1.73579	-1.41572	-0.581301	-0.0604618	-0.0224151	-0.130474	0.23215	-0.243979	-2.18877	-2.12481	-0.244238	1.87576	-0.557213	-0.649437	-0.738773	-0.435641
pos_54	-1.98466	-1.19834	0.0287392	1.93039	-0.279225	0.843797	-1.22097	-0.406263	0.0785781	0.979233	0.977307	-0.718353	0.993046	0.177748	0.164987	-0.709538	2.99051	-1.02057	0.780338	-0.0777202	-0.83223	-0.277839	-1.0803	-0.265043	-1.59398	-0.439284	-0.441411	-0.725857	0.213698	1.24938	0.478465	-0.0917601	-0.919308	0.385068	-0.285312	-0.47766	-0.608612	0.74698	-1.18565	-1.15436	0.514084	-1.8938	1.21569	0.0270246	0.0751215	0.371687	0.894976	0.748591	-0.999795
pos_55	0.645242	-0.716633	-1.0503	0.0104823	0.290669	0.854634	-0.816627	0.162476	0.533537	0.484908	0.763078	-1.12668	-1.04799	0.587735	-1.20288	-0.33198	-2.75003	-0.940384	0.82053	0.143421	-0.27754	0.275202	-0.120768	-0.0870777	0.123871	-0.801647	-0.567491	-0.948265	0.900936	1.22426	0.437601	0.183038	-0.151375	0.862784	0.229152	0.46906	-0.716398	0.777387	-0.958862	-0.607949	0.302407	-0.969301	1.22677	0.601995	-1.10249	-1.64187	-1.05772	1.05276	-1.38025
pos_56	-1.98159	-1.11981	0.0590102	1.56467	0.763187	0.947733	-0.343582	-0.145551	0.913274	-5.67424e-05	0.875352	-1.08816	0.674516	1.44542	-0.754575	-1.10364	0.0688535	-1.06277	1.34042	1.36373	-1.05858	0.424713	-0.748873	-0.567678	-1.43645	-0.580197	-0.4612	-1.87352	0.303157	1.73727	0.484623	0.0465495	-0.604474	1.4166	-0.476799	-0.236884	0.299317	1.06948	-0.309207	-2.44513	0.541202	-1.28186	1.24006	0.244429	-0.785348	-0.202617	0.183399	0.9716	-1.80552
pos_57	1.34225	-0.384923	-0.946325	0.827306	-0.544385	1.68532	1.10738	0.147838	0.624485	-0.944723	-0.397222	0.076909	-0.752752	-0.606412	-0.626051	0.137026	-0.403233	0.101372	0.196709	0.325555	-0.285813	-1.11384	0.844015	-0.572765	-1.38029	1.02807	-0.922109	-1.33157	-1.44461	0.310946	-0.149306	1.32249	-0.941908	-1.34485	-1.33849	0.113054	-0.700065	-1.75368	0.573129	0.702007	0.901993	0.506609	0.114595	-0.682108	1.03936	-0.296447	-1.10087	-1.2865	-1.07014
pos_60	-0.792258	-1.36215	-1.88633	-1.0992	-1.14199	-0.94056	-1.03909	-0.970538	1.31485	-1.46752	-0.940777	-1.20305	-0.495844	-0.435576	0.594623	-1.05789	1.12121	0.592199	-1.53134	-1.90008	0.679722	2.15784	-1.56516	-0.636606	-1.58355	-0.577715	-0.341361	-0.935408	-0.838112	-0.0873445	-0.705073	-0.49499	-1.42366	-0.463492	-1.4105	-0.196159	-0.992842	-0.979547	-1.17844	-1.1034	-0.149903	-0.641893	-1.19126	-1.32494	-1.28384	-1.46436	0.0783143	-0.556065	-0.790051
pos_61	-0.686901	-1.33904	-1.76413	-1.00902	-1.44158	-1.04042	-1.15763	-0.941241	1.29203	-1.57848	-0.880451	-1.17183	-0.511601	-0.412116	0.615802	-1.03772	1.11107	0.62006	-1.5547	-1.96269	0.69518	2.07315	-1.46886	-0.582959	-1.46981	-0.542474	-0.272034	-0.87808	-0.843122	-0.172037	-0.662043	-0.574892	-1.52732	-0.494093	-1.41805	-0.135789	-0.900282	-0.916345	-1.13878	-0.93991	-0.178359	-0.646874	-1.34322	-1.83734	-1.19743	-1.46114	0.103113	-0.527564	-0.738723
pos_62	-1.20679	1.79132	-1.69059	0.04319	-0.59475	0.96292	-0.447665	-0.551729	-1.39287	0.87895	-0.581738	2.25546	-0.688056	-0.41948	0.817817	1.25581	-1.11965	-0.400231	-1.08116	-0.408906	1.59646	2.60511	-0.448923	-0.435466	0.856372	-0.363325	-1.39865	-0.02473	1.26858	-0.719275	-0.983646	-0.342763	1.33791	-0.156882	-1.46361	1.55183	-0.953016	-0.729187	-0.597949	-0.260368	-0.275938	-0.473784	-1.16002	-0.412659	1.6063	-1.11184	-0.433092	0.69686	0.88516
pos_63	-0.0960702	1.61789	-0.539575	0.0198522	-0.196527	-0.777105	-1.35028	-1.17614	0.0701865	-1.00252	-1.02136	1.98615	-1.20585	0.100534	-1.16355	1.47043	0.275569	-1.12043	-0.00414889	0.507019	1.84611	0.062543	-0.333655	-0.111593	-0.984466	-1.14883	-0.250213	0.544873	1.69318	-1.21072	-0.966062	0.674584	1.81112	2.74586	-0.579248	-0.100624	-0.333477	-0.156964	-0.350988	-0.77462	0.131343	-1.10632	-1.06632	-0.138145	1.81613	-1.3017	-1.071	-0.944905	1.23679
pos_64	-0.0843458	1.56817	-1.07605	-0.910342	-0.915831	-0.67049	0.024297	-0.134857	-1.0515	-0.906213	-0.200114	2.09559	-1.11884	-1.16016	-1.07461	1.92071	-0.000577883	-1.02951	0.380694	0.0920424	2.04368	0.0350723	-0.356023	-0.123803	-0.887335	-0.137795	0.142278	-0.851497	1.93602	-1.12394	-0.214129	-0.490767	1.94214	3.12013	-1.16316	-0.112333	-1.11763	-1.05956	-0.241921	-0.667891	0.411889	-1.01477	-0.972937	-1.10978	1.5827	-1.21908	-0.134924	-0.170125	1.13936
pos_65	-0.739079	0.250799	-1.0718	0.409101	3.59893	2.82965	0.924305	-0.545313	1.62238	2.24885	-0.0697725	1.02612	-0.016155	-0.19506	0.0785843	0.199794	-0.599249	-0.706622	0.895876	-0.0281925	-0.73603	-1.10836	0.177661	0.44994	0.185715	1.27501	-0.198513	0.0401123	1.84942	0.388778	0.832985	0.985295	0.244317	0.554689	2.39538	0.625311	-0.530563	-0.0448499	0.417761	-0.532718	0.448021	-0.0814717	0.866742	1.75793	0.3409	-0.0654114	-0.218743	-0.00525216	0.224505
pos_67	-2.29443	-0.478855	-0.0686034	1.22575	-0.573415	0.583244	-0.0136781	0.598142	0.585443	0.106328	0.209816	-0.793999	0.554362	0.794024	0.689008	-0.142082	2.00083	-0.698404	0.536827	0.518982	-0.469182	-0.728386	-0.423357	0.031472	-2.51448	0.215172	-1.40009	-1.24579	-0.494243	1.01278	0.32083	-0.622243	0.459854	0.549094	-0.444587	-0.299152	0.634988	0.581358	-0.526283	-1.6205	0.395451	-0.859534	0.274151	0.659903	0.796127	-0.478407	0.549375	-0.198475	-0.956993
pos_68	0.010671	-1.50558	7.08486e-05	-0.388525	-0.375434	0.837081	-2.08129	-0.377404	0.156764	0.831796	0.673371	-0.547634	0.181016	-0.525972	-0.514103	-1.69611	0.251867	-0.248838	-1.27807	-0.891508	-0.275508	1.08913	-0.720677	0.5977	-0.756183	-0.574564	-0.23266	-0.608389	1.51734	0.196856	1.24746	0.712092	-0.933887	0.794217	0.684808	0.503016	-0.971069	-0.722872	-0.901495	-0.590123	0.426499	-0.358174	-1.7895	-1.78034	-1.59414	-1.28152	0.51256	0.589503	0.381001
pos_69	-1.12776	-0.302008	-0.759595	0.186837	0.239669	0.976105	-1.34493	0.29873	-0.0499258	-1.18052	0.226221	-0.849399	1.00793	2.16601	-0.812356	0.156565	-0.52156	-0.257816	0.29982	0.257136	-1.57555	0.271326	-0.993457	-0.289377	-0.571563	-0.041358	-0.517154	-0.941492	-0.129613	2.50127	1.51064	0.1969	-0.787626	0.350324	-0.682459	-0.12865	1.38928	0.0512773	-0.652952	-0.699297	-0.0498026	0.62536	0.181773	1.49049	0.168196	-0.181542	0.722278	-0.804584	-1.22893
pos_70	-0.75907	-0.905298	-0.479756	-0.0560086	-0.0902435	0.209825	-0.766162	-0.448322	-0.0373913	-0.937155	0.260636	-0.015532	-2.66521	-1.04137	0.480149	-1.01447	-0.456992	0.557064	-0.161074	-1.29474	-0.796497	-0.875902	-0.188547	-0.206421	-1.12828	0.535077	0.309007	-0.320157	-0.240103	-0.454952	-2.90466	-3.39842	-1.29118	-0.562698	-0.570534	0.106077	-0.337563	-0.827483	0.298344	-1.84601	-0.10738	-0.491483	-1.30007	-1.38175	-1.21391	-0.77106	0.123772	-0.0556006	0.316896
pos_77	-1.5132	-0.676945	-1.27904	0.523985	-0.384093	0.550089	1.90551	0.163766	-0.329403	1.51976	-0.317027	0.394134	0.0226586	-0.223547	0.978112	-0.215394	0.785094	-0.310642	-0.672225	0.970409	0.358933	0.0257751	-0.307527	0.456129	-1.1475	0.522205	-0.47232	-1.72641	-0.223674	-0.0918428	-1.54809	0.193541	0.0169989	0.0985424	-1.09242	-0.0906266	-1.90407	-0.353064	-0.292828	0.0525434	0.481152	0.318428	0.0972421	-3.08008	0.197386	0.238901	0.890027	-0.868567	-0.363244
pos_81	-0.277213	0.688492	-1.47796	-0.908634	-0.845802	1.55208	-0.407746	-1.32926	-0.959621	1.51572	-0.8946	1.09752	1.57698	-0.0676051	-0.145688	0.373569	-0.544318	-0.897084	-0.851666	1.62325	0.405466	0.993287	-1.16049	1.45849	1.6628	-1.11401	-1.48988	-0.562612	1.46018	1.67569	-0.724042	-0.109658	0.416913	1.89679	-1.38446	-0.614893	-0.649399	-1.3894	-1.13848	-0.556092	-0.28788	1.62476	-1.30284	-0.771573	0.578192	-0.874794	-0.262196	-0.819581	-0.183894
pos_82	-0.0412382	0.334062	0.273599	-0.224037	3.0056	2.48744	-0.620326	-0.647216	-1.19522	1.34452	0.159411	1.2918	0.541486	0.33376	-2.10249	0.570463	-0.416111	-1.9873	0.249409	-0.90814	-0.684016	-2.88293	-0.963436	0.413327	-1.07748	-0.267173	-0.515235	-0.482699	1.83199	0.711803	1.09768	0.959312	0.694591	1.10964	2.20311	1.61526	-0.510428	-0.0758083	1.01606	-2.89163	1.8023	0.352888	0.684058	1.41612	-0.460516	-0.252864	-0.510939	0.645204	0.976529
pos_83	-0.825094	-0.641162	-0.365951	-1.13148	-0.933887	0.470887	-0.880935	-0.631415	0.486611	-1.27357	0.448762	-0.474189	-1.24568	-0.135095	-0.959127	-0.549606	-0.490587	-0.721339	-1.74354	-1.09463	0.0119452	0.98856	-1.11562	1.12787	-2.83502	-0.89944	-1.17628	-1.86372	0.561073	1.48638	2.1713	0.0389403	0.103283	0.216623	1.4511	1.18317	-0.288584	-0.470229	-0.118207	-1.8102	0.843973	0.472915	-0.484428	-0.355378	-0.749608	-0.408613	0.937286	1.09529	0.83936
pos_84	-0.861501	-0.806012	-0.537841	-0.252316	-0.675723	-0.941639	-0.425825	-0.924232	-0.348562	-1.34117	-1.55967	-0.638236	-0.544494	-0.0503935	-1.53099	-0.661316	-0.757468	-1.32836	-0.566355	-0.642441	-0.876152	-1.23874	-1.00056	-0.499214	-0.726894	-0.782709	-1.22188	-1.21988	-1.43469	0.0461532	-0.417936	-1.99643	-1.06475	0.0968249	-1.37269	-1.45065	-0.501451	-1.52382	-0.56576	-2.2164	-0.294248	-0.594006	-1.36006	-0.69285	-0.58109	-0.970258	-0.406245	-1.03809	-1.42334
pos_87	-0.820416	-0.00555967	-0.593206	1.01805	-0.265997	0.989328	0.939903	1.07091	-1.52201	0.722974	0.725609	1.20026	-0.127609	0.589223	0.516436	-0.787749	-0.78964	0.366858	1.58991	1.69241	-1.54689	-3.24467	0.95344	-1.51944	1.29621	1.1451	0.994208	1.38709	0.751242	-0.359693	-1.37746	-0.665359	-0.779191	-0.1586	-1.87616	-1.19098	-0.0785588	-1.25641	1.13821	1.56962	-0.0729522	-0.71535	1.30328	0.590002	0.236162	0.114745	-2.12487	-1.45341	-1.60051
pos_88	0.728904	-1.19937	-1.51424	-0.378274	0.0665274	0.261952	-0.195893	-1.74999	-0.0913847	-0.450703	-1.24073	-0.862076	0.478813	-1.35191	-1.072	0.790205	0.575535	-0.258694	1.93185	0.168251	-1.04393	-0.257135	0.959473	0.839695	-0.384066	0.232968	-1.07252	1.00482	-0.0170528	0.456455	-0.885073	1.22871	1.03395	0.0828423	-0.922938	-0.272024	-2.02066	1.29496	-0.163457	1.30785	0.171177	-0.745212	1.98599	-0.876125	-1.83448	-0.852517	-1.22656	0.22046	-0.244502
pos_89	-2.37525	-1.13884	-0.832817	0.689944	0.0227689	0.380992	0.756552	-0.297869	0.012616	0.252057	-0.0979048	-0.840071	0.37559	-1.25848	0.0859767	-0.6996	-0.322299	-0.301649	0.945534	0.854979	-0.760724	-1.00401	-0.384473	0.869917	-0.760121	0.306816	-0.804593	-1.83302	-0.589506	-0.230935	-1.47951	1.0409	0.581983	0.128216	-2.72157	-0.35798	-1.94001	0.0807996	-0.501173	1.06463	0.637079	-0.264157	-0.694593	-1.53517	-0.27461	-0.867148	0.953364	0.34417	-0.680669
pos_93	-2.41356	-1.16806	-0.870156	0.6727	-0.0010021	0.364226	0.737407	0.673486	-0.0069684	0.221894	-0.0565063	-0.873945	0.352647	-1.28131	-1.40719	0.140661	-0.349061	-0.331163	0.92884	0.836913	0.404623	-1.02403	-0.405865	0.849383	-0.780571	0.171215	-0.825256	-1.8586	-0.615755	-0.276505	-1.49266	1.02906	0.564968	0.112011	-2.75444	-0.302242	-1.99049	-0.328527	-0.522525	1.04858	0.235694	-0.287612	-0.570665	-1.55776	-0.293487	-0.888109	0.930699	0.320865	-0.757064
pos_101	-0.861731	-1.29522	-2.33441	0.098519	-1.00878	0.013971	-0.509398	0.140843	-0.243674	-0.0437437	-0.887342	-0.539228	-0.547066	1.01916	0.16473	-1.24563	0.517027	-1.15196	-0.728952	0.120817	1.70618	1.72783	-1.16867	-0.28591	-1.52214	-0.639302	-1.7656	-0.223008	-0.880915	1.63751	0.158604	0.654914	-0.868918	0.35408	-3.00351	-0.434123	-0.272136	-1.32345	-0.861773	-0.774658	-0.663271	-1.16755	-0.563899	0.956361	-0.358162	-0.40369	-0.387027	-1.59969	-1.14098
pos_107	0.45675	-0.641273	-0.359664	0.281208	-0.196885	-0.488849	0.187233	-0.647465	0.344007	0.868622	-0.562121	-0.107599	-0.142872	2.59739	-0.889036	0.0865168	-1.13276	-0.285881	-0.534975	-0.922248	1.02959	-1.8643	0.57229	-0.0763177	-0.393269	0.000709061	-0.123319	-0.810816	0.522981	2.39803	1.44306	-2.84415	0.0245847	0.588065	-0.0502993	0.163387	0.448897	0.799896	-0.010157	-0.747785	-1.53104	0.29718	-0.943472	1.08033	0.425437	0.45099	0.317748	3.20672	1.4203
pos_108	-1.48168	1.24343	-1.63514	-0.423051	0.664702	-1.26695	1.06665	0.815842	-1.27842	-0.718091	-1.01956	1.69235	-0.986642	-0.24202	-1.09232	0.892821	0.809258	-1.21032	0.881802	-1.08941	1.0479	2.1048	-1.00863	0.831309	-1.26895	-0.881204	-1.17078	-1.31874	-1.07591	1.34831	0.810682	-1.05201	0.785458	-0.255977	0.159462	-0.630584	0.605422	-0.739257	0.718471	-1.68496	0.934746	1.03808	0.812573	0.905795	1.1056	-1.05478	0.832162	-0.818514	0.344328
pos_109	1.13406	1.31769	-0.90077	-0.878023	-1.15736	-0.57221	-0.347252	-0.701389	-1.03671	-0.401524	-1.08978	1.55398	-0.901684	-0.125331	-0.396861	1.25931	-0.866378	-1.35167	-0.194311	-0.410943	1.41542	-0.730336	-0.773053	-0.472052	-0.768689	-1.02	-1.11305	1.32619	1.31347	-0.584945	-0.261792	-0.0303043	1.03726	2.56812	0.848471	-0.921371	-0.764341	-0.987334	1.27812	1.10332	-0.719911	-0.188696	-0.594505	-0.598806	1.45388	-1.34753	-0.50763	1.05173	0.94089
pos_110	-0.886826	1.64543	-1.0975	-0.724685	-0.994387	-0.688762	0.0606002	-0.324373	-0.998041	0.126274	-0.893881	1.54168	-0.376246	0.438384	-0.310874	1.94102	0.119907	-1.25759	-0.69236	-0.586891	2.0344	-0.184639	-0.620187	-0.529947	-0.677846	-0.474097	-1.06948	-0.675728	1.54557	0.169702	-1.06041	0.224036	1.71367	3.72511	-0.407182	-0.924259	-0.52263	-0.970115	-0.407125	-0.203085	-0.672378	-0.32968	-0.503489	-0.734195	1.49055	-0.809793	-0.548833	-0.937546	0.848123
pos_111	0.45753	1.70843	-0.652955	-0.528153	-0.717448	-0.567103	-0.0641916	-0.197215	-1.468	-0.626082	-0.809294	1.80729	-0.743617	-0.356244	-0.120416	1.07162	-0.100817	-0.512699	-0.242686	-0.902893	2.1757	0.834513	-0.396005	-0.789159	-0.312511	-1.1921	-0.407674	-1.29571	-0.428125	0.685759	-0.211913	-0.487927	1.18759	-0.020886	-1.42416	-0.302076	-0.513627	-0.834596	-1.07215	-0.267005	-0.172532	0.106184	-0.75433	-0.0805575	2.45428	-1.16561	0.102556	-0.499282	0.730768
pos_114	0.207766	-1.3126	-1.74914	-0.0636812	-0.49769	0.604031	0.916491	0.815129	-1.01251	0.190674	0.522697	-0.506834	0.120136	0.697028	-0.211424	-0.791917	1.04787	-0.679588	1.23402	0.910147	-1.51742	0.263787	-1.41191	0.642723	-1.55996	-0.0820801	-1.32281	-2.73749	0.0612122	2.44746	-0.163856	-0.401895	-0.292585	0.14347	-1.69323	-0.541397	-0.742054	-0.162776	-1.08161	-2.07606	0.632488	0.223367	-0.262104	0.304378	-0.996159	0.0277855	0.209497	0.184483	-1.51943
pos_116	0.886183	-2.00867	0.538229	-1.83126	-0.279131	0.0435398	2.27992	0.970027	-1.76619	2.14811	-0.348124	-0.785323	-0.0186927	0.411235	0.211078	0.898267	-0.474097	0.233438	-0.582933	1.4536	-1.41078	-0.642095	-1.08993	-1.3368	-1.57308	-1.01454	-0.853732	-1.40905	1.04042	-0.31351	0.226948	-1.47343	0.846204	-0.880666	-1.26813	0.198183	-1.23239	-0.677596	-0.810646	0.603885	-0.412181	-1.32321	0.185431	2.36402	-0.526783	1.82601	1.16154	3.06826	0.0340944
pos_120	0.249515	-0.479228	0.0270332	0.921026	0.154459	1.54264	-0.774317	0.388047	-0.609053	0.105528	0.367283	-0.489206	0.580907	0.670614	-0.5424	-0.544015	0.249225	-1.37982	-0.0453541	-0.340354	-0.224357	-0.120082	-0.482743	0.147897	0.446083	0.254408	-0.395965	0.575703	1.30619	0.775869	-0.554488	2.29624	0.000698849	1.79851	-1.92323	-1.26925	-0.884974	-0.747729	-0.0130497	0.50936	-0.310103	1.13405	0.210948	-0.336781	0.0295755	-0.200209	-1.88615	-0.359851	-1.38234
pos_121	-1.41689	-0.168419	-1.33419	1.16145	-0.620887	0.418055	0.702684	0.0662011	-1.26309	0.863821	-0.659936	-0.718892	1.40849	2.44284	-0.605906	0.791405	-0.105308	-0.391717	0.810575	1.44951	-0.0764473	-0.0337502	0.758469	1.39856	-1.62922	1.06403	-1.00468	-1.00246	0.125837	0.679536	0.312287	-0.785	-0.622525	1.23181	-0.552575	0.530437	-1.1311	-0.278441	-0.723554	-1.44451	-0.304274	0.729607	0.752084	0.280097	0.446213	-1.33101	0.333276	0.525011	-0.796654
pos_122	0.888698	-0.110218	-0.179842	-0.583171	-0.979581	1.92504	-0.395341	0.136591	-0.789993	0.289396	0.172948	-0.574991	0.460978	0.828579	0.419273	-0.248527	-0.71562	-0.062378	-0.972725	-0.286544	0.257504	1.19106	0.47263	1.25855	0.881351	-1.07535	-1.44501	-0.618883	1.51353	-1.05693	-0.0488167	1.20883	-0.17504	0.519902	-0.662447	-0.77658	-0.0286831	-1.18144	-1.1333	0.0808705	-1.5839	0.708254	-0.560407	0.491562	0.300432	0.401596	-0.0912885	0.337529	-0.0896508
pos_123	-0.0979558	-0.510172	-0.523352	0.248296	-0.126374	1.44032	-0.303312	0.0848419	-1.90205	0.385766	-0.21557	-0.157198	0.72004	0.451649	-0.675051	-0.0472978	-0.572152	-0.51269	-0.0809306	0.147414	-0.357515	0.300704	0.173423	0.195196	0.537525	-0.480724	-0.35258	0.406196	0.920358	-1.69563	-1.15398	1.20846	-0.239724	0.17182	-1.6241	-0.601642	-0.678692	-0.977998	-0.363781	0.356484	-1.09225	0.31879	0.198481	-0.527075	-0.315006	-0.158565	-0.362261	-0.279237	-0.756113
pos_124	-1.38056	0.314466	-0.361984	-0.321146	0.0366387	2.47165	-0.630124	0.0524755	-0.424139	-0.522464	-0.455121	-0.637495	0.796737	0.665227	0.0604142	0.170124	-0.599676	-0.185267	-0.105443	0.138717	0.678784	0.427426	0.0243545	2.15201	-0.573245	-0.518742	-0.455626	-1.41055	2.24497	1.61651	1.93452	1.24388	-0.0570354	1.24502	-0.256209	-0.345432	-0.648426	-0.466874	0.100954	-1.21273	-0.18633	0.595545	-0.412202	1.254	-0.0875142	-0.0625931	0.34829	0.496499	0.588868
pos_125	0.25294	-0.473646	0.0311229	0.921516	0.157788	1.53912	-0.766634	0.389378	-0.607726	0.109344	0.369147	-0.485929	0.58119	0.669983	-0.537796	-0.537986	0.250268	-1.37792	-0.0409775	-0.33638	-0.221872	-0.113917	-0.476395	0.144872	0.449165	0.257404	-0.391689	0.577516	1.29919	0.773368	-0.545839	2.28922	0.00314981	1.79343	-1.92742	-1.2614	-0.879486	-0.741663	-0.00852571	0.511863	-0.303895	1.1318	0.214577	-0.332014	0.0308523	-0.19768	-1.89587	-0.35272	-1.3786
pos_126	0.681198	-0.000319112	0.209831	0.326328	0.291613	2.04691	-0.0416454	0.0150526	-1.20616	0.369316	0.195329	-0.296699	0.399105	0.92075	-0.939976	-0.119309	-0.308911	-0.435787	0.192033	0.317859	-0.0916173	1.40636	0.281187	1.49433	0.077818	-0.514328	-0.0581887	-0.357985	2.02443	-0.142181	1.37576	0.29305	0.199567	0.405778	-0.624011	-0.526244	-1.38454	-0.784794	-0.557018	-0.365136	-0.781683	0.381859	-0.272234	-0.617844	-0.339641	-0.917713	-0.601756	0.00341544	0.274843
pos_128	0.944159	-1.87408	-0.133794	-0.868808	-0.0168736	-0.913544	-0.895611	0.456548	0.660669	0.34476	-1.37367	-1.53078	-0.303228	-0.0692842	-0.493711	0.0213155	0.342558	-0.511962	-0.294204	-0.751295	1.4738	0.37678	-1.7058	-1.21111	0.716623	-0.289965	1.37402	-0.790834	1.50969	-0.413111	-0.240403	0.642222	0.671208	-0.0751592	-0.264637	-0.235723	0.20182	-1.41413	-0.862747	-0.189481	-3.12733	1.12266	-0.362016	1.38988	1.23399	1.2084	-0.999413	-1.41174	0.377799
pos_129	1.2295	0.0922894	1.06893	-0.898694	0.622965	0.921788	0.991492	0.591943	0.273866	0.297107	0.690779	-0.650176	-0.929042	-0.260905	-0.903673	-0.44235	0.490433	-0.701116	-1.20069	-0.583097	0.281448	0.11904	-0.572406	0.202894	-0.912929	-0.80467	-1.38228	-1.6961	1.29822	-1.18958	2.0674	1.47558	1.02942	0.113236	1.62791	0.661018	-0.158747	0.974613	0.109401	0.191018	0.689187	0.538087	0.427555	0.433824	0.5004	1.29179	0.957166	0.584913	0.317773
pos_130	0.236865	1.72679	-0.65752	-1.1146	-0.321685	-0.107773	0.130674	-1.2807	-1.24674	0.0615116	-0.309975	1.93423	-0.152701	0.564044	-1.26838	1.73735	0.140485	0.026976	-1.12351	-1.18708	1.66213	-1.16593	-0.107386	0.17936	-0.100132	-0.251635	-0.329439	-0.053847	1.63997	-1.31456	-1.07504	0.849999	1.71312	1.15909	-0.696359	-1.04534	-0.161645	-0.0410332	-1.21727	0.535902	-1.19604	-1.21235	-1.17319	-0.26453	1.88925	0.060463	-1.17777	0.0990356	1.23774
pos_132	0.680799	0.877425	0.581185	0.195801	2.19522	2.00049	-0.00371937	0.0493623	0.265052	1.39161	0.75673	0.808184	0.936041	-0.0158839	-0.989728	0.927549	-0.233694	-0.759621	0.794809	-0.0829829	-1.06862	-1.32822	0.27072	0.391723	0.589499	0.473317	0.424868	0.316738	1.60281	-0.0703472	1.26747	1.42702	0.840394	0.257014	1.6208	1.69224	0.031437	0.592667	1.29416	-0.18183	1.70487	0.417063	1.07464	1.47803	-0.945883	0.571264	-0.197029	1.16771	1.21494
pos_133	-1.61753	-1.05713	-0.350537	-0.0817041	0.635308	-1.00223	0.586739	-0.206056	0.199788	-1.04975	0.585512	-0.629764	-0.789271	2.50833	-0.692745	-0.772115	0.000426543	-0.337695	0.110391	0.158454	-0.731655	0.217073	-0.840983	0.116622	-0.761576	-0.674689	-0.19593	-0.197983	-0.688518	2.625	1.34418	0.38049	0.119307	0.824507	-0.35986	-0.015584	1.66159	-1.31306	-0.962621	-2.62999	-1.15704	0.335264	-0.0682471	1.77947	-0.18455	-0.112147	0.739013	-1.83951	-0.86923
pos_134	0.563767	0.394045	-0.212193	0.222873	2.91757	2.53828	-0.419569	-0.595996	-0.0429258	0.926525	0.152544	0.853096	0.736869	0.807419	-0.517531	0.734939	0.840214	0.0428495	0.153407	-0.187479	0.376834	-0.0262722	-0.234045	-0.418056	-0.125954	0.874485	-0.123707	-0.362533	2.53001	-0.449621	0.890523	0.352653	0.0735971	0.34138	2.19677	1.40738	0.107672	-0.234097	1.24185	-2.29347	0.944795	-0.247053	0.177185	1.32166	-0.487483	-0.619032	-1.72625	0.364537	1.41772
pos_135	-0.167092	-0.93656	-0.177696	-0.210754	0.0879267	2.42447	-3.34828	0.179398	-1.37414	-1.66601	-0.0966963	-0.192334	-1.67879	-0.492497	-0.376288	-2.00383	-1.02807	-0.835456	-0.55208	-2.89371	-0.415433	-1.49772	-0.547081	1.69323	-0.0844315	0.566984	-0.714198	-0.0233148	1.92013	0.343667	1.62504	1.73713	-0.757859	1.67715	-0.0269026	0.123527	-0.980534	-0.0697981	0.275649	-1.01638	0.542331	1.221	-1.09061	-1.87127	-1.88429	-0.750517	0.390485	0.719162	1.00662
pos_137	-0.793977	-1.90933	-0.799571	-1.40617	-1.06145	1.60155	-2.62682	-1.78368	0.451313	-1.55532	-0.414718	-0.37278	-1.69965	-1.22031	0.651056	-1.28629	-0.011671	1.33965	-0.946971	-2.05232	-0.945309	0.451129	-0.0239097	1.00028	-1.07438	0.59304	0.580111	-0.292337	1.29829	0.183814	0.35701	0.620931	-0.608264	0.959892	-0.180017	-0.196793	-0.392878	-0.915234	-1.01186	-1.57364	0.278499	0.411661	-1.07481	-2.75701	-1.65435	-0.207772	0.262827	0.489616	0.66858
pos_140	-1.7766	-0.381261	-1.03006	1.10882	-2.087	0.932398	0.800081	-0.0869944	0.664191	1.22237	0.456625	0.197475	0.753467	-0.807796	0.48136	0.309342	0.782218	-0.639426	1.01497	0.677339	-0.363131	0.680655	-0.732034	-0.0632615	-0.709548	-0.284829	-0.293146	-0.425831	0.0657996	0.150347	-2.53007	-1.44988	-0.0770753	1.25955	-0.0992947	0.487004	-1.73775	0.790118	-2.21826	-3.80436	0.725149	0.539511	0.815888	-1.74554	0.393184	-0.0512247	0.0682128	0.411292	-0.315565
pos_142	-0.481529	-1.70092	-0.911892	0.137287	0.12989	-0.712519	-0.382419	-0.0951672	-1.26796	0.529647	0.031936	0.233229	-0.19469	1.59343	0.183437	0.147435	0.620674	-0.203849	-0.737541	0.689097	-0.0459824	0.466635	-0.277883	0.469956	-1.31215	0.213423	-1.27196	0.499104	-1.56143	2.31285	1.259	0.51141	-1.8644	1.65071	-0.642518	0.230589	0.46707	0.122559	0.0298486	-1.78812	-0.693721	-0.513551	-0.217488	0.942436	0.1881	-0.573585	-0.673537	-0.91343	-0.531159
pos_143	-0.276848	-1.34751	-1.82326	-1.13128	0.162422	0.461011	-1.14956	-0.654018	-0.442943	2.05378	0.0511563	-0.767915	-0.0705791	-0.692952	-0.798833	-0.888416	0.63975	-0.484643	-0.699573	-1.6126	0.112099	1.2932	-1.12461	1.38974	-1.14094	-0.653089	-0.376606	-1.2493	0.301231	0.224782	1.02988	1.6352	0.489449	0.87333	0.610924	0.860053	-2.12818	-0.167196	-1.0739	-0.375535	2.01048	0.404581	-1.3407	-1.68018	-1.402	-0.685224	0.68824	1.42031	0.553443
pos_146	-0.136807	-1.53626	0.0450815	-0.308433	-0.20728	0.851988	-2.04655	-0.30501	-0.205242	0.487606	0.874911	-0.489461	0.408731	-0.39512	-0.38394	-1.7867	-0.127697	-0.105356	-1.57683	-1.09811	-0.319354	1.02157	-0.780255	0.4877	-0.690827	-0.317885	-0.0464786	-0.664221	1.3021	0.00387079	0.950557	1.1142	-1.03276	0.615666	0.442355	0.126767	-1.08092	-0.821224	-0.826096	-0.273007	0.466033	-0.163616	-1.46623	-1.68604	-1.78552	-1.14789	0.138258	0.602102	0.33308
pos_148	1.80145	0.105181	3.44876	0.567474	3.10902	-1.07958	-0.923911	-0.553043	3.64405	-0.642327	-0.660795	-0.535857	-0.383394	0.181629	0.217837	-0.0967656	-0.13831	0.314053	-1.00733	-0.915474	-0.143047	1.46935	-0.725217	-1.20119	-1.02776	0.21153	-0.502112	0.532177	-0.766671	0.0837391	1.54816	0.268073	-0.739867	0.680916	0.103677	0.0939216	-0.308149	-0.885171	3.02633	-0.44166	-0.387348	-0.203583	-1.13249	0.0727465	-1.29271	-0.485368	-0.281118	-0.507854	0.543035
pos_150	0.507151	-0.0149884	0.94772	1.15033	1.19431	-0.0861087	-0.751152	0.613998	-1.1946	-1.38448	1.06505	1.11401	-1.40347	-0.866285	0.823584	-1.27585	-0.279971	1.22432	1.17234	0.774075	-0.532088	-1.53768	0.87778	-0.739727	0.880491	1.20539	0.996743	1.20267	0.177212	-0.869697	-3.45898	-0.785041	-0.0478786	-0.293145	-0.0808454	1.09227	-0.489116	-0.24951	1.34895	0.154352	0.578161	-0.210225	0.362062	-0.413072	-0.500116	-0.0909527	-0.319493	0.361831	0.727598
pos_151	0.097931	0.63304	-0.644276	1.10008	1.74977	1.35923	0.1758	-0.138638	0.204183	1.55642	-0.153951	0.692296	0.612281	-2.15423	-1.8307	0.617159	0.834626	-0.683025	0.454717	-0.395621	-2.06481	-1.68179	-0.641612	1.02807	0.495447	0.647428	-0.196662	0.501861	0.866376	0.421586	0.616519	1.81608	0.460781	1.40268	1.58629	1.18133	-1.93709	0.0575836	0.594405	0.438724	1.2047	0.227296	0.716204	-0.0414407	-0.509591	-0.102614	0.585677	0.229937	0.296392
pos_152	-0.749384	0.922218	-1.39654	0.24677	0.544629	-0.367316	0.601241	-0.985498	0.942873	0.4257	-0.0078705	1.55071	-0.675735	-0.30632	1.14468	0.221536	0.328525	1.84828	0.672025	1.31713	-0.383392	0.780698	1.19804	0.608566	0.0303255	1.01145	1.24186	0.908775	-1.69939	-0.604132	0.918156	-0.947936	-1.08377	-1.69964	0.0684281	0.644755	0.0948718	-0.0702917	0.624796	-3.79772	-0.152549	-1.92846	-0.348357	-1.75982	-2.28942	-1.0941	1.08697	-0.82303	0.235345
pos_154	-1.42721	0.108919	-1.06607	0.705947	0.813891	0.284753	-0.279741	0.828556	0.0691053	-0.251369	0.0667372	-0.417928	0.0476994	-0.0649777	0.391274	0.385942	0.772574	-0.521559	-0.179498	0.535448	-1.65122	0.232691	0.301449	-0.125659	-2.64829	-1.3402	-0.196953	-1.14891	0.010648	-0.248218	-1.12259	1.39237	-1.60383	0.389455	-1.07924	0.586886	-0.972533	0.603674	0.256869	2.27771	0.221829	1.74324	0.040666	-0.902801	0.416041	-0.582956	-0.167315	-0.537777	-0.939659
pos_158	-0.939611	-0.18449	-1.47808	-2.42444	-0.829003	-0.769228	-0.828688	-0.558303	1.31238	0.0895494	-1.34051	-0.0782238	-1.9803	-0.544137	0.895986	-0.827099	0.269821	1.39513	-0.460283	-0.869156	0.231789	1.56124	-0.112878	1.03783	-1.46741	0.13682	0.957191	-0.543102	-0.743702	-1.46467	1.90054	-0.0368711	-0.654781	-1.60206	0.239366	2.14788	0.177731	-0.770129	-0.562455	-1.66926	0.425204	-1.13672	-0.532552	-0.66292	-1.05457	-1.49842	1.63019	0.873392	1.50374
pos_159	-0.268524	-1.76028	-0.137799	1.472	0.504342	-0.00598581	-1.46816	0.472966	0.526621	0.944391	0.597909	-0.211418	0.113179	1.01013	-0.0219038	-0.906763	2.69537	-1.48194	0.434273	0.744058	-0.625172	-0.430646	-0.966687	-0.894837	-0.679866	-0.257527	-0.0621803	-2.04724	0.0610404	0.446139	0.254721	-0.0609895	-0.730224	0.911508	-0.855149	-0.855064	0.100649	0.759554	-0.557718	-1.47258	0.0769238	-1.60676	0.15659	0.0354027	-0.6592	0.0932245	0.426059	0.204894	-1.05818
pos_160	-2.31298	-1.06966	-0.442338	1.5392	0.766088	0.912196	-0.318207	0.180248	0.852315	0.374143	0.911336	-0.775885	0.642809	1.53035	-0.359639	-0.602469	-0.055609	-0.741496	1.08541	1.27299	-0.622949	-0.399156	-0.706538	-0.0101179	-1.76131	-0.203242	-0.568033	-1.23505	0.0187113	1.87036	0.48261	-0.274257	-0.517487	1.1972	-0.0556031	-0.398504	0.349428	0.669728	-0.299906	-2.61931	0.468082	-0.97991	1.19835	1.0212	-0.892322	-0.155071	0.56607	0.961791	-1.68205
pos_162	-3.01065	-0.310059	-0.660252	1.2593	-0.351079	0.125746	-0.489652	0.774236	-0.484509	-0.0401055	0.307486	-0.567493	0.010721	0.87841	0.954411	-0.389406	2.50336	-0.65677	0.328178	0.502898	0.255175	-0.227131	-0.918851	0.525554	-1.61783	0.465121	-0.406773	-1.82907	-0.0894358	-0.522263	0.287752	0.137032	-0.133613	0.307558	-1.10383	-0.587526	-0.431189	0.49231	0.0657147	-1.23656	0.546244	-0.490724	0.395346	-0.296914	0.0490798	0.720983	0.104179	0.361268	-0.338619
pos_165	-0.899519	1.32185	-1.57877	-0.797194	1.94032	-0.279562	0.118206	-0.969968	-1.14899	1.61455	-0.973624	1.51827	-0.403216	-0.284741	-1.09553	1.4185	-0.139482	-0.74151	0.624949	-0.260694	1.61831	-0.307759	-1.31082	-0.138283	-0.748352	-0.943425	-0.781907	-0.711787	1.61672	-0.432095	-0.703681	-1.67454	1.42127	2.8285	-0.835475	-1.0053	-1.34492	0.0683858	-0.114475	0.369305	0.701514	-0.828896	-0.697904	-0.600464	1.76662	-1.3455	-0.0371132	-0.113403	0.623935
pos_166	-0.284006	-0.758232	0.204597	0.607396	1.69263	0.547669	1.06664	1.16253	-0.782875	2.34436	-0.688725	-0.585629	0.71126	0.65521	-1.18546	-0.160348	-0.923606	-1.55376	0.0974132	-0.8308	-1.39728	-1.83871	-0.693485	-0.681512	-0.221476	-0.46118	-0.937334	-0.139569	0.383833	-1.03298	-1.32185	0.792102	1.99574	0.278659	1.26295	-1.2294	-0.71005	-0.899588	-0.803437	-0.863852	-1.34551	1.34284	-0.252022	1.43902	-0.244544	0.649576	-1.43723	-1.58821	-1.25889
pos_168	-1.81645	-0.22978	-1.59789	0.562746	1.11821	-0.233822	1.38822	0.628448	0.262639	0.803919	0.299604	-0.875507	0.132203	-0.0747201	0.291354	-0.57973	0.488069	-1.79689	-0.414612	-0.203594	-1.40105	-0.734938	0.177423	-0.595668	-0.606975	0.495193	0.54711	-1.8818	-0.00328687	-0.302793	-1.16828	-1.26111	-0.344414	1.18268	-1.72878	-1.18597	-0.950383	-0.674982	-0.0861375	-0.682921	0.265059	-0.440419	0.953439	-1.62669	0.125893	-1.62391	0.290867	-0.71193	-1.11971
pos_170	0.407308	-0.801886	-0.0662323	-0.630785	0.0581012	1.67197	-0.930227	-0.571707	1.1938	-0.618764	0.410183	-0.310684	-0.95195	0.23943	0.344572	-0.365895	1.02949	0.311313	-0.523214	-1.08705	0.212592	1.57918	-0.149733	1.7017	-0.318844	0.607191	0.501098	-0.342066	1.78967	1.38355	2.64966	0.711644	0.111364	0.875616	1.22225	2.12731	0.587951	0.13364	-0.404779	-0.580282	2.04643	0.75709	-0.541918	-0.326837	-0.435229	-0.116895	1.24712	0.997246	1.85666
pos_173	-0.436244	-1.3789	-1.77763	-1.01325	-1.23313	-0.907842	-1.18974	-0.955861	1.06106	-1.42203	-0.89107	-1.2254	-0.513078	-0.470886	0.573068	-1.23278	1.05591	0.447123	-1.52981	-1.79307	0.604673	1.8527	-1.54611	-0.776275	-1.4927	-0.495509	-0.189153	-0.982	-0.933381	-0.318135	-0.633256	-0.327991	-1.65389	-0.547264	-1.13976	-0.0358607	-1.01752	-0.990445	-1.14298	-0.884004	-0.139977	-0.807767	-1.43605	-1.76131	-1.49557	-1.58848	0.0688505	-0.586433	-0.710057
pos_174	-0.371547	-1.38813	-1.65152	-0.943179	-1.56683	-1.09371	-1.23056	-0.885578	1.05169	-1.63491	-0.843533	-1.2298	-0.47041	-0.445773	0.588988	-1.21355	1.04328	0.468118	-1.54289	-1.7706	0.620514	1.80235	-1.533	-0.775604	-1.46	-0.458202	-0.131836	-0.939926	-0.919563	-0.269192	-0.579334	-0.346262	-1.66905	-0.566294	-1.29125	-0.00371487	-0.954506	-0.937513	-1.17157	-0.836675	-0.117978	-0.76687	-1.42598	-1.90215	-1.44751	-1.55826	0.0970825	-0.527681	-0.66163
pos_176	-0.553136	-0.51325	0.0542072	0.876189	-0.317657	0.593609	-1.17626	0.791048	-1.28558	-0.273639	0.0766211	-1.21563	0.924855	1.54885	-1.5541	-0.861967	-0.570941	-0.510916	-0.315246	-0.511964	-0.604115	-0.493561	-0.983526	-0.163305	-0.397425	0.166055	-0.74258	0.418492	0.259633	-0.914994	-2.02324	0.843146	0.152769	0.801393	-1.89182	-0.483774	-0.294577	-0.582799	-0.040177	-0.330757	-2.3218	0.572379	0.0379146	-0.665865	-0.0417377	-0.778383	-1.63459	-1.53766	-1.66338
pos_177	0.475649	-0.699684	0.079529	1.08379	-0.0937052	0.519663	-0.915006	0.667237	-1.46245	-0.285591	0.315755	-1.08042	0.752298	1.05395	-1.26509	-1.05586	-0.343688	-0.727046	-0.180622	-0.783749	-0.621832	-0.831207	-0.894379	-0.280975	0.347638	-0.0231942	-0.429389	0.947239	0.629513	-2.41489	-2.08125	1.45915	0.0947465	0.615687	-1.51895	-0.659411	-0.436454	-0.45651	-0.220511	0.295913	-1.16122	0.503585	0.295157	-1.01084	-0.000715429	-0.378033	-2.97837	-1.35619	-1.66014
pos_178	-0.149236	-1.41595	-0.0476966	-0.454745	-0.260503	0.903556	-2.41522	-0.284072	0.0838737	0.791877	0.656988	-0.429112	0.277237	-0.547947	-0.473308	-1.69777	0.276145	-0.177955	-1.30455	-0.998132	-0.144562	0.996454	-0.592262	0.686856	-0.85493	-0.525423	-0.244783	-0.652339	1.36361	0.269022	1.19499	0.480849	-0.825152	0.774097	0.541578	0.395079	-0.888266	-0.772809	-0.731749	-0.63199	0.488411	-0.196975	-1.96176	-1.80576	-1.61619	-1.1581	0.569367	0.55383	0.377457
pos_179	-0.451023	-1.13435	-0.361182	-1.10502	-0.772765	0.260346	-2.02128	-0.950716	0.423962	-0.124918	0.15007	-0.315404	-0.381203	-0.665408	0.169883	-2.03502	-0.0504431	0.569644	-1.86466	-1.39816	-0.169698	0.853481	-0.255981	0.545177	-0.822886	-0.148136	-0.0748027	-0.643922	0.641662	-0.782975	0.57063	1.13617	-1.06222	0.521546	-0.439296	0.048352	-1.09179	-0.689824	-0.590477	-0.389561	-0.296285	0.244981	-1.01138	-2.10197	-0.94828	-1.16109	-0.0849807	0.0595047	0.312185
pos_180	-0.145315	-0.572429	-0.203458	0.100965	-0.25146	0.186096	-2.25665	-0.679187	-1.02771	-3.00496	0.845081	0.718335	-1.45863	-2.1737	-0.0606044	-0.57905	-0.139864	0.143163	-0.112064	-0.839971	-0.499337	-1.13493	0.176076	-0.0255085	0.12302	0.956072	0.99986	0.34311	-0.407856	-0.394855	-0.682773	-1.97828	-0.87802	-0.918433	0.0040229	0.850973	-0.528457	-0.199025	0.650505	-0.945663	0.379557	-0.686249	-0.0370745	-3.01751	-1.21042	-0.765686	0.154077	0.420674	0.438097
pos_181	-0.913925	-0.979542	-1.06275	-0.513236	-1.61569	-0.750037	-0.228793	-0.804258	-0.186428	-1.79944	-0.699037	-0.567062	-0.972022	0.272529	-0.917974	-0.914347	0.491898	-0.44281	-1.4464	-0.88516	0.454735	0.647088	-1.54161	-0.550292	-2.65579	-0.588932	-0.707924	-0.773391	-0.789841	0.320025	-0.767095	0.210212	-1.06834	0.225605	-1.47573	-0.547683	-0.946515	-0.777217	-1.07459	-1.4428	-0.886868	-0.234299	-0.954652	-1.64512	-0.702697	-1.46256	-0.18134	-0.696955	-1.08375
pos_182	-1.97637	-0.652893	-0.643458	-0.693936	-1.10189	0.124217	-1.15552	-1.34639	0.295706	-2.17484	-0.154385	-0.322966	-1.22317	-1.0671	-1.0592	-0.738224	0.0141013	-0.264019	-1.14099	-2.27265	0.0638666	0.859643	-0.0908441	-0.0853476	-0.818068	-0.310277	-0.670765	-2.10923	-0.628441	-0.339613	-0.752579	-1.67662	-0.287264	-1.94975	0.113261	0.922503	-1.6114	-0.943535	-0.507601	-0.00328251	0.140002	-1.22509	-2.25486	-2.41897	-1.03836	-0.0923184	0.437963	0.291597	0.664049
pos_183	-1.10918	-0.579051	-0.454278	0.58206	-0.260617	2.22936	0.374657	0.0865888	-0.556779	-0.303542	-0.554053	-0.480283	-0.367131	0.126893	-0.690248	-0.780817	-0.324993	-0.202534	-0.616642	-0.0565475	-0.339818	-0.261122	-0.337454	1.13999	-1.32319	-0.130048	0.0378759	-0.194237	0.962902	0.978658	-0.609302	3.36979	-0.385327	2.36397	-1.1801	-1.24327	-0.969857	-1.18238	-0.479749	-2.12891	-0.890344	2.39637	-0.815418	-0.569552	-0.689445	-1.05133	-1.04345	-1.23682	-1.02726
pos_184	-0.241987	-0.130845	-1.95962	0.870599	-1.17432	0.210502	-1.16615	-0.587332	0.446483	-0.169044	0.0496848	0.425698	-1.15715	0.0709672	-0.05236	-0.806549	-0.0731886	0.152545	-0.174372	-0.307229	0.00117105	0.756401	-0.299877	2.09465	-2.554	-0.979299	0.136138	-1.82366	1.34254	1.00378	1.04491	1.08115	0.912867	0.0637797	1.49219	0.372396	0.0660305	-0.868698	-3.31135	-1.69311	-0.548218	-0.791612	-2.3109	0.324874	-0.0360858	0.75049	1.91121	1.39358	1.47225
pos_185	-0.604488	0.0302861	-0.218684	-0.453353	2.08339	0.706986	-1.6782	-0.585029	-1.09564	2.31171	0.341425	0.978766	0.193002	-0.370495	-0.18482	-1.52103	0.131329	-0.0726571	-2.07578	-1.16359	-0.0731054	0.85794	-0.900621	0.418006	-0.897474	-0.143816	-0.262104	-0.770702	0.880951	-0.325802	1.01558	-0.577726	-1.2628	0.391719	0.596543	0.275542	0.608039	-0.801637	0.985836	-0.708775	0.199249	-0.259765	-1.91168	-1.60991	-1.54977	-0.874415	0.500979	0.313568	0.539666
pos_187	0.243162	-0.447259	-0.0503136	0.207079	-0.895725	-1.50002	-0.901216	-0.555697	0.699756	-0.814146	0.255781	-0.180756	-0.570918	-0.455318	1.03843	-0.606243	0.823789	0.959669	-0.128547	-1.45293	-0.101263	1.27794	-0.0192089	-1.57179	0.533494	-1.53833	0.95578	0.588676	-1.18584	-2.14472	-0.868182	-0.80954	-1.82911	-0.768927	-2.57844	-1.06979	-0.250577	0.172453	-0.153529	0.589359	-0.431131	-1.58489	-0.184084	-1.80981	-0.847132	-0.324762	-1.44784	-2.52877	-0.490845
pos_188	0.124502	-0.599232	-0.208468	0.047	-0.975025	-0.676236	-1.0168	-0.588046	0.58681	-1.15412	0.161562	-0.324394	-0.707939	-0.479515	1.02208	-0.687981	0.687232	0.813193	-0.254009	-1.01671	-0.191635	1.10384	-0.0281112	-1.76366	0.40838	0.787002	0.951385	0.432433	-1.25381	-2.30866	-0.901953	-0.969323	-2.01484	-1.02751	-2.67027	-1.07754	-0.288573	0.0167224	-0.270479	0.378505	-0.524775	-1.79564	-0.262057	-1.84261	-0.930355	-0.349874	-1.7734	-2.74265	-0.563746
pos_190	0.0782699	-0.734631	-0.286499	0.469265	-1.1838	1.09314	0.0593268	0.216961	-0.338466	0.861746	0.757998	1.22372	-2.04634	0.383204	0.986757	-1.672	-0.119388	0.906098	0.967966	0.0382345	-0.163162	-0.271378	0.881065	-1.14779	1.06083	1.52429	1.46978	1.28192	0.899712	-2.12136	-1.54761	-0.357079	-1.1795	-0.0326132	-2.42386	-1.74254	0.223517	-1.91044	0.208314	1.26736	-1.31325	-1.25373	0.713676	0.396971	0.726164	0.610637	-2.77365	-2.55681	-1.52631
pos_191	-1.01084	0.97631	-2.35816	-0.0572804	-0.922198	-0.44821	0.802577	0.14198	-1.96089	0.585737	-0.960018	1.74851	-0.577863	0.349166	-0.491019	0.863435	0.172669	-1.72376	-0.0051175	-0.0117436	0.950454	-1.61002	-0.551165	0.646784	-0.211335	-0.673442	-1.67826	0.464386	0.861651	0.789159	-2.00869	-0.0156726	1.07783	1.19689	-1.86415	-1.3078	-1.12865	-0.25784	-0.148534	-0.0467129	-0.224206	0.330449	-0.218748	-0.909967	1.64153	-0.711893	0.037286	-1.51116	-0.485317
pos_194	-0.515816	-0.968333	-1.938	-1.04622	-0.564617	-0.456243	0.191892	-0.0605493	-0.904496	-0.783548	-1.12588	-0.698454	-1.08742	0.678025	0.518226	1.00407	1.49355	-0.628552	1.10014	-0.982398	-0.258141	-0.302705	-0.838586	-0.451181	-0.706392	-0.649166	-1.53497	-0.73124	-0.778475	0.919299	-1.80301	0.38527	0.90148	1.82794	-2.92192	0.265264	-1.78003	0.154591	-0.976188	0.0994196	0.503442	0.406223	-1.09245	-1.89072	1.10254	-0.410041	0.916075	-0.922837	-0.379426
pos_198	0.0982117	-1.11272	-0.341915	-0.350641	0.609422	-2.18013	-1.07224	-0.522125	1.43603	-0.334208	-1.07402	-0.355085	-1.8475	-2.66139	0.88606	-1.08029	-0.118543	1.44254	0.083768	0.0559273	0.0930948	1.85641	0.0732208	1.03521	-0.179121	0.335338	0.978747	-0.0971734	-1.86059	-1.20205	2.04318	-1.1565	-0.556912	-1.71794	0.130071	2.39123	0.33886	-0.0327751	-0.393487	-0.39996	0.54819	-2.18407	-0.234239	-0.355775	-1.26198	-0.798069	1.71461	0.983953	1.48861
pos_199	1.06449	-0.0945103	-1.78897	-0.230058	-0.299858	0.419774	0.293743	-0.227974	-0.0767191	0.281797	-0.1486	-0.239528	0.291157	-1.21676	0.507008	-0.0492189	-0.254774	0.110574	-0.980768	0.9418	0.764591	-0.61998	-0.776941	-0.158136	-1.10232	-0.396909	-0.700332	-1.2137	-1.62822	-0.289119	-1.05918	1.1587	-0.675043	0.000291887	-1.90703	-0.651013	-1.10909	0.150255	-0.517047	1.49385	0.110154	-0.393316	-1.18355	-0.440571	0.745505	0.0970145	-0.591318	0.760546	-0.620286
pos_207	-0.470453	1.75762	-0.980451	-0.526856	-1.1558	1.36442	-0.301133	-0.628893	-0.666777	-0.746214	-1.2062	2.15984	-0.57372	-0.249101	-0.589317	1.33164	0.878352	-0.508565	-0.968427	-0.241723	1.55222	2.34052	-1.0798	-0.337914	-1.02897	-1.21802	-0.979514	-0.382303	-0.155547	0.216074	-0.351529	1.46791	1.29474	-0.0566002	-1.17999	1.34029	-0.283169	-0.640333	-0.988446	-0.340925	-0.874104	-0.654565	-1.09274	-0.665623	1.55934	-0.6238	1.1742	-1.17605	0.979361
pos_209	0.552837	0.394901	0.263668	-1.27167	-1.44431	0.83449	-1.28127	0.746103	-1.4464	0.830923	-1.09418	0.484418	0.839127	-1.20729	-1.211	0.0423884	0.782862	-1.45103	0.867154	0.985259	0.308203	0.784616	0.610716	-1.16165	0.800211	0.743754	0.629757	0.763197	0.29377	1.13961	0.66695	1.32523	0.304814	1.21351	0.30684	-1.36779	-1.50579	-1.41275	-1.46667	1.06122	0.925645	-1.27129	0.838866	-1.11366	0.50417	-1.59042	-1.36624	0.621762	0.160088
pos_210	-0.271914	1.92151	-0.74244	-1.21416	-1.21946	-0.982425	0.10516	-0.320715	-0.126378	-1.21017	-0.383762	1.75383	-0.22145	-0.118155	-0.361455	1.67406	-0.190982	-1.32929	-1.22336	-1.28896	1.78882	-0.1341	-0.375219	-0.310035	-1.19193	-0.323553	-0.403849	-1.1573	1.71936	0.00564085	-0.443541	0.530504	1.69208	3.17082	-0.782523	-1.14268	-0.534213	-0.355876	-0.446592	0.153302	-0.0645895	-0.222992	-1.27463	-1.40684	1.92554	-0.534617	-0.274542	-0.377228	1.35099
pos_214	0.579537	0.0586573	1.48411	1.10068	0.984455	0.299831	-0.915884	0.723614	-0.287922	-2.44332	1.35238	1.30551	-0.357647	-0.21298	1.09117	0.193237	-0.0858332	2.41744	1.40571	1.17996	-0.344593	-0.892439	1.56241	-0.456671	1.53193	1.46628	2.44111	1.41683	0.817395	-1.68994	1.28931	-1.39215	-0.786876	-1.36924	-0.807947	0.525905	0.796576	0.442637	1.0471	0.260879	0.507294	-1.63433	0.807312	-0.331411	-0.405972	-0.229746	0.529329	0.324623	1.45088
pos_218	0.00502169	-1.8027	-1.34849	-0.821467	-1.63659	-1.05746	-0.232178	-1.04326	1.78137	-1.18877	-0.916116	-0.815344	-1.89042	-0.80188	1.07366	-1.97087	1.27482	0.376043	-0.584948	-0.247891	-0.0870895	2.08963	-0.0974197	-0.629156	-0.208024	0.237585	0.282234	0.0409282	-0.502945	-1.22003	0.205596	-0.894032	-0.612047	-0.797388	-0.758622	0.0230562	-0.0670106	-0.270565	-0.23922	0.845181	0.262964	-1.63092	-0.0876712	-1.74963	-1.71061	-0.776392	0.50812	-0.178544	-0.596371
pos_219	-0.991019	1.71003	-0.98869	-0.13512	-0.892629	-0.246041	0.32725	-0.483799	-0.697891	-0.692424	-0.382477	1.9412	0.160516	0.459699	-0.00301194	1.7042	-0.0903156	-0.593576	-0.486797	0.0787909	1.73527	-0.0580722	-0.292911	-0.210394	-0.700834	-0.290616	-1.89388	-0.123797	1.67896	0.310878	-0.623797	0.586128	1.73263	1.17473	-1.09454	-1.78741	-0.657668	-1.10802	-0.164432	-0.412132	-0.243296	-0.0102208	-1.93251	-0.535563	1.95056	-0.288307	-0.228498	-1.79761	1.12388
pos_221	-0.623328	-1.3327	-1.71872	-0.933214	-1.60281	-1.33892	-0.984772	-0.865105	1.00897	-1.26284	-0.979182	-1.54588	-0.569413	-0.241369	0.669417	-1.12491	0.980155	0.51084	-1.80407	-1.99752	0.688125	1.63732	-1.77627	-0.540866	-1.73095	-0.411254	-0.284953	-1.14176	-0.928947	0.0493966	-0.823735	-0.275536	-1.06495	-0.430391	-1.66332	-0.0488433	-0.914628	-0.848781	-1.22159	-0.665123	-0.08071	-0.513457	-1.63837	-1.77079	-1.23711	-1.45831	0.161887	-0.524378	-0.755791
pos_222	-0.25926	-1.10833	-1.62801	-0.827174	-1.91239	-1.45805	-0.960207	-0.630729	0.942067	-1.8878	-0.718561	-1.51852	-0.416616	-0.232165	0.59901	-1.02276	0.992396	0.45586	-2.03112	-2.15533	0.643007	1.61946	-1.60111	-0.671686	-1.77505	-0.227049	0.0507072	-1.04732	-1.03953	-0.0900398	-0.740776	-0.431155	-1.7252	-0.561256	-1.62813	0.162627	-0.646179	-0.592598	-0.942282	-0.374273	0.0192523	-0.628019	-1.58651	-2.12991	-1.20794	-1.46003	0.280853	-0.276289	-0.524886
pos_223	1.64507	1.24486	0.576518	1.05331	1.18206	0.13462	1.34863	1.38186	-2.18038	0.712195	1.02645	1.35668	1.08734	0.328979	-1.14038	1.011	0.240679	-0.721934	0.658162	0.83402	-0.277495	-0.857748	0.732026	-1.384	1.1528	0.544374	1.02492	0.987813	-0.862777	-1.25857	0.258297	-0.780297	0.286098	-0.242201	0.218473	0.830896	0.805808	1.07012	1.15449	1.50799	0.556386	-0.333183	1.58906	1.14268	0.45794	0.679924	0.91721	0.715459	0.513461
pos_225	0.352785	0.29317	1.04818	0.856634	2.01555	0.931199	0.91175	1.79268	-1.00529	0.214397	0.582731	0.82197	-0.438689	0.24229	-0.609888	-0.681347	-1.91322	-0.559467	1.6127	1.28941	0.54339	-1.86318	0.374972	-0.620671	1.18118	-0.487861	-0.701518	0.939074	1.79097	1.21403	-0.902745	1.05373	1.24307	-0.926606	-0.559932	0.171456	-1.06467	0.679214	1.11549	0.827872	-0.707505	0.825805	0.928483	0.739717	-0.469452	-0.0522224	0.230113	0.551235	0.0974087
pos_226	-0.959936	0.422168	-0.808079	1.01423	-2.75926	0.375421	-0.589242	0.546252	0.0308432	-0.516819	-2.2152	0.394192	-1.02054	-0.586864	0.517105	-1.15575	0.231084	0.381729	0.72373	0.0329361	-0.0680939	0.281988	-0.16691	2.27354	-0.289119	0.0463882	0.600231	-1.81527	1.43068	1.6117	1.53219	-0.982118	0.536227	-1.00223	1.49386	0.348396	-0.0563062	-0.0889308	-0.236001	-0.940095	-0.153356	-0.634336	0.157308	-0.30008	0.685888	0.251727	1.75338	1.37173	1.43106
pos_227	-1.39667	0.118827	-0.757425	0.757853	0.375298	-0.39652	-0.464105	0.561684	-0.822899	-0.0977115	0.541592	0.341327	-0.347109	-2.82687	-0.139534	0.868099	-0.0223007	-0.22413	0.822293	0.543269	0.835966	-0.840346	0.740987	0.186921	-0.146509	-0.282534	0.733478	-1.06134	0.40592	0.674809	0.279907	-4.26288	0.286234	-1.05935	-0.960816	-0.0275201	-0.204491	0.885496	0.715244	-0.0875381	0.0228369	-0.420385	0.462293	-0.895005	0.280225	0.088972	0.960759	-1.40653	0.140271
pos_228	-0.606794	-1.10368	-0.297351	-0.660376	-0.686505	0.162098	-1.81254	-0.499741	0.185969	0.024345	0.233973	-0.442842	-0.219634	-0.305276	0.221333	-1.47044	-0.0278884	0.516352	-1.63735	-1.01065	-0.062024	1.02353	-0.484504	0.364128	-1.21373	0.088894	0.0188875	-1.32937	0.837525	-0.809535	0.46076	1.07452	-0.949744	0.275269	-0.238218	-0.318633	-1.17871	-0.945104	-0.38689	-0.795154	0.147105	-0.274491	-1.30309	-1.73424	-1.35977	-0.767647	-0.159731	-0.200337	0.382156
pos_230	-0.861559	-1.21383	-0.851967	-0.927864	-0.774549	-1.30996	-1.71022	-1.37237	-1.26679	-0.697102	-0.800368	0.0565135	-0.692928	-1.26456	-0.873221	-1.71926	-0.290436	0.845612	-0.808312	-0.388293	-0.674303	-0.878751	0.292093	-1.00662	-0.235695	1.10852	0.949053	0.292394	0.0216059	0.142015	-0.843912	-0.486627	-2.16912	-0.150743	-0.698576	-0.479744	-0.959855	-0.693597	0.872861	-0.432916	-0.613579	-1.1125	-0.981132	-1.14721	-1.24446	-0.889478	-1.17684	-1.28296	-0.895893
pos_232	0.134933	-0.720557	-0.0195833	-0.0135755	-0.962417	0.866139	-1.69483	-0.210024	1.18104	-1.90076	0.508903	-0.612311	-1.5877	-1.2093	1.3334	-1.07757	0.492759	1.0502	-0.67537	-1.35331	0.357957	1.70709	0.199251	-0.107558	0.350112	0.618131	0.762231	-0.394977	0.276562	-0.711756	1.73788	0.358032	-0.885559	-1.51388	-0.60683	2.13159	0.285086	-0.191343	-0.506533	0.419175	1.57436	-2.21399	-0.799584	-1.3933	-0.492089	0.135518	-1.32131	-1.89785	1.54024
pos_245	-0.876579	-1.30213	-1.62437	-0.557569	-1.36253	-0.274623	-0.698614	-0.529315	-0.0117363	0.409349	-0.406852	0.235009	-0.573931	2.58121	-0.139813	-0.868452	0.156749	-1.66842	0.221629	-0.871864	-0.706334	-0.593749	-0.943512	0.362045	-0.815798	-0.182969	-1.45366	0.249954	-0.0471354	2.58263	1.90365	0.608411	-0.754339	0.801418	-1.14056	-1.14435	1.6029	-0.783768	-0.726398	-0.462244	-0.733913	-0.651142	-0.410769	1.94628	-0.666111	-0.851198	0.459411	-0.258413	-1.9278
pos_246	-0.171493	-1.22579	0.606801	0.351392	-1.7338	-0.265559	-0.52826	-0.827524	-1.44903	-1.49161	-0.0355037	-0.519556	-0.808189	0.737452	-0.85477	-1.07323	-0.240134	-1.62784	-0.829083	-0.435279	0.0424263	-1.10226	-2.04928	0.223795	-1.34494	-0.704599	-1.38436	-0.761784	-0.581372	1.33581	-0.881848	-0.545503	-1.47841	1.75276	-3.66086	-1.44979	-0.665751	-0.665002	-0.995498	-0.941199	-0.68198	0.183832	-0.965028	-0.132645	0.50294	-0.645517	-0.151829	0.182844	-1.81034
pos_247	0.76428	-0.172009	-1.67502	-1.19465	-0.84727	-0.326207	0.905609	-0.281057	-1.40927	-0.458489	-0.635825	-0.177144	-0.206867	0.449212	-0.798737	0.172434	0.997204	-0.286588	-0.368424	-0.0104934	-0.973813	-0.90392	-0.227929	-0.672992	0.607299	0.248519	-1.79288	0.486492	0.00690217	1.61077	0.598351	1.6475	-0.51348	-0.00277395	-2.75837	-1.54775	0.532039	-0.875262	-0.73734	1.21291	-0.842602	-0.285263	-0.855657	1.47848	-0.0577167	-1.23446	0.162541	-1.38178	-0.758826
pos_251	-1.62515	-1.56178	-2.0896	-1.14716	-0.713068	-0.267884	-1.18619	-0.886355	0.615805	-0.555968	-0.161661	-0.655122	-0.686755	-0.145026	-0.67586	-1.22537	0.394038	-0.72876	-1.61447	-1.50467	-0.562626	0.765078	-1.27306	0.348189	-1.65733	-0.703868	-0.992709	-1.80891	0.383684	1.17873	-0.0634174	0.70553	-0.559037	0.739296	0.241687	0.374466	-0.851944	-1.48413	-1.08457	-1.01924	1.08145	0.0942492	-1.48338	-1.2968	-1.2606	-1.47057	-0.369522	-0.259078	-0.658932
pos_252	-1.46269	-0.69848	-0.987802	-1.3248	-1.99778	-0.883892	-0.267591	-0.370407	0.872244	-1.02722	-0.754236	-0.816705	1.20928	-1.87277	0.431775	-0.587769	0.641379	1.23532	-1.15126	0.420911	-0.0429271	1.30338	-0.59843	-2.23087	0.467467	0.113687	0.150594	0.290029	-1.03754	-2.03086	0.408463	-1.32463	-1.68109	-1.6749	-2.42402	-1.16389	-0.685814	-0.369393	-0.382643	1.29111	-0.501154	-1.52066	-0.190478	-0.687033	-1.30762	-1.25057	0.166695	0.610989	-0.387819
pos_253	1.45758	0.357497	1.01192	1.19403	0.553285	-0.0833866	-0.624681	0.616483	0.973195	-0.873109	0.937565	0.676082	0.777273	0.150257	0.692656	0.785259	0.175402	2.01829	1.14716	0.9761	-0.248624	-0.295922	1.13272	-0.820843	1.77534	0.97816	2.30246	1.67704	0.374049	-1.63313	1.25564	-2.7507	-0.888959	-1.24815	-0.92971	0.594931	1.17531	1.40295	1.02003	0.690464	0.382728	-1.53122	1.32426	0.133209	-0.113263	0.206471	0.833928	0.730331	1.13587
pos_255	-0.661009	-0.13038	-2.01207	0.326258	-0.892204	-1.13017	-0.11575	-0.537306	-0.617743	-0.923838	-1.21495	-0.18792	-0.936969	2.59921	-0.0819804	-0.255961	-0.084988	-0.713355	-0.188584	1.50539	-1.04532	-0.92944	-0.837935	0.475246	0.504204	-0.283422	-0.925399	-0.593276	-0.478775	2.49472	1.85293	0.247224	-0.465778	-0.309993	-1.46467	-0.434709	1.63723	0.122563	-1.38777	-0.360362	-0.771963	-1.04325	-0.314013	1.80876	0.184876	-0.6449	0.0668723	-0.841375	-0.195462
pos_257	-0.312673	0.158503	0.266635	0.689609	-1.84696	0.101521	-2.81429	0.453449	0.824909	-0.431374	0.370292	0.188251	-0.921964	-1.07948	0.859849	-0.625238	-0.457913	0.457548	-0.246424	0.0699901	0.259886	0.217041	-1.72501	2.25111	-1.26481	0.0818077	0.348935	-0.899393	1.21213	1.35134	0.949267	-3.91858	0.806404	0.0664105	1.36686	0.0888388	-0.892645	-0.0920432	-0.547	-1.6145	-0.176947	-0.114125	0.214271	0.231601	0.528892	0.0184576	1.86033	1.15498	1.40109
pos_258	0.937513	1.28696	-1.55616	-1.00959	-0.955799	-1.04474	1.85564	0.982273	0.595885	0.297516	0.00308039	0.788211	-0.653711	-0.28418	0.713427	-0.0533563	1.16046	0.921882	0.946645	0.609624	1.00423	1.60889	0.734136	-0.264169	0.180999	0.794833	1.03058	0.613642	-1.2378	-0.651598	-0.57778	-1.99476	-1.01501	-2.37591	-1.01011	-1.2593	-0.216022	-0.271078	0.680176	-0.437048	-0.577625	-2.87169	-0.665887	-0.200975	-0.828276	-0.302431	1.1444	0.355412	0.577538
pos_259	-0.607956	-1.28064	-2.30346	-0.928017	-3.02271	0.88685	-2.0007	-0.431884	-1.21784	0.512229	0.585832	-0.308339	0.488147	-0.510992	-0.297696	-1.23526	0.392723	-0.0547198	-1.4379	-1.42398	-0.0430566	0.993198	-0.860234	0.633164	-1.00467	-0.282934	-0.261632	-0.491831	1.18881	-0.0654318	1.2016	0.328615	-0.915994	0.40454	0.733753	0.403379	-0.819308	-0.576268	-1.47053	-0.24407	0.430486	-0.116098	-1.77547	-1.68824	-1.37731	-0.782561	0.464557	0.509202	0.576908
pos_260	-0.250604	0.665621	0.114535	0.17634	-0.513347	-0.579037	0.737328	-0.260387	-0.406325	-1.30767	-0.260506	-0.189339	-0.952325	-2.94063	0.821541	-0.1773	-0.0827418	0.144909	1.10796	-0.487149	0.888264	-1.32932	-0.183093	-0.925861	-1.36661	-0.131731	0.343255	1.02968	1.28565	0.0411062	-2.69725	1.60124	-0.588697	0.191765	0.945684	-0.217206	0.527206	-0.211533	-0.240732	-0.729248	0.939847	1.11943	0.797547	-0.196976	0.0950576	0.0261736	-0.368395	-0.223934	0.371518
pos_261	0.287615	0.88716	0.624368	1.43553	1.79056	1.02082	0.542753	1.22101	-0.0500676	0.824202	0.695067	1.28024	-0.593797	-0.0745129	0.940625	0.318517	-0.906216	1.12854	1.72593	1.29203	-0.466209	-1.16182	1.3086	0.459214	0.778302	0.931335	1.41221	0.833659	1.28584	0.526483	0.228033	-3.50333	0.83392	-0.301628	0.311036	0.0143286	0.897598	-0.0401029	0.780515	0.236011	0.216619	0.812916	1.16548	1.44128	1.00174	0.994605	0.0315241	0.115308	0.737642
pos_262	-0.185312	-1.5192	0.07719	-0.271626	-0.128135	0.90705	-2.04367	-0.267749	-0.158225	0.445389	0.852655	-0.474512	0.458685	-0.468011	-0.346038	-1.71813	-0.102083	-0.0671575	-1.52646	-1.14027	-0.262599	0.972553	-0.697229	0.560085	-0.765226	-0.204663	0.0129767	-0.769894	1.23925	-0.0294484	0.925132	1.01588	-0.977053	0.603937	0.425568	0.144177	-1.05435	-0.793016	-0.705535	-0.357695	0.452008	-0.0707828	-1.56232	-1.8108	-1.72615	-1.02502	0.195085	0.620558	0.364325
pos_263	-1.07317	-0.247461	0.823297	0.694018	0.904352	-0.359369	-1.39501	0.364202	-1.27304	-3.21812	1.04174	0.644965	-3.23988	-1.81312	0.829217	-1.6155	-0.711232	1.63071	-0.058535	-0.521279	-1.23866	-1.72682	0.238144	-0.235884	-0.0924766	0.748376	0.865118	0.533809	-0.110665	-1.23931	0.484332	-3.87239	-0.35625	0.208888	-0.051579	1.11189	-0.542588	-0.236981	0.413684	-1.33957	0.423674	-0.0660331	-0.881813	-1.2043	-1.00375	-1.1613	-0.60555	0.211083	1.11416
pos_264	-0.246969	-1.01632	-1.17776	0.845615	-0.169046	0.739578	-0.852995	-0.118914	0.370492	0.0821491	0.149457	-3.27202	-1.5454	-0.133177	0.669853	-3.04873	-0.316589	-0.552229	0.643813	-0.0182619	0.199822	0.580546	0.852202	2.18694	-2.39355	0.15333	-0.263173	0.248411	1.0965	1.00089	0.956309	0.575347	0.302742	-0.121102	1.39992	0.188193	-0.423767	-1.09901	-0.217811	-1.55073	0.247589	0.558787	-0.0383581	0.343454	0.0356325	-0.216758	1.98971	1.29198	1.45491
pos_265	0.44041	0.285738	-0.289043	0.63412	0.135317	0.98718	-0.00645561	0.70539	-0.743569	1.06456	1.11782	1.6791	-0.406735	0.0909558	0.994695	-0.145307	-0.0798743	0.813649	1.14572	0.756756	0.0142037	-0.503574	1.19958	-0.903983	1.21869	1.22416	1.2518	1.62846	0.812232	-2.95378	-1.32389	-4.61415	-0.446496	-0.0780144	-1.0219	-0.683887	0.76525	0.0471696	0.848095	1.67123	-0.198128	-0.959334	1.36586	1.34913	0.966671	1.11138	-0.0359282	-0.952855	-0.460808
pos_266	-0.525856	-1.35543	-1.20132	-0.753556	-0.579236	1.96889	-0.771415	-0.363704	-1.11157	-0.84022	-0.658995	-0.379292	-0.335983	-0.734695	-0.135388	-0.738044	-0.406957	-0.0390124	0.223124	-0.675257	-0.0112633	-0.723155	-0.193552	2.35777	-0.138166	-0.570539	0.00738901	-0.318084	2.38211	2.15202	0.436854	1.96475	1.43014	2.83594	1.06276	0.894939	-0.911209	-1.04897	-0.484487	-0.267957	1.28335	2.38606	0.11553	-1.02104	-0.810078	-0.822899	2.28941	2.47085	0.73767
pos_267	0.264121	-0.95032	0.87633	0.852114	-0.0280317	0.149514	0.111154	0.621077	-1.27623	0.445072	-0.52806	-1.32104	0.444431	0.291354	-1.36292	-0.363028	0.117187	-1.54166	-0.587423	-0.918463	-0.360502	-0.48894	-1.41796	-0.469276	-0.409716	-1.36995	-1.217	-0.870825	-0.0463535	-0.360532	-1.20369	-0.739979	1.54027	0.865129	-0.146809	-1.87319	-0.697314	-0.656956	-0.771092	-1.46129	-0.759323	1.64294	-1.40627	-0.194021	0.259995	0.632579	-2.37682	-0.831812	-1.37264
pos_269	0.872135	-1.03114	0.833064	1.25847	-0.472509	1.01373	-0.00969536	0.0784921	-1.48981	-1.37764	1.06451	0.919004	-0.604742	0.892784	0.347682	-1.27519	0.839764	-0.947499	0.550007	0.511834	-0.706414	-2.16268	-0.787424	-0.386776	0.435785	0.350803	0.243233	1.11649	0.382668	0.923381	-2.42348	-0.263509	-0.60184	1.48572	-2.04567	-1.72875	0.813555	-0.610497	1.11266	1.6452	0.26483	0.680361	-0.310252	-0.959954	-0.0506226	-0.815363	-2.32653	-0.103261	-0.774444
pos_271	0.556174	0.0381906	0.909987	1.06874	0.752633	0.354934	-0.547589	0.820263	0.0667295	-1.83304	0.877737	1.12336	0.243603	0.139694	1.02022	0.240833	-0.182364	1.75659	1.13304	1.0476	-0.0353939	-0.353009	1.22983	-0.152462	1.04835	1.23162	1.82474	1.25501	0.494433	-2.06569	1.00355	-4.84428	-0.339899	-2.72366	-0.485087	0.439173	0.459172	0.478878	0.714823	0.382695	0.645126	-1.00036	0.764284	-0.124698	-0.225186	-0.301956	0.560925	0.266255	1.08513
pos_272	-1.42882	-0.772603	-0.271693	0.0981894	-0.38334	-0.517193	0.582488	-0.484119	-0.465225	-0.487566	1.13278	0.0420732	2.66514	0.674795	-0.0510518	2.4335	-0.0726506	-0.365598	1.49127	1.38671	-0.27343	-0.827068	-0.148877	-0.0727898	0.0364026	-0.345368	-0.341762	0.0950633	-0.360394	-0.565126	0.256417	-1.86867	-0.20553	-0.0554401	-1.64417	-0.49567	-0.358779	-0.35402	0.549674	-0.692338	-0.934082	-0.444527	-0.121618	-1.18663	-1.26645	-1.37326	-0.169708	1.5225	0.127115
pos_273	-0.848058	-0.193348	2.11292	0.544558	1.42909	1.13089	0.97131	-0.304794	0.795991	0.628764	-0.158984	0.0425213	-1.65955	-0.37113	0.252399	-0.469456	-0.0723288	0.777147	0.903899	0.481946	0.567782	-0.585432	0.445859	1.27866	0.0142507	0.695093	0.35896	0.178124	1.86358	1.10492	2.10005	-0.931167	1.35033	0.902232	-0.915401	-0.524117	1.39639	1.36574	0.921976	-1.61993	-0.666447	1.43589	-1.15306	-0.59472	-0.514323	-1.01539	-0.607325	-2.64993	0.136201
pos_275	-1.34153	-0.174167	-1.25283	-1.37385	-0.200022	-0.369032	-0.93458	-1.06546	0.394327	-0.53955	-0.472263	-0.256106	0.0538521	-0.319703	0.168113	-0.441499	0.642046	0.595606	-1.12618	-1.40266	-0.0490025	1.26158	-1.00925	0.0466639	-1.28082	-0.343573	-0.0476255	-0.97084	-0.329631	-0.343316	-0.209036	-0.298232	-0.287345	-0.553451	-0.136836	0.591745	-0.82191	-0.296288	-0.366775	-1.67692	0.304957	-0.998545	-1.74887	-1.35315	-1.14495	-1.34628	0.212627	0.479042	-0.164502
pos_277	-0.0327133	0.462441	1.39196	0.704897	0.346168	-0.197195	-0.823179	-0.288029	0.589017	-2.22324	1.24711	0.821697	-0.287597	-0.10699	1.12291	0.293	-0.478656	1.48566	-0.487163	1.16355	-0.111637	0.565988	0.871066	1.85428	1.31109	1.24825	2.36691	1.53785	-1.15588	0.466419	0.639082	-1.83317	-0.141408	-1.40731	0.806029	-0.167443	0.359389	1.07578	0.801071	1.3313	1.15188	0.0906205	1.34263	-1.64245	0.868847	1.6533	0.172468	-1.19571	1.50859
pos_278	-1.87044	-1.53792	-0.694971	-1.10367	0.206893	-0.316232	-1.19314	-1.2898	1.17587	-0.538266	-0.575591	-0.987711	-1.04531	-1.05041	-0.0691261	-1.24461	0.574693	0.274983	-1.14499	-1.78109	-0.52774	1.01706	-0.955304	0.151883	-2.31004	-0.582626	-0.401216	-1.10837	0.163014	0.815358	0.792525	0.427106	-0.841613	0.524575	-0.0708569	0.232362	-0.844284	-0.875015	-0.344016	-1.16686	0.914686	-0.0655496	-1.42119	-1.94882	-1.78276	-1.5958	-0.247177	-0.361705	-0.65296
pos_279	-1.85514	-1.53221	-0.684008	-1.12411	0.209968	-0.315287	-1.19128	-1.28091	1.17212	-0.518632	-0.56376	-0.973843	-1.06655	-1.06386	-0.0764017	-1.23199	0.578327	0.267611	-1.16654	-1.83742	-0.538682	1.0114	-0.924967	0.144134	-2.27632	-0.557394	-0.39913	-1.15707	0.171267	0.824229	0.793558	0.439064	-0.82844	0.520407	-0.0549398	0.235196	-0.828651	-0.867408	-0.344279	-1.34102	0.922768	-0.0681404	-1.39453	-1.91797	-1.77783	-1.61065	-0.276008	-0.347974	-0.638153
pos_280	0.389722	0.252807	1.17354	1.41364	1.10569	1.70652	0.890839	1.59726	-0.943674	0.573153	1.44992	1.32837	0.84794	1.18087	-0.108285	0.501185	0.602833	0.0780737	1.27285	1.46813	-0.100244	-0.713549	0.735868	-1.29677	1.40848	1.24499	0.696945	1.87755	1.58027	0.0557011	-1.41037	-0.202636	0.796138	0.432906	-0.921501	-0.720942	0.136043	0.586276	2.02354	1.61573	0.559227	1.02706	1.63802	1.22804	0.189003	0.527627	-0.268501	0.668993	-1.48155
pos_281	0.148073	1.12319	0.619846	0.404659	0.770037	0.528026	0.464419	1.1712	0.376013	-0.854536	0.941598	1.11622	1.1138	0.523504	-0.202884	0.854053	0.265332	0.847476	0.645481	1.13965	0.202663	-1.51413	1.6701	0.795497	0.184635	-0.160772	1.25236	0.698214	0.310603	-0.313982	1.02697	-1.178	0.466356	-0.33456	0.982093	1.56048	0.694891	0.782991	0.863434	0.103105	0.210833	-0.152438	0.957425	0.528527	0.536495	0.232731	1.17112	1.87315	1.26589
pos_283	0.599091	-0.540008	0.130915	-0.666909	0.256475	-1.56392	-1.08399	0.0410341	0.390376	-0.544383	-0.00916485	-0.200233	-1.42572	-2.66867	1.10087	-0.0585333	0.686224	1.63835	-0.892722	0.280617	-0.286213	0.0516394	1.46969	0.691503	1.29132	0.540415	1.51161	0.314748	-0.31879	-3.27811	0.320918	-0.749577	0.478674	-0.706462	-0.134967	2.00951	-4.99976	0.777693	0.789393	0.26595	1.72905	-0.0526688	0.718406	0.950046	-0.803307	0.166848	-0.0104846	0.915918	0.400559
pos_284	0.659669	-0.889794	0.00832179	-1.05967	0.200585	-2.26044	-1.92603	-0.147989	0.408616	-0.824034	-0.179192	-0.469967	-2.07543	0.87965	1.3258	-0.215173	0.723116	2.03551	-1.36195	0.208718	-0.550057	-0.0421082	1.79745	0.717761	1.57936	0.556491	1.86057	0.254407	-0.593665	-1.40292	0.296733	-1.17033	0.480991	-1.11261	-0.334867	2.52306	0.512347	0.856848	0.875427	0.189084	2.14763	-0.294141	0.83182	1.10483	-1.24225	0.110948	-0.0797346	1.05915	0.361579
pos_285	-0.55879	0.651384	0.414803	1.61183	1.93614	1.52384	0.438025	1.2399	0.0198622	1.00526	1.02882	1.32933	-0.186242	-1.17602	0.85109	0.385333	-0.571877	1.07789	1.70476	1.29308	-0.589553	-1.77138	1.331	0.750651	1.03215	0.867538	1.11193	1.27045	1.61989	0.655623	0.0863051	0.0693522	0.708513	-0.680458	0.330374	0.623757	0.473875	0.354452	0.568486	0.766314	-0.0441025	1.0429	1.26043	1.28352	0.837286	0.817316	0.0800343	-0.131761	0.731493
pos_286	2.45326	-0.527616	-0.275518	0.418105	0.304528	-0.98911	-1.79239	-0.189494	-1.49972	1.49806	-1.33142	-0.375786	-1.58997	0.122605	1.60305	-0.322142	-0.00953915	1.86926	2.27658	2.32409	-0.267697	-1.38404	2.31005	-0.17468	2.13462	1.96224	0.95804	1.25149	-0.142088	0.327337	-0.29573	0.991245	-0.341125	0.539942	0.0927004	-0.159307	-0.48564	-0.238266	0.722313	-0.985627	0.134657	-1.45049	1.81034	1.75522	1.1114	2.2842	-1.40099	-0.236758	0.0369914
pos_287	-0.30187	-0.70102	-1.16219	1.1205	-0.248136	0.40622	-1.41497	-0.949983	0.616223	-0.797773	0.160621	-3.06469	-1.74947	-1.35131	0.667632	-0.244049	-1.29389	0.605041	0.847939	0.272596	0.249753	0.747669	0.648745	2.2311	-1.16187	0.242711	0.408915	-0.427974	1.07305	0.511514	0.990105	-0.554817	0.357802	-0.467324	1.42089	0.553143	-0.117199	-0.958054	-2.83197	-0.00520086	-0.207566	0.476557	0.308224	0.180004	0.112587	0.695688	1.89003	1.52906	1.47462
pos_288	-0.585619	-1.37062	-1.82959	-0.779335	-1.98206	0.926818	-1.70621	-0.391903	-0.965783	0.462934	0.655498	-0.381719	0.48979	-0.660442	-0.0470113	-1.22939	0.376112	0.206178	-1.29098	-1.2315	0.114056	1.10499	-0.630644	0.631565	-0.72581	-0.121968	0.0258877	-0.58385	1.14649	-0.265612	1.19911	0.0692843	-1.00895	0.394315	0.588185	0.416823	-0.672898	-0.619918	-1.50511	-0.43824	0.435615	-0.126341	-1.18283	-1.55528	-1.55679	-0.719976	0.475999	0.552195	0.55888
pos_290	0.0356593	0.642488	0.777606	0.0105054	3.52874	2.55154	0.0134483	-0.356004	-0.45348	1.17662	0.294577	0.642982	0.400748	0.154258	-1.237	0.489009	-0.88819	-1.07573	0.443099	-0.243166	-1.07302	-1.44467	-0.185082	0.248153	-0.120504	-0.00318604	-0.276345	-0.218259	2.17184	0.150536	1.40023	0.830801	0.640882	-0.332154	3.16343	2.0455	-0.286515	0.231452	1.23407	-0.520871	1.61488	-0.0688515	0.636268	1.59915	-1.0039	0.274708	-0.538363	1.11241	1.92466
pos_296	0.357212	-0.0594351	-0.886363	-0.278835	-0.315386	-1.45636	-0.33313	-0.684858	-0.246543	-0.826851	-0.235887	0.436719	-0.655753	0.442229	-0.168879	-0.157637	-0.357939	0.159257	-0.331476	-0.50904	0.278922	-0.321535	0.119083	-0.737816	0.263792	0.0765157	0.772146	0.900621	-0.613381	0.758119	-0.143561	0.565209	-0.928792	-0.02416	-1.4252	-0.829646	0.515872	0.724889	0.115343	-0.224521	-1.4774	-0.775941	0.604867	0.0321205	-0.396256	-0.00647719	-0.157699	-0.605817	-0.455159
pos_297	-2.81026	-0.0299163	-1.29894	0.474555	-0.00256179	0.792522	1.16561	0.355489	-0.311082	-0.309954	-0.151635	-0.264877	0.670824	-0.885373	0.571544	0.480934	-0.303099	-0.114137	0.451998	0.57049	0.409294	0.504649	0.0591987	0.923491	-2.67421	0.593129	-0.462731	-2.4407	-0.0296785	0.2741	-1.2516	-0.0923639	0.62411	1.02963	-1.81348	-0.00133188	-1.64103	0.0549396	0.373078	-1.31509	0.871629	1.14049	0.318612	-0.961977	0.873977	0.0461989	0.0262516	-0.0630787	-0.443292
pos_298	-1.67624	-0.211455	-0.0863649	0.173267	0.481948	-0.116817	0.652875	0.571807	-0.841439	-1.14135	0.459868	1.00267	-0.674449	-0.493416	0.909397	-0.628119	-1.08401	1.01911	0.637084	0.112389	0.268075	-1.08628	-0.0708005	-0.308366	-1.82315	0.703645	0.234156	-0.96079	0.0862683	0.510355	0.0336987	-1.83006	0.45416	0.260218	-0.867684	0.424634	-3.08108	-0.436452	0.677965	-1.57041	0.31454	0.886218	0.0569577	-0.96475	0.184835	-0.560258	0.224137	-0.0811687	0.377416
pos_299	-1.0947	0.0273315	-0.994882	-0.639234	0.980467	1.48199	1.15174	0.395937	-0.113152	0.162	0.436474	-0.87518	0.188148	0.145803	0.883667	0.226447	-0.440424	-0.445227	0.360251	0.344674	0.432427	0.519768	-0.711114	2.03184	-1.90957	0.747989	-0.785172	-1.91616	-0.412786	0.784142	0.747116	-1.30888	0.701914	-0.148739	0.486531	0.496978	-0.613203	-0.516408	-1.1604	-2.18219	-0.668478	0.067248	-1.48937	0.337374	0.0835151	0.157919	1.74723	1.24683	0.990636
pos_300	-0.239724	-0.491835	0.338921	0.494078	1.05296	0.851145	-0.0730661	0.895482	-1.12068	0.618247	-0.560074	0.160913	0.239825	-0.0173316	-0.97802	-0.653047	-0.753054	-1.20077	-0.283927	-3.35593	-0.672303	-1.13473	-1.02729	0.282977	-0.359064	-1.18984	-1.33596	-1.31356	0.572307	-1.29147	-0.378021	1.1448	1.40075	0.735706	1.06304	-0.764432	-1.02696	-0.822885	-0.773291	-1.06607	-1.00824	1.38162	-0.367533	0.183624	-0.252035	0.349143	-1.39031	-0.378666	-0.116042
pos_305	-0.603668	-1.67644	0.0360235	-0.674002	-0.561001	0.717137	-1.51822	-0.551539	-0.884007	1.87662	0.526482	-0.848877	-0.56608	-0.392396	-0.198754	-1.75562	-0.0269312	-0.199867	-1.11144	-0.824111	-0.00425196	0.659843	-1.31156	0.210431	-1.58543	-0.47531	-0.413878	-1.13675	1.44502	-0.346298	-1.26822	-1.45341	-1.02585	0.207963	0.43777	0.180271	-1.19043	-0.631787	-0.701761	-0.557287	0.139981	-0.44347	-1.60741	-1.58391	-1.35595	-0.973136	0.590676	0.639283	-0.251006
pos_306	0.0384526	0.503921	1.1466	0.782237	0.275524	-0.0728841	-1.4924	-0.336624	0.852351	-2.79465	1.22052	0.81483	-0.463556	0.328799	1.12383	0.23377	-0.463649	1.40079	-0.659921	1.25103	-0.350723	0.535836	0.748467	1.72407	1.23849	1.22935	1.91857	1.37659	-0.17041	0.0383112	0.587803	-3.68654	0.0569624	-0.85088	0.824381	-0.059651	0.326266	0.906837	0.818817	0.987745	1.02131	-0.170698	1.26831	-0.572504	0.754216	1.39543	0.0592833	1.39593	1.31623
pos_307	1.03637	0.185372	0.77667	0.885648	0.431715	0.0235721	-0.560499	0.532382	0.718516	-0.670627	0.79679	0.650353	0.618553	-0.102698	0.713638	0.578728	0.32038	1.59209	0.850187	0.794062	0.111197	0.0194679	0.807082	-0.605185	1.24234	0.904559	1.76804	1.34613	0.091476	-1.82896	0.715463	-6.13636	-0.38546	-1.42188	-0.723593	0.389181	0.888352	1.00023	0.720243	0.403419	0.330322	-1.09462	1.07616	0.210171	-0.0273708	0.222953	0.666688	0.645272	0.860049
pos_308	0.952428	1.0101	1.62405	1.34578	1.81513	-0.0915538	-0.300618	0.559415	-0.642759	-2.16016	1.78194	1.86944	0.84396	-0.00217285	0.307919	1.2098	-0.138535	1.58887	0.727691	0.919838	-0.0355867	-0.0310269	1.27784	-1.34139	1.31044	0.900595	2.16797	1.39732	-0.69164	-2.51665	0.261932	-2.3058	-0.730714	-1.58318	-0.113472	0.366818	0.993603	0.961886	0.706589	0.801567	-0.409194	-1.53627	1.74378	0.358651	-0.179672	0.0400918	0.867303	0.89736	1.39334
pos_309	-0.585038	-1.5022	-1.53273	-0.0907031	-1.67028	0.403116	-1.2002	-0.131675	-0.723443	-1.41101	-0.691606	-0.301739	-1.38702	-0.77727	0.731498	-1.70358	0.12712	0.670993	-1.27948	-2.92029	-0.147779	0.398477	-0.290522	0.647188	-0.856926	0.688327	0.0779347	-0.42251	0.386592	1.02304	1.62422	-2.14037	-0.645274	0.541581	-0.866585	-0.628957	0.0221986	-0.586254	-0.319186	-0.741882	-1.13224	-0.240432	-0.992909	-3.11176	-1.55071	-1.89568	0.515167	0.118406	0.0804872
pos_310	1.88926	1.58506	1.18514	0.867947	0.990039	-0.824223	0.637959	1.12824	0.915515	-0.462125	1.29637	0.898653	0.205527	-0.317594	0.892833	1.02582	0.522037	1.91945	1.05716	0.621587	0.396658	-0.0213061	0.724801	-2.05098	-0.97834	1.33248	1.46617	1.68815	0.0909987	-1.99386	-0.0653324	-1.92492	-0.417194	-2.00291	-0.0910276	0.907285	1.60408	1.31827	1.3981	-0.285158	-1.43763	-0.0637197	1.03627	-0.660016	0.329588	0.946403	-0.416612	0.650257	0.686733
pos_311	-1.65366	-0.131521	-0.857575	-1.37874	-0.963852	0.0524067	-0.561078	-1.74886	-0.296161	-0.243415	-0.297473	0.423059	-1.465	-0.688865	1.12741	-0.949112	-0.874714	-2.13235	-0.494465	0.066821	0.618283	0.189586	-2.11929	0.377208	0.264649	-0.328271	-0.759142	-1.26597	1.94631	-0.931774	-0.550363	1.67997	-1.91569	-0.632762	0.703806	-0.132021	-1.54431	0.502722	0.483269	-0.780341	1.21981	2.25981	1.43189	-1.18088	0.296195	-0.118149	-1.25805	0.229364	0.808774
pos_312	0.231782	0.577402	1.03231	0.872639	0.647583	0.532318	-0.522959	0.410375	0.425613	-3.66422	0.91988	1.15176	0.863716	-0.348839	0.371466	0.366404	0.715624	0.805276	-1.30616	1.20076	0.608855	0.652034	1.11363	0.943224	0.033259	-0.0191778	0.886085	0.064593	0.209764	-0.532518	1.2819	0.519571	-0.717363	-0.4275	0.781406	1.81758	1.15991	0.612233	0.379361	-0.147102	0.729688	-0.411924	0.595774	0.413691	0.544738	0.552091	1.16444	1.92155	1.01324
pos_313	-0.521252	-0.846967	-1.3365	-0.847443	-1.68633	-1.12488	-1.26957	-0.403149	0.471616	-0.859404	-0.828002	-0.0801341	-0.968807	-0.250141	-0.0166639	-1.22821	0.93297	-0.0468103	-0.0333833	-1.1504	0.984916	1.41288	-0.579619	-0.283287	-0.980209	-0.373254	-0.554514	-0.687613	-0.676067	0.820789	-0.254116	-2.35794	-1.45875	0.12372	-2.39036	-0.452722	-1.10193	-0.294223	-0.628355	-2.66951	-1.57864	-0.190635	0.129106	-0.931988	-0.836489	-1.93899	0.642239	0.29293	-0.73723
pos_314	0.653868	0.35598	1.30774	1.11615	0.973325	0.328907	-0.591072	0.806135	-0.050824	-1.5982	1.21753	1.29146	-0.189524	-2.86163	1.11438	0.417415	-0.557795	2.15327	1.08765	0.790231	-0.22179	-0.67806	1.42391	-0.209658	1.06469	1.45668	2.0084	1.20608	0.423374	-1.1085	1.05047	-1.77741	-0.220574	-0.75578	-0.57657	0.411531	0.709996	0.530837	1.03269	-0.637007	0.398064	-0.941908	0.906544	-3.84242	-0.079633	0.00171732	0.50699	0.304449	1.36623
pos_315	-1.81844	-1.8507	0.150263	0.267732	0.529954	0.361004	-0.811878	-0.603477	-1.3378	-0.369991	0.210631	0.266533	0.371855	0.995403	-0.822142	0.483322	-0.537017	-1.07839	-1.6344	-1.58502	-0.549731	-0.92076	-1.37403	-0.514172	-1.22404	-0.8698	-1.16811	-0.719478	-0.617189	0.0255387	-0.399484	-2.47044	-0.754914	0.0878301	-0.883779	-0.757337	-0.254282	-1.0044	-0.555242	-2.74037	-0.715661	-0.564585	-0.331015	-0.0472009	-0.974123	-0.71449	-0.400203	-1.07376	-1.06704
pos_316	-0.234724	0.69125	0.303083	1.68933	2.05942	1.68252	0.30175	0.974965	-0.0907029	0.68581	0.852205	1.30971	-1.30542	-0.475426	0.534799	-0.0512672	-0.428056	0.918839	1.82998	1.16833	-0.699585	-2.22088	1.29735	0.787321	0.80136	0.537018	1.05371	1.00286	1.66058	0.547934	0.121634	0.556229	0.260465	-0.0684729	0.309301	0.260548	0.548943	0.010296	0.374488	-0.0940637	0.522239	1.16689	1.47478	1.43309	0.928158	0.742649	0.287666	-0.333434	0.530548
pos_318	0.246631	0.0656567	1.06413	1.53125	1.11361	2.03238	0.511604	1.66881	-1.51603	0.506336	1.5377	1.56792	0.767638	0.987601	-0.59393	-0.140868	0.0938936	-0.752621	1.46865	1.43167	-0.33878	-0.363821	0.915992	-0.527902	1.44565	1.40135	0.605498	1.92733	1.57917	-0.118532	-0.859939	0.256908	0.707638	-0.224562	-1.34608	-0.261648	-0.295643	0.353216	2.24404	1.41135	0.460369	1.05349	1.66026	1.38972	0.0782289	0.0461565	0.1707	0.0418731	-2.21537
pos_319	-2.41556	0.0611347	-0.191769	0.846135	0.247464	0.704022	0.822695	0.433401	0.485114	-1.21776	0.557946	-1.16855	0.566879	-1.44577	0.375261	0.481034	-1.21062	0.0283805	0.899829	0.945386	0.333133	0.930136	0.158177	-0.438658	0.0111888	0.501251	0.22414	-2.23864	-0.7122	-0.579241	-2.70367	0.903479	0.435184	0.113817	-1.88234	0.498334	-1.92201	0.532005	0.345475	-0.135215	1.02569	0.811028	0.729601	-2.52491	0.635109	0.14717	-0.887695	0.477956	-0.0879255
pos_321	-0.786829	0.0949046	0.46444	0.332778	0.299649	0.38315	1.06957	0.57143	1.62357	-0.149677	0.0642574	0.20191	0.441667	-2.60778	0.229134	1.58324	-1.05708	-0.0669901	0.140603	-0.0896708	-0.895748	-0.787295	-0.122555	-0.656714	-0.901614	-0.449303	0.247127	-0.47756	-1.65715	0.428459	-3.20404	0.335378	2.0375	1.47612	1.5015	-0.150416	0.847188	0.200317	0.472856	0.369303	-0.477651	0.584459	0.114815	0.132343	0.495152	0.204238	-0.463531	0.732483	0.170867
pos_322	-0.0694829	-0.785209	-2.45007	-1.09076	1.31764	1.6394	-0.458854	0.181622	0.636299	0.118103	-1.34342	-1.40753	-1.19607	-0.588881	-0.157082	-0.598053	-0.396291	-0.587889	-1.18475	0.165978	0.164777	0.723623	0.891598	2.24843	-0.692823	0.264395	0.317193	-1.61743	1.25597	1.12501	1.00471	-0.986066	0.291931	0.525731	1.3379	0.227507	-0.751907	-0.868976	-2.13765	-1.8137	-1.32114	0.287778	-0.315906	0.576824	0.688846	0.143277	1.90747	1.37486	1.5474
pos_323	-1.02525	-0.0514531	2.07141	0.94611	1.20048	0.0229429	0.811596	0.437915	1.55235	1.61588	-0.169954	-0.452316	-1.49732	-1.21547	-0.0250865	-0.714251	-0.819043	1.56918	0.493163	-1.22843	0.430095	-0.691533	-0.493422	0.847659	1.2965	0.982766	0.324258	0.814469	1.24069	1.10678	1.23021	1.67957	-0.128863	2.25976	-1.16214	-1.67105	1.18662	0.844922	0.64711	-2.7225	-1.14569	0.676752	0.246924	-1.17085	-1.24484	-1.09689	-0.396379	-1.66056	-0.403483
pos_324	-1.56933	0.257554	1.87368	0.740359	1.51519	0.669772	0.436793	0.370042	1.5325	0.912856	0.0834583	0.097916	-1.86932	-1.46346	0.221972	-1.30582	0.116115	1.51732	0.595999	0.0630832	0.0036163	-0.234607	-0.0177065	0.611859	-0.0894305	0.273894	0.379998	0.601321	1.00975	0.827587	1.41814	0.149552	0.435615	0.518255	-0.700198	-0.695155	1.06069	1.16523	0.985832	-2.64113	-1.25823	0.925692	-1.9452	-1.66185	-1.01607	-1.39107	-1.94495	-1.97306	-0.186435
pos_325	2.33673	0.200627	-0.861271	0.00280346	0.0484675	-0.0270298	-0.0150705	-0.241167	-0.355523	1.61401	-0.333872	-0.438644	-1.85108	0.971955	1.57714	-0.414773	-0.0504081	1.78928	2.15889	2.25152	0.210321	-1.63279	2.27874	-0.225464	2.11631	1.91749	0.901332	1.38072	-1.24529	0.306694	0.0463263	1.01046	-0.401903	-1.28238	-0.831228	-0.209168	-0.108782	-0.292868	0.682251	-1.21045	-1.67848	-0.097476	1.67432	1.76968	1.11084	2.22778	-0.173274	-0.324263	-0.272386
pos_328	-0.541089	0.442196	1.12619	0.767514	0.392966	-1.06984	-1.13279	-0.330437	0.632466	-2.21996	1.22673	0.889132	0.0914967	-1.29408	0.982499	0.370136	-0.340662	1.35957	-0.767138	1.1261	-0.275124	0.83885	0.969716	1.51768	0.892148	1.31013	1.88459	1.28094	-0.49032	-0.0609977	0.387827	-3.07187	0.259179	-1.35929	0.819738	-0.550578	0.492178	1.08298	0.679069	0.928094	0.852907	0.118283	1.29663	0.15179	0.990615	1.42713	0.464572	1.10456	1.32752
pos_329	-0.605808	-0.899343	-0.439542	-0.531378	1.11527	0.854464	-0.182135	0.88947	-0.430312	0.563076	-0.788586	-0.652882	-0.032832	0.00266193	-1.45691	-0.589684	-0.590516	-1.08235	-0.675264	-2.59865	-0.556041	-0.380599	-0.45169	0.342634	0.00401481	-0.505641	-1.08153	-0.356626	0.795504	-0.781463	-0.810714	1.36937	0.898694	-0.0863264	1.51278	-0.46544	-0.849891	-0.859978	-0.534054	-2.09362	-0.971791	0.93505	-0.794944	0.128021	-0.948143	-0.108277	-2.58295	-2.37477	-0.00603613
pos_330	0.0782718	0.737811	-1.22431	0.876215	0.0960286	-1.81464	0.911784	0.278101	-0.0357867	-0.20385	0.558426	1.24945	1.41491	1.47414	0.941611	1.48732	0.330687	1.42012	1.63647	1.94736	-0.139911	-0.269415	1.72177	-1.23081	1.35502	0.707702	1.84113	1.54335	-1.15177	-2.20578	-1.58418	-3.58408	-0.540826	-1.56925	-1.57759	-0.777994	0.474735	0.931536	1.3916	0.762443	-0.357848	-1.30253	1.83694	0.836304	0.516985	-0.200155	0.293932	-1.21365	-0.717476
pos_331	-1.20301	-1.42597	-2.07059	-1.04281	-1.55325	0.014024	-0.296505	-0.644601	-0.663537	-0.642539	-1.28757	-1.09772	-0.446233	0.16642	-0.89911	-0.580313	-0.871504	-1.00395	-1.22726	-0.788012	-0.694386	-1.00513	-1.10571	-0.646439	-1.78695	-1.13553	-0.948867	-0.633052	-0.507457	0.254766	-0.85522	-0.174663	-0.959106	0.270076	-1.27966	-1.09103	-1.29323	-0.969729	-0.707866	-0.673003	-0.111853	-0.32684	-0.861164	-1.01341	-0.358438	-1.42207	-0.277696	-0.835214	-1.00978
pos_332	-1.43645	-1.1954	-1.33474	-0.884707	-0.853703	-0.210939	-0.565993	-0.959075	-0.96109	-1.11538	-0.944284	-0.705992	-0.990065	0.336398	-0.974198	-1.13632	-0.469098	-1.18001	-0.719623	-0.917382	-0.72763	-0.671256	-1.08709	-0.403282	-0.931252	-1.12264	-1.14887	-0.247764	-0.730941	0.209139	-0.387418	-0.39459	-1.17958	0.425403	-1.14972	-1.30704	-1.13963	-0.729993	-0.785443	-0.585224	-0.366705	-0.524254	-1.17609	-0.921875	-0.758115	-1.43652	-0.554287	-1.34009	-1.06131
pos_333	0.118565	0.182479	0.390397	1.27918	-0.814248	0.89475	0.648989	0.933747	-1.96033	0.604351	0.959257	0.889947	-0.0661983	0.2369	0.442491	-1.14721	-1.25506	0.468537	1.08404	1.30522	-1.34536	-1.99538	0.767019	-1.69068	1.13994	0.745965	0.849561	1.24545	0.581365	-1.4675	-2.00224	-0.84239	-1.14554	-0.138756	-2.53646	-1.5147	0.0444044	-1.06753	0.969773	1.75157	-1.21719	-0.935128	1.03428	-0.268031	0.429788	0.441757	-1.98503	-1.64112	-1.73614
pos_335	-0.857174	0.357403	1.08633	0.855756	-0.0313777	-0.196347	-1.1439	0.44927	0.438589	-2.55996	1.02933	0.561424	-0.24564	-0.24667	1.03166	0.168413	0.538948	1.21461	-0.419933	1.10578	0.121088	0.359888	0.488755	1.60519	0.985246	1.16522	0.390983	1.3449	0.252318	-0.768283	1.13047	-3.31245	0.0264765	-1.39337	0.704883	1.71093	1.01103	0.840572	0.73835	0.895388	1.18292	-0.660524	1.29912	0.0156921	0.848667	1.3291	0.406675	1.73784	1.24022
pos_342	-1.66713	-1.2704	-0.660658	-0.637611	-0.719105	-0.999217	-0.419993	0.127889	-1.33096	-0.633085	-0.637385	0.335044	0.00156456	0.665716	-0.0172766	-0.80421	-0.894705	-0.73666	-1.38156	-0.544186	-0.126299	-1.3445	-0.629691	-0.14512	0.00909053	-0.0694861	-1.25086	-0.550129	0.0521863	-0.0838737	-1.38876	-0.260523	-0.575147	0.0900992	-1.41294	-0.467322	-0.147515	-0.742059	-0.436446	-0.0203081	-0.765035	-0.465273	-0.56557	-0.36083	-0.357377	-1.46351	0.254814	-0.403266	-2.11333
pos_344	-1.11058	-1.13971	-0.326411	-0.761037	-0.470977	0.693326	-1.04857	-0.438023	-0.780346	1.5862	0.460342	-0.278777	-0.437625	-0.133673	-0.40714	-1.68848	-2.02233	-0.151884	-1.45024	-0.972056	0.210963	0.473186	-1.15925	0.514665	-1.80834	-0.552405	-0.593772	-0.597451	1.14398	0.308326	-1.56818	-0.836492	-0.799572	-0.170724	0.287825	0.251272	-1.02664	-0.697711	-0.258404	-0.880538	0.0967618	-0.491913	-2.09296	-1.59066	-0.957571	-0.887391	0.709905	0.357266	-0.279276
pos_346	-0.959859	0.486537	-0.165283	0.371144	0.357545	-0.911701	1.09478	-0.669283	-0.653462	0.412722	0.2379	-0.71164	-0.443355	-2.42379	0.42088	-0.322363	-0.0121995	-1.56706	2.11188	-0.745141	0.372816	0.476259	-2.87756	-1.37814	-1.38676	-0.609543	-0.869613	1.02181	1.6188	-0.116221	0.400811	0.959398	-0.435108	1.23679	0.779373	-0.148155	-0.685201	-0.335596	-1.22773	0.939951	0.258587	0.571975	-0.21493	-0.111459	-0.144272	0.578217	-1.17176	-0.987002	0.198379
pos_347	-0.669819	0.755748	0.48442	1.62941	1.91998	1.50946	0.514644	0.805778	0.0470768	0.934489	1.04251	1.25448	-0.210381	-0.225174	0.728683	0.386198	-0.836654	0.843787	1.71564	1.16865	-0.623872	-1.05614	1.28378	0.86842	1.13951	0.584051	0.979437	0.921433	1.65609	0.658086	-0.143615	0.961359	0.602756	-0.281845	0.400813	0.606971	0.620103	0.102608	0.536108	0.320103	0.0547744	1.01715	1.35117	1.41056	0.900478	0.827588	0.363293	0.0771095	0.679498
pos_348	1.42734	0.506269	1.02579	1.19832	0.545566	-0.29358	-0.598951	0.567768	1.03068	-0.829565	1.06906	0.60771	0.70967	0.155314	0.942342	1.00701	0.199269	1.98854	1.11649	1.01206	-0.101869	-0.0572265	1.20813	-0.897916	1.5948	1.16246	2.30665	1.58674	0.122403	-2.04779	1.14951	-2.94965	-0.939901	-1.16418	-0.887012	0.673735	1.04086	1.50874	1.01508	0.293745	0.359403	-1.37117	1.37418	0.192598	0.0408079	0.214738	0.900213	0.792925	1.20284
pos_349	1.28553	1.14335	1.00282	0.412185	0.476576	-0.820337	-0.00163537	0.733702	0.886469	-0.137204	1.12592	0.855634	0.205371	1.41527	0.690708	1.20805	0.198644	1.54997	0.978974	0.54311	0.299868	-0.809825	0.261305	-2.00752	-1.41179	0.804539	2.28297	1.18466	-0.285965	0.304753	0.298261	-2.83073	-0.282614	-1.95519	-0.685283	0.347646	1.86579	1.61198	0.675051	0.216255	-0.791785	-1.0194	1.08643	0.151513	-0.0862994	0.469136	-0.477937	0.260769	0.535617
pos_352	-0.303628	-0.703153	-1.4223	0.967458	-1.7738	0.170165	-0.414524	0.2747	0.85459	0.178601	-1.79887	-1.2409	-0.495074	1.65234	0.0121532	-0.733605	0.0350966	-0.384834	-0.0959837	-0.870573	0.205268	0.833694	-0.109199	1.59673	-1.91487	-1.54742	0.321829	-2.14869	1.11563	1.56277	0.686831	-0.575388	0.462875	-0.0455826	1.16474	0.163453	-0.476014	-0.827651	-1.51756	-1.43417	-0.358277	0.0242773	-1.08216	0.727444	0.494377	0.532727	1.83829	1.19245	1.32741
pos_353	-1.2569	0.713675	0.818168	0.454874	1.0083	-0.66364	-0.0560893	0.338369	0.706332	-0.00960809	0.723481	1.15504	-1.06627	-0.00121296	0.707226	0.206658	0.577945	1.1078	0.983073	0.611068	0.67822	0.235401	1.03643	-0.47599	0.890942	0.993933	0.990958	1.18667	-0.159607	-0.644602	0.363775	-3.08393	0.0391975	-0.532861	-0.137978	-1.29911	1.33037	1.19811	0.665765	-1.4353	-1.95004	-0.0264084	-1.36818	-0.7218	0.593294	-1.29463	-2.31735	-2.5185	0.740464
pos_354	0.0529394	0.331878	0.0643439	0.446649	0.376987	-0.251293	-0.43111	0.426115	-1.02269	-1.29694	0.848486	0.766534	-1.01731	-1.02875	0.516588	-0.449389	-0.397368	0.88046	0.178895	0.665049	-0.300424	-1.6474	1.08423	-0.420933	0.930991	1.54512	1.06677	1.0292	-0.0884299	-1.93086	0.233339	-4.16469	-0.831447	-1.01675	-0.689186	0.153007	0.449653	0.443621	0.572129	0.0157213	-0.000770045	-2.66541	1.44512	0.788209	0.477424	0.282794	-0.123128	-0.160075	0.46594
pos_356	2.33405	-1.14362	0.0559951	0.318974	-0.388953	-0.396947	-0.456596	-0.0645721	-0.634619	1.75962	-0.860739	-1.47062	-1.03261	-0.444961	1.57479	-0.308998	-0.133007	1.82128	2.27331	2.14926	0.85535	-0.469921	2.29325	-0.680581	1.93401	1.99951	1.15432	1.15372	-1.16963	-0.129603	-0.447503	0.144486	-0.640083	-0.437199	-1.98329	-0.727979	-0.398778	-1.24304	1.06427	0.760069	0.524027	-0.962646	1.69883	1.61842	1.48912	2.26416	-1.15085	-0.887764	0.588192
pos_358	-2.75284	-0.251717	-1.46925	0.414624	-0.202821	0.642293	0.965804	0.319543	-0.267219	0.583798	-0.334171	0.802638	0.485602	0.0331834	0.264356	0.263491	0.674897	-0.152979	0.296221	0.369231	0.227652	0.0744434	-0.166661	1.06426	-1.90143	0.399551	-0.504915	-1.33655	0.111231	-1.43674	-1.47386	-0.300708	0.233384	1.70857	-0.937789	-0.264882	-1.66087	0.12929	0.256938	-1.8151	0.494592	0.789836	0.1889	-0.920066	0.529829	-0.28386	0.950383	-0.270614	-0.525089
pos_360	0.147671	-0.555644	-0.766187	-0.210688	-1.12805	-0.666015	-0.178356	-0.287319	-0.601445	-0.717321	-0.0879829	-1.03713	-0.381404	2.66949	-0.913095	-0.905636	-0.125057	-1.18099	-0.428692	-0.0915843	-0.442288	-0.531457	-1.20366	-0.484183	-0.655561	-0.14136	-1.0306	0.698603	-0.424894	2.70599	1.98703	0.208104	-1.06531	0.409836	-1.11057	-0.365053	1.79129	-0.966997	-0.996216	0.527747	0.0983209	-0.668231	-0.0153179	2.18697	-0.86109	-0.570896	0.189472	-0.904257	-0.961708
pos_361	0.108519	-0.750571	-2.24163	-0.0287511	1.51058	1.99702	0.478675	-0.923742	1.44794	-0.172248	1.40602	-0.367054	-0.928503	0.851341	1.75796	-0.194306	-0.345362	-1.07844	-0.121641	-0.12786	-0.428242	-0.803385	-1.15144	-0.167111	1.21171	0.424851	-1.72518	-1.26057	-0.120346	0.785363	0.329779	1.40088	0.0834803	2.55999	-0.60715	-1.59271	0.135045	1.6106	1.79246	0.545593	-0.441808	-0.25758	-0.814459	2.04471	0.390362	1.94377	-0.37764	-1.32505	-0.996968
pos_362	-0.873122	-1.2288	-1.42859	0.717751	1.07789	-1.85232	-1.11565	-1.28421	0.746467	-0.107161	-0.240003	0.0652692	-1.7976	0.601018	0.322229	-0.509451	-0.0580402	-0.628194	0.512952	-0.405176	0.106682	0.619843	-0.749072	2.23601	-2.28669	-2.33153	-0.331687	-1.74739	0.965396	1.81961	1.18742	-0.00906763	0.392801	0.0103977	0.977459	0.37529	-0.346762	-0.647635	-0.106368	-0.751262	-0.677315	0.320901	0.19567	0.608742	-0.100429	0.106561	1.91666	1.55874	1.15281
pos_363	0.845485	0.565245	0.694974	0.818235	0.288771	0.0705635	-0.341055	0.640091	-0.322963	-1.62602	0.680198	1.05768	0.461397	-0.357281	0.951513	0.314551	-0.14588	1.76073	0.679567	0.961419	-0.0894117	-1.35236	1.1729	-0.147404	1.06208	1.10942	1.26824	1.38026	0.237578	-1.50951	-4.40027	-5.18289	-0.164196	-0.907203	-0.677855	0.140667	0.342355	0.326244	0.957879	0.198204	0.296908	-0.439928	0.864654	-0.157052	0.0901457	-0.207655	0.568322	0.271771	1.02528
pos_365	0.732068	0.507108	-0.518729	-2.34094	-0.784851	-0.509505	1.57895	-0.199993	-0.312126	-0.563478	0.29792	0.0963881	3.82298	0.343749	-0.427218	0.230947	0.109642	0.715064	-0.136537	0.856876	-0.118169	-0.46451	0.526059	-0.945636	0.158292	0.992326	0.715777	0.227218	-0.818323	1.32303	0.185672	0.664192	0.0915606	-1.37038	-0.463172	-1.07155	0.513329	0.529705	1.23096	-0.607916	-1.54313	-1.62159	0.667547	1.27936	0.174625	0.242506	-0.261988	-0.192066	0.174678
pos_366	-0.301256	0.0809756	1.4911	0.808776	-0.127702	0.113349	-2.34022	-0.493637	0.674306	-2.07227	1.14167	0.722871	-0.310825	-0.320889	1.38416	0.274752	-0.275485	1.8578	-1.37957	0.820386	-0.17375	0.392277	1.31322	1.8812	1.33609	1.38507	2.61083	1.29408	-0.790116	-0.0979073	0.213608	-2.1277	-0.284568	-0.58106	1.02097	-0.0827602	0.609181	1.08676	0.83758	1.60245	1.22918	-0.104845	1.92081	-2.1686	1.0945	1.53984	0.0847078	0.0118603	1.91472
pos_367	-0.260627	0.256791	0.707189	-1.39618	-0.0308426	-0.600359	0.758136	0.114211	1.94243	0.357485	-0.0365305	0.269162	0.552699	0.296492	-0.568511	1.13346	-0.117374	0.461806	0.849358	0.295589	-0.828094	-0.569614	0.59968	-1.17537	0.145281	0.025705	0.171755	-1.62288	-2.90759	-1.72949	-1.31785	-4.06405	2.20629	-1.48403	1.80526	0.573371	0.891623	0.497198	0.374406	-0.841751	-0.964524	0.665485	-0.311116	1.40493	0.491734	0.377544	-0.236412	1.06668	-0.0173699
pos_380	-0.011479	0.339448	0.881818	1.02924	0.561684	0.544493	0.130968	0.519684	0.50337	-2.15402	1.00521	1.22567	0.665963	-0.0104653	-0.244477	0.572264	0.779985	0.840923	-0.721202	1.12483	0.416162	-0.0745978	1.16789	1.14723	-0.688391	-0.401261	0.702317	0.622621	-0.129823	0.00219983	1.60993	-1.16657	-0.633969	0.411157	0.868274	2.11572	1.08455	0.176549	0.61356	0.382507	0.843289	0.196161	0.750435	0.268016	0.548302	0.333296	1.50173	2.29234	1.19984
pos_381	-0.0153665	1.26831	0.726722	0.851982	1.28065	0.921722	1.63002	1.81677	0.267665	0.525577	0.453381	1.29103	1.37567	0.0814047	-0.818669	1.11787	-0.0464599	0.207856	1.92868	1.92779	0.338693	-2.25265	1.61109	-0.0262268	-0.213441	-0.0711022	0.812218	0.221758	1.47579	-0.798789	0.620938	-0.722669	0.172735	-1.52332	0.24565	0.948317	0.533119	0.843636	0.906849	0.352357	0.263218	0.699192	0.464823	0.185553	0.430536	0.343514	-0.0364037	0.382321	0.491656
pos_382	-1.03733	-0.984028	-2.21199	-0.0234439	-1.5529	-1.11624	0.446595	-1.90732	-0.242522	-0.42274	-0.678077	-0.260229	-1.33814	1.2334	0.942509	0.181005	-1.34727	0.634497	-0.568104	-0.0588067	-0.256194	0.527869	-0.416263	-0.776895	-0.843019	-0.0807743	-0.403293	-0.163899	-1.05285	0.349669	-0.0142178	1.07507	-0.699482	-0.250813	-1.92441	-0.216338	-0.507544	-1.03883	-0.799962	-0.308037	-0.720443	0.0120882	-1.90721	-0.652983	-0.558944	-0.677596	-0.418759	-0.225312	-0.154035
pos_383	-1.28692	0.232902	-1.88329	-0.0810477	-1.33561	1.43279	0.708228	-0.154338	-0.345641	0.0247382	-0.984066	0.169015	0.0200842	-0.182643	0.40724	1.28991	-0.377645	-1.17112	-0.816865	0.873717	-0.568862	0.692275	-0.304694	-1.05673	-2.03705	-0.673549	-1.36918	-0.93876	-0.0715217	1.39624	3.3646	0.641541	-1.32495	1.71903	2.87488	-0.134847	0.5872	-0.000951512	-0.159201	-2.01571	0.444414	0.61418	1.01852	1.76698	-0.900944	-1.00707	-0.183435	-1.58821	-0.715454
pos_385	-0.384535	0.107739	-0.163925	1.06515	-0.216684	1.28732	0.23704	1.23223	-1.65713	0.408747	0.810431	1.0562	-0.700927	-0.0744421	1.11033	-1.16512	-0.702084	1.40588	0.732858	0.465112	-1.32501	-1.54954	0.991601	-0.890953	1.17416	1.38751	1.29675	1.13053	0.894275	-0.575462	-2.45123	-0.819435	-0.77192	-0.366346	-2.26595	-1.45134	-0.681267	-1.49545	1.58438	0.947863	-0.736465	-0.745087	0.578681	-0.720541	-0.6083	-0.391134	-1.12925	-1.84749	-1.22734
pos_386	-0.330601	-1.01675	-1.71633	-1.03774	-1.4247	-1.52816	-1.03454	-0.546515	1.08205	-0.218495	-0.619705	-0.405767	-0.0749485	-0.180847	0.822067	-0.543107	0.972502	0.864952	-0.766817	-1.31709	0.415348	1.26561	-0.508905	-0.707812	-1.1372	0.440345	0.746571	-0.0717307	-1.5782	-0.88075	-0.515381	-4.7252	-1.25538	-1.40094	-1.68321	-0.277321	0.0209581	-0.176458	0.0402686	-0.400858	-0.398765	-0.991032	-0.0841841	-0.859906	-0.637644	-0.734525	0.0069499	-0.267907	-0.329504
pos_387	0.171746	-0.0368402	-0.0703544	-0.567108	-0.73189	-1.24743	-0.506286	0.157978	0.893496	1.18139	0.551701	1.10263	0.771667	0.736146	0.666002	-0.253646	0.423828	1.36624	0.202727	1.00039	0.197062	0.468481	0.512359	-0.331308	0.221701	0.910603	1.05074	0.678265	-2.25785	0.25554	-0.753243	-0.800965	-0.571602	-0.637524	-1.55689	-1.00303	0.788972	-0.530837	1.024	0.887373	-1.09125	-0.786215	-0.317021	-0.498671	-0.340567	-0.720444	-2.37175	-2.01878	-0.861965
pos_389	-0.121398	1.04187	-0.00340056	1.09131	0.764988	0.468442	1.30933	1.60659	-0.576855	0.308631	0.246673	1.29435	1.06638	-0.341914	-1.10919	0.98151	0.202601	-0.00118361	1.68035	1.95282	0.162916	-1.79167	1.34867	0.272712	-0.705151	0.563862	0.59392	0.286785	0.999641	0.918228	0.792254	-0.138176	0.2464	0.733383	0.0771524	1.09829	0.412363	0.246413	0.762898	-0.475954	0.288499	0.732945	0.39651	0.556237	0.563425	-0.178608	0.467271	0.3167	0.206716
pos_391	0.605455	-0.424196	-0.890112	-0.757394	-0.788008	-0.256926	-1.63185	-0.656346	1.80531	0.178766	0.310994	-0.155456	-0.202492	0.625058	1.17938	0.309301	0.544823	1.61637	-0.129737	-1.12763	0.247248	1.50576	0.212277	0.867837	0.534524	0.548694	1.2015	-0.404312	-0.851017	-0.549164	1.48721	-0.899192	-0.864624	-0.717091	0.887671	2.56427	1.26734	0.588801	-0.903055	0.412625	1.64266	-1.33397	-0.293606	-0.0271767	-0.142411	0.777712	1.29358	1.6337	2.68366
pos_392	-0.168047	0.190846	0.544961	-0.536305	0.639944	1.08528	0.597715	-0.755332	1.10416	-2.04892	0.467875	-0.503137	0.497976	-0.384636	-0.82989	0.65263	0.699533	0.0875549	-2.07306	-0.354151	0.716229	1.02841	0.295846	1.06262	0.521567	0.0287471	-0.333803	-0.386968	0.494718	-0.158081	1.0527	-1.31437	0.908524	0.207033	0.804793	1.09263	-0.64807	-0.819679	-0.944632	1.14916	-2.21005	-0.491875	-0.0885591	0.00439171	0.730823	0.614773	1.38773	1.04622	0.641571
pos_393	-1.60671	-0.110867	1.16718	1.12629	-0.0760933	-0.717627	1.72677	1.38053	-0.883824	-1.39471	0.0149444	1.53278	-1.47613	1.55676	-0.565864	0.200859	0.0421338	0.977137	2.72573	-1.04611	-0.0957662	-1.13047	1.19408	-0.345943	0.14883	1.57891	-0.67556	1.93343	-0.319008	-0.649248	-1.56252	0.589202	0.039297	-0.372298	-0.527413	0.214856	1.0314	0.576544	2.23768	1.07942	-0.139502	-0.508922	1.55502	1.236	0.91156	0.0587959	0.699699	-0.969589	-0.271454
pos_394	-1.09898	0.0414443	-0.177028	-1.01151	-0.935231	-0.00196506	1.37922	0.0716505	-0.412735	-0.201377	-0.767555	1.51584	0.197943	0.966685	0.388559	1.09965	0.390322	0.539855	3.07139	-0.566797	0.03386	-0.646881	1.31583	-0.437808	1.42566	1.20972	-1.16084	0.83953	0.020036	0.869338	-0.181879	-2.05777	0.371689	0.186441	-0.605553	-0.38342	0.682577	0.938964	1.99263	1.451	0.29386	0.585143	0.704882	0.428231	1.29165	-0.0471029	0.185069	0.341331	0.168596
pos_395	-1.73975	-0.211991	-0.360542	0.69225	-0.267814	2.11616	-0.650728	0.149996	-0.517029	0.0236835	-0.359436	-1.02318	0.626493	0.743934	-0.879081	0.00271406	0.636515	-2.16948	-0.1424	-2.10736	1.79233	0.642782	-0.900279	1.22551	-0.579897	-0.727506	-1.01559	-0.506328	2.71427	0.421746	0.75657	1.91312	0.340032	1.72217	-1.28244	-0.363733	-1.21636	-0.451402	-0.55656	-0.0517256	-2.12161	1.90394	0.163891	-0.176969	0.479185	0.0259301	-0.745222	-1.89636	-1.30983
pos_396	0.0842974	0.609952	0.414337	1.46758	1.73751	1.61521	0.530315	1.04905	-0.0814946	0.960579	0.916982	1.29311	-1.21942	-0.188565	0.901741	0.281301	-0.813678	0.973987	1.53715	1.28165	-0.654173	-1.5975	1.34718	0.974591	0.959028	0.739226	1.08016	0.807023	1.58227	0.323877	0.0487061	0.469586	0.486713	-1.14362	0.458244	0.495649	0.516363	0.545609	0.817232	0.595401	-0.179201	1.1054	1.11929	-2.24533	1.2064	0.955924	0.361453	-0.204401	0.593599
pos_397	-1.66958	-0.789115	-1.89879	-0.178294	-0.562302	0.296149	0.280747	-0.579955	-0.80039	0.000460386	-1.14546	-0.0437661	-0.536487	0.56392	-0.188239	-0.47418	-0.410271	-0.25822	-1.01539	0.0287158	-0.455356	-0.589239	-0.567016	-0.233569	0.580103	0.195092	-0.176016	1.20078	-0.389271	-1.65785	-2.52526	0.431142	-0.155744	0.552057	-0.991175	-1.46725	-2.81998	-0.538529	-0.194327	-1.29169	-1.67877	-0.0283718	-0.764996	-1.16689	0.23344	-0.765092	-0.243176	-0.927433	-0.85818
pos_401	-1.83232	-0.665796	0.0275037	-1.30931	-0.980837	-1.69698	1.75045	1.31761	-0.702695	2.27069	-0.957961	-0.787953	0.190403	0.478754	0.328229	0.864569	0.348609	-1.12599	-0.107986	-0.0907102	0.165675	-0.78667	-1.08812	-1.2815	-0.744058	-0.367581	0.144119	-0.961989	-1.47117	0.575089	-0.873671	3.2857	1.88404	0.0277727	1.71636	-1.98273	-1.33433	0.292982	0.668009	-0.782849	-1.23778	0.665645	-1.1073	-0.338108	0.00998074	1.22497	0.0829253	0.166394	-1.89406
pos_402	-1.57698	0.738538	0.877201	0.591893	1.047	-0.949365	0.27783	0.537163	0.993371	0.449093	0.747431	1.10412	-0.978521	-0.658128	0.532977	0.0586028	0.800488	1.12685	1.07799	0.50545	0.718893	0.638624	0.91917	-0.400125	0.753571	0.975535	1.21139	1.24792	-0.345194	-0.791708	1.08642	-0.688992	0.317761	-1.3949	-0.222017	-1.89824	1.74787	1.35229	0.812524	-1.4587	-1.38975	0.542408	-1.26869	-0.805663	0.962275	-2.21949	-1.75554	-2.60977	0.534607
pos_403	1.26024	0.921881	0.797356	0.574104	1.35073	-0.748631	-0.68616	0.364306	0.377015	0.194103	0.745606	0.936507	-0.986754	0.441001	0.989099	0.825484	0.651613	1.88145	0.606101	0.838213	0.518173	1.08306	1.39202	-0.262845	0.693851	0.727292	1.84965	0.700611	-0.586834	-1.14793	0.873697	-1.8293	-0.132186	-0.0638157	0.47589	1.02712	1.17402	1.06451	0.419456	-0.0681398	0.29583	-0.828351	1.67239	0.658194	0.293265	0.971634	1.1177	0.647922	1.07887
pos_404	-0.298651	0.37885	-0.272395	-0.276751	0.832211	0.814082	-1.35944	-0.146091	1.72824	-0.710365	0.505834	0.667397	-1.68378	-1.12627	0.972599	0.610857	0.901946	0.465635	0.406529	-1.02513	0.0100721	1.29052	0.617248	1.40513	-0.500935	0.426133	1.46893	-0.573502	0.26462	1.16271	0.902789	-0.578485	-0.16883	0.760334	0.696432	1.7648	0.115328	-0.72414	0.199081	-2.19249	0.913989	-0.35128	0.255062	-0.606367	-0.602548	-0.720677	1.06947	0.447847	0.950301
pos_405	0.00754681	0.77031	0.815348	-1.01704	3.54252	2.46274	-0.323784	-0.484418	0.556739	1.06324	0.467536	0.773841	0.432569	-0.569699	-0.0204449	0.546576	0.0621004	-0.0523352	0.194658	-0.885174	-0.984413	0.918388	-0.261928	0.0828523	-0.400684	0.0278365	-0.445169	-0.288092	1.88361	-0.804574	1.33074	-0.169204	0.652628	-1.84598	3.10211	1.94603	-0.420976	0.268997	1.29218	-1.95492	1.49924	0.0803429	0.549267	1.58005	-0.919789	0.148698	-0.572617	0.968265	1.84425
pos_406	-1.06713	-0.935314	-0.242062	-0.169708	-0.22795	0.421081	0.993883	1.90577	-1.30754	2.75064	-0.502489	0.0528373	0.966317	-2.42969	-0.124981	0.547399	-0.416999	-1.05163	0.635069	-0.00729795	-0.522513	-0.392765	-0.90091	0.319638	-0.573675	0.164419	-1.40275	-0.474989	-2.08145	-0.26494	-2.44158	-0.571365	2.40256	0.548973	1.36245	-0.691657	-1.87891	-0.384269	0.45592	-0.905505	0.266135	0.485863	-1.16019	-0.0624202	0.48449	1.81708	-0.252265	-0.444032	-1.01482
pos_407	0.562777	-0.170741	0.105017	0.329141	0.554342	-1.40291	-1.75448	-0.515159	0.80661	-0.746683	-0.00374042	0.293483	-1.49924	-1.118	2.01336	-0.0360462	0.228613	2.62494	-0.405035	0.753196	-0.143691	0.538567	2.58826	0.469542	2.58395	0.99051	2.4308	0.919235	-1.4943	-0.829579	1.11336	-0.385867	-0.989504	-1.54719	-0.632145	1.02623	0.859678	0.728197	0.752665	-0.501664	0.938512	-1.68097	1.31773	1.57017	-0.504013	0.578009	-0.620416	0.0815366	0.426024
pos_408	-0.619253	0.813327	0.346912	1.44933	2.05173	1.70867	0.025221	1.22417	-0.232629	0.766822	0.980692	1.2109	-0.305958	-0.231277	0.809322	0.496018	-0.600385	0.824732	1.68812	1.17401	-0.569506	-1.71309	1.31728	0.63186	1.2299	0.439014	-1.67307	0.920335	1.5207	0.773912	0.344812	0.961797	0.72177	-0.723468	0.361049	0.30131	0.576609	0.0552823	0.513279	0.050864	0.187438	1.05002	1.23577	-1.19059	1.0679	0.972634	-0.590455	-0.541459	0.749552
pos_410	-0.279291	-0.760946	0.182864	-0.0864706	0.176972	0.0975904	0.553816	1.87034	-1.07988	2.54835	-1.05564	0.557844	1.1672	0.128625	-1.01891	0.754786	-0.290268	-1.38853	0.216555	0.305039	-1.14429	-0.644607	-0.711422	-0.934257	0.553408	0.00755364	-0.640722	-0.620454	-0.895574	-0.338421	-1.07793	-1.61502	2.19065	-0.0860838	1.62281	1.08175	-0.208102	0.690763	-1.12213	-1.89676	-0.530168	0.181141	-0.799987	1.53981	-0.506344	1.76455	-0.427836	0.443297	0.747931
pos_412	-1.9148	0.0417232	1.82602	0.232912	1.01318	0.179722	0.274771	0.035099	1.10748	-0.394372	-0.654525	-1.05651	-1.85819	0.479091	0.117942	-1.99639	-0.117003	1.37798	0.191999	0.114678	-0.0770898	-0.739101	-0.0567853	0.699642	-1.14692	-0.305612	0.0385104	0.42189	0.32266	0.88248	1.43902	-0.910059	0.227471	0.441512	-1.86477	-0.957491	0.701162	1.0506	1.14647	-1.65113	-1.49279	0.901494	-1.80541	-1.04496	-0.481597	-1.31603	-0.983354	-1.0283	-0.928778
pos_416	-1.48723	-0.0664519	0.822069	0.64299	0.755418	-0.529765	0.31998	0.428152	1.52052	-1.6557	0.297758	0.96973	-0.23587	-1.4513	0.206785	0.40986	-0.411221	0.518369	0.428588	-0.374448	-0.537841	-0.0869316	0.303654	-0.814613	0.0329202	1.19763	0.803873	0.114323	-3.63756	-0.0507127	-2.66221	-3.22635	1.04305	-1.05463	1.20774	0.824699	-0.0157941	0.0924114	0.984763	-0.512225	-0.144442	0.977742	-0.187651	0.0349485	0.0699702	-0.376266	0.362907	1.17331	0.549932
pos_419	0.641992	-0.404454	-1.80969	-0.5621	-1.67879	-1.04883	0.497235	-0.490043	-0.467444	-0.877321	-1.36587	-1.09238	-0.291703	0.586889	-0.478789	-0.0562554	0.856921	-0.887116	-0.923165	-1.13032	-0.716872	-0.728659	-0.891799	-1.08989	0.52343	-1.10934	-1.10399	0.333836	-0.438953	2.23259	0.343563	1.49563	-0.675267	-0.379261	-2.68463	-0.417189	-0.12148	-2.01648	0.434524	-0.34997	-1.00579	0.602454	-0.956256	1.6507	-0.644333	-1.13244	-0.0197554	-1.63954	-1.44795
pos_423	-0.687502	-0.280723	-1.43973	-0.613742	-0.927849	-0.0781938	-0.260992	-0.475374	-0.931289	0.12697	-0.557528	-0.650377	-0.7006	1.89146	0.0521294	-1.01481	-0.203673	-1.2066	-0.259754	0.0176917	-1.04252	-0.586778	-1.16863	-0.254045	-0.275331	-0.153737	-0.938277	-0.5969	-0.223428	3.03005	2.46156	0.27924	-0.617817	-0.144715	-0.519909	-0.268843	2.29051	-0.936015	-0.496013	-0.183038	-0.141627	0.0144697	-0.355185	2.50179	-0.269932	-0.339276	0.097076	-0.874348	-0.986172
pos_424	-0.981204	-1.45772	-0.712996	-0.816477	-0.714625	-0.876573	-0.833574	-0.1993	-0.393797	0.161665	-0.0301127	-0.42911	-0.975261	1.83508	-1.20781	-0.426635	-0.175675	0.0830332	-0.253015	-0.0954748	-0.195094	-0.404658	-0.437729	-0.082518	-0.451209	-0.968721	-0.59174	-0.766739	-0.395186	2.97041	2.37372	0.839077	-1.34235	0.286041	-1.3322	-1.08427	2.21222	0.300148	-0.539843	0.0311244	-0.689608	-0.584035	-0.985147	2.40659	-1.08353	-0.285109	-0.219471	-1.1628	-0.741695
pos_425	-1.47825	-0.539406	-1.74166	-0.0761217	-0.370778	0.0209225	0.27124	-0.425581	-0.310625	-0.166722	-0.574906	0.142707	0.259859	2.22965	-0.358641	0.3263	-0.34842	-0.337327	-0.470576	0.390568	-0.183532	-0.380389	-0.757887	0.218559	-2.61722	-0.648579	-0.670442	-0.903988	-0.638017	2.63986	1.29727	1.11211	1.83971	1.07881	-1.83221	-1.22596	0.484318	-0.52422	-0.197232	-1.14034	-0.172912	1.05279	-0.118693	1.02762	0.383316	-1.1844	0.246682	-0.846332	-1.48053
pos_429	1.20143	-0.462829	-0.565709	-0.536694	-0.45254	-0.83572	0.412709	-0.905023	-0.632543	0.602026	-1.17714	0.309473	-1.04209	3.86429	-0.592898	-0.48798	0.719302	-0.198868	-0.569806	-1.00142	-0.293904	-0.300219	-0.373665	0.878688	-0.483777	-0.246793	-0.318254	1.55847	-0.0886419	2.17906	0.774585	-0.148898	-0.796202	0.909289	0.35398	-0.649389	0.843317	-0.220109	-0.815985	0.0892391	-0.820844	-0.523994	-0.287283	0.912062	-1.27887	-0.391468	0.794682	-0.628086	-0.610428
pos_437	-0.941215	-1.08273	-1.06079	0.0539524	0.206178	0.387206	-0.398756	-0.777462	0.098863	-0.224182	-0.193293	-0.220115	-0.743743	2.41987	0.0365978	-0.225674	-0.483601	-0.758747	0.00238211	-0.130966	-0.343086	0.0539945	-0.732221	0.728454	-1.05986	-0.540646	-0.295112	-1.0127	-0.0802516	2.84541	1.44586	-0.525684	-0.194746	-0.261195	0.0645817	-0.0302967	1.4688	-0.760967	-0.695733	-0.680044	-0.393631	-0.636839	-0.206674	2.39505	-1.49277	-0.485169	0.542605	0.40854	0.181589
pos_438	0.219448	-0.197818	0.0708262	-0.51211	0.0791934	-0.0537923	-0.0777598	-0.634797	-0.372589	-2.06438	-0.368919	-0.958064	-0.0885547	2.34149	-1.5003	0.511846	-0.112876	-1.71667	-1.13376	-1.42274	0.139197	0.106964	-1.49936	0.248337	-1.93716	-1.2223	-1.42237	-1.18614	-0.393474	2.60514	2.06961	-0.149705	0.390212	-0.790722	-0.0716079	0.56259	0.897062	0.277133	-0.963683	-1.3051	-0.140604	0.177775	-0.695776	1.38831	0.386502	0.035372	0.176091	0.311046	0.777508
pos_439	-0.958889	0.144961	-0.402927	0.178946	0.22514	-1.43464	1.12931	0.459659	0.678616	0.273122	-0.0127472	0.310896	0.746782	0.228872	0.0404912	0.773912	0.332828	0.214745	0.764808	0.386544	-0.890801	0.102493	0.343915	-1.45881	0.0654603	0.207546	0.287555	-0.844094	-2.94718	-0.0569653	-1.9156	-5.59956	1.10241	-2.64482	-0.469538	0.438754	-0.718199	0.439708	0.405054	-0.687835	-1.73755	0.726069	0.243246	0.00471417	0.630658	0.029724	0.0483332	0.683505	-0.356644
pos_440	-1.31111	-1.33712	-1.83248	0.936793	0.847892	-0.495944	0.61965	0.212153	-1.53086	-0.891173	1.33632	0.733986	1.79683	1.71318	-1.48377	1.73522	1.58949	-1.07266	1.36816	0.0767452	0.922765	-0.265086	-1.22191	-0.0791699	0.313333	-0.578926	-1.47888	-1.11721	-0.98369	-0.154741	-1.47056	-0.290746	-0.582058	-0.704469	0.286194	0.450275	0.229044	1.68902	1.62744	1.81978	1.51581	-0.187981	0.600625	-0.12189	-1.37509	1.64068	1.66738	1.54228	-0.44816
pos_441	0.645941	0.697388	0.994758	0.494511	1.27267	-1.45371	-0.192999	0.0666937	0.575787	-2.65463	1.36293	1.24545	0.680574	0.984752	0.375351	1.35727	0.5161	1.00737	0.53487	0.640844	1.05439	0.923832	0.64008	-0.703584	0.963282	-0.0183152	0.984357	0.693794	-0.252199	-1.22423	0.229558	-1.31299	-0.420317	-2.44802	0.284944	0.719972	1.03894	0.972036	0.507644	0.103442	-0.724064	-0.840539	1.46944	0.585636	-0.0545742	0.152034	0.00389123	-0.306328	0.743971
pos_443	-0.177851	-0.387626	0.110026	-0.0988362	-0.479817	-2.68391	0.782078	0.0729199	1.74955	0.314245	-0.475808	0.61782	0.670606	1.38936	-0.372022	1.05566	-0.753405	0.281627	-0.115437	-0.557822	-1.41448	-0.972833	0.31076	-0.993408	-0.0225006	-0.172421	0.0105965	-2.50947	-1.60572	0.818978	-0.0174371	-0.662028	2.091	-0.285261	1.69301	-0.0492632	1.26775	0.322059	0.206788	-1.58431	-2.33758	-0.0455997	-0.627219	1.84984	0.0109377	-0.219053	-0.186088	0.829714	-0.523025
pos_444	-0.180131	0.377973	0.477654	1.05817	0.3984	0.370468	-0.39064	0.271898	0.328094	-1.24056	0.846606	1.35963	0.862306	1.14078	-0.585722	0.50124	0.448645	0.375639	-1.60917	0.876861	0.325863	-0.86172	0.991816	0.908781	-1.37323	-0.124144	0.368073	-0.338899	-0.142238	1.04661	1.58744	-1.42223	-1.16081	0.530753	0.508204	1.69976	0.993447	0.278616	0.172599	0.180836	0.551086	0.20633	0.60124	0.904405	0.596834	-0.0981018	1.40758	1.79732	0.799899
pos_445	1.52768	0.272874	0.436612	0.82294	0.224074	-0.112073	-0.164636	0.458542	0.353666	-0.613714	0.737027	0.635477	0.69687	0.202683	0.871861	0.77847	0.200978	1.67512	0.515401	0.497875	-0.0320591	0.0807206	0.922775	0.0181388	1.36704	1.05233	1.51491	1.42022	-0.00209719	-1.34425	0.383446	-2.18352	-0.489493	-1.18013	-0.697795	0.602011	0.290927	0.919328	0.828308	0.641543	0.211966	-0.674142	0.874715	-5.11774	0.104259	0.311992	0.810892	0.459665	0.87301
pos_446	0.876173	-0.0458555	1.68046	-0.00597451	0.966264	0.03279	-0.626344	-0.411634	1.27869	0.639097	-0.689267	-1.24987	3.15299	-1.42635	-1.95923	0.678709	-0.803347	1.06331	-0.0498255	-0.465936	-0.410074	0.32874	-0.920513	0.784409	-1.47697	-0.497723	-0.28769	-1.00574	1.20921	-0.0148493	1.8082	-0.0778849	0.611282	0.134531	-1.97225	0.816878	0.431783	0.942239	0.701099	0.375061	0.453594	0.354897	-0.234357	-1.81719	1.0009	1.11366	-1.64966	-1.85314	2.35376
pos_447	-0.142191	-0.671066	0.416387	-0.819381	1.02625	0.441102	-1.60258	-3.38759	0.283055	0.315573	-0.936627	-0.881143	2.65577	0.79873	-0.419276	0.404484	0.455681	0.374034	-1.79317	-0.221425	-0.131271	0.867644	-0.619058	0.969637	1.027	-0.326578	-0.81471	-1.25317	0.120419	0.62782	0.587666	0.281197	0.079769	0.547207	0.963107	0.992847	-1.0126	-0.344853	-0.425096	-0.215797	0.878769	0.352258	-1.0345	0.114626	-2.28947	-0.311074	1.82297	3.71264	1.43375
pos_449	0.559624	-0.203717	-1.3399	0.820324	-0.88262	0.595015	-1.02485	0.846979	-1.85567	0.462315	-0.321698	0.213232	0.48266	-0.72581	0.794207	-1.42533	-2.37273	0.5324	-2.2086	-2.05697	0.185704	-0.403959	-0.437472	-1.03556	-0.965672	1.07532	-0.410106	0.417784	2.55954	-0.0888557	-0.76301	0.812407	-1.7268	0.98943	-2.17145	-0.703795	0.257358	-2.90509	0.0320354	0.78881	0.270536	0.816775	0.128844	-0.365335	-1.0991	0.15015	-0.657076	-0.483974	-0.230322
pos_450	0.273137	0.238593	0.313823	0.0708518	-1.06154	-1.04671	-1.1314	0.0779235	1.20819	1.02692	0.708908	0.739789	0.806373	-0.00180142	0.964731	-0.251063	0.220408	1.65923	0.383311	0.803058	0.188574	0.379642	1.02466	-0.88848	0.582299	1.10541	1.52688	0.996881	-1.32475	-0.852358	-0.27381	-0.00375856	-1.1168	-2.38706	-1.68672	-0.838006	0.934548	-1.43686	0.887402	0.880592	-0.268608	-1.14725	0.415819	-0.610977	-0.368024	0.221471	-0.901689	-2.58613	-0.378864
pos_451	0.383347	0.410606	0.494757	0.0513003	-0.789142	-1.7997	0.0549013	0.116912	1.11349	1.41025	-0.81752	1.22469	0.881203	-0.350115	0.930267	-0.0885502	0.316447	1.66112	0.40055	1.25163	0.339874	0.303339	1.06979	-1.02865	0.722608	1.40648	1.53284	1.19746	-0.998442	-0.563366	-1.23286	-1.57647	-1.24236	-1.85936	-1.13066	-1.0144	0.987331	-0.68458	1.34462	0.348702	-0.250653	-2.22732	0.745785	-0.407396	-0.966525	0.514049	-1.04246	-1.14563	-0.327041
pos_452	-0.460788	-0.361211	0.599544	-0.381253	-0.751479	0.235639	-0.398333	0.194433	0.157927	1.09502	-0.0969877	-0.0384226	1.66486	0.0840872	-0.671628	0.015916	-1.98369	0.335572	-0.381885	-0.306369	-0.778629	0.0301558	-0.532285	-0.59938	-0.398682	-0.618374	0.562875	-0.331565	1.05452	-0.0908632	-0.339664	-1.23407	-2.20332	0.124494	-1.17823	-1.70321	-0.651298	-0.578761	-0.15374	-1.47451	-1.92175	-0.41211	-0.484787	-0.0310888	0.560313	-0.033346	-0.549508	-1.71625	-1.18116
pos_453	-0.0341243	-1.11466	-1.09626	0.585699	-1.77413	0.283477	-0.453221	-0.0080886	-0.410782	-1.61971	0.604214	1.09704	-0.994242	-0.270178	1.08013	-0.822354	0.659036	0.891517	1.11486	0.00578314	0.0111059	0.199995	0.387266	-0.0377892	0.64801	1.04461	0.531353	1.0087	-0.564262	-0.747397	-0.461004	-2.52625	-0.478898	-0.00377345	-1.67534	0.277711	-0.272642	-0.695765	0.0342442	1.55256	0.117061	-0.654631	0.157608	-1.66894	-0.100581	-0.604571	0.607885	0.507585	0.632713
pos_455	0.444297	0.500415	0.309814	0.667854	-0.887377	-1.00419	0.141094	0.230263	1.03847	0.894638	1.1485	0.889211	0.673142	-0.0182578	0.873594	-0.0612391	0.585555	1.46019	0.332882	0.811238	0.149253	0.652112	0.85922	-2.40438	0.813068	1.25559	1.33626	0.881828	-0.840085	-0.713291	-0.381011	-1.82538	-1.48898	-2.17956	-1.56174	-1.20357	0.869738	-0.15141	0.996373	0.997675	-0.388345	-1.04299	0.527917	-0.844399	-1.31546	0.432544	-0.726286	-2.37775	-0.52048
pos_456	0.335171	-0.44649	-0.342693	-2.57233	-1.56322	-1.09038	-0.109554	0.528939	1.03821	0.449218	-0.450221	0.795504	0.509647	-0.428918	0.925457	-0.538893	0.163253	1.58297	-0.124667	-0.0355326	0.12563	0.0254599	0.322358	-1.12045	-0.941673	1.17586	1.46793	0.754264	-0.22344	-1.9824	-0.406334	-3.47206	-1.47429	-1.62488	-1.49058	-0.662242	0.725188	-0.237299	0.500577	-0.704604	-0.923165	-2.5157	-0.163407	-0.972394	-0.294185	0.17513	-0.179855	-1.27347	0.102533
pos_457	0.399084	0.437351	0.307029	-0.792837	-0.516224	-0.377697	-0.101881	0.0303341	0.942391	1.57827	0.725734	1.2898	0.561785	0.0274258	0.70217	0.362834	0.189095	1.53873	0.187767	1.08487	0.194113	-0.758723	0.848572	-2.53406	0.352264	1.01213	1.1592	1.14595	-1.22063	-2.94954	-0.15827	-1.94105	-1.24658	-2.30381	-0.686336	-1.03049	0.909764	-0.104683	1.09709	-0.148169	-0.195542	-0.866033	0.630979	-0.662631	-0.357867	0.535749	-0.541661	-2.50679	-0.288561
pos_458	0.347399	1.16131	0.63255	0.825504	1.10724	1.05417	1.46775	1.71044	0.106347	0.294695	0.60833	1.29665	1.22701	0.53253	-1.03522	1.06401	0.365499	0.530865	1.63729	1.6351	0.424936	-1.55832	1.60813	-0.0539518	0.233784	0.147051	0.818134	0.658553	1.17576	-1.34809	0.914904	-0.325632	0.372448	-0.989539	0.135043	0.864709	0.486269	0.609291	0.807702	0.610637	-0.296482	0.754425	0.0820929	0.656735	0.639375	0.502421	-0.308194	0.978175	0.715774
pos_459	0.0670488	0.468436	0.860147	1.00012	0.818506	0.605963	-0.422225	0.792883	0.546436	-1.92678	1.0662	1.23342	0.258084	-0.0345392	-0.307983	0.658246	0.489126	0.922719	-0.503415	1.15505	0.435661	-0.0358062	1.20721	0.729563	-0.81826	-0.123326	-2.11916	0.053256	0.106327	0.165095	1.59959	-0.541257	-0.887904	0.0432326	0.732495	1.96089	0.981204	0.11371	0.757319	0.242808	0.951824	-0.537069	0.755301	0.413287	0.751675	0.196994	1.42949	2.1143	1.1911
pos_460	0.470142	0.98471	1.01985	1.52759	0.925528	-0.012785	-0.331797	0.947022	0.124432	-1.84602	1.3691	1.65508	0.380582	-0.320733	0.616894	0.240735	0.0431593	1.61279	0.925435	1.64496	-0.725038	-1.46495	1.41839	0.591002	1.11376	1.2027	2.04249	1.6309	0.277543	-0.652355	1.03912	-1.73749	-0.00940433	-0.505772	0.116439	0.86118	0.561506	0.792207	1.09371	0.410221	0.648981	-1.02707	1.87414	0.536778	-0.473486	0.0285518	-0.0322993	0.734164	0.991788
pos_462	1.57681	1.07616	1.00817	0.452716	1.42032	-0.684161	-0.703125	0.342633	0.695478	0.0308338	0.784457	0.907061	-0.902569	0.237468	0.857847	0.629743	0.627934	2.05926	0.804154	0.38111	0.532231	1.21011	1.49569	-0.194534	1.01032	0.832879	2.05579	1.01581	-0.875518	-0.729581	1.12587	-1.98921	-0.324089	-0.966969	0.58134	1.12474	1.24292	1.1782	0.322258	0.172475	0.539073	-0.710967	1.7874	0.267011	0.113805	1.16797	0.95367	1.03778	1.22301
pos_464	-0.83041	0.385535	-0.300718	0.412876	0.541564	-0.875322	1.04205	0.529953	0.529001	0.380802	0.143501	0.496212	0.806693	-1.10293	0.372645	0.860613	0.447375	0.205766	0.56212	0.449422	-0.352602	-0.19437	0.31411	-0.693418	0.105922	0.42774	0.324529	-0.411901	-2.29663	-5.1466	-2.41191	-3.74316	1.00456	-1.16861	-0.241567	0.38617	-0.614443	0.269442	0.584441	-0.358995	-1.64861	0.922936	0.324205	-0.42766	0.716383	0.378627	0.346919	0.247326	-0.00777676
pos_472	-0.341227	-0.133068	-1.57964	0.0108869	-1.34002	0.100512	1.00979	-1.69201	-0.567052	-1.31107	0.613578	-0.172519	0.569049	1.71506	-0.443558	-1.95694	-1.35233	-0.695006	-0.818878	0.631874	-0.378928	0.299565	-0.222937	-1.88765	0.628426	0.579338	-2.18352	0.699847	0.639574	1.70977	-3.03202	1.31285	-1.53872	-0.219059	-1.09466	-0.675475	0.0362418	-0.41744	-0.803534	0.539568	1.26984	1.45097	-0.426815	-0.73837	0.555702	1.06394	0.33413	-0.66166	-1.0245
pos_474	-1.99961	0.795753	-1.05198	-2.59809	-1.37171	-0.124453	0.53968	0.805962	-1.12306	0.401792	0.951555	0.993529	-2.11145	-2.02806	-1.00484	-1.48421	-1.12531	-1.1513	-1.7158	-2.4328	-1.31054	-1.36257	-1.81911	0.0460326	0.762546	1.04473	1.55215	1.39139	0.126024	-0.124676	0.495021	-0.643395	-0.0449121	0.043684	0.20946	0.810048	1.41886	1.11278	0.855779	0.882893	0.413447	-1.6913	0.938929	-0.309109	-1.64348	0.897556	0.474121	0.529481	-0.0835056
pos_475	-0.941742	-0.0902944	2.27345	1.52523	1.9036	-1.33851	-0.33271	-0.179534	2.42616	-0.100969	-0.198736	-0.362796	-0.985782	-0.407298	0.996198	-1.1729	0.853272	2.03117	0.30948	1.03338	0.887393	0.877921	0.987635	0.169028	-0.0453263	1.04269	1.35307	1.26963	-0.662214	-0.865758	-1.5562	0.0788825	0.283133	-0.181525	-1.29255	-1.48487	-1.10173	0.995587	1.63324	-0.0769438	-0.243779	0.225696	-0.473383	-0.729672	-0.453059	-0.705828	-0.925847	-1.67731	-0.25928
pos_476	-2.21173	0.177427	-0.0565129	0.88232	0.354694	0.751235	0.872173	0.504874	0.478628	-0.651602	0.506767	-0.939129	0.57987	-2.48359	0.571118	0.522786	-1.15868	0.118148	0.823159	0.890217	0.539049	0.780815	0.189339	-1.14304	-0.0943904	0.523459	0.370083	-1.41688	-1.19509	-1.11697	-1.64778	0.77211	0.586813	-0.171721	-1.75672	0.54934	-2.13002	0.568899	0.462908	0.0356505	0.995216	0.899579	0.80218	-2.9721	0.717363	0.111828	-1.15111	0.497296	0.0300343
pos_477	-0.648704	-0.237835	-1.72473	0.283664	-0.602871	0.456484	1.15986	-1.56509	-0.919522	-0.390303	0.900712	-0.199257	0.638223	1.3305	0.157853	-0.347797	-0.636699	-0.406626	-0.281866	0.508798	0.0573353	0.71553	0.182509	-0.838655	-0.192314	0.607043	-0.891567	-0.219736	-0.646695	0.542581	-4.8237	0.93302	-0.339189	0.914309	-1.57221	-0.978363	-0.270363	-0.686097	-0.292773	-0.981292	0.687969	1.4813	-0.794113	-0.955891	0.811429	1.15523	0.872592	-1.04732	-0.807808
pos_478	0.0345579	-0.59564	-1.08577	-0.105056	-0.785228	-0.445871	-0.216156	-1.01265	-0.571762	-0.398805	-1.63812	0.0681763	0.0670836	2.63626	-0.131074	-0.551752	-0.480901	-0.94989	-0.386683	-0.900094	-1.21766	-0.651252	-0.421709	-0.0271794	-0.625279	-0.0129205	-1.70699	0.509276	-0.248599	2.63471	1.849	0.425061	-0.38225	0.601302	-0.399064	-0.802315	1.66239	-0.555765	-1.16485	0.660958	-0.231102	-1.20487	-0.335776	1.96627	-0.00126047	-0.873493	-0.316247	-1.03756	-1.00214
pos_481	0.799536	-0.141433	-1.05928	-0.777908	-0.221667	-1.36364	-1.85366	-0.32559	1.2225	0.683467	0.316943	0.562587	-0.809764	0.458439	1.18716	0.493861	0.439081	1.51109	-0.868299	-1.04785	0.778473	1.20947	0.34421	1.22182	0.557398	0.492637	0.963292	0.313045	-2.24951	-0.472605	1.05208	-3.29269	-0.636059	-0.315837	0.693992	1.92396	1.16701	0.46825	-0.823909	0.362257	1.06695	-1.01838	-0.556952	-0.513198	0.278079	0.898623	1.5923	1.19313	2.19365
pos_482	-0.188101	-1.66898	-0.0703615	0.312881	-1.41268	0.0341312	-1.13373	-0.271688	-1.44934	-2.82081	-0.168219	-0.408209	-2.05095	-0.541947	-0.16945	-3.18893	-0.0565496	-0.445485	-1.15126	-1.23415	0.189642	-0.0112992	-0.986238	0.483315	-1.59589	-0.626197	-0.574176	-0.422776	0.0348167	1.19654	0.157621	-1.46818	-1.00495	1.44189	-1.23967	-1.0025	-0.18406	-0.39107	-0.597584	-0.474137	-1.6559	0.454164	-1.28435	-1.90422	-0.517375	-0.586441	0.215578	0.4059	-0.806485
pos_483	0.0607067	0.804614	1.25617	0.605117	1.15883	0.0890617	-1.9279	-2.30609	0.935315	-0.561618	-1.38387	2.67312	-1.26292	-0.473073	0.74736	-0.159305	-0.559063	0.767855	0.382363	1.76112	-0.62593	0.456246	0.897411	0.579043	1.59823	1.71883	1.84594	1.7063	0.252927	0.0858877	0.16469	-0.168913	0.924801	-1.27118	-0.506294	-0.330052	0.811199	-1.29265	1.52704	0.301335	1.20893	-0.635753	-0.0394226	0.363433	-0.390178	1.22457	0.58669	-1.18509	-0.234161
pos_484	1.1364	0.330364	1.40254	0.323652	0.949348	-0.163474	0.0812932	-0.369502	-0.698788	0.653923	0.671213	1.08334	-0.405488	0.387621	0.476712	-0.74055	-0.945767	1.6623	2.01941	1.66514	0.582836	-2.78581	1.72355	-0.541505	1.91605	0.853069	1.14307	0.879748	-0.732348	-1.59918	-0.434074	-3.6169	-0.291661	-1.50113	-0.302427	0.509446	-0.16384	-0.310547	1.11469	0.755954	-0.830973	-2.12659	1.64523	1.51437	0.388157	1.35096	-0.102217	0.356451	0.218397
pos_485	0.0369677	0.481242	0.682963	-0.225356	0.267173	-1.49844	0.758038	0.438779	1.73041	0.103913	-0.158911	0.303373	0.611958	-0.172264	-0.440058	1.21731	-0.0800761	0.461628	0.378995	0.22581	-0.600066	-0.179538	0.575108	-0.874223	0.377803	0.00347497	0.381183	-0.452193	-2.37153	-0.995914	-0.840023	-3.33911	1.86156	-3.82632	1.71674	0.541095	0.729788	0.547172	0.328648	-0.745481	-1.8801	0.322774	-0.163101	0.910634	0.567921	0.456067	0.0589416	0.989923	0.180178
pos_486	0.268003	0.735145	-1.05252	0.494774	-1.54638	-1.20424	0.528147	-1.00822	-1.55047	0.212861	0.926238	-1.21636	0.970799	1.23329	0.502055	-0.751847	1.18029	-1.80626	-1.17349	-1.09019	0.578477	0.924093	-0.998904	-1.41339	0.573993	0.602603	0.739717	0.480369	-0.81949	-0.887262	-1.54864	-2.06659	0.238311	0.518665	0.75775	0.897632	-1.76082	0.835338	0.937425	-0.660523	-0.20669	-1.20683	-0.936932	-1.45497	0.774616	-0.395301	0.497161	-1.51753	0.432362
pos_487	0.751781	-0.687287	1.27751	0.515446	-1.65674	1.77661	-0.67471	0.10404	-1.05124	0.45682	1.20067	1.37601	-1.00919	-0.629532	0.815574	-2.0846	-1.43717	0.697458	0.66753	-0.0418521	-0.928434	-1.80417	0.842521	-0.694039	0.744114	1.07098	1.05681	1.38328	1.44547	-2.02324	-1.49329	-1.89933	-0.557693	0.469092	-2.39182	-2.22928	0.474254	-1.54084	0.705872	2.02094	-1.08344	-1.65759	0.388207	0.0627071	1.01761	0.982335	-1.30988	-1.16928	-1.06154
pos_489	-0.431055	-0.23441	-1.883	-0.734078	-0.130765	0.290271	-0.225836	-0.408153	-0.146513	0.837016	-0.649734	-1.20274	1.44968	-0.086567	-1.13813	1.03443	0.156697	-0.232561	-0.202948	-0.0978693	-0.325489	0.00965712	-0.0461751	0.599927	1.86347	-0.75282	-0.689006	-0.664937	-0.459649	-0.330007	1.49332	0.916972	-1.2722	-0.0303416	0.249924	-0.704723	-0.987753	-1.12722	-0.115828	-0.0878415	1.07981	0.449696	0.185873	0.591629	-1.06143	0.246741	1.68111	2.665	1.97388
pos_490	-1.51758	0.180215	-0.235022	-0.317187	0.0995819	-0.229411	1.46264	0.769022	0.73501	1.34297	0.416065	0.230034	1.05793	-0.798764	-0.214513	0.843395	1.26236	0.0251008	0.319642	-0.483103	-0.0719236	0.882719	-0.0401028	-1.2446	-0.713904	-0.102251	0.140876	-0.837549	-2.19092	-1.21577	-2.7526	-3.07643	1.43146	-0.891824	0.155259	0.621946	-1.76992	0.504508	0.555863	-1.17249	-1.047	1.13787	-0.249932	-1.5434	0.216241	0.246385	-0.129474	0.36929	-0.468303
pos_491	-1.60478	0.661123	0.557919	-0.624062	0.0966712	0.575934	1.01946	0.965886	0.0625301	1.61142	0.376236	0.401551	1.08771	-0.501738	-1.44182	0.956135	-0.368549	0.0564831	0.828302	-0.0761484	-0.633455	-0.55668	-0.279891	-0.448866	0.161986	-0.215224	-0.392585	-2.39484	-1.30467	-2.82567	-2.8666	-1.10892	1.90748	-0.735462	0.90704	0.9165	-0.380953	0.361431	0.130267	-1.92018	-1.57074	2.0135	-0.113808	-0.612792	0.422523	0.892288	-0.359311	0.573614	0.595809
pos_494	0.264355	-0.0594226	-0.061346	-0.477724	-1.37509	-0.989039	-0.498981	-0.614685	1.29041	1.71206	0.22291	1.09002	0.87259	0.422876	0.751047	-0.78191	-0.0651714	1.55398	0.800561	1.17486	0.382367	-0.150596	0.926346	-1.22503	0.566202	1.39033	1.52143	0.984888	-1.18394	-0.555036	-0.690155	0.244816	-1.51572	-0.324128	-2.05127	-2.60401	0.800374	0.0028512	1.02153	0.378624	-0.79582	-0.237781	0.645332	-0.456969	-0.0830354	0.488418	-0.726365	-0.139975	-1.43402
pos_495	0.657983	-0.0407906	0.221136	-0.165338	-0.677526	-1.62914	0.107725	-0.111337	1.30767	0.745363	0.620168	0.839677	0.862689	0.484141	0.711795	-0.730996	-0.0126814	1.80467	0.0803904	0.820335	0.0109949	0.333248	0.796795	-2.02919	0.306695	1.23779	1.58906	0.582379	-1.15307	-0.155652	-0.315179	0.707033	-2.29318	-1.04217	-1.52512	-1.30727	0.971951	-0.69889	1.07777	0.628384	-1.62227	-0.951521	0.389493	0.10152	-0.71239	0.106211	-1.92283	-0.848839	-0.566144
pos_496	0.0201338	0.107073	0.23014	-0.0365757	-1.61593	-1.15819	-0.508099	-0.842299	0.729974	0.756049	0.816619	0.862717	0.94506	-0.299668	0.494654	-0.872338	0.132328	1.50941	0.0558924	0.881751	-0.0288399	0.0872898	0.772261	-1.433	0.520056	0.757111	1.26983	0.78428	-1.96714	-0.10498	-0.438254	-0.228434	-1.38068	-0.954689	-1.46287	-1.90348	0.532619	-0.246385	1.18883	0.473211	-1.64806	-0.861753	0.747653	-0.960871	-0.296952	-0.0858903	-1.85753	-0.82766	-1.28474
pos_497	0.700465	0.611107	0.672133	0.353787	-0.47698	-0.637141	-0.0948502	0.992947	1.98541	0.239637	0.623474	2.26028	-0.418852	-0.526983	1.82221	0.807897	1.21624	2.77738	1.06568	0.311147	-0.310583	0.796214	1.49577	-0.371733	0.212683	1.95692	2.31321	1.75258	0.0360315	1.34385	0.307902	1.25478	-1.13048	-1.94955	0.0715584	-0.0422743	0.909099	-0.986989	1.1042	0.0417286	1.1974	-0.640375	-2.4252	-0.993617	-0.0596857	1.01908	0.00496353	-0.676873	-0.835734
pos_498	-0.0444629	0.275429	0.83234	0.585712	-0.26561	-0.266074	-1.97523	-0.395897	0.781741	-2.19431	1.08474	0.5529	-0.0993461	-0.184125	1.30049	0.0944292	0.0376776	1.80409	-1.29572	1.06355	-0.0162473	0.299617	1.09837	1.55744	1.55218	1.39625	2.0377	1.5019	-1.21727	-0.00342791	0.766692	-3.61488	-0.348593	-0.832984	0.657005	-0.357851	1.02544	1.04715	1.0384	1.53827	1.17067	-0.343865	1.99609	0.396673	1.14053	1.31746	-0.205141	-0.72356	1.41181
pos_499	2.51401	1.39974	0.599728	2.09028	-1.06264	0.415038	-0.55671	0.758327	-0.0976467	0.0947412	1.31441	1.03708	1.2247	-1.19751	0.516567	0.601077	-1.35416	0.730855	0.74175	0.439923	0.663844	0.400951	1.13885	-0.419115	1.59853	1.43466	2.04368	1.52529	1.26507	-0.208718	-1.73257	-0.130869	-1.78638	-0.0743769	-1.74302	-1.53171	-0.768282	-1.14096	-1.18522	-0.322954	-1.10943	-0.19995	0.366819	-0.748446	-0.835958	-0.432832	-1.5307	-0.356613	-0.24319
pos_500	1.28304	0.579793	1.47726	1.85821	2.14416	-0.301941	-0.296645	1.58091	0.321238	0.865885	1.8118	1.63179	-0.0149715	-0.394051	0.330335	0.356491	-0.311626	1.65223	1.99238	1.86778	-0.212721	-1.65969	1.59441	-0.287925	1.39462	0.812467	1.88059	1.83774	0.639319	-1.12375	-0.37979	-0.890291	0.0605495	-0.866516	-0.0125371	0.445572	0.227205	0.79105	1.47513	1.73514	-0.190184	-0.0441614	1.28284	0.971255	0.701812	1.17041	-0.305307	-0.264236	0.691276
pos_501	0.93764	1.27854	1.37172	1.21323	0.933333	-0.453314	0.622149	1.4184	0.440994	0.862026	1.50685	1.34478	0.416263	-0.251947	0.603185	0.984357	0.311949	1.69005	1.94231	2.11476	0.214245	-0.484597	2.00764	-0.377975	1.94758	0.574558	2.03368	1.29451	-0.100063	-0.775341	-0.074076	-0.904889	0.109769	-0.612061	-0.225572	0.510663	0.627892	1.368	1.28337	1.32065	0.139469	-0.783973	1.5571	0.338086	0.632065	1.14969	0.0507412	-0.429014	0.655367
pos_502	1.64952	1.46102	1.17447	1.21106	1.15439	0.0906289	0.537365	1.13715	0.497223	0.812221	1.34939	1.38089	0.902671	0.323183	0.266298	1.14687	0.279653	1.41877	1.70559	1.7544	0.113493	-0.541772	1.78254	0.0529499	1.45655	0.73551	1.9995	1.55023	0.0690555	-1.14255	-0.28305	-1.01348	0.163366	-0.937186	0.129725	0.634709	0.886606	1.04608	1.53214	1.14387	0.307068	-0.375634	1.57309	1.18367	0.263133	1.00381	0.07533	-0.136529	0.544215
pos_503	-0.0942492	0.670088	0.533952	1.99526	2.35726	1.72669	0.0169988	1.05682	0.111639	0.98416	1.20911	1.39058	-0.826042	-1.06169	0.690789	-0.157491	-0.84612	1.01197	2.10821	1.5354	-1.0035	-1.48382	1.58735	0.608516	1.56628	0.69785	1.61017	1.25361	1.95024	0.00399907	-0.535405	0.748282	0.150027	-0.24672	0.604529	0.601104	0.200482	0.0520502	0.480995	0.796129	0.0848565	0.64545	1.51435	1.24987	0.710653	1.20241	-0.266577	-0.131608	0.55634
pos_504	0.462901	-0.91583	0.318175	-0.0995658	-0.437289	1.89931	-1.00183	0.262833	-1.41637	-1.08568	-0.0804489	-0.264783	0.210151	0.789428	-0.226732	-0.399934	-0.557681	0.0013389	-0.980871	-0.112491	0.520802	1.38207	0.0900651	1.21007	0.307283	-0.233804	-1.42597	-0.916752	1.58698	-0.12287	0.73114	0.246871	-0.2818	0.712771	-0.254684	-0.594153	-0.314365	-0.459578	-1.46232	-2.09238	-0.818568	0.907006	-0.624815	0.0560398	0.306576	-0.0111637	-1.19446	0.07281	0.357316
pos_506	-0.608818	-0.670593	-0.903997	-0.0671592	-0.9921	0.0396903	0.418337	-0.573734	-0.0758298	0.596599	-0.800103	-0.813344	0.602002	-1.19955	-0.0848925	-1.12293	-0.783888	-0.249656	-0.169452	-1.16422	-0.386076	0.0458966	-1.9689	-1.01729	-1.24903	-0.816906	-1.06089	-1.15539	0.623626	0.410499	0.240262	-2.26468	-1.64567	0.547843	-0.970064	-0.429808	-0.755994	-0.552018	-0.312219	-0.576723	-1.04788	0.46034	-0.523668	-0.188569	-1.01951	-0.811783	-0.229431	-0.605279	-0.620183
pos_508	1.66318	0.902285	1.10278	0.768428	0.618405	-1.4357	0.573815	0.94831	1.24256	0.603571	1.11152	0.678588	0.408734	0.103497	0.634644	1.22369	1.53593	1.39051	1.19083	1.5944	0.991537	1.37383	1.60347	0.322722	0.36775	-0.0481615	1.26729	0.648038	-0.384131	-1.06129	-0.183119	-1.02166	0.486609	-0.283176	0.397019	1.05021	0.6955	1.13689	0.759929	1.06008	0.531191	-1.89362	1.03126	0.262616	0.916627	1.11507	0.804877	0.515966	0.939913
pos_509	0.299316	-0.00374724	0.122958	-1.31663	0.190647	0.796532	-1.08352	-0.736185	1.14646	-0.650126	-0.791061	-0.965948	0.10108	0.28193	0.670341	0.142969	0.441406	0.492616	-1.29949	-1.09399	0.398077	1.40813	0.28281	1.88958	-0.819972	0.249899	-0.405414	-1.74005	0.748264	1.2491	1.79375	0.568952	0.35591	-1.18477	1.60475	0.472759	0.252452	-0.568931	-0.488968	-0.76956	-0.543306	0.495286	-0.498173	-0.412765	-0.0584662	0.192473	1.98999	1.30893	1.17235
pos_510	0.114484	0.460758	0.0361369	0.327739	0.278309	-0.674067	1.4957	1.01362	-0.224048	0.638914	2.37921	1.95254	1.90996	2.0055	0.096484	2.03716	-0.40142	0.774395	0.372929	1.93933	-0.222952	-1.13931	1.45025	-0.864453	1.89766	1.25398	0.234686	0.563721	0.0919176	-0.876943	-0.564112	-1.87083	0.524389	-2.18126	0.30108	1.11461	-1.45346	0.26566	-0.337531	0.944896	-1.19185	-1.28486	-0.0585296	-1.26604	1.09436	0.779773	0.71274	0.178649	-0.424619
pos_511	-0.300442	-0.354532	-1.11159	-0.566004	-1.08968	-0.579024	-0.165158	-0.595604	-0.647976	-0.484669	-1.32362	-0.409344	-0.521479	2.58836	-0.322531	-0.271641	-0.111331	-0.518625	-0.694299	-0.611363	-0.956687	-0.195176	-0.46431	-1.04042	-0.368944	-0.450954	-0.51154	0.498417	-0.424411	2.70774	2.09182	1.11376	-0.507083	0.0357458	-1.01653	-0.610541	2.05197	-0.872518	-0.273841	0.550761	0.157538	-0.333122	-0.832929	2.33292	-0.0973578	-0.759645	-0.682645	-0.515273	-0.910832
pos_512	-0.259974	-0.565953	-1.33232	-0.257289	-1.4284	-0.626453	-0.631097	-0.374234	-0.897163	-0.556031	-0.644529	-0.461453	-0.437244	2.299	-0.78809	-0.917917	-0.363488	-0.899207	-0.515741	-0.0907601	-0.714584	-0.602399	-0.502448	-0.3804	0.122156	-0.743333	-0.129821	0.24895	-0.764578	2.6582	2.34398	1.12871	-0.383935	0.209796	-1.04527	-0.587755	1.87619	-0.98424	-0.950921	0.14191	-0.198482	-0.473377	-0.0279226	2.04983	-0.520393	-0.955864	-0.595164	-0.873166	-1.04283
pos_514	-0.0219383	-0.942432	-1.09684	-0.265253	-0.337755	-0.848862	-0.32095	-1.01483	-1.05077	0.250268	-0.736481	-0.289375	-0.849009	2.55459	-0.293505	-0.563333	0.13432	-0.612465	0.0111931	-0.188813	-0.137892	-0.749459	-0.585432	-0.785447	0.384569	-1.01807	-0.168873	-0.0435446	-0.322002	2.75112	2.20575	0.221345	-0.776606	-0.0169012	-0.783552	-0.962909	2.03036	-1.00221	-0.238772	0.0951753	-0.102708	-0.850767	-0.427616	2.3115	-0.000585939	-1.31835	-0.563591	-0.0832326	-1.07391
pos_515	0.0922171	-0.828825	-0.907092	-0.0444265	-1.11789	-0.890113	-0.621358	-0.836373	-0.349472	-0.393443	-0.230608	-0.468538	-0.913695	2.64603	-0.897793	-0.164089	-0.559996	-0.751426	-0.714331	-0.326935	-0.514493	-0.939798	-0.807339	-1.12235	0.192891	-0.561522	-0.550735	0.552298	-0.565837	2.89885	2.22836	0.552711	-0.0660248	-0.0605163	-0.691132	-0.554159	2.15967	-0.314181	-0.399355	-0.0191388	-0.0295145	-0.848466	-0.284799	1.89868	-0.509599	-0.972972	-0.236287	-0.537201	-0.908792
pos_517	0.0232137	-0.0243887	0.295334	-0.219472	0.319579	1.35187	-0.55799	0.186175	1.31313	-1.54399	-0.310922	-0.476773	0.440213	0.279251	0.761778	0.675001	0.51113	1.17287	0.286865	-0.649276	0.743168	1.6028	0.617916	1.85982	-1.43556	-0.0969831	-0.105545	-1.32438	0.884417	-0.0486445	1.15677	-2.46475	0.772479	0.988827	1.17843	1.36898	-0.389741	0.457198	-0.53307	-0.00397567	0.566721	0.136098	-0.944839	0.00384785	0.958532	0.720797	1.86761	1.33191	1.75516
pos_518	0.27284	-0.00761516	0.0726117	-0.550734	-0.461862	-0.785492	-1.30453	0.0606984	0.988773	-0.868175	0.10631	0.249725	-0.728884	2.29784	1.31499	-0.0671457	1.07718	0.524348	-0.589642	-1.19327	0.556222	1.36191	-0.0319533	0.675912	-0.379841	0.506995	0.632789	0.100777	-0.926695	2.09497	1.78134	0.343622	-0.125125	-0.672003	0.0300617	0.681377	1.67752	0.205741	-0.243316	-0.25944	0.69851	0.188911	-0.306085	1.38772	-0.185469	0.208056	0.252162	0.458823	1.02731
pos_526	0.845407	0.62565	0.814617	0.904736	2.85559	-1.01362	0.240588	0.6082	0.45994	2.27789	1.04473	1.36265	-0.341554	-0.288214	0.0732881	-0.887895	0.567747	0.329284	-0.453586	-0.0947922	0.257718	0.354671	0.261114	-1.15131	0.33452	1.22732	0.869169	0.683053	0.0327734	0.943141	-0.463835	1.11616	-1.17297	1.51571	-0.177783	0.30614	1.71055	-0.314338	1.85827	-1.98296	0.0942238	-0.132725	-0.631681	-0.738126	-0.578376	-0.300856	-0.907071	-0.803774	1.24032
pos_527	0.125396	-0.174561	-0.172514	-0.943794	-1.25588	-1.50674	-1.92602	-0.442484	1.36431	-1.50859	0.226067	0.1623	-1.42037	-2.68247	1.12631	-1.16006	1.04847	1.81308	-1.58751	-0.623541	0.675869	1.23561	0.165209	-0.864309	-0.302066	1.17461	0.564046	-0.411732	-2.39708	-0.98477	-0.57509	0.479435	-1.98683	-0.0358099	-1.76303	-0.733872	0.899405	0.107421	0.839575	-1.11071	-0.485893	-2.03798	0.299873	-0.12041	-0.0204512	-0.179453	0.0809558	-0.0935853	0.321925
pos_529	1.30165	1.28115	0.952233	0.830784	1.0863	-0.550535	-0.707277	0.345039	0.790908	-0.102836	0.479548	1.21838	-1.46726	0.685192	0.978971	0.908825	0.614684	1.59012	0.557399	0.354008	0.683505	0.755584	1.07951	-0.293581	0.791953	0.730411	1.80216	0.547711	-0.864982	-1.49365	1.21689	-1.83543	-0.36628	-0.434908	0.431488	0.709274	1.53514	1.00121	0.540485	0.392428	0.427709	-0.447658	1.65605	0.715227	0.335162	0.930381	1.03508	0.868879	1.00502
pos_530	-1.66511	-0.290005	-1.17956	0.475774	-0.517033	0.157136	0.335868	-0.390782	-1.31266	-0.008484	-0.790496	-0.0517882	0.00615548	2.27815	-1.35159	0.00891656	0.562621	-0.168721	0.355813	0.188622	-0.13328	0.0534612	-0.903161	0.0527536	-1.5335	0.162819	-0.919389	-0.969478	-0.0903235	2.11961	0.8601	-0.75122	-0.102203	0.922012	-0.873433	-1.37091	0.889908	-0.767607	-0.348965	-4.0691	0.425769	0.501311	0.426032	1.4209	-0.275189	-0.322006	0.370142	-0.866041	-0.754515
pos_531	-0.208879	0.25966	-0.395415	0.00320283	0.98149	0.947503	-0.685091	-0.652397	1.85008	-0.740865	-1.18081	0.129243	0.515405	1.08596	-0.162624	0.409214	0.712441	-1.1134	0.271846	-0.338572	-0.5964	2.0501	-2.17602	2.06767	-1.2326	-0.242068	-1.8056	-0.512406	-0.217132	2.36173	1.55907	0.456757	0.457124	1.03809	2.10559	1.16598	0.0568138	-1.17272	-0.634265	-0.402237	-0.0130347	1.09296	-0.409863	-0.616904	-1.00344	-2.12223	1.95817	1.80496	0.2439
pos_532	-2.04014	-1.47924	0.10728	-0.572292	0.895932	1.04832	0.231999	-0.902357	1.31428	0.475246	-0.486474	-1.04914	-0.584509	0.431574	-0.534079	0.198235	0.549354	-0.499037	-2.38445	0.0750316	0.121975	1.72847	-1.24514	2.16607	-0.596967	-0.125938	-1.15972	-0.185301	-0.293069	1.74992	1.93143	0.69898	0.950359	0.143739	2.21382	1.11683	-0.785762	-0.972302	0.283857	-1.90017	-0.39285	0.640888	-0.177571	-0.0765335	-0.784985	-1.41985	2.28675	1.7604	1.19414
pos_533	-0.743401	-0.920672	-0.408719	0.420665	0.196427	-0.0444353	1.13196	-0.119947	-0.637966	-1.20746	0.304121	0.52799	-0.99248	-0.260955	0.803709	-0.99366	-0.566188	0.513531	1.75975	1.64008	-0.61172	-0.388283	0.290788	-0.506852	1.50701	0.760278	-0.371625	-0.313978	-0.609643	-0.261677	-1.07835	-1.18887	-0.825801	0.618414	-1.3353	-1.30053	-0.69961	-1.00675	0.557785	0.558185	0.752536	0.221491	0.947623	-0.746399	-0.555643	-0.0945353	0.670125	-0.0324904	0.724892
pos_535	1.14391	0.749864	0.934416	-0.989257	0.129671	-1.17841	0.506628	0.116353	2.73519	-1.04876	1.06348	-0.13063	-0.359294	-1.68942	0.288902	1.7132	1.82404	1.59283	-0.207419	-0.15223	1.10949	1.55671	1.31943	0.0855151	-0.879996	0.655339	2.28265	-0.399993	-2.31792	-1.29811	0.139781	-0.151743	-0.701306	-0.0349598	0.684425	1.85831	0.773074	1.78322	0.783059	-0.969719	0.48248	-2.09403	0.400385	-0.885897	-0.0225373	0.834054	0.173513	-0.798067	1.0983
pos_537	-0.11796	-0.436289	-1.22308	-2.90887	-0.736836	-1.49873	-0.116263	-0.41522	-0.368747	-0.0169404	-1.08666	0.110351	-0.509986	0.0602143	-0.00814725	-0.25344	0.09092	0.635667	0.070135	-0.642318	-0.127312	-0.0612839	-0.282912	-0.858546	-0.18917	0.469188	0.376823	0.786383	-1.80056	-0.912953	-0.744382	-3.73624	-0.592939	-1.92196	-1.46725	-1.14467	0.0241927	-0.0347727	0.0768158	0.22836	-0.0412223	-0.519874	0.253453	-0.196724	0.190761	-0.997738	0.216171	-0.435484	-0.266578
pos_541	0.286247	1.21607	0.376605	-0.0422502	-0.0169521	0.38729	0.241482	-0.330518	1.90258	0.314197	0.40012	-0.0988815	-0.776309	-1.22961	0.437826	1.14915	1.16127	1.06277	0.985617	0.874312	1.23908	1.02726	1.23129	-0.116921	0.300694	-0.0799993	1.34734	0.642439	-0.425265	0.0739563	0.0531755	-2.3104	0.36901	-0.498406	0.925613	0.926045	0.518641	1.94829	0.686482	-1.68744	0.0669272	0.245506	0.798549	-1.16584	0.143467	0.12244	-0.120733	0.184726	0.566078
pos_545	-0.737285	-1.34103	-1.37098	-0.591034	-1.81343	0.0893303	-0.803938	-0.297249	-1.14946	-1.92108	-0.549105	-0.246185	-1.77359	-1.05366	0.53687	-1.49324	0.118703	0.257739	-0.717476	-2.62922	-0.212167	0.424601	-0.988842	0.689717	-0.940077	0.0368325	-0.257619	-0.342875	0.337213	1.14322	1.23406	-0.707533	-0.800431	0.936369	-2.67575	-0.465263	-0.223974	-0.351633	-0.68724	-0.697277	-1.12639	0.0060048	-2.45774	-1.56085	-2.16121	-1.3788	0.365998	-0.017722	-0.467107
pos_546	0.589246	-1.6118	2.12517	-0.734099	2.11126	-0.777566	-0.859202	-0.959921	1.20532	2.17645	-1.22464	0.252593	-0.293938	-0.0726405	1.35888	-0.214533	1.12025	1.62936	0.698702	1.17445	-0.0854565	-0.1068	1.35423	0.676347	1.2518	0.54759	1.18122	1.82296	0.613539	0.994181	1.14553	0.686007	0.339112	0.0370429	-0.161277	0.222046	0.965532	-0.288991	0.95701	1.7684	0.383132	0.452103	0.273968	1.56223	0.251397	1.5103	1.43768	-0.53413	-1.77605
pos_547	0.512044	-0.841838	0.432467	-0.577479	0.81806	1.92587	-0.924898	-1.2367	0.609087	1.38884	0.0543727	0.6012	-0.160866	1.04808	0.330474	-0.149427	-1.01913	0.211296	1.01169	-0.792176	0.536865	0.24527	-0.297011	-0.663267	2.33168	0.373209	1.06135	0.654673	-1.1674	-0.481162	-0.119711	-2.05354	-1.45837	0.381418	-0.13816	-0.463162	-0.976408	-1.308	-0.376776	-0.229998	-0.717335	-0.349962	2.05291	2.21275	2.83599	1.788	1.58482	0.544668	2.34721
pos_548	-0.527877	0.178823	0.679734	0.867044	-0.302978	-0.71343	-1.9362	-0.309571	0.588797	-2.24208	1.04603	0.709506	-0.346807	0.254093	1.21656	0.0540744	0.0282688	1.69516	-0.911878	1.05659	0.198206	0.497972	1.12199	1.68147	1.65925	1.54781	2.01537	1.42418	-1.96306	0.427957	0.000250992	-0.534747	-0.132366	-1.72849	0.443452	-0.145194	0.747347	1.08005	0.925698	1.78914	1.38237	-0.283856	1.95876	0.46016	1.14238	1.22957	0.391185	-0.305461	1.40721
pos_550	-1.73483	-0.634106	0.258541	0.164941	-0.261788	-0.285676	-0.540788	-0.204585	-0.14529	-1.07407	-0.30374	0.312754	-1.08941	0.0812416	0.462745	-1.16088	-0.172809	1.62123	1.08744	0.583052	-2.06637	-1.45909	0.897921	0.246084	-0.805578	-0.157171	1.3181	0.334013	-2.90564	-3.73984	0.746045	-2.51584	0.0432548	-2.95611	0.435916	1.40796	-0.0445532	0.163846	1.24215	-0.839134	0.307889	-1.54443	-0.559015	-0.693116	-1.11577	-0.632576	0.983549	0.861503	0.956624
pos_552	-1.10783	-0.370969	-0.186502	0.855315	-0.717466	0.176174	0.128863	0.416096	-0.852854	-1.69314	0.570549	0.957418	-1.66645	-0.609577	0.951197	-1.52697	-1.11987	1.11587	0.890877	1.17499	-0.464591	-0.52558	0.655119	-1.0474	0.599877	0.850331	0.761507	1.17585	-0.360445	-1.17271	-1.98412	-2.5043	-1.26416	-2.90178	-1.6969	-0.583359	0.289826	-0.645262	1.05236	1.32577	-0.891557	-1.09417	0.723539	-0.673221	0.27591	-0.603247	-1.76236	-1.90732	-0.775035
pos_554	-0.113772	-0.441972	-1.31633	-0.0418356	-1.48895	-0.0447617	0.543518	-2.33728	-0.745434	-0.289857	0.259493	-0.125998	0.262566	1.18111	-0.627324	-1.41657	-1.32269	-1.99644	-1.15346	0.105563	-0.694643	0.226286	-0.770236	-1.4943	0.0518256	0.294074	-1.94654	0.417388	0.685048	0.849021	-0.496877	1.17897	-1.51774	0.0190066	-1.43996	-0.741751	-2.79445	-1.13445	-1.16242	0.837668	0.873614	1.17024	-0.563306	-1.69596	0.193733	0.622801	0.00110433	-0.666407	-0.647318
pos_555	0.804997	0.0870332	0.182889	0.0458723	-0.778764	-2.1382	-0.633112	0.0664543	1.46242	0.214944	0.466468	0.454219	0.382388	0.196085	0.941241	-0.616617	1.35879	1.6622	-0.465191	-0.0235056	0.99476	1.28959	0.0274906	-1.75864	-0.163198	1.00655	1.3068	0.534503	-0.705824	-1.65563	-2.709	-0.637974	-1.00466	-1.32975	-0.899637	-0.671707	0.988104	-0.225931	0.84941	0.337594	-0.029037	-1.86756	-0.221239	-1.56518	-0.324521	0.181042	-1.01562	-1.54365	-0.0866352
pos_556	-0.183534	0.225509	0.0465462	0.814841	0.668691	0.701414	0.81229	0.55164	-0.149357	0.625114	0.597351	0.79774	0.461035	-2.77357	0.433307	0.555335	0.611632	0.381854	0.885688	0.939088	0.166289	-0.194641	0.426641	0.803856	-0.332004	0.55899	0.495216	-0.541056	0.420656	-2.46043	-1.66999	-1.20535	0.429606	-0.47576	-0.259615	-0.139294	-0.953698	0.343095	0.623358	-0.557305	0.404445	0.622903	0.535808	-0.813534	0.626499	0.0563605	0.755689	-0.0103128	0.0849732
pos_557	1.24151	1.30588	1.57216	1.18205	1.27031	-0.522533	0.540204	1.33062	0.652435	0.800375	1.50355	1.46081	0.721837	-0.248282	0.603747	1.08813	0.599214	1.44	1.76071	1.93879	0.338946	-0.464086	1.85887	-0.494945	1.35504	0.856195	1.93751	1.4435	0.400505	-0.879869	-0.294223	0.095672	0.338234	-0.207269	0.192481	0.385795	0.910155	1.17468	1.51848	1.52158	0.143884	-0.751923	1.41929	0.693826	0.874194	1.06026	-0.194465	-0.192101	0.81138
pos_558	0.100132	1.00779	0.766503	1.53406	2.1033	0.979544	0.562127	1.26953	-0.240833	0.797794	1.28783	1.70845	-0.190045	-0.685187	0.554791	0.526491	-0.74119	0.909826	1.84654	1.36672	-0.348895	-2.69594	1.56951	0.23045	1.34195	0.707303	1.74734	1.11821	1.1745	0.349984	-0.253683	0.219705	0.664367	-0.424804	0.468988	0.555398	0.217327	0.104722	0.866547	0.80426	0.301712	0.835872	1.16325	1.24755	0.513684	0.850721	-0.116674	-0.185168	0.842667
pos_559	-0.584838	0.591766	0.162179	1.72381	1.73516	1.68793	0.318912	1.17254	0.200274	0.729622	0.912259	0.998252	-0.399171	-0.52267	0.734245	0.153931	-0.986813	0.892864	1.64971	1.23864	-0.458304	-2.21039	1.25936	1.04883	0.703063	0.972549	0.879997	0.820677	1.47419	0.525185	-0.119655	0.527529	0.531141	-1.09464	0.149048	0.196227	0.513634	0.323178	0.632707	0.751841	-0.0623595	1.11127	1.18613	1.30531	0.800382	0.974	0.130133	-0.172867	0.474881
pos_560	0.18643	1.14242	0.794042	1.53265	1.29606	-1.29576	0.896028	1.30975	0.379147	0.823493	1.72697	1.66991	0.736886	0.320615	0.949329	1.06478	-0.104257	1.81453	1.89575	2.09889	-0.149091	-0.596815	2.04678	-0.419416	1.68119	0.811691	1.76284	1.13429	-1.54457	0.687011	-0.197585	0.279385	-0.464227	-0.44693	-0.519911	0.308913	0.988612	0.896299	1.54588	1.36861	0.22465	-1.40271	1.29614	0.703259	0.914183	1.08949	0.0443019	-1.69693	0.409855
pos_561	-0.817443	0.59564	-0.200381	1.65476	1.72663	1.60234	0.368509	1.24926	0.0545797	0.728731	0.773699	0.989507	-0.389199	-0.429051	0.688262	0.237764	-0.786447	0.950824	1.66922	1.11943	-0.555118	-2.80737	1.15811	1.00272	0.404555	0.989368	0.614326	0.682761	1.52825	0.603716	0.254738	0.660427	0.398637	-0.393161	-0.108304	0.42525	0.462291	0.336952	0.640663	0.857019	0.016302	1.06786	1.16607	1.29148	0.796597	1.05303	0.0534807	-0.206383	0.491995
pos_563	-0.566717	0.22996	0.4038	-1.10346	0.103867	-0.128855	0.59698	-0.332792	1.97792	0.13931	-0.501255	-0.498171	0.0788005	0.998485	-1.47901	1.0196	-0.409862	-0.219043	0.259027	-0.734063	-0.737329	-0.828685	0.286357	-0.944745	0.156829	-0.666049	-0.668968	-2.02285	-1.02869	0.395328	-0.0169099	-0.5158	2.0781	-0.972539	1.68113	-0.186995	1.42642	0.207989	0.450842	-1.70549	-0.0328626	0.559536	-0.544848	1.67966	-0.0329184	0.142369	0.245251	0.430683	-0.0334014
pos_564	1.45121	0.640534	1.29809	1.82259	1.91526	-0.372358	-0.198396	1.5227	0.516594	1.00947	1.68435	1.50989	-0.0955475	-0.659764	0.485888	0.445757	-0.223865	1.49372	1.89036	1.74993	-0.191507	-1.48674	1.47606	-0.288262	1.39801	0.935051	1.78409	1.78634	0.778112	-0.947119	-0.580818	-0.322431	-0.0491818	-0.609083	0.15648	0.654892	0.383718	0.926102	1.45886	1.90279	0.0617815	-0.0165988	1.38413	1.001	0.797987	1.18989	-0.150285	-0.0611283	0.822737
pos_565	1.23789	1.21124	1.23649	1.29622	1.11129	-0.626523	0.692504	1.38177	0.81217	1.05501	1.42851	1.31966	0.709501	-0.215733	0.711476	1.02748	0.50671	1.51243	1.71468	1.8734	0.120148	-0.363928	1.70826	-0.249775	1.84515	0.785552	1.76351	1.38802	0.113714	-0.926952	-0.294018	-0.690549	0.181254	0.0426827	0.170828	0.81588	0.825708	1.34471	1.28191	1.48715	0.328074	-0.534095	1.5	0.466995	0.768545	1.16938	-0.0119221	-0.0548717	0.799933
pos_566	2.54609	1.48813	0.787151	2.06006	-0.437043	0.108711	-1.44899	0.73054	-0.280831	0.109034	1.47393	0.937445	1.15485	-0.698468	0.545232	0.604556	-0.294754	0.885255	0.732522	0.547652	0.685203	0.368683	1.1443	-0.238155	1.6356	1.49013	2.1396	1.63424	1.34307	-1.39396	-0.779913	-0.488322	-1.35603	-0.963489	-2.09398	-1.1899	-0.897139	-1.13976	-0.63071	-0.996849	-0.793949	-0.366167	0.443754	-0.823	-1.0463	-0.343106	-1.14482	-1.09174	-0.284817
pos_567	-1.72371	0.45472	-0.0985915	-1.86417	1.7681	-0.114202	-1.8969	0.361452	1.28	1.30868	-0.0595007	-0.478642	0.252006	-2.69125	1.36927	0.813603	-0.304581	1.58162	-0.104428	-0.519924	-0.975357	-0.926287	0.0475229	-0.76281	0.261912	0.939614	1.53688	-0.528891	0.731465	-0.989922	1.30653	0.104251	-0.820113	-2.08675	0.273638	-0.660835	-1.11104	-1.67931	-1.07902	-1.96954	-1.89354	-0.310768	-1.121	-0.398817	-0.850284	-0.7117	1.09664	0.680543	-0.450373
pos_568	0.182031	0.415382	0.0896819	1.78834	1.84425	1.57726	0.186052	0.946623	0.149215	0.897102	0.983631	1.04349	-0.487253	-1.2921	0.624987	-0.146782	-0.469055	0.664424	1.872	1.48493	-1.07966	-1.58696	1.14232	0.659942	1.48236	0.664315	1.23943	1.28325	1.67875	0.0622598	-0.170878	1.37521	0.0869129	-0.0763819	0.180909	0.562269	0.0405864	0.158827	0.465941	1.34811	0.267705	0.771638	1.37003	1.03938	0.652394	0.795687	-0.19694	-0.0103128	0.207428
pos_569	1.60763	1.47949	1.21745	1.33274	1.24443	-0.0338324	0.644544	1.22455	0.701796	0.947841	1.42587	1.43363	0.965389	0.248738	0.420722	1.19556	0.326351	1.41553	1.75349	1.87268	0.275569	-0.711586	1.72006	-0.232013	1.65164	0.859149	1.8404	1.66416	0.0819482	-0.815143	-0.32753	-0.266088	0.360344	-0.388145	-0.0798631	0.856359	0.986655	1.20491	1.53351	1.37428	0.302206	-0.357484	1.65495	1.30339	0.29168	1.1169	-0.229197	-0.0977745	0.701667
pos_571	-1.29404	0.788329	0.789051	0.265662	0.779751	-0.97867	-0.82735	-1.16629	0.698964	-1.06398	0.027734	2.53089	-1.08088	1.50365	0.598199	-1.6124	-1.01372	0.697698	-1.03686	1.57065	-0.575212	-0.288529	0.0979873	0.592534	1.41971	1.72407	1.35651	1.34863	-0.624547	0.884984	0.772943	0.576641	1.29155	0.459274	-0.808187	-0.676288	0.625915	-0.777384	1.46681	-0.205358	0.464497	-0.358841	-1.09637	-0.368731	-0.510121	1.18314	0.0370282	-1.37479	-1.11209
pos_572	-0.936858	-1.71561	-1.44481	0.566663	0.993466	0.240104	-1.47507	0.106079	0.376098	-0.735669	0.0199995	-0.198535	-1.56569	1.56173	0.241093	-0.779911	-0.745217	-0.434744	0.0911211	-0.297875	-0.40988	0.405274	0.415131	1.93153	-0.735402	-0.277032	-0.229143	-0.632253	0.859606	2.20922	1.22856	-0.0268057	0.547588	-1.15743	0.703864	0.307765	0.310142	-1.73222	-0.950973	-0.890689	-0.131234	-0.972932	-0.259809	0.970973	-0.529879	0.440258	1.71906	1.14308	0.995045
pos_573	-0.63486	-0.817313	-0.415568	-0.25495	0.0804194	2.10593	-1.23796	-1.39666	0.74336	-0.337989	-0.00152448	0.316384	-1.40941	2.31978	-0.0269021	-1.7411	-0.815762	0.665724	-0.221445	-0.430761	-1.69859	0.00255288	0.391522	-0.17611	-0.504387	0.548764	-0.194093	-0.320102	2.14028	0.7019	-0.562178	0.87523	-1.2226	1.02384	-0.412642	-0.536417	-0.428846	-0.837986	0.087492	-0.654741	0.00406452	-0.0637663	-0.425823	-1.60583	-0.920417	-0.265011	-1.17539	-1.09454	0.203651
pos_574	0.572286	-0.403039	-0.311965	-0.492971	-0.10881	-1.53835	-1.18385	-0.607178	0.0389083	-1.33964	-0.132914	0.0565295	-1.20825	2.35333	0.769512	-0.388933	-0.348728	1.19814	-0.622886	-0.0501066	-0.390657	0.00878212	1.11561	0.123509	1.32361	0.449747	1.08174	0.592645	-1.20471	3.46786	2.30193	-0.237911	-0.902712	-2.08148	-0.512963	0.243459	1.40931	0.0349699	0.0474657	0.156054	0.483744	-0.850995	0.353955	1.76597	-0.656424	-0.02579	-0.775006	-0.420955	-0.101247
pos_575	-0.867592	1.2232	-1.50735	0.369793	0.410984	-0.642012	0.721045	-1.4467	1.03252	0.389386	-0.0778203	1.81954	-0.337389	1.44589	1.25923	-0.149032	0.252089	2.18083	0.503858	1.54499	-0.943873	0.915049	1.58447	0.439419	0.00279073	1.16291	1.52283	0.981631	-1.69408	-0.369955	0.71158	-1.21203	-1.14915	-0.990185	-0.0678861	0.664169	-0.125871	-0.296268	0.571203	-0.95711	-0.254987	-1.40456	-0.186438	-1.24333	-1.81958	-1.28007	0.974071	-0.636502	0.187588
pos_577	-0.443857	-0.904305	-1.22442	-0.52973	-0.866333	-0.811121	0.0627441	-0.562735	-0.439387	-0.197651	-0.767367	-0.480341	-0.159167	2.57531	-0.343356	-0.385029	-0.636554	-0.515498	-0.0748013	-0.254243	-0.637444	-0.864604	-0.845126	-0.673418	-0.292866	-0.337529	-1.20834	0.205232	-0.560897	2.81473	1.91653	0.653199	-0.183412	-0.0710622	-1.30183	-0.545111	1.92173	-0.432126	-0.441013	-0.500108	-0.414785	-0.119767	-0.812365	2.18674	-0.00518355	-0.38909	-0.167262	-0.730446	-0.716654
pos_579	-1.6437	-0.0261537	-0.435316	-0.54962	-0.153657	-0.734729	0.743663	0.0678802	0.523507	0.36309	0.115135	-0.247703	0.47355	1.76025	-0.343725	-0.0733604	0.634926	-0.361055	-0.478762	-0.779241	-0.356333	0.306861	-0.206752	-0.809554	-0.947929	-0.15492	0.0510718	-1.04191	-4.71026	2.84698	1.34596	-1.06705	0.639403	-0.764397	-0.491139	0.415877	0.508101	0.062614	0.0734006	-2.71397	-1.26425	0.631821	-0.601651	0.84121	0.0102683	-0.232574	-0.260533	0.257668	-0.600577
pos_580	0.746674	1.15926	0.831028	0.709611	1.14046	0.67898	0.0623073	0.63431	0.258009	0.353424	0.790322	0.946614	0.236415	-0.306952	-0.206675	0.734015	-0.255353	0.688364	1.27757	1.20853	-0.245134	-0.14298	1.19179	-3.06636	0.899449	0.193318	1.46101	1.16184	-0.223906	0.0455649	-0.839905	0.319699	-0.388742	-2.23157	0.40754	0.193911	0.256005	0.342171	0.998687	0.657414	-0.0490742	0.626392	0.988029	-3.10791	-0.0841893	0.489445	0.399395	0.414528	0.0365235
pos_581	2.0598	0.913748	1.44881	0.691404	0.633252	-1.51473	0.40735	0.831937	1.51107	0.411809	1.16029	0.607486	0.293672	-0.114022	0.587468	1.31305	1.70314	1.62472	1.47375	1.8168	1.01883	1.52672	1.9439	0.0129392	0.342887	-0.0734531	1.51851	0.78606	-0.536501	-1.52074	-0.256831	-1.43915	0.223351	-0.144396	0.260337	1.23238	0.684225	1.1978	0.78929	1.07049	0.17592	-1.06245	0.96761	-0.103146	0.782529	1.31	0.623747	0.547844	1.03902
pos_582	0.535246	0.145988	1.37509	2.36903	2.64129	0.263646	-0.652827	1.20752	1.33821	0.674225	1.82526	1.6584	-0.794735	-1.49853	0.14141	-0.264235	-0.0872433	1.06373	2.13628	1.22164	-0.101999	1.69499	1.42453	0.0445936	0.517217	0.534433	2.05832	1.47314	0.617301	-1.08834	-0.796666	-0.50391	-0.556437	-0.02953	-0.316248	0.383276	-0.45811	0.635247	1.449	1.51888	-0.302193	0.151037	0.791537	0.145668	0.849247	0.932727	0.191935	-0.30132	0.728652
pos_583	0.304965	-0.0927686	0.150743	-1.17905	0.176134	0.841033	-1.07251	-0.895007	1.39248	-0.408294	-1.11575	-1.20368	-0.227403	-0.168327	0.626095	0.07569	0.304293	0.756581	-1.86077	-1.3734	0.108965	1.57407	0.358029	2.05597	-0.573387	0.280499	-0.570601	-1.50443	0.843784	1.14008	1.9193	0.24367	0.402085	-0.755691	1.67633	0.73107	-0.120151	-0.589922	-1.0816	-0.862448	-0.130263	0.33074	-0.777366	-0.835236	-0.433531	0.197139	2.20619	1.62162	1.29413
pos_585	-0.270886	1.57811	-0.100887	0.128595	-0.115187	-0.171565	0.255035	0.628065	-0.575148	0.903447	-0.0933559	1.58828	0.240659	-0.594479	-1.56611	1.60653	1.15524	-1.43959	-0.414464	-0.208051	0.574353	0.909577	-0.745058	-0.981648	-0.72361	-1.49764	-1.15112	-0.349767	0.580813	-3.07823	-1.1393	-1.97312	2.33628	0.659253	0.350617	0.331678	-0.556832	0.0729774	-0.255709	-2.28226	-2.85727	1.16905	-0.676066	-1.03011	1.20263	0.583825	0.674893	-0.665626	1.21289
pos_588	2.34609	1.58135	1.53407	0.642537	0.550638	-0.716215	0.112247	0.935305	0.766679	-0.336559	1.30592	1.14543	0.163658	0.439131	1.06222	0.883334	0.0841236	2.15465	0.930852	0.414299	0.166427	-0.589174	0.62176	-1.59774	-0.506562	1.05204	2.18566	2.01354	-0.376227	-0.320315	-0.379003	-4.41235	-0.393971	-1.18785	-0.547257	0.674625	1.25353	1.44335	1.31367	0.96287	-0.926781	-0.939151	1.08544	-0.599863	-0.0338011	0.713591	-0.420454	0.301026	0.745599
pos_589	2.19051	0.0355647	-0.650916	0.116974	-0.662495	-1.39268	-1.04858	0.0262264	-0.902486	0.359453	0.430608	0.944691	1.26475	1.33765	1.13054	0.866317	0.15136	1.02258	1.17467	0.615787	1.27924	-0.445199	0.70743	-1.69412	1.47188	1.29244	1.02725	1.24237	-0.768133	-0.911873	-1.1328	-3.31565	-1.18316	-1.50083	-0.520734	-0.0913484	2.55671	0.0785584	-0.173828	0.529944	-0.522728	-2.30987	0.404492	1.36822	0.533226	0.95918	-0.498015	0.173273	0.0237511
pos_591	-0.291523	0.0885727	0.133955	0.27089	0.186069	1.49697	0.180142	0.143932	-0.786314	0.669335	0.130314	0.16391	0.474064	-0.531724	-0.174283	-0.0193695	-0.355015	-0.0824729	0.270011	0.393971	-0.0661775	0.510292	0.375443	0.341242	-0.233684	-0.289996	0.105979	-0.318103	1.10703	-1.78451	-2.13086	-2.80837	0.0386529	-0.167957	-0.752701	-0.733103	-1.09352	-0.818264	-0.0320513	-1.00998	-1.05036	0.630172	0.0597881	-0.680686	-0.0635783	0.141536	-0.754997	0.0527735	-0.403762
pos_592	0.46049	-1.14751	-0.140558	-0.767715	-1.85542	-1.79379	-1.65761	-0.781139	0.446811	-1.62013	-0.543401	-0.785878	-0.451523	-0.661131	0.314632	-0.637775	0.227388	1.62211	-0.956549	-1.00021	0.458466	1.39513	-0.0207314	0.00910249	-0.329263	0.672559	1.17035	-0.0368361	-1.46079	-2.31165	0.144092	-2.0781	-2.03997	0.154445	0.496087	2.00797	0.730826	0.705756	-0.423394	-0.401472	0.156852	-2.21353	-0.288838	-0.751603	-0.773309	-0.480057	1.50139	0.704933	2.13319
pos_594	0.0987171	-0.836642	-0.719737	-0.574167	-1.44476	-1.96091	-0.867583	-0.841895	0.243108	-1.18956	-1.21377	-0.733027	-1.22475	-1.64488	-0.88	-1.02844	-0.648869	1.61585	-0.302368	-0.984624	-0.0311805	0.226036	0.603778	-2.08112	-0.751214	0.715725	0.619059	0.0539987	-1.19521	-1.41967	-0.60286	-2.66004	-1.60613	-0.527708	-0.400174	0.156369	-1.00151	-0.213401	-0.734365	-0.2095	-0.436527	-0.817917	-0.26189	-1.50529	-0.810783	-0.994732	-0.940502	-0.422484	0.240107
pos_595	1.75511	0.716493	1.15078	0.979176	1.65426	-0.0290537	-0.743118	-0.80537	-0.344004	-2.37872	1.04558	1.07979	-2.2828	-1.43021	0.711706	-0.759907	-0.778681	1.63771	1.15976	-0.895543	0.191385	-1.37736	1.04603	0.940776	-0.320603	0.930201	1.39792	0.547999	-0.294161	0.0769589	2.78188	-2.20115	0.555278	0.0306011	1.17717	1.08458	1.44462	0.941154	0.648031	0.666944	0.193674	0.0728574	-0.383002	0.35084	0.590277	0.143619	0.948379	0.801205	0.631275
pos_596	1.96521	-0.640343	0.216983	1.05185	0.455748	-2.2232	-0.458489	-0.335037	1.31839	-0.701489	-0.775527	-0.420882	1.22566	1.46104	1.59687	1.03479	1.64949	2.10311	1.3405	1.09648	1.70034	1.64238	0.978839	-1.64793	0.143136	0.419197	0.318779	0.487568	-1.37442	-2.06194	-1.09895	-3.77641	-0.995315	-1.31868	-1.1805	-0.838847	-0.268713	-0.278115	-0.329186	0.624049	-1.05089	-0.0699602	0.367097	0.563035	1.2604	-0.29041	-0.830791	-0.943458	-0.138465
pos_597	0.64891	0.76233	0.517672	0.361655	0.34393	-1.28835	0.416185	0.824726	-1.80204	-0.72137	0.918987	1.27406	1.54241	-0.112957	0.41904	1.06381	-0.773779	1.40663	1.13268	1.30811	-0.810436	-1.61775	1.74338	-2.0349	1.76204	1.37529	2.26394	1.64984	-0.659507	-2.91034	-0.692964	-1.81488	-0.801458	-1.12542	-0.378551	0.417561	0.432118	0.781324	1.20735	1.03217	-0.136217	-1.4668	1.18903	1.19614	0.11868	0.456806	-0.339267	0.224922	0.290461
pos_598	-1.79659	-0.0461552	-1.63706	0.472211	-0.0748997	0.618244	0.99794	0.533311	-0.371044	0.534534	-0.28215	0.531645	0.789491	-0.0171128	0.453575	0.254818	0.454587	-0.381256	0.487779	0.749823	0.15633	-0.253539	-0.302115	0.926528	-1.62792	0.416905	-0.547082	-1.74722	0.0796467	-0.0440888	-1.78418	-0.0834009	0.356123	1.33771	-1.30478	-0.172716	-2.02107	-0.0471894	0.311886	-1.93948	0.575505	0.783924	0.331632	-1.77502	0.603738	-0.24478	0.753793	-0.265114	-0.521047
pos_599	0.669699	0.0552413	1.6795	0.0116434	0.752301	0.379747	0.0829953	0.382455	1.8217	-0.494977	0.536644	-0.641387	-0.235532	-0.523623	0.281543	0.677343	0.817548	1.44195	0.258193	0.229577	1.05527	1.70826	1.15925	1.35322	-0.501846	-0.215701	1.06641	-0.538276	-0.140506	-0.0523466	0.878072	-1.00257	0.534008	0.905971	0.462677	0.712293	-0.100732	0.603629	0.0695677	-0.209266	-0.0720069	0.219044	-0.130377	-0.667727	0.258577	0.386264	0.890255	0.992993	0.947142
pos_600	0.717925	0.0761307	1.71014	-0.00390552	0.773239	0.344447	0.0534849	0.371381	1.85531	-0.440163	0.548716	-0.612427	-0.184588	-0.496303	0.247836	0.707748	0.834376	1.46456	0.233756	0.246617	1.05303	1.76274	1.17518	1.38865	-0.519948	-0.276654	1.10429	-0.571861	-0.133697	-0.128278	0.901424	-1.36989	0.534205	0.913895	0.475067	0.739506	-0.0684055	0.589608	0.0917302	-0.257366	-0.0809937	0.243553	-0.144972	-0.726217	0.278841	0.396489	0.906113	1.08536	0.981914
pos_601	0.826935	0.264179	-1.00206	0.289518	-1.62757	-1.32711	-0.349286	-0.544197	1.74914	0.944417	0.219143	0.498506	0.271473	-0.258993	-0.0491512	0.625614	0.415573	0.520742	-0.334447	0.21128	-0.750979	-0.164491	0.313882	-1.56297	-0.3496	-0.606405	0.260129	-0.212343	-0.500876	-1.88244	-1.5691	-1.10701	-0.606054	0.122382	-1.12958	-1.53025	-0.08515	-0.588766	0.167944	1.14677	0.125385	-1.74873	0.634388	-0.564664	0.249208	0.302025	-0.485668	-1.54201	-0.316915
pos_602	-0.364424	-0.0204674	0.147705	0.914403	0.775231	1.07573	1.33501	0.928353	-1.5863	0.712301	0.795682	0.61444	-0.417495	0.937784	-0.827388	-0.338154	-0.809077	-0.620897	1.67364	0.747328	0.789783	-2.63415	0.320826	-1.34489	1.25344	0.25317	-0.0290762	-0.185143	0.190484	0.0254376	-2.48214	-1.89139	-0.0992315	0.273815	-0.851369	-0.500377	-0.412384	-0.635333	0.421257	0.293183	-1.04521	-0.430013	1.08277	1.03397	0.141228	0.42913	-0.944486	-0.188214	-0.208167
pos_604	-2.13275	-0.829935	-2.37166	0.316549	-0.326109	0.905347	1.15286	-0.281333	-0.619958	0.549075	-0.622598	0.760376	0.504068	0.491005	0.160377	0.211495	0.804347	-0.481367	0.29994	0.28424	0.0340917	0.5518	-0.6056	1.09791	-1.18894	0.030855	-0.447093	-1.18041	0.390058	0.311326	-1.56846	1.58351	0.125337	2.81978	-1.68345	-0.179367	-1.80712	-0.803914	0.154889	-0.764365	1.17555	0.879745	-0.410626	-1.2568	0.497898	-0.90087	1.07027	-0.504577	-1.21177
pos_605	1.98007	1.1023	0.962554	0.926239	0.69476	-1.75738	0.507998	1.1344	1.73028	0.282679	1.45554	1.00274	0.587431	0.0668982	0.345337	0.969186	0.933809	1.42293	1.11799	1.73718	0.647176	1.19677	1.68723	-0.152733	0.76509	0.382227	1.46641	0.952722	-0.392798	-1.62497	0.133852	-0.0904614	-0.128138	-0.569119	-0.537157	0.870535	0.558703	1.16272	1.22458	1.48329	-0.06349	-1.27767	1.16477	0.772492	0.331279	0.946372	0.481148	-0.272368	0.597063
pos_606	0.098914	-0.334145	-0.194791	-1.60564	0.151078	0.477862	-2.11983	-0.37611	-0.491231	0.0593144	-0.469436	-0.172123	-0.229174	2.11173	0.201986	-2.06407	0.454327	-0.499917	-1.61926	-0.051616	0.841331	0.884851	-0.692404	0.999896	-0.148867	-0.380312	-0.567613	-1.52149	-0.358736	2.05487	2.20124	-1.0056	0.588213	-1.33131	1.14585	0.880384	1.22783	-0.428157	-0.529224	-1.25891	0.00301686	0.239773	-0.308023	1.74601	-0.378349	-0.60316	0.0950241	-0.0237611	0.147708
pos_607	0.985662	-0.135631	1.8687	0.74711	-0.611079	1.45806	6.22847e-05	0.457147	-1.06658	-0.384576	1.31938	0.936294	0.417071	0.382178	-0.43649	0.1682	-0.237556	-1.80947	-0.370553	0.645522	-0.338681	-0.825495	0.0630522	0.733838	-0.536608	-1.2596	-1.44359	0.108947	1.21327	0.653159	-0.614416	-2.42234	0.884483	1.86207	-0.459703	0.550721	-0.351295	0.42029	1.06136	0.507966	-0.924997	1.39546	-0.140926	-1.9136	0.549201	0.835664	0.15424	1.73987	0.364907
pos_608	1.13822	-0.0428002	2.11557	0.771171	1.36666	-0.499966	-0.066246	-1.14649	1.15421	0.579972	-0.337786	0.531292	-0.571726	-0.869827	1.2445	0.186455	0.945959	1.61605	1.21527	1.39481	0.646893	0.822623	1.10981	0.374132	1.15643	0.795271	1.36662	1.82146	0.435525	-0.148707	0.863414	-1.62349	0.23749	-0.332627	-0.243513	0.402535	1.35356	0.876693	1.27611	1.84857	0.279485	-0.923684	1.18555	1.3786	0.620248	1.46296	1.00257	-0.400686	-0.792942
pos_609	-1.04879	-1.10268	-1.75005	0.153081	-0.293647	0.418033	-0.622357	-1.02875	-0.650043	-0.211716	-0.793601	-0.197286	0.38541	1.04033	-0.755447	2.45217	-0.98945	-1.54755	1.43196	-0.795694	3.54934	-0.075429	0.541132	-0.648586	1.36634	0.528231	0.528749	1.07363	-0.608399	-0.533365	-0.0664425	0.789039	-1.21572	0.504811	-1.96049	-1.09504	-0.190858	-0.656246	-0.862684	0.332092	-0.694189	-0.886031	0.882438	1.64124	0.0619637	1.08861	-0.606793	-0.53197	-1.08453
pos_610	-2.1443	0.472368	0.271076	-1.04784	-1.60838	0.179034	1.01822	0.544928	-0.556311	1.19346	-0.0883264	0.371942	1.14961	0.930669	-3.55197	0.934944	-1.35204	-0.695397	-0.096591	-1.30479	-0.25252	-0.872734	-1.36733	-1.4733	-0.32825	-0.756822	-0.706843	-1.52593	-0.722024	-0.53691	-1.77119	-1.30416	2.36466	1.04793	0.904639	0.204464	0.89962	0.0101551	0.112401	0.139492	-1.49893	2.04133	-1.45269	1.19776	0.58246	0.758004	-1.24488	-0.948247	0.141723
pos_614	-0.758815	2.01655	-0.22703	-0.577267	-0.188589	-1.63663	0.166224	0.00912962	0.378277	-0.668707	-0.932191	1.9488	0.163	0.648117	-0.229083	1.79587	0.0351672	-0.448511	-0.577964	-0.247919	1.6684	0.0123929	0.0559062	-0.396112	-0.596494	-0.838861	-0.13688	-1.90771	0.79728	0.164891	-0.95318	-1.36748	2.19574	1.34707	-0.4165	-0.378933	-0.743608	-0.888964	-0.232467	-1.63274	-0.437442	0.0572217	-2.08958	-0.0158999	1.7485	-0.0700965	0.00902901	0.292001	1.28246
pos_615	-0.206197	-0.0947613	0.132287	0.175561	0.322819	1.5081	-0.652807	0.129405	-1.28352	0.46646	0.119081	-0.186187	0.593742	0.619628	-0.326664	-0.255769	-1.1343	-0.216541	0.353818	0.593012	-0.333053	0.141842	0.0807773	-0.0408038	0.389439	-0.900468	-0.161861	-0.461973	0.973019	-1.19592	-1.04071	0.747438	-0.271259	-0.157928	-1.00687	-0.483973	-0.804633	-1.04131	-0.486133	0.0103263	-1.46662	0.539937	0.0623542	0.0127999	-0.166536	-0.491712	-1.26089	-0.0711321	-0.320703
pos_616	0.660883	0.161663	0.0443024	0.182231	-0.00907524	0.913914	-0.715078	-0.00331176	1.52651	-0.0595537	-0.0128391	0.644526	-0.632815	0.599844	1.01128	0.350374	1.36844	0.823985	0.160218	-0.927975	0.578728	1.55299	0.375604	1.52707	0.127047	0.529367	1.05483	0.0238657	1.12452	1.33137	1.61155	0.68631	0.770763	1.14992	1.44432	1.33235	0.753744	0.651957	-0.093853	0.395943	0.878885	0.652509	-0.106879	-0.0187783	-0.274105	0.029127	-0.111828	1.37568	1.91122
pos_617	-0.0113413	-0.849477	-1.33551	-0.594941	-1.1886	-1.48393	-0.992223	-0.201975	-0.115028	-0.957712	-0.754759	-0.112596	-0.85332	-0.54832	0.0336779	-1.21767	0.501564	0.024059	-0.682104	-1.46838	0.548059	1.007	-0.83411	-1.2279	-0.751004	0.0572057	-0.251529	-0.0791328	-1.4324	-1.20675	-1.0486	-2.76984	-1.79725	-0.902465	-1.54378	-1.30702	-0.238485	-0.585921	-0.675371	0.171916	-0.776747	-0.42023	-0.479708	-1.10517	-0.104242	-0.454006	-0.626082	-0.868698	-0.749387
pos_618	0.0882198	-0.945846	-1.50444	-0.824719	-1.28332	-1.53818	-0.766277	-0.187126	-0.152316	-1.01181	-0.777975	-0.296912	-0.701882	-0.443514	-0.148059	-1.20688	0.492986	-0.0223567	-0.674068	-1.4563	0.560884	1.00016	-0.896829	-1.0125	-0.921616	-0.00838331	-0.229825	-0.235205	-1.42051	-1.19602	-1.16979	-2.75108	-1.69147	-0.893297	-1.70791	-1.11986	-0.16513	-0.605991	-0.631437	-0.0394364	-0.768224	-0.449377	-0.440324	-1.12212	-0.0433074	-0.364197	-0.618333	-0.769044	-0.81178
pos_620	-1.56652	-0.666376	-0.641427	0.0662553	-0.598637	-0.144525	-1.42153	-1.86371	0.678798	0.572018	0.103005	0.250095	-0.139562	0.0191108	1.6886	-0.992871	-1.3667	1.9464	-1.17635	-1.20118	-2.08975	-0.554463	-0.121548	1.16731	-1.30798	0.222283	-0.522081	-1.19005	0.275654	0.297681	0.666212	0.414565	-2.07104	-0.444097	0.0123587	-0.5507	-0.870489	-1.102	-1.99778	-0.311903	-1.05466	0.114153	-0.787475	-1.72687	-0.109545	-0.793909	0.358085	-0.349933	-0.385096
pos_626	-0.200038	0.300943	0.323117	-0.557795	-0.709365	-1.47798	0.142015	-0.124444	0.263109	0.448459	0.97708	0.549217	1.0056	0.215905	0.108453	-0.283807	0.508572	1.4264	0.317476	0.826312	0.314945	0.274878	0.668006	-1.63481	0.223325	0.149631	1.09453	-0.324576	-0.0648783	-0.426506	-0.643055	-2.46474	-0.693206	-0.676882	-1.43587	-1.83638	0.607092	0.0269788	1.28969	0.0190151	-0.43395	-1.35401	0.558778	-0.158464	-1.6605	-0.260585	-0.320406	-1.8566	-0.417886
pos_627	-1.56078	0.283721	-0.817912	0.216901	0.608932	1.03982	0.984167	-0.30227	0.333944	0.964492	0.0560267	0.889269	0.583886	0.832394	0.899754	0.452772	0.328212	-0.719109	0.114667	-1.20761	-0.790143	0.74323	-0.228158	-1.20622	-0.896188	-0.271519	-0.258197	-1.00187	-0.380918	1.46993	0.0124033	-0.333015	-0.565514	1.55039	-0.737642	0.524927	-0.683652	0.146607	-0.441347	-0.13239	0.934057	1.0426	0.887618	0.460118	0.844379	-0.64219	-0.787016	0.465045	-0.948217
pos_628	0.180696	1.34392	0.538028	1.62691	2.06788	1.15662	0.199818	1.79966	-0.765096	0.336325	1.24157	1.69822	-0.227735	-0.335508	0.20672	1.06321	-0.92278	0.140999	1.08705	0.29895	-0.24433	-2.6975	1.09827	0.388296	0.00736601	0.304686	0.768984	0.17875	0.900567	-0.0605497	0.266022	-0.137061	0.0490337	0.0820199	-0.0799432	-0.137874	0.0449705	0.135123	0.613203	-0.183579	0.276251	0.0139509	0.911766	1.98377	1.30869	0.977189	-0.78141	-0.631417	0.331253
pos_629	0.326408	1.02381	0.875543	1.79715	2.16211	1.14098	0.129174	1.35252	-0.0874295	0.925087	1.42835	1.57678	-0.361403	-0.902525	0.672317	0.471621	-0.603137	1.04689	2.03921	1.49566	-0.740727	-2.05411	1.57942	0.330636	1.64757	0.871462	1.73033	1.34163	1.5282	0.0626367	-0.454295	0.447718	0.528457	-0.608931	0.593308	0.642867	0.296046	0.210666	0.992029	0.940946	0.36186	0.599108	1.47143	1.4506	0.544825	1.06253	-0.262127	-0.197397	0.843943
pos_631	-1.24896	-0.172343	-0.411441	-0.148134	-0.347918	-0.987049	0.27081	-0.250089	-1.45964	0.543126	-0.08088	-0.347587	-0.150624	2.67473	-0.353619	-0.583495	0.103274	-0.0256196	0.21159	-0.136387	-0.61889	-2.66162	-0.184884	0.127382	-0.659067	-1.33491	-1.46857	-0.995142	-0.704261	2.71387	1.94068	0.804584	-0.0148276	0.589517	-0.0991578	-0.0652779	1.79909	-0.223972	-0.356205	-0.50382	-0.450923	0.175784	-1.17666	2.08145	-0.155862	-0.847199	0.213939	-0.622325	-0.565856
pos_634	-1.32527	-1.37266	-1.06534	-0.346267	-0.00948839	-1.15601	0.392922	-0.1771	-0.305339	-0.227411	-0.549957	0.456017	-0.0917652	4.15614	1.21653	-0.696861	0.024729	1.32377	0.618829	-0.299681	-1.02664	-1.06103	0.0595127	-1.46877	-1.03057	1.36975	1.63669	0.621892	-0.702155	-0.630009	0.131315	1.21703	-1.63971	-0.39628	-1.47411	-0.113383	0.281904	-0.520324	0.453536	-0.235791	0.661345	-0.397162	0.281518	2.64167	-1.49703	-2.04797	-1.38651	-0.449108	-0.179372
pos_635	0.998954	0.855538	1.06287	-0.482827	0.931251	-0.74678	-0.374867	-0.187365	1.99853	-0.496132	0.30735	-0.384959	0.503992	0.322239	0.201756	1.39852	1.4262	0.88162	-1.62953	-0.352028	1.38959	2.53754	0.662504	1.03546	-0.363468	0.394763	-0.350825	-0.54541	-0.694038	0.238197	0.990924	-0.191051	0.704601	-0.446638	1.64862	1.81888	1.13443	1.20309	-0.368148	-0.853263	0.485625	0.124758	-0.0778143	-0.184078	0.39409	0.640399	1.45745	1.64277	1.25793
pos_636	0.255189	-0.0567359	0.163874	-0.708866	1.04537	0.811334	-0.855332	-0.740705	1.43927	-0.605984	-0.780965	-0.735959	-0.201373	0.119638	-0.107103	0.290044	0.55936	-0.202583	-0.96169	-0.967269	0.390602	1.79559	-0.0693609	2.08708	-0.42754	0.00752964	-0.704002	-1.61032	0.227278	1.90312	2.01174	1.0548	0.891034	-0.0234917	2.13086	1.36013	0.171954	-0.00178923	-0.872544	-1.14861	0.109364	0.988844	-0.514584	-0.382112	-0.0762406	-0.00547623	2.17223	2.05516	1.31393
pos_637	-0.964235	-1.10694	-1.03879	-0.994412	1.16062	-0.0986943	-0.828825	0.429556	-0.601743	1.37189	-0.0997728	-0.136468	-1.37099	-1.3032	1.73533	-0.994894	-2.2184	1.83933	0.200702	-0.58394	-2.03251	-2.56719	0.339228	0.10745	0.440242	1.29996	1.83059	-0.243699	-0.445261	-0.670765	-0.604648	-2.42406	-0.481384	-0.43517	0.8213	-0.655117	-0.758285	-1.51732	-0.7913	-1.25127	-1.01515	-0.731935	-1.03114	0.0495984	-0.692392	-0.286752	-0.315225	-1.18991	-0.0918927
pos_638	-0.063499	0.708686	0.352068	1.57027	1.81542	1.61139	-0.0407269	1.25948	0.0795268	0.742003	1.10862	1.18459	-0.324642	-0.953881	0.723971	0.197536	-0.802417	0.902716	1.97452	1.49502	-0.922256	-1.91023	1.31114	0.637492	1.45868	0.871568	1.30683	1.01714	1.61969	0.369275	0.271919	0.658248	0.545419	-0.248338	0.254519	0.379706	0.531062	0.0943007	0.883464	0.977014	0.336466	0.750905	1.3867	1.53601	0.770714	0.816871	-0.186592	-0.0204045	0.506626
pos_639	0.496223	0.559995	0.222123	-1.38735	0.693848	-1.49355	0.0927581	0.0163463	1.89542	0.76898	-0.198554	-0.427137	1.03684	0.608196	0.850288	1.35883	0.793755	0.989265	-1.38807	-1.04818	0.0740475	-0.919944	0.650409	-0.294054	-0.718686	0.805156	0.191986	-0.896525	-0.298905	-0.368969	0.50049	-2.22495	0.397319	-2.57621	1.24859	1.17675	0.940798	0.312991	-0.0669197	-0.171246	-0.126346	-0.891432	-1.5408	-0.419973	-0.487009	0.218234	0.845275	0.57387	0.851444
pos_640	0.141986	0.422661	0.148567	-0.468126	-0.00567846	1.72369	-0.08638	0.617467	-0.121186	0.385318	0.314163	-0.0874289	0.870936	-0.568713	0.576935	-0.453516	-0.186048	0.656066	-0.391719	-0.142555	0.59163	1.06256	0.914381	1.13644	-0.414045	-0.115595	-0.933263	-2.92942	1.56446	-3.42101	-0.349477	0.600817	0.513864	0.106204	-0.224057	-0.581949	-0.710444	-0.553215	-0.423352	-0.0617395	-1.31604	0.886328	-0.0531034	-0.517704	0.395072	0.686408	0.229617	0.699297	0.333248
pos_641	-0.303944	0.0621479	0.208023	-0.337512	-0.277742	0.352032	-0.863093	0.404273	0.887083	-2.92117	0.721108	0.562414	0.458058	-1.75774	1.51831	0.0468746	-0.132614	1.62942	-1.71149	1.48609	0.845952	-0.609964	0.771582	1.43734	0.91559	1.68133	2.70421	0.43121	-3.36736	-1.20095	0.250064	0.612618	-0.713442	-0.788763	0.396821	-0.0239056	0.673309	0.714753	1.03448	0.692286	0.710392	-0.47997	1.54693	-0.720993	1.0602	1.03972	-0.3551	-0.0432855	1.02714
pos_642	-2.40393	0.231769	0.278948	0.577196	0.652737	0.674364	0.87385	0.697344	0.905592	1.09339	0.541594	0.468504	0.302212	-0.929293	0.295116	0.177616	0.719308	-0.153976	0.807448	0.932698	0.705174	0.662373	0.139585	0.564286	-1.86	0.342622	0.116565	-1.60129	0.851189	-0.65137	-1.13268	-0.984932	0.432297	1.49474	0.137494	0.675659	-1.62414	0.316856	-0.130896	-1.82486	0.57746	0.599958	1.06098	-1.26755	0.280433	-0.0186902	0.844649	0.471908	-0.491016
pos_643	1.53051	0.816254	0.567025	-1.35866	-0.231204	0.070715	1.03798	0.226601	1.02652	0.114446	-0.434277	-1.52206	0.39781	-0.0396068	-0.726135	0.792404	0.55512	-1.04362	-1.96033	-1.1476	0.115313	1.08746	0.145935	0.992068	-0.0822335	-0.460292	-0.307783	-1.38184	0.00953875	0.101783	-0.0682324	-1.47664	-0.00648051	-0.418746	0.988757	-0.166011	-0.513775	-0.102259	-1.16277	-0.201832	-0.149783	-0.974705	-0.356614	0.301986	-0.036421	0.482379	-0.114792	0.0965935	0.279287
pos_645	-1.14099	-0.571231	-1.42116	-0.975607	-0.846304	-0.39526	-0.992772	-1.2099	-0.935482	-1.0589	-0.930307	-0.631072	-1.06973	-0.123719	1.10199	-0.650484	-0.140737	0.871309	-0.0902717	-0.205903	-0.488988	-1.01168	-0.743155	-0.686888	-0.384126	-0.0650668	-0.819359	-0.541437	-1.16164	-0.299539	-1.23259	-1.77871	-1.36426	-2.08942	-0.410193	-0.410701	-1.00344	-1.25955	-0.422275	-0.12464	-0.270922	-0.39762	-1.07966	-0.848464	-0.443566	-1.14332	-0.760464	-1.25801	-0.814124
pos_646	0.629995	0.537756	1.13491	0.546784	0.955096	-0.241161	0.295957	0.619674	0.702843	-0.083297	1.11555	1.02511	0.737106	0.540892	0.744631	1.29245	-0.0467638	1.4039	1.06755	0.630012	0.427437	0.216943	0.891469	0.0515349	1.17262	0.967994	1.36447	1.11526	-0.214361	-0.471954	0.15065	-3.95431	-0.457276	-1.57808	0.228326	0.391843	-2.1937	0.947214	0.967893	-0.42066	0.316498	-1.64088	0.860343	0.823179	0.709616	0.800998	0.389033	0.201495	0.815913
pos_648	0.0218724	-0.38011	-0.912656	0.34596	-1.30951	-0.395337	0.62462	-1.55932	-1.00715	-0.601942	0.239251	-0.00245294	0.52047	1.52739	-0.702022	-0.987138	-1.59298	-1.64084	-0.501925	0.71474	-0.455478	0.16894	-0.327183	-0.416749	0.488467	0.272481	-1.69127	0.441009	0.414367	1.33481	-0.838394	1.32335	-0.623624	0.34084	-1.1035	-1.49924	-2.42807	-0.119069	-0.42107	0.264364	0.942066	1.08639	0.0395563	-1.13303	0.853615	0.569964	-0.473395	-1.6217	-1.39556
pos_650	0.395203	0.0484124	0.369604	1.61879	0.499174	0.89005	0.264766	0.530581	0.950368	0.233261	0.361873	-0.00542877	0.242242	-0.943656	0.159704	0.353513	0.524152	0.325389	0.631289	0.831989	0.45357	1.28469	-0.0125279	0.399121	-0.182151	0.0660238	0.679817	-0.346316	1.21994	-2.50543	-0.969553	-1.4145	-0.468295	1.29775	-0.048239	-0.183638	-0.999235	0.303842	0.233164	-2.15187	0.273857	0.561731	0.298921	-2.67473	0.0696178	0.0104117	0.295709	0.217176	-0.181569
pos_651	0.152375	-0.0614667	0.146466	-1.08806	0.074918	0.863958	-1.02912	-0.884106	1.27362	-0.622399	-1.07346	-1.03323	-0.324025	0.0591379	0.536342	-0.0475765	0.183858	0.804203	-2.45106	-1.15427	0.162069	1.45314	0.344146	2.11444	-0.741097	0.149679	-0.654505	-1.77728	0.760626	1.41131	2.19267	-0.144957	0.467793	-0.464644	1.76994	0.569928	0.176242	-0.743189	-0.975657	-0.986007	-0.266484	0.330773	-0.760917	-0.588679	-0.291326	0.209477	2.30572	1.49327	1.25656
pos_653	-0.468682	0.0275634	-1.55326	-0.0940844	-0.941862	0.214165	1.16488	-1.64211	-0.353228	-1.07143	0.74661	-0.238752	0.606792	1.69868	-0.587222	-1.32429	-1.55064	-0.728321	-0.616956	0.63158	-0.422177	0.46093	-0.396597	-1.76659	0.542002	0.578982	-2.88587	0.666349	0.718932	1.63582	-0.856932	1.15271	-0.848196	-0.631307	-1.1251	-1.07724	-0.215743	-0.313254	-0.839697	0.261244	1.3331	1.5321	-0.158083	-3.3259	0.615001	1.14021	0.345532	-0.894606	-1.12583
pos_657	0.356979	0.340991	0.121932	0.062421	0.452603	1.08711	1.26243	0.298541	-2.62911	1.25083	0.078362	0.312856	0.168968	0.4299	-0.887349	-0.026748	-2.61677	-0.842601	1.38943	1.48296	0.72857	-0.954362	1.18876	-1.2178	1.27775	0.0351062	-0.967388	-0.932395	0.608573	-0.675883	-1.41771	-1.81791	0.51896	-0.446379	-1.01283	-1.20121	-1.01486	0.00149663	0.482168	0.96754	-2.55076	0.0820568	1.25932	0.855715	-1.23606	0.512029	-0.225159	0.282589	0.227912
pos_658	-0.756936	-0.923375	-1.57348	-0.571874	-1.02582	0.447228	-0.664142	-0.834047	1.16871	-0.665084	-0.933669	-0.491821	-0.750259	-2.70021	0.852916	-0.985151	-2.52131	2.13171	-0.125628	-0.487661	-0.337279	-0.539176	0.484719	-0.817172	-0.161513	1.33348	1.16581	-0.515995	-0.780046	-2.64492	0.0363426	-1.67831	-0.576814	-2.026	-1.56375	-0.231284	0.105427	-0.442648	-1.07055	0.201915	-0.429342	-0.606574	0.117643	-0.932622	-0.16656	-0.120873	-0.834149	-0.636377	-0.186124
pos_660	0.854377	0.0299232	-1.89644	0.774762	-0.0635319	0.842469	-0.585784	0.271009	0.482908	0.177349	0.252235	0.108014	-0.119412	0.966518	-0.610269	-0.049477	0.527106	-0.099414	-1.34811	0.600359	0.459111	-1.54188	-1.37186	0.622128	-0.892093	0.0211493	-0.929542	-0.538495	0.802855	2.2003	0.373279	-0.421437	0.749809	1.07126	-1.17163	-0.361113	0.18443	-0.135668	-0.0317887	0.605343	0.5375	-1.52051	-2.44512	0.979434	-2.07713	-1.72894	0.292871	-1.26323	-1.98184
pos_662	0.245365	0.275266	0.13218	-0.479502	-0.23551	2.14039	-0.79129	-0.499545	-0.760114	-0.476458	-0.294425	-1.52021	0.619415	0.884144	0.114636	-0.530977	-0.776048	-0.442056	-1.40655	-0.851489	0.401108	1.62907	0.707608	1.19319	-0.0665725	-0.899692	-1.03489	-1.85498	3.02141	0.442225	0.652052	1.66621	0.077794	0.807751	-0.695445	-0.700351	0.141379	-0.42106	-1.64486	-1.30879	-1.39782	0.430253	-1.18185	-0.0403671	0.416743	0.151717	-0.389944	0.0995395	0.426777
pos_665	0.826584	0.875768	0.282263	-2.05815	0.145756	0.675313	0.765734	-0.485152	1.25759	-0.0090151	-0.711126	-0.912596	-1.23918	-0.370908	-0.589689	1.55821	0.893737	0.310841	-0.155345	-2.23591	0.872733	1.61231	0.379289	1.27899	-0.511711	-0.962939	0.0703566	-1.63877	1.0224	0.939571	1.32755	-0.751147	0.964532	-0.502288	1.40837	0.856506	0.81977	1.34564	-0.850059	-0.945328	-0.993821	-0.501338	-0.536715	-1.02396	0.681612	0.455342	0.0540427	0.199135	-0.00176145
pos_666	0.172524	0.141864	0.479947	0.645522	0.745729	1.17864	-0.627024	0.509184	-1.86365	0.00323875	0.366016	0.268966	0.274936	0.391623	-0.196452	0.590133	-1.37143	-0.0123597	1.15086	0.624372	-0.139886	-0.776759	0.689008	0.0802229	0.530944	0.193617	0.494862	0.435911	0.273111	-0.900311	-0.715955	0.864777	-0.0485416	-0.602987	-1.03104	-0.744248	-0.561443	-0.555357	0.123003	0.395666	-1.12624	0.280904	0.190519	-0.125666	0.00866107	-0.413298	-0.802622	-1.5718	0.122326
pos_667	-2.29947	-0.060578	-0.933673	0.358437	0.251029	0.652621	1.0452	0.507736	-0.0130224	0.798439	-0.0824498	0.521642	0.65958	-0.109466	0.260661	0.366925	0.612787	0.081488	0.373653	0.519647	0.349638	-0.335996	0.0726812	0.939799	-2.3573	0.531107	-0.236055	-2.349	0.323593	-0.0502179	-1.09827	-1.30978	0.457049	0.990895	-0.703736	-0.162861	-2.44437	0.0647731	0.373312	-2.37349	0.541918	0.826491	0.158471	-1.08015	0.66956	-0.119796	0.941004	0.0358342	-0.183876
pos_668	-2.1007	0.272751	-0.252615	0.520095	0.27463	0.673133	0.751362	0.543205	0.193589	0.721975	0.21827	0.616969	0.677145	-1.77281	0.546765	0.414041	0.677034	0.229881	0.410335	0.605458	0.380419	0.404112	0.157112	0.859967	-1.87818	0.457711	0.0966438	-1.80776	0.521727	-0.812184	-2.21738	-0.448568	0.607466	1.25102	-0.0185126	0.226997	-1.38771	0.29904	0.396985	-1.37265	0.697602	0.883292	0.311202	-2.19644	0.589559	0.285539	0.858255	0.246456	0.0676826
pos_670	0.492609	0.0701634	0.0162707	-1.09609	-0.203101	1.34259	0.0354922	0.222637	0.984403	-0.513589	0.105985	-0.453637	0.116176	0.413565	0.271252	0.371794	0.501382	0.404089	-1.39895	-0.273053	0.742702	1.21038	0.168787	1.33687	-1.64145	-1.63598	-0.456478	-0.965857	0.256879	0.403552	1.79839	0.502196	-0.705677	0.538205	0.270032	0.784524	0.23949	-0.508532	-0.808252	-3.68082	0.397114	0.212706	-0.48177	-0.49162	0.165687	0.603646	0.706635	1.27423	1.09309
pos_671	0.655164	-0.061479	0.0452443	-0.390158	-0.692775	1.9037	0.156075	0.478242	-0.683686	0.175703	0.244016	-0.460254	0.619343	0.980468	0.529968	-0.138171	-0.622264	0.335729	-0.539622	-0.313748	0.489916	1.12978	0.914316	0.785847	0.152804	-0.760331	-1.69715	-1.13511	1.552	-0.321828	-0.138629	-0.522584	-0.142601	0.345958	-0.635453	-0.420245	-0.133927	-0.727601	-1.27586	0.170327	-0.815875	0.383712	-0.164187	0.494208	0.294566	0.372307	-0.174402	0.769644	0.0926956
pos_672	-1.08201	-0.0558705	1.51987	0.390109	1.77827	0.0396407	0.678806	-0.334503	1.56844	1.44132	-0.721562	-0.0789244	-1.54836	-1.08245	-0.22633	-1.12451	0.51975	0.612857	0.171672	-0.482148	0.0813447	0.372854	-0.92772	0.992227	-1.16377	-0.148062	0.152742	0.217085	0.934713	0.963495	2.27227	1.20445	1.13211	1.17788	-1.70937	-0.883228	0.501879	1.60842	0.509566	-1.95094	-1.8491	1.27391	-0.672119	-1.06954	-0.828792	-1.64934	-1.60299	-1.95213	-1.30924
pos_673	0.0838756	-0.195229	0.153379	-0.0237401	-0.160126	-0.40416	-3.46741	-0.257045	0.649369	-2.46634	0.912645	0.335485	0.274039	-0.674145	1.47222	-0.244437	-0.688645	1.48988	-1.21967	1.28931	0.0504281	-0.24637	1.01759	1.18802	1.77683	1.232	2.34136	1.48075	-1.4334	-0.480637	0.44307	-1.5706	-0.838667	-0.0377336	0.0950618	-0.359287	0.633354	0.606418	0.650038	1.66944	0.748296	-0.339553	1.34108	1.16424	1.04447	1.05408	-0.474978	-0.365695	0.885967
pos_674	-0.559487	0.876509	-0.225184	1.16893	1.31095	1.33332	1.74083	1.6129	-0.201303	0.859754	0.444935	1.24585	1.30402	0.384054	-0.871486	1.03711	0.105679	0.0684126	1.9704	1.89631	0.145742	-1.49558	1.14349	0.244522	-0.897509	0.386309	0.347322	0.23171	1.42019	-0.98284	-0.413683	1.20158	0.423683	0.693627	-0.7749	0.838508	-0.0119469	0.513378	1.09384	-0.091829	0.380555	0.666158	0.419546	-1.43681	0.467877	0.106456	-0.705804	0.199021	0.0521318
pos_675	-0.769582	-0.582857	-0.691128	-0.296553	-0.119239	0.810199	-1.13573	-0.10366	0.325169	-0.832582	0.0498781	-0.0496553	-0.920997	-0.957874	0.303088	-0.383389	0.3854	0.716741	-0.241742	-0.345043	-0.513054	0.228239	0.241475	-1.94863	-0.688744	0.775187	0.42379	0.11829	0.564245	0.45569	-0.182721	-1.02153	-2.58815	-1.45348	-1.06882	-0.786303	-2.72345	-1.27422	-0.0212206	-1.60014	-0.0938872	-1.73125	-0.0415002	-0.361144	-0.514092	-0.579832	-1.89074	-3.32586	-0.706797
pos_676	0.492196	-0.0578995	0.213413	-1.71949	-0.0421109	1.55198	0.227965	0.415503	1.05762	-0.141073	0.303922	-0.674795	-1.96804	-1.44891	0.310299	0.376433	0.86193	0.127598	-1.40308	-0.842103	0.54084	1.1228	0.247205	2.22734	-1.46889	-0.591284	-0.722114	-1.78215	0.404122	0.710592	1.52836	0.962665	0.882252	0.697005	1.32044	1.35597	-0.366819	0.112186	-0.79041	-0.542725	0.808539	0.790752	-0.0215939	-0.116376	-0.51664	0.939587	1.22674	1.96332	1.29007
pos_677	-0.0775116	1.65562	-0.705199	-1.33447	-0.24284	0.0516621	-1.79787	-0.142613	-0.246361	-1.32915	0.55445	1.69452	-0.0101924	-1.65644	0.640039	1.38559	0.0304522	0.892154	0.0781283	0.512822	1.66229	-1.40515	0.459787	0.446969	0.718244	0.378052	1.17808	0.338243	0.962034	-1.60977	-0.244782	-0.793707	1.31692	-1.08725	0.0224989	-1.23913	0.353748	0.0228215	0.556399	0.519664	0.199061	0.13016	0.555766	-1.59152	2.0873	0.459487	-0.0810172	-0.188068	2.0094
pos_678	-1.88552	0.290411	-0.497197	-1.00054	0.878517	0.740665	1.33768	-0.14179	1.33801	-1.99009	-0.0891605	-0.355283	0.5071	-0.0846119	-0.605649	-0.287155	1.11034	0.254744	0.622155	-1.56511	0.891853	1.77882	-1.4882	2.35962	-0.913239	-0.507856	-1.21156	-0.00682409	-0.477723	1.91443	1.08021	0.184866	0.930253	-0.547886	1.89456	1.17051	-0.989987	-1.17404	0.490593	-0.730488	-0.237796	1.06478	-1.61731	-1.89695	-1.23217	-0.650217	1.67956	1.97593	0.567552
pos_679	1.39314	1.25871	1.37501	1.33739	1.32251	-0.733053	0.642281	1.34844	0.729959	0.968021	1.52687	1.3565	0.803841	-0.0961472	0.626337	1.0845	0.63419	1.43539	1.7103	1.81687	0.34634	-0.519714	1.68986	-0.248936	1.51212	0.832278	1.76216	1.58428	0.109948	-0.812324	-0.307283	-0.655652	0.19953	-0.449644	0.234556	0.719101	0.932045	1.22152	1.43028	1.71946	0.247428	-0.427912	1.49012	0.768374	0.73703	1.12038	-0.0937167	0.054564	0.868105
pos_680	1.24959	1.54822	1.41696	1.34888	1.23278	-0.224637	0.774273	1.57408	0.157191	0.466382	1.44107	1.61505	0.615067	0.395534	0.34508	1.60619	0.104964	1.25396	1.23162	1.47562	0.487796	-0.157669	1.74622	-0.110383	1.03141	0.536017	1.42923	0.666527	-1.1115	-2.8252	-0.186102	0.186926	-0.0165196	-0.308055	-0.236744	0.471084	1.03934	0.766096	0.984767	1.09179	-0.322255	-0.968776	1.36382	1.5472	1.47767	1.35889	-0.10373	-0.197769	0.750966
pos_681	0.0327029	0.54575	0.658718	1.2663	1.3999	0.335438	-1.75543	0.740918	0.947801	0.150404	-0.629545	-1.75527	-0.851566	-4.54422	-0.494956	0.0811026	0.265462	-1.06846	0.837412	-1.09931	-0.759697	1.29734	-0.921753	2.38295	1.40359	0.54398	0.563949	-0.199812	1.66474	0.927743	1.36865	0.215695	1.10096	-0.0274434	1.22301	-0.190238	0.12972	-1.5454	-0.90099	-1.22676	-0.0148505	0.857679	0.849563	0.605554	0.610145	-0.646413	1.6739	0.684701	0.190716
pos_682	0.83318	-0.0706462	-0.348004	-0.422823	-0.766018	0.321095	-1.82289	1.03991	1.17484	0.634428	0.206691	0.627638	-0.893215	0.270792	0.849757	0.533313	1.28764	0.675563	-1.64115	-0.572901	0.474434	1.25155	0.662345	1.1397	-0.756693	0.677198	0.551276	-0.124435	1.15015	1.24886	1.56114	-2.87929	0.590835	0.611416	1.16189	1.22479	0.866395	0.589982	0.335156	-0.275803	0.955773	0.820288	-0.988423	0.152667	-0.230519	0.320305	0.147524	1.06801	1.66465
pos_683	1.80615	0.849566	0.978383	1.04492	0.421739	-1.91244	-0.0162389	-0.398839	1.07078	0.0801209	0.889862	0.967862	0.256846	-0.428048	1.17959	0.904001	0.365326	1.39409	0.867293	-1.01263	0.99115	1.15373	0.795639	0.154214	0.474007	1.03471	1.74672	0.397793	-1.00428	-0.84232	1.23766	-1.43312	-0.34043	-0.0514617	-0.445982	0.608645	1.57157	1.36378	0.077147	-0.340965	-0.784088	-0.405408	0.201927	-0.0532889	1.04803	0.642842	1.03253	0.283933	0.404137
pos_684	-0.159174	-0.879791	-0.35012	-2.10835	-0.908611	-0.566521	-0.553918	-0.792189	0.339448	0.576249	-0.961535	-1.0003	-0.673141	-0.478309	-0.855319	-0.356526	-0.662808	0.248921	-0.535778	-0.452496	-0.0891764	0.527834	-0.454995	-2.0376	-0.554303	-0.128284	-0.53413	-0.480283	0.168166	0.453475	-0.910868	-1.4802	-0.961579	0.0226766	-1.50779	-0.758467	-0.200601	-0.846673	-0.530822	-1.74538	-0.301532	0.274193	0.01904	-0.81721	-0.829303	-0.701993	-2.20938	-0.844989	-0.737138
pos_685	-1.1102	0.753305	1.42376	0.812743	0.8624	-0.309357	0.429991	0.779448	1.46061	0.280497	0.590588	0.570413	-1.76469	-0.620732	0.836563	-0.154547	1.00132	1.56686	0.803788	0.596443	0.974254	1.02782	0.737766	0.0411213	0.693631	0.991537	1.15262	1.13074	0.295502	-0.535043	0.501354	-1.03624	0.202211	-0.647465	-0.575569	-0.907839	1.00441	1.42914	1.03648	-3.23272	-2.09331	0.118126	-1.26991	-1.76103	-0.0205083	-1.24216	-2.46625	-1.08092	0.333465
pos_686	-1.53645	-1.15899	-0.874936	-1.0925	-0.0418092	-0.576064	-0.479	-0.0295817	0.522784	-1.4522	-1.08813	-0.890397	-1.35755	-0.166357	1.72836	0.24445	0.972054	1.88333	-0.312425	-0.180542	-0.487871	-0.0849123	-2.12547	1.19138	-1.22443	0.325705	-0.0527285	-1.10721	-0.181848	-0.019136	0.515958	-2.49425	-1.47879	-0.424206	0.400077	-0.0753519	-0.1286	-1.04684	-0.761624	0.2848	-0.972643	0.0875472	-1.3748	-1.64076	-1.21426	-1.48544	0.445972	0.0323038	-0.160184
pos_687	1.13135	1.94686	1.61246	0.166529	1.22648	-0.676998	0.675391	0.237766	1.79234	0.457782	0.564526	0.371729	1.46993	1.53937	0.339497	2.31859	1.5985	1.56076	-1.23501	0.478579	1.15087	0.721678	1.43995	0.523966	0.517326	-0.219954	1.2283	-1.18326	-0.379395	-0.245544	0.994328	-1.79833	0.7613	-0.714161	1.12878	1.37374	1.66888	1.5642	0.246262	-0.68984	-0.0258843	-0.575973	0.456292	-0.187574	0.731705	0.985916	1.10643	1.06064	1.4016
pos_688	1.16803	1.15953	1.16135	1.25557	1.14899	-0.46797	0.780391	1.27619	0.775658	0.875467	1.3435	1.25069	0.741289	-0.0400638	0.745742	1.01508	0.625772	1.44651	1.61624	1.70366	0.367896	-0.306242	1.55974	-0.158269	1.76522	0.923102	1.62756	1.3325	0.304603	-1.14345	-0.0626943	-0.820978	0.369397	0.0313737	0.257121	0.767091	0.867086	1.14963	1.24717	1.55273	0.351185	-0.432695	1.42941	0.733901	0.967434	1.1054	0.0102818	0.0344136	0.77418
pos_689	1.15678	1.97136	1.63639	0.193051	1.24953	-0.649518	0.815811	0.264207	1.81702	0.715297	0.590595	0.398018	1.49497	1.56433	0.365822	2.34249	1.6234	1.58415	-1.2069	0.504746	1.17627	0.747569	1.46503	0.550082	0.543449	-0.192992	0.900482	-1.1552	-0.352253	-0.218554	1.01991	-1.82001	0.787145	-0.686638	1.14185	1.39889	1.69224	1.58913	0.22766	-0.662345	0.000856244	-0.548607	0.482484	-0.16065	0.757584	1.01151	1.13188	1.08615	1.12912
pos_690	-0.338967	-0.343777	-1.8349	-1.30444	-0.457087	-2.63978	-0.261681	-0.504319	-0.645954	0.0616118	-0.866901	0.305101	-0.141595	-0.161028	-0.155537	0.219962	0.318487	0.211182	-0.218298	0.60471	-0.649319	0.247691	-0.257251	-1.76227	-0.0255151	-0.156656	0.340278	0.013942	-1.67519	-0.538515	0.48081	-1.35796	-1.11328	-1.23064	-0.823268	-0.592459	-0.0137368	-0.053323	-0.219377	1.01474	-0.548213	-1.51365	0.853627	-0.0827406	0.306439	-0.420345	0.931458	-1.25693	-0.786852
pos_691	1.86774	-0.758458	-0.288997	0.831028	-0.987417	-2.04377	0.631195	-2.4685	-1.17368	0.919078	-1.20885	-0.613809	-2.45499	-0.267465	-1.72465	-1.45903	-0.226398	0.150724	0.426311	1.72189	-0.725992	-1.42881	0.920088	0.802296	0.0412778	0.0419429	-0.104492	0.498716	-1.01383	-0.94447	0.391466	-2.16805	1.25372	-1.21346	0.419435	1.46288	0.317812	0.874094	0.334504	0.704559	-0.895646	-0.0575409	0.0307118	0.207192	-0.425167	0.0987709	0.37523	1.07054	-0.201548
pos_692	1.80944	-0.644415	0.517337	0.60304	0.500463	-1.07828	0.952043	-0.962637	1.15401	1.86348	-0.108624	-0.111956	-1.67157	-0.540448	-0.102834	-0.214676	0.359744	0.175231	0.0529973	-0.186028	1.41964	1.5947	-0.129009	-0.741569	1.67025	0.893374	1.08862	0.0402192	-2.36516	0.226984	-0.841559	-1.58745	0.220367	-1.44654	0.378259	0.0395509	0.748976	1.42235	0.38436	-0.313969	-0.79593	-0.771876	0.371339	1.4902	0.211861	0.591065	0.373763	0.190952	-0.726355
pos_694	0.442305	-0.965603	0.500082	0.565363	0.620941	-1.74062	-0.153138	-0.255341	1.23046	1.13967	-0.738442	-0.0873113	-0.1711	0.669752	-0.429324	-0.00323743	0.486691	1.4976	0.564386	0.0896713	3.42115	2.40261	0.540879	-0.363682	0.538397	0.52857	0.61548	0.182245	-0.413122	1.01466	0.810614	-1.36314	-0.492987	-1.8415	-1.2593	-0.38837	0.00363487	0.900675	-0.660551	0.692376	0.169908	-0.0739334	-0.235163	-0.290444	0.563065	-0.851914	-2.38614	-0.460974	-0.0682608
pos_696	0.0261783	-0.123669	-0.869385	1.63849	1.96016	-1.16178	0.800658	1.10228	0.546576	-0.266167	1.36308	2.03274	0.349802	0.286909	0.644971	0.41604	-0.358582	0.696593	0.954863	0.667125	-0.976368	-0.639778	1.03866	0.79208	-0.585985	0.515923	0.90381	0.22444	-0.553466	2.21745	0.82082	0.999056	0.978639	-0.528415	0.899079	0.726956	-3.05168	-0.197956	-0.54437	0.92561	0.950601	1.33898	-0.782186	1.26913	0.3744	0.912262	0.690152	1.41963	0.236804
pos_697	-0.0362164	0.273881	0.326341	0.0433238	1.55176	-0.132272	0.449505	0.773805	1.88228	0.370969	1.02897	0.557963	0.672371	0.852269	-0.642282	1.03739	0.518908	0.0218333	0.687488	0.62648	-0.132663	0.460433	-0.0417327	0.720795	0.0147795	0.385417	0.411594	-0.46383	-0.744031	0.474603	0.211412	-3.17652	1.10607	0.362469	2.69115	1.99942	0.449777	0.262669	0.527314	0.498062	-0.337631	0.0350315	-0.0436426	0.0282844	-0.386294	-0.0402437	0.959248	1.48885	1.15792
pos_698	1.1834	0.0921642	0.410402	-0.701235	0.887732	0.798044	-1.99109	1.00064	0.519551	1.22107	1.25115	0.855028	-0.871841	-1.80877	1.85214	-0.321431	-0.793859	2.1363	0.443124	-0.217676	-1.04463	-0.803158	1.03209	0.171497	0.365542	1.68405	1.70352	0.862612	0.460339	-0.510342	0.392401	-3.06557	0.205025	-0.118048	0.612097	1.39002	0.568481	0.0939244	0.254769	-3.50356	0.472386	-0.410293	-0.542682	-0.0217244	-0.441329	-0.0755872	0.861905	-0.354964	0.694827
pos_699	0.413143	0.268496	0.311458	-1.17622	1.68714	0.640655	0.195902	-0.634595	0.497108	0.866528	-0.107783	0.430175	1.08879	0.13356	-0.793332	1.64185	1.34358	-0.421387	0.282423	-0.997484	-0.10852	-1.01749	-0.896045	-1.6568	-1.14683	-1.62139	0.198291	-0.933141	-0.268884	1.7714	1.22016	-2.27532	-0.782708	0.42319	2.12988	1.59983	-0.205679	-0.0245632	-1.08492	-2.66431	-0.295058	-1.22614	-1.23203	0.272915	0.46147	-0.832788	0.931681	2.15606	1.01512
pos_700	1.42202	1.02982	1.25979	-0.475551	0.296659	-0.500135	0.120385	0.0104895	1.78591	0.0645726	0.306592	-0.162608	0.612096	0.593227	0.57375	1.38204	1.50508	1.39111	-0.589421	0.118581	1.3676	2.08095	1.38666	0.994033	0.000159321	0.339987	0.720524	-0.382151	-0.37213	-0.148691	1.23979	-0.701981	0.802608	-0.761977	1.22951	1.39467	1.18663	1.14641	-0.227891	0.118479	0.175786	-0.49227	0.167203	-0.112682	0.595207	1.18876	1.49851	1.15126	1.45516
pos_701	1.7701	0.981053	1.13571	0.696007	0.771904	-1.15729	0.384923	1.00184	1.36614	0.443116	1.12137	0.73626	0.576018	0.176125	0.764347	1.29908	1.25821	1.46634	1.31944	1.52658	1.08691	1.43964	1.63654	0.216363	0.67077	0.290277	1.42366	0.870036	-0.401048	-1.14593	-0.02977	-1.25099	0.340606	-0.213463	0.343956	1.1044	0.937991	1.23599	0.883154	1.17854	0.173852	-1.18355	1.15345	0.360977	0.962663	1.24163	0.703572	0.521128	0.988854
pos_702	1.71682	0.985975	1.18635	0.522445	0.63709	-1.13982	0.435287	0.855971	1.29852	0.313104	0.993631	0.693039	0.47505	0.188037	0.646506	1.27198	1.15346	1.52609	1.15685	1.4606	1.02594	1.22673	1.77276	0.224656	0.464423	0.294784	1.37219	0.674557	-0.410454	-1.41328	0.0136128	-1.24143	0.309768	-0.123	0.261463	0.917739	0.931397	1.08286	0.884454	1.04198	0.278742	-0.939166	1.02577	0.273214	0.894044	1.20984	0.653253	0.328711	0.983739
pos_703	-0.138307	1.0641	-0.146714	-1.72258	-0.370868	0.0433968	1.07989	-0.316649	0.299173	-1.71509	0.0983241	1.56055	1.05523	0.192327	0.871045	0.846489	0.0135617	0.680658	-0.00614015	1.12736	2.194	-1.822	0.0441447	0.465152	0.0581934	0.275405	1.16614	0.14783	0.344862	0.469291	-0.460367	-0.961903	1.62263	-1.37481	-0.273648	-0.189046	0.960294	0.715062	0.164243	0.701718	-1.88031	0.0402603	-0.0568024	-0.146626	1.29399	0.267824	0.666065	0.294406	1.55533
pos_704	-0.0502649	1.99538	0.19818	-1.61318	-0.279692	0.12899	1.15151	0.684219	0.381319	-1.6058	0.266322	1.91699	1.12719	0.275913	0.945483	0.144557	0.0995569	0.107394	1.60258	0.179615	1.55509	-1.71126	1.09136	0.545061	0.143587	-0.145861	-0.255214	0.232015	0.588557	-1.99522	-0.367984	-0.86276	2.5454	-1.2701	-0.674418	-0.10032	1.03353	0.0889677	0.365406	0.778438	-1.76879	0.125896	0.0301413	-0.0584717	0.654989	-0.622181	0.743266	-0.289281	0.385708
pos_706	-1.21812	0.325035	-0.289969	0.18467	0.72258	-0.913336	0.484078	0.0873094	0.5571	1.01881	0.120872	0.363533	-2.42875	-0.168406	0.688594	-0.858781	1.37426	0.590879	1.19561	0.00286059	0.722301	0.398975	-0.153214	0.608035	0.872874	1.11571	0.924516	1.32722	-0.42414	0.396332	0.928905	-1.48447	0.877357	0.930404	-0.685083	-1.09804	1.60415	1.68954	0.688499	-2.52914	-2.07916	-0.0446083	-2.56177	-0.891092	0.922159	-0.839841	-1.89613	-2.04172	0.0356745
pos_707	-0.219333	0.832791	0.250445	-0.78595	0.718982	-0.888206	-1.01291	-0.679677	1.5982	0.0294257	-0.365987	0.41891	-0.625649	0.384393	-0.194753	1.02065	1.3497	0.338012	-0.281576	0.748932	1.29636	2.10166	0.294608	1.67584	0.488796	-0.889209	-0.102435	-0.571012	-2.25597	-0.37072	1.73722	-0.751827	0.292908	0.53448	1.47762	1.5345	1.07547	0.704971	0.105846	-2.1105	-0.673261	-0.674235	-0.686541	-2.06483	0.235621	0.0389785	1.89297	1.67635	1.20459
pos_708	0.195277	0.0583229	0.130759	-0.482921	0.857757	0.608597	-0.252527	-0.580034	1.24318	-0.370017	-0.432842	-0.550583	-0.0765977	0.108114	-0.236988	0.352363	0.578393	0.00839949	-0.244985	-0.855256	0.522179	1.6015	-0.0329256	2.40085	-0.166173	0.278896	0.296972	-0.107093	-0.0736389	2.15255	2.40121	0.932585	0.852572	-0.167456	2.4761	1.15001	0.522932	0.456074	-0.1161	-1.08326	-0.0724127	0.751222	-0.197691	-0.517386	-0.199968	-0.275277	2.42961	2.23469	1.27578
pos_709	0.294554	0.174204	-0.880457	-1.00265	-0.669454	0.440832	-0.473598	0.579529	-0.53003	0.44266	-0.971167	-0.319112	0.183955	-0.0481958	-0.392967	1.0586	0.622943	0.507935	-1.70051	0.735101	0.364047	0.92633	-0.038612	-1.14022	0.0870608	-0.215264	0.193735	-0.0793483	2.28263	1.71458	0.725533	-0.56286	0.100867	2.34238	-1.13587	0.434676	1.18344	0.768485	-0.249339	-0.0876462	0.0662112	-0.14527	-0.8454	0.734209	0.209418	-0.655446	0.530839	-0.583448	-0.516343
pos_710	-1.46307	-1.05557	-1.07982	-1.22434	1.19448	-0.1797	-0.40086	0.598778	-1.06434	1.17675	0.0643253	0.172625	-0.926748	-1.11803	1.58996	-1.81818	-1.32754	1.66479	0.0425608	-0.148254	-2.58184	-1.73608	0.354142	0.109898	0.382883	1.17256	1.36512	-0.480343	-0.655249	-0.838583	0.363851	-1.92446	-0.0229698	-0.725926	0.391981	-1.65093	-0.412372	-1.33124	-0.527514	-2.12147	-1.42726	-1.15172	-0.41033	0.022126	-0.459007	-0.75719	-0.612491	-0.598978	-0.456542
pos_711	-1.30214	1.09506	0.662548	-0.369423	1.25435	-1.17736	0.0204568	-1.4225	1.42157	-0.361717	-1.578	-0.38496	2.00546	-0.196441	0.529925	2.01171	2.24974	0.632397	-1.12843	0.446888	0.977062	0.445026	-0.162326	-1.07809	-1.04387	-0.758376	0.412368	-0.926054	-0.125245	1.97162	1.10291	0.676939	0.0779384	-0.125512	1.86899	1.37121	-0.0883093	1.05746	-1.52837	-0.253391	-0.641543	0.959301	-0.471536	-1.46233	0.450146	-0.904455	1.81657	0.590529	0.754571
pos_712	1.03407	1.27973	0.53214	0.598691	0.513157	0.455978	1.28373	0.0663249	1.4696	1.50753	0.537369	0.364861	0.147268	0.8215	0.615627	0.367875	1.07837	0.867736	0.696077	0.920823	0.789897	1.11154	0.972482	0.591875	1.12906	0.962294	1.23965	0.557938	0.565134	-3.34487	0.703045	0.0684326	0.256476	0.00390158	0.0507017	0.727643	0.881437	1.52149	0.45903	-0.498084	-0.931503	0.231425	0.197487	0.520106	0.17566	-0.0227429	0.19664	0.445108	0.331063
pos_713	1.39738	0.798555	0.670587	-1.62232	-0.343256	0.0329816	1.15209	0.3533	1.01425	-0.0205398	-0.389285	-1.74745	0.465542	0.233014	-0.609056	0.854202	0.462803	-1.08781	-2.16014	-1.41424	0.225149	0.993067	0.142736	1.05012	-0.46582	-0.436546	-0.341125	-1.30794	-0.0399286	-3.84884	0.0654313	-1.25708	-0.00576653	-0.544245	0.881294	-0.261111	-0.270346	-0.152461	-1.04642	-0.26293	-0.0988708	-1.14611	-0.484702	0.421927	0.0742685	0.58211	-0.169922	0.0480699	0.481464
pos_714	0.0257515	0.38707	-0.0333888	-1.29961	1.34415	0.663991	0.315061	0.275718	-1.09347	0.840577	0.169567	-1.07715	0.0266502	0.511351	-1.06272	1.74087	0.0334124	-0.947934	-0.237437	-0.337688	0.57803	0.651165	-0.172894	1.43288	-0.855012	-0.0788337	0.123715	-0.276176	1.22913	1.45612	3.99804	0.998988	0.430968	0.107818	0.871478	0.576081	-0.579209	-0.266995	0.26368	-0.946505	-0.42913	-0.182711	-0.720895	-0.18533	-0.592307	0.45593	0.760001	1.56481	1.60194
pos_723	1.21042	0.517072	0.514208	-0.775283	0.0945254	0.346918	0.746713	0.393131	1.19087	0.196928	-0.388837	-0.790004	0.237178	-4.2184	-0.0037675	0.763403	0.551827	-0.028604	-0.766628	-0.64315	0.250883	1.00373	0.649805	0.935911	0.121903	-0.178295	0.314249	-0.467735	0.227418	-3.89545	0.751784	-0.792792	0.193514	-0.181799	1.01533	0.24832	0.576493	0.581483	-0.523836	-0.290259	0.195331	-0.574547	-0.145574	0.203569	0.251202	0.628617	0.0417687	0.451434	0.581944
pos_726	0.398242	-0.0251584	0.051875	-0.811948	-0.337566	1.52597	-0.194427	-0.513812	-0.271254	0.0531614	-0.287056	-1.89163	0.526828	1.32935	0.700633	-0.15131	0.0898411	0.158596	-1.83447	-0.0464749	0.393332	1.64273	0.704231	0.707511	-0.00851679	-0.294855	-0.483716	-0.981794	1.17276	-0.410021	-0.347578	-1.12821	-0.400842	0.162576	-0.538417	-1.34858	0.0806455	-0.670595	-1.01019	-1.35441	-1.25101	0.277828	-1.1469	0.212448	0.554482	0.208997	-0.312341	-0.028324	0.222648
pos_727	0.675908	0.348728	-0.726362	0.776066	-1.36272	-1.07774	-0.348325	-0.0146793	1.45474	0.819857	-0.176529	0.0379726	-0.413849	-1.64651	-0.255027	0.435959	0.464046	0.345496	-0.334251	0.0575083	-0.482359	0.395183	0.557779	-1.30145	-0.348623	-0.536603	-0.114628	-1.28799	-1.10321	-1.60445	-1.30726	-0.868984	-0.0236217	-1.13353	-0.434113	-0.507027	-0.789869	-1.52966	0.183715	0.0636746	-0.225263	-1.47764	0.525163	-0.552603	-0.535009	-0.790355	-0.150534	0.459944	0.383077
pos_728	-1.24173	0.511378	0.0244259	0.790039	0.467241	0.807933	0.786532	0.528794	0.352201	0.534033	0.369567	0.577081	0.560613	-2.45304	0.55073	0.380771	0.561376	0.299141	0.603416	0.634691	0.433552	0.0966757	0.304071	0.709111	-1.1871	0.531698	0.0654698	-0.989901	0.276612	-0.661258	-2.492	-0.670991	0.331845	0.129707	0.0328629	0.0755864	-3.06401	0.438761	0.436779	-0.899649	0.604782	0.721463	0.496379	-2.80319	0.503779	0.292199	0.764989	0.393815	0.0686696
pos_730	0.464341	-0.114472	0.611278	1.43892	0.554749	1.2844	1.85052	1.67829	-1.65546	0.42636	0.723699	1.38264	1.23034	1.42097	-0.933611	0.268258	-0.0115447	-0.935027	1.28654	2.36199	-0.792579	-1.65859	0.34853	-1.55663	0.654135	0.199489	-0.00885615	1.59212	1.03889	-0.548686	-1.96448	-0.736157	0.581148	0.171345	-2.05817	-0.681599	-0.270589	0.542416	1.98786	2.74236	-0.0641974	1.47678	1.17952	1.07765	-0.00505344	-0.186479	-0.605046	0.517944	-1.00365
pos_731	0.231395	-0.099064	-1.9398	-0.201629	-1.12066	-0.062539	0.625312	-1.54323	-1.47142	-0.0776979	-0.132535	-5.69631e-05	0.195724	1.23529	-1.24659	-0.275139	-1.00939	-1.48172	-1.19437	0.275207	-0.630948	0.0162525	-0.159696	-1.37881	0.781279	-0.422697	-1.87414	0.700968	-0.133145	0.975169	-1.58314	1.39757	-1.20845	0.116962	-0.649675	-0.689383	-0.198411	-0.181698	-0.513769	1.2219	0.802471	1.00666	-0.271777	-2.0912	0.861393	0.506703	-0.452873	-1.93522	-1.19358
pos_732	0.579151	0.208759	0.329979	-0.611986	-0.0957445	2.09079	-0.973773	-0.620394	-0.593203	-0.343988	-0.215711	-1.57395	0.754215	0.991809	0.151731	-0.635399	-0.423478	-0.406978	-1.45932	-0.826108	0.365079	1.72007	0.697159	1.27259	0.210958	-0.920744	-0.884203	-1.34084	2.53951	0.296079	0.714212	1.65817	0.0572897	0.6939	-0.421207	-0.640305	0.183462	-0.106093	-1.72122	-0.956048	-1.72461	0.387914	-0.934835	0.169163	0.504919	0.121218	-0.398046	0.312472	0.378506
pos_733	-1.23123	-1.25568	-1.79383	-1.09119	-1.37942	-0.117099	-0.675627	-1.28958	0.14675	-1.21701	-0.849287	-1.12481	-0.655212	-1.02055	-0.396006	-0.608495	-1.13446	0.877336	-0.0632772	-1.0543	-0.778634	-0.415734	0.379377	-0.826301	-0.780665	0.695986	0.299562	-0.460871	-0.443806	-0.844075	-0.327173	-1.87316	-1.42029	-0.660811	-1.13576	-0.426891	-0.894143	-1.38691	-1.46855	-0.695976	-0.983335	-1.11745	0.103853	-1.30889	-1.29139	-0.543891	-1.23437	-1.33032	-0.30253
pos_735	0.12447	-0.606975	0.234562	0.00648137	0.203376	2.3362	-1.73273	-0.878401	-0.488069	-0.979458	-0.812021	-2.01461	0.700654	0.813955	0.362013	-1.00898	-0.530512	-0.494475	-1.5019	-0.854679	-0.252546	2.45645	0.333815	2.03557	-0.308741	-0.778461	-1.23853	-1.38253	2.7911	0.868335	0.993719	0.442283	0.69406	0.470447	0.0517997	-0.812386	-0.436792	-1.6831	-2.09821	-0.886101	-1.05897	0.34224	-0.778467	0.0846917	0.75571	-0.060349	0.20947	0.782838	0.73312
pos_736	1.66885	1.7256	0.816448	2.22974	-0.406645	-0.0495397	-1.49576	0.909029	-0.0122167	0.257085	1.51071	0.970053	1.14656	-0.408179	0.660179	0.811636	-0.223939	0.877388	0.749036	0.893926	0.754136	0.0160741	1.23645	-0.344695	0.809249	1.51436	2.26837	1.67075	1.03101	-0.411404	-0.745581	-0.497434	-1.28712	-0.589478	-1.27022	-1.23601	-0.811613	-1.0991	-0.889213	-0.647864	-1.26263	-0.508195	0.534725	-0.847224	-1.49019	-0.379115	-1.71596	-0.985646	-0.110417
pos_737	0.168685	0.243954	-0.214004	-1.11228	-0.457852	0.902239	-0.936215	-0.673696	0.848065	-0.507631	-1.18382	-2.14072	0.313212	0.674659	-0.793328	0.212891	0.438629	0.0927767	-2.28735	-1.53601	0.657309	1.31469	-0.517164	2.08268	-1.10893	-1.26715	-0.81396	-1.5929	0.546776	1.49959	2.13703	0.590919	-0.106426	0.193346	0.768048	0.0716461	-0.201555	-0.718084	-1.11505	-1.57138	-0.628477	0.122034	-0.965469	-0.404537	-0.0738352	0.190244	0.466694	0.895395	0.806687
pos_741	0.944174	1.19268	0.230731	-0.582519	0.382085	0.185174	-1.04982	0.563681	2.60259	-0.877432	0.987548	0.856204	1.04758	-0.24737	1.84975	-0.0783828	-1.79635	3.72949	-0.214509	1.10345	-0.213145	1.31631	1.93799	-0.163619	0.0829967	0.950041	2.4319	0.617894	0.359812	-0.391763	-0.845396	0.171514	0.256048	-0.842011	-0.875213	1.09579	1.91316	0.979256	0.642499	0.231563	0.384494	-1.81875	0.752109	0.253238	1.19259	0.906201	-0.11571	-0.86829	-0.0490832
pos_743	-1.79141	-0.557364	1.38094	0.559239	0.466545	-0.75765	-0.913232	0.225104	1.69002	-1.76448	0.714144	0.944441	-0.700573	-0.682637	0.71684	-0.301422	-1.60815	0.636693	0.257234	-0.591028	-1.37207	0.0269927	0.0537945	-0.764134	0.441689	1.48092	0.954353	0.276525	-1.82453	0.0553616	-1.45919	0.0255346	0.942034	-0.711176	1.62461	0.419747	-0.258326	-0.108733	1.1733	-0.161623	-0.345388	1.18951	0.348783	-0.354027	-0.226404	-0.400792	0.850641	1.62261	0.76568
pos_744	0.468971	0.286474	-0.0319512	-0.88817	0.0525305	2.04329	0.38436	0.464831	1.05177	-0.497113	0.204439	-0.526874	-2.14552	-0.45563	0.634735	0.834219	0.869065	0.451346	-0.86223	-0.904921	0.790573	0.858093	0.260245	2.24689	-1.10829	-0.521831	-0.327504	-0.938983	0.247512	1.10981	2.13065	0.995705	0.0122764	0.765245	1.49346	1.2896	0.0708496	0.165171	-0.595908	-0.0618782	1.106	0.457467	0.0954631	0.50893	-0.056863	1.20305	1.46932	2.11781	1.24915
pos_745	1.99657	1.39374	0.805919	1.83129	-0.266265	0.346083	-1.62543	0.911406	0.06114	0.232953	1.3357	0.892435	1.16898	-0.321466	0.744508	0.789445	-0.28553	1.00847	0.839452	0.534687	0.820843	0.404547	1.17459	-0.26249	1.40256	1.41265	1.7982	1.5252	1.25237	-2.07183	-0.850736	-1.17004	-1.0255	-0.718129	-1.5679	-0.974317	-0.685212	-0.75336	-0.674773	-0.665656	-1.29412	-0.328677	0.402838	-0.799266	-0.877992	-0.22279	-1.54632	-1.17461	-0.174809
pos_746	1.47455	0.66189	0.826725	0.70141	0.806888	-1.27057	-0.168961	0.23251	1.24037	1.06918	0.333133	0.644994	0.465616	-0.320969	0.981463	0.523101	0.767897	1.48951	0.418297	0.930355	0.958504	1.17257	1.13668	0.0572822	1.28107	0.854377	1.49602	1.41399	-0.553096	-2.23277	0.274627	-4.10149	-0.409108	-0.501997	0.320114	0.250895	0.9594	1.27404	0.639385	0.282494	-0.180159	-0.968751	1.36117	0.0957511	0.415755	0.903585	-1.09294	-0.34658	-0.0411187
pos_748	-1.43199	-1.16311	-2.21385	0.354627	-1.45215	0.368611	0.203425	-0.36052	-0.895091	-0.234114	-0.852244	-0.396158	-0.358544	0.278866	-1.1135	-0.461207	-0.54917	-1.42042	-1.22078	-0.395803	-0.295483	-0.165903	-1.47803	-0.113109	-2.70444	-1.46682	-1.4667	-1.26734	-0.104951	0.807991	-0.0325807	0.734899	-0.585821	0.968901	-1.4634	-0.615081	-2.14297	-0.54358	-0.851954	-0.930247	-0.0406675	0.534201	-1.03995	-1.31866	-0.00981256	-1.15686	0.0160417	-0.859115	-1.39697
pos_749	2.1004	-0.382258	1.12559	0.576551	-0.0215773	-1.36092	-0.036679	-0.273904	-0.0921093	-0.458306	-1.67704	0.418904	0.0571547	0.355855	1.19554	0.570039	0.518267	1.50473	1.96433	1.80627	1.29231	-0.383422	1.52194	-0.608794	1.83643	1.67269	1.65302	2.08058	-0.578696	-1.92212	-0.720584	-1.13849	-0.762506	-1.42036	-0.239495	-0.594598	-0.924709	0.405386	1.31958	1.40426	-0.21686	-1.78701	1.55044	1.908	1.62141	1.78927	-1.74128	-0.666124	-0.0682503
pos_750	1.88162	1.05758	0.326254	0.420992	1.08782	-1.3164	-1.09931	0.101531	0.438464	0.0489412	0.331715	0.89179	-0.663387	-0.621894	0.869568	0.651609	0.847705	2.03906	0.467897	0.425252	0.324432	0.497658	1.47087	0.0293202	1.2386	0.604005	1.67078	1.28422	-1.03428	-3.52463	0.402723	-0.543511	-0.294704	-0.952006	0.231523	0.733164	0.650572	1.09317	0.346249	1.26972	0.285502	-0.676889	1.64335	-0.289221	-0.0143441	1.02637	1.18355	0.641881	1.1226
pos_752	1.53816	0.367795	1.33643	0.318397	0.872981	-1.36813	-0.062667	0.606287	0.963495	0.724377	0.326612	0.751682	-0.831045	-1.55801	1.79182	-1.15076	-1.89467	1.51669	1.20608	-1.62514	0.221404	0.585577	0.484267	0.0981417	0.570956	-1.6874	1.19367	0.308111	-1.36461	-1.20685	0.732965	-0.0681071	0.292821	-0.842186	0.308764	1.23202	1.79603	0.856055	0.0237524	-0.0563421	-1.59396	0.124166	-0.847769	-0.139039	-0.432103	0.464475	1.44625	-0.0937892	-0.384461
pos_753	1.95919	1.41018	0.319047	2.09312	-0.973087	0.396191	-1.6739	0.396213	0.222475	-0.405974	0.799173	0.247682	1.38709	-0.0761317	0.41998	0.72011	0.300799	0.849693	0.151988	0.214736	1.28989	2.11349	1.00706	0.154718	0.0952679	1.39243	2.0782	1.30629	1.26739	-1.2482	-0.495328	-1.02565	-1.395	-0.64452	-1.68136	-0.589842	-0.813002	-0.942603	-1.45588	-1.5103	-1.49228	-0.433699	0.0248678	-1.40183	-1.13147	-0.363275	-1.05465	-1.16795	0.0985795
pos_754	2.39147	1.13277	0.372689	0.221834	-0.8877	0.62182	-1.11235	-0.744051	1.79168	-0.0698401	-0.141899	-1.92235	1.74524	0.736227	0.378119	1.09696	1.19852	0.670598	-0.543029	-1.47817	1.80007	3.62012	0.457711	1.55072	-0.465003	0.940919	0.592647	-0.761696	1.80891	-1.1099	1.74514	-0.0410063	-0.472583	-0.644419	-0.930626	0.289162	0.497345	-0.327648	-0.815097	-1.18073	-0.890441	-0.00752351	0.135098	-1.40446	-1.08796	0.108332	0.678674	0.463465	1.60168
pos_755	-0.14702	-0.0878509	-0.0483158	0.566747	-0.192461	-0.655607	-1.0985	0.636199	-2.91464	-1.28903	-2.70122	-0.0654383	-2.41417	-1.31598	0.69292	0.334474	0.0269529	1.13759	-0.124109	-1.11364	-1.57302	-2.08382	0.230007	-0.873756	-0.284277	0.649321	0.240081	0.079556	-0.0439194	-1.62389	-2.7902	-0.495756	-1.05836	-0.178306	-0.538965	1.16744	-0.522869	-0.188909	-0.278378	0.556002	-2.02626	-0.682318	-0.0191691	-0.776396	0.244912	0.0019938	0.943532	0.1972	-1.07948
pos_756	2.07803	1.04827	1.008	0.699582	0.679675	-1.21429	-0.34404	-0.00346001	0.925049	-0.313875	0.700149	0.723424	-0.906946	-0.0618112	0.704073	0.843578	0.749821	1.53683	0.811824	-0.612681	1.3754	1.06789	0.719614	0.334711	0.375517	1.09741	1.89667	0.439863	-0.48619	-0.476151	1.35097	-1.14673	-0.784051	-0.774644	-0.948565	0.614642	1.79308	1.33037	0.331679	0.0763704	-0.137654	-0.515791	-0.0327742	0.0866579	0.803952	0.812396	0.693136	0.224846	0.323407
pos_760	-1.39514	-0.106366	-2.80904	1.29215	-1.23199	0.273381	-0.419453	0.396285	0.492453	-0.043796	-0.35428	-0.141414	-0.367567	-0.724101	-0.783443	-1.35003	1.18489	-0.831482	-1.03326	0.655451	-0.339811	-0.389553	-1.06306	-0.401326	-0.325716	-0.00946964	-0.375573	-0.0830559	0.711794	2.96126	1.06339	2.08209	-0.0554383	0.5493	-2.04784	-1.3767	0.220531	-0.793855	-0.429356	0.462692	0.856649	-0.278032	-1.54358	-0.019827	0.0682852	-1.65376	0.310201	-1.56295	-1.47657
pos_765	0.785555	-0.296318	0.836225	-0.166891	0.559604	-1.11585	-0.28431	-1.07362	0.139579	0.780501	-0.176184	1.70643	-0.694163	1.30507	0.736363	-0.35865	1.3727	0.925424	0.204374	-0.111007	0.64491	0.162526	0.306675	1.57852	-0.392661	0.4051	0.793976	1.52879	0.945528	-0.101419	0.35302	0.771217	-0.127509	2.13249	0.669363	-0.441521	0.641692	0.413177	-0.149454	-0.0960246	-1.07224	-0.996666	0.622566	-0.293688	-0.166405	0.427044	1.52132	-1.35008	-0.0351663
pos_767	-1.97071	0.261043	-0.832291	0.398032	-0.110783	0.18225	0.585604	0.0688863	-0.218321	1.05596	0.0526106	1.05122	0.276384	1.43715	0.0909743	1.75892	1.09679	-0.274161	0.658382	0.386892	-0.0385659	-0.215297	-0.0771777	1.13521	-1.2811	-0.222011	-0.485819	-0.0909046	0.313818	-1.77018	-1.45654	-0.604963	0.281562	0.712738	-0.0570051	-0.822554	-1.89081	0.138579	0.184918	-1.39255	0.0854854	0.744406	0.0439737	-2.53054	0.370736	0.110815	1.42137	0.136666	-0.832209
pos_768	-0.421261	0.468765	0.411483	-0.0939934	1.5883	0.260638	-0.587597	0.768487	1.7103	0.246492	1.00492	0.626201	0.174266	0.829566	-0.430681	1.2122	0.158746	0.349725	0.579414	0.532851	-0.270195	0.611652	0.879858	0.605493	0.455193	0.63406	0.541561	-0.169658	-0.507557	0.0320081	0.331271	-2.091	1.08816	1.30814	2.28599	1.98266	0.655034	0.736891	0.562027	0.282459	-3.08063	0.29351	0.331279	0.516428	-0.656848	0.49231	0.97724	1.53008	1.27252
pos_770	-0.181583	-1.13002	-2.23922	-1.00501	-1.08502	1.50046	1.6501	0.926072	-1.39985	-1.12147	0.531551	-0.885966	0.815405	1.76476	-0.776793	0.484126	1.25279	-1.33614	-0.847498	-0.481686	0.821716	1.22601	-1.33441	1.06879	-2.08701	-0.746042	-1.26506	-0.263047	0.31598	2.17117	0.269811	2.16249	0.680513	2.29355	-0.54917	0.105277	-2.99394	0.473987	0.5945	-1.70429	-0.159518	1.45927	-1.1821	-1.5236	-0.101849	-2.1783	0.939282	0.0735865	-0.283402
pos_771	1.30897	1.65957	1.30558	0.37107	0.70733	-0.6204	1.33355	0.449841	0.594531	1.74568	0.540176	0.228515	1.68894	1.40593	-0.33567	1.65461	1.11051	-0.185005	0.595388	0.685964	-0.0476293	0.27222	1.42262	-0.579581	1.0639	0.400848	0.284088	0.0796064	-0.263611	-0.594501	-0.125357	0.110137	0.884289	-2.14133	1.29901	0.473817	1.83188	1.29569	0.344719	0.429424	0.164636	-1.11962	1.417	2.19951	1.25827	1.91927	-0.519763	-0.126714	0.508164
pos_774	0.706275	0.369823	0.296324	-0.797425	0.285383	1.29639	0.365724	-0.13601	0.912835	-0.794612	0.116059	-1.36639	0.673186	0.672399	-0.345402	0.341061	0.823563	-0.633247	-1.67572	-1.09285	0.795009	1.44066	-0.441137	1.58571	-1.09997	-0.808911	-1.35293	-1.74045	1.21731	1.45377	2.14849	0.722079	1.05297	0.764058	1.61229	0.968653	-0.63385	0.140755	-0.690779	-1.30436	0.796747	0.583273	-0.81479	-0.468848	-0.55083	-0.162161	1.02336	1.47113	1.17104
pos_775	1.57316	1.07259	1.24203	-1.20715	0.351963	0.483803	1.29611	0.158166	0.5314	2.57449	0.0450736	-0.373038	1.2824	1.55487	-1.0824	1.3258	1.58678	-0.716956	-0.201499	0.283653	2.43218	0.889557	0.75552	-0.933642	0.287689	-0.526215	-0.0637225	-0.377686	0.151448	-0.933011	-0.405251	-0.203	0.861102	-0.864069	1.35268	0.388207	1.03681	0.696922	-0.190675	-0.364008	-0.0402342	-0.316856	0.508761	1.90672	0.752279	1.60698	0.278388	1.48381	0.666653
pos_777	1.92904	0.452917	1.28806	0.652634	0.33416	-2.37158	0.376779	0.541651	0.242762	0.922444	0.0333722	0.473121	-1.30847	-0.612079	0.569443	0.315666	0.827719	1.01359	0.333336	0.825841	2.09907	1.23987	1.44322	-0.801226	0.27713	0.834252	0.993368	0.69927	-0.840154	-0.956998	0.875721	-0.436733	1.00751	-1.14059	0.619125	0.806016	1.34806	1.4588	0.282202	0.616975	-0.872088	-0.648886	0.763159	0.621046	0.694001	1.13909	-0.736287	0.251488	-0.0740132
pos_778	-1.44855	0.239079	0.207967	-1.30731	2.38105	0.181408	-0.558189	1.33767	-1.30117	0.464127	1.05844	-1.65644	0.361072	-1.09746	0.978097	1.47152	0.588477	0.92957	0.971583	0.461374	0.210821	-0.56911	-2.01629	1.25667	-0.00742259	-1.69408	0.704546	0.371255	0.231372	2.48449	1.22228	1.29743	0.880877	0.0442821	1.41922	1.30199	0.0114604	0.047921	1.01801	1.69962	-0.4306	1.85337	0.394488	1.35099	-0.486415	-2.06416	1.43942	1.85491	0.860099
pos_779	0.498966	0.913888	0.486747	-1.47683	-0.730854	-1.30167	-0.204593	-0.362521	-0.601185	-0.2364	0.619562	-1.30738	-0.166075	0.147154	-0.658919	0.574521	-0.139358	0.42255	-0.852864	0.147026	0.530161	0.88405	1.5553	-0.369292	-0.763485	-1.54812	0.439208	-1.29856	-0.626635	-1.28841	-0.149844	-0.850381	0.127521	0.413993	-0.202674	-0.378354	0.0991276	0.791675	-1.0124	-1.76398	-0.733588	-0.989999	-0.417151	-0.910666	0.313299	0.432608	-0.533129	-0.078056	0.920686
pos_780	0.0537713	-0.428654	-0.0524676	0.618718	1.23683	1.54601	1.15777	1.31666	-0.346551	0.452133	0.512679	0.915111	0.310538	0.668806	-0.0859223	-0.109703	0.0274108	0.379338	0.745441	1.33587	-0.8326	0.33712	0.486667	-1.16367	0.681515	-0.110903	0.317772	1.2707	1.3385	-0.830686	-2.51938	0.662536	0.533406	0.36004	-1.35751	-0.576656	-0.879028	0.7354	1.55235	1.70182	-1.10336	1.29055	0.66674	0.570294	-0.438823	-0.879975	-1.59491	0.660809	-0.991647
pos_781	-1.17369	-1.09384	-1.28486	0.099153	-0.982999	-0.604793	-1.35413	-0.641239	-0.0320656	-1.48754	-1.06754	-0.847486	-1.0863	-0.583158	-0.75805	-0.419628	-1.08734	-1.26527	-0.519182	-0.893526	-0.789245	0.350914	-1.34767	-0.662655	-1.01489	-0.695616	-1.20475	-1.98192	-0.899185	1.11047	-0.279219	-0.146372	-1.37735	0.356044	-1.4089	-1.32407	-1.05721	-0.65602	-0.899311	-1.50754	-0.328852	0.169842	-1.02833	-0.657377	-0.455034	-1.39356	-0.74113	-1.34742	-1.10757
pos_782	0.336277	0.0159944	0.0840971	-0.786646	1.00946	0.79754	-0.640108	-0.753776	1.38213	-0.74453	-0.636991	-0.501583	-0.0790302	0.0412916	-0.0176033	0.283816	0.600101	-0.1347	-1.64626	-1.20259	0.407997	1.63957	-0.062294	2.09161	-0.356961	0.0667908	-0.748285	-1.32272	0.210443	1.72515	1.86422	1.15887	0.897872	-0.2013	2.03842	1.28923	0.0922092	-0.00285966	-0.894348	-0.776047	0.117024	1.01376	-0.51364	-0.489936	-0.108532	0.0466318	2.12916	1.97935	1.31988
pos_783	0.000973326	0.791382	0.502248	-0.201661	1.87454	0.64857	-0.245842	-1.59356	1.51547	-0.484514	-2.80291	0.508376	0.948578	1.69192	-0.139557	1.3474	0.524574	0.475204	-0.897566	-0.422053	0.19674	-0.988974	-0.276477	0.609337	-1.30156	-0.68901	-0.677359	-0.936085	0.951884	1.47165	1.55504	1.59593	-0.117124	-0.506482	0.594455	0.956332	0.73794	-0.909698	-0.461717	0.399804	-0.908743	0.220768	-1.30969	0.792645	-0.405611	-0.119765	1.0568	0.406237	0.646458
pos_784	0.172765	0.268378	0.637461	0.216	0.196808	-1.63614	0.452226	0.379831	1.60272	0.257957	-0.0162034	0.475098	0.508567	-0.323428	-0.310458	1.03691	0.167268	0.41259	0.604696	0.264741	-0.605963	-0.38081	0.46808	-1.91088	0.547144	0.0250265	0.448148	-0.0653758	-2.41701	-1.17409	-1.28007	-3.30666	1.68839	-3.75463	1.57431	0.594066	0.678473	0.753737	0.310851	0.28505	-2.01084	0.576313	-0.114078	0.978212	0.493246	0.34272	0.016999	0.847025	0.117276
pos_785	2.25932	1.36865	1.56981	-0.827406	-0.057327	-0.744939	0.246702	0.274352	0.622428	-0.264019	0.790676	-0.483417	1.25314	0.963781	0.409469	1.09044	1.07682	1.18953	-0.237367	0.684616	1.33486	2.24639	2.07745	0.137563	1.43891	-0.191702	0.53792	-0.316649	-0.119164	-1.14122	0.216987	0.26571	1.27535	0.793473	-0.145109	-0.454352	1.01242	0.770246	-0.335682	0.943433	-1.24943	-0.801571	0.448178	0.368786	1.57723	1.06571	0.227031	0.209966	1.24828
pos_787	1.48637	0.513652	0.184061	-1.10801	-0.581398	0.0513786	1.20098	0.2694	0.596679	-0.285884	-0.758864	-2.32519	0.130233	-1.56106	-1.54751	0.812126	0.841918	-1.39857	-1.68766	-1.57336	0.0208024	0.788274	0.195238	1.2748	-0.224939	-1.12839	-0.0503307	-1.61149	-0.290886	-0.125309	-2.20245	-2.77086	0.254165	-0.00399431	0.449029	-1.04571	-0.712386	0.0551527	-2.25955	-0.0665404	-0.577652	-0.576013	-0.7975	0.357059	-0.125048	0.428904	-0.0377449	0.0846171	0.309637
pos_788	0.546685	0.489025	-0.4494	-0.819273	0.817922	0.693194	0.802042	0.671898	0.0732101	0.627874	0.231338	-0.611308	0.201902	0.478066	-2.6179	1.48087	-0.602893	-0.533596	-0.160898	-0.115988	0.677201	0.245004	0.315734	1.08978	0.0747372	-0.0128196	0.0919996	-1.13802	1.3075	0.198445	2.70341	-0.103103	0.667168	0.513964	0.497434	0.387745	-0.818893	-0.457223	-0.0755174	0.132944	-0.564952	-1.42627	-0.334007	0.196637	-0.44506	0.588591	0.0793775	1.11078	1.14871
pos_789	0.379056	0.790546	0.715767	1.38358	2.26393	0.785029	-0.0217031	1.24888	-0.414061	0.518435	1.20653	1.84314	0.010416	-0.39761	0.833108	0.488227	-0.525678	0.780629	1.78875	1.01981	-0.738893	0.225373	1.61139	0.264328	1.41297	0.664987	1.6715	1.52031	1.24893	-0.142894	-0.635204	0.352265	0.897301	0.224601	0.448881	0.64863	0.312866	-0.0111407	0.912657	1.36268	-0.103575	0.844501	0.954756	1.3651	0.487998	1.03911	0.175793	-0.472082	1.11859
pos_790	0.42291	0.0357263	-0.125776	-2.34881	0.19414	0.744498	-1.55248	-0.683893	1.23472	-0.62846	-0.913339	-0.956756	-0.3946	0.182345	0.617612	0.0621359	0.472471	0.736089	-1.60271	-1.31314	0.228712	1.34741	0.362787	1.94403	-0.554292	0.249277	-0.411239	-1.59818	0.433044	1.23834	1.82802	0.28275	0.321571	-0.981479	1.37477	0.597066	-0.0814659	-0.519554	-1.24511	-0.174982	0.213461	0.389385	-0.813994	-0.543486	-0.442908	0.202129	2.11789	1.27571	1.16162
pos_791	0.00522485	0.58732	0.172451	-0.357803	1.40489	1.17711	0.648309	1.02099	-0.697127	1.74208	0.806763	-0.137365	0.0742518	0.903865	-0.551042	1.8463	-1.15186	-0.338526	0.891328	0.879464	-0.852458	-1.54271	1.05525	1.46568	0.561527	-0.15535	-0.151336	-0.195996	2.09394	0.179467	2.6927	-0.923524	0.522882	-0.0552143	1.22868	0.383412	-0.560664	-0.583498	0.613324	0.587675	0.116154	-0.355764	0.0493396	1.06327	-0.166179	0.774178	1.22321	1.90632	1.18384
pos_792	-1.82911	0.464229	2.18656	1.11989	1.1638	0.228959	0.594576	0.717216	2.03789	1.20575	2.45834e-05	0.0496341	-1.14134	-0.979834	0.36542	-0.997742	0.878389	1.75697	0.593802	0.0485369	0.365316	0.87001	0.034535	0.724065	-0.542085	0.0450993	0.518017	0.362161	0.957134	0.422295	1.43123	0.549592	0.537545	0.580765	-1.08178	-0.39117	0.651035	1.65989	1.4291	-2.59501	-1.1445	0.760176	-0.789749	-1.85814	-0.551519	-1.53027	-1.80209	-1.91155	-0.434399
pos_793	0.359177	-3.14366e-05	-0.685707	1.77076	1.64613	1.74729	0.298284	0.700758	0.20437	0.946842	0.569808	0.714816	-1.08317	-0.784633	0.519685	-0.359378	-0.75465	0.158336	1.54153	1.30299	-1.23859	-1.59594	0.810374	0.696662	1.98719	0.594962	0.487406	1.80002	1.32562	0.461082	-0.655632	2.08227	-0.359098	0.174787	-0.455221	0.45506	0.185277	0.111357	0.167114	1.83022	0.0203786	0.742426	0.956732	0.990008	0.897527	0.638738	-0.256203	-0.401291	-0.278281
pos_794	-1.01424	-1.50326	1.11003	-0.585313	-1.24147	0.699264	-0.851291	-0.236733	0.805354	1.02124	-1.22271	-0.297658	-0.548303	-0.0711695	0.452674	-1.14451	-0.8886	-0.203907	0.0682896	0.0951809	0.332019	-0.800295	-0.240664	0.859162	-0.851676	0.388137	0.624998	-0.77752	2.90341	-2.68952	-1.2089	1.91694	-0.854442	2.40619	-0.539635	-0.445896	-0.158396	-1.14459	1.30327	-0.319288	-0.692384	0.127738	0.0340427	-1.11507	-1.12718	0.0514905	-1.0901	-1.04895	-1.68139
pos_795	1.49586	0.56426	0.998957	0.391814	0.631263	-2.05198	0.820674	0.676513	1.33505	0.145274	0.806706	0.409302	-0.0335505	-0.540629	0.554693	1.07903	1.23465	1.66228	1.08376	1.07214	1.17142	1.98346	2.00919	0.460613	0.382849	0.212863	0.924281	0.0810155	-0.292175	-0.182908	0.49296	0.703396	1.48208	0.368623	0.616929	1.39804	0.855165	0.975001	0.697974	1.11747	0.771021	-1.90936	0.754773	-0.0842166	0.940323	1.2393	1.47045	0.3811	1.07224
pos_796	1.63177	-0.25613	-0.551033	-1.13435	-0.12244	0.150555	0.160612	-1.34633	-0.125704	0.439185	-1.15296	-0.195609	0.468561	0.248698	-0.0799115	-1.51732	0.130894	-0.329793	0.175088	-1.22686	-0.174081	0.201233	-1.38098	-0.0163263	-1.10687	-0.0330426	0.204151	0.219375	-0.873989	0.403465	-0.0494084	-0.633078	-0.164709	-0.905179	-0.6006	-0.00262189	-0.293541	-0.0730119	-0.157444	-0.844691	-1.2383	-1.25911	0.421012	-0.0494997	-0.0885806	-0.351219	0.364052	-1.05744	-1.36782
pos_797	-0.471266	0.144475	-0.296393	-1.4824	1.09779	0.541234	0.130772	0.49455	-0.951572	0.538587	0.530427	-0.310084	0.0877816	0.736403	-0.38993	1.58901	-1.15083	-0.150002	0.13796	-0.0886541	-0.58697	-1.16556	0.610024	1.28261	-0.196564	0.16319	-0.0317847	-0.174195	1.52961	0.777249	3.12618	-1.48504	-0.0399138	-1.11094	0.884759	0.722439	-1.11345	-1.51661	-0.0553045	-0.203718	0.386118	-0.654234	-0.40951	0.292777	-0.359875	0.156113	1.09645	1.94338	1.43985
pos_802	-0.404223	-0.0867775	0.517138	0.727525	-0.505669	0.147205	-2.25923	-0.42517	0.582768	-2.73348	1.08208	0.753496	-0.628966	-0.143721	1.37092	-0.334708	-0.161612	1.77807	-1.61463	1.39882	-0.344243	0.313588	1.40411	1.81107	1.48469	1.57719	1.9271	1.56078	-1.24421	-0.549834	0.138338	-2.68639	-0.114584	-0.52157	0.146719	-0.253881	0.625237	0.804439	0.957971	1.76394	1.40608	0.0466345	1.90946	-0.006106	1.246	1.33046	0.0106087	-1.11891	1.23199
pos_804	1.26391	1.13774	-0.617057	0.810455	-0.44261	-0.0186778	-1.78767	0.45732	0.147431	1.6505	0.203557	-0.105523	1.77528	-0.209996	0.779297	0.147967	-2.01499	1.63159	0.934307	0.0149929	-0.647885	0.457601	0.666531	-1.26864	0.121612	1.93237	2.19594	0.144077	1.38983	-1.15236	-1.65259	0.318966	-0.41122	-0.733531	-1.6799	-0.942915	0.527513	-1.75012	-0.773937	-0.679092	-0.0613737	-0.05888	0.680231	-1.77622	-0.620878	-0.0529093	-0.649805	-1.09788	0.37225
pos_805	-0.0914896	-0.238929	-0.991212	0.484495	-1.44681	-0.0384751	0.73758	-1.91055	-1.14723	-0.307864	0.033203	-0.181364	0.345047	1.25119	-0.82326	-0.277726	-1.05655	-1.49284	-0.718633	0.693162	-0.466706	0.26207	-0.304387	-1.39347	0.486114	0.10942	-2.97603	0.533234	0.0500371	1.04623	-0.930193	1.32701	-1.03045	0.648508	-0.906535	-1.00879	-0.541254	-0.15292	-0.50428	0.436841	0.901923	1.30811	-0.173075	-1.7323	0.944723	0.511398	-0.53841	-1.89822	-1.22127
pos_806	1.41931	1.0926	1.24856	0.324065	0.661004	-1.71608	0.79134	0.306783	0.766726	2.03371	0.663292	0.415631	0.773783	0.422242	-0.18333	1.22061	0.669174	-0.140875	-0.166175	0.550922	0.38713	-0.583241	1.50768	-2.0253	0.989252	0.491269	-0.0808286	0.195153	-1.75128	-2.44413	-0.983354	-1.42752	0.724117	-1.79319	1.61646	-0.444549	1.86386	1.21936	-0.311251	0.68568	0.286289	-0.693677	1.26416	1.90108	1.64545	1.90478	-0.779344	0.129991	0.556428
pos_807	0.0662478	-0.616971	-0.0424068	-0.975186	0.723413	0.0644462	-0.387349	-0.107089	-0.467489	-3.52083	0.405014	-0.694576	-0.182199	0.94763	-0.282816	0.998138	0.252289	-0.0709314	-1.03735	-1.79593	0.865997	1.46783	-0.185693	0.958672	-1.68505	0.207427	0.307704	-0.919756	0.409963	0.911495	4.05642	-1.9195	-0.458236	-0.199604	0.593338	0.967705	-0.717228	-0.213881	-0.0198478	-0.906013	-1.65874	-0.472599	-1.42186	-0.218885	-1.35263	-0.211329	0.881487	1.35406	1.31178
pos_809	0.0397552	-0.177592	0.377761	-0.435035	0.0745864	2.67231	-1.13125	-0.912419	-0.418837	-0.826259	-0.54473	-1.38027	0.801988	0.756081	-0.366991	-0.8369	-1.14015	-0.682858	-1.87663	-0.929312	0.174524	0.827975	0.307078	1.647	-0.165207	-0.74599	-1.3704	-1.21064	3.08189	0.358301	0.889475	1.36984	0.364497	0.895063	-0.0636999	-0.993052	-0.563756	-0.792478	-1.25399	-0.758931	-1.13599	0.54806	-0.727446	0.472886	0.125313	-0.066256	-0.122763	0.362221	0.574524
pos_810	0.829834	0.923212	1.161	-0.77961	0.748912	-0.816881	0.769075	0.924956	2.06299	0.111733	1.27873	0.847026	0.495462	0.404595	-0.0835549	1.92118	1.19468	0.843331	1.52132	1.34232	0.83882	0.950235	1.1557	-1.14972	0.374075	0.448932	1.59983	0.507383	-1.02162	-0.399962	-1.26631	-1.82437	0.714204	1.51762	1.869	1.79095	1.11756	1.54542	0.756835	0.90325	-0.114057	-0.819951	0.114175	0.34956	0.127456	0.3936	0.397935	0.705756	1.31366
pos_811	-0.00657293	0.0795895	0.548625	0.54807	0.408138	1.17654	-0.35673	0.402104	0.0763921	1.12795	0.663954	0.922967	-0.215036	0.193734	0.857634	-0.215052	0.165795	0.933294	0.797728	0.768135	-0.144164	0.0444612	0.805381	0.901741	0.204675	0.949867	1.23073	1.10622	1.13728	0.84709	1.03128	1.21679	-0.547623	0.32412	0.793441	1.8409	0.131429	0.528853	1.27501	1.29167	0.918598	0.826666	0.931196	0.196055	-0.799086	0.501976	1.76779	1.52274	1.40395
pos_812	0.909494	0.212676	0.729403	-0.958615	0.0590627	-0.200125	0.247149	0.201472	0.866985	1.98685	-0.10369	-0.278757	0.330849	-2.15011	-0.994931	0.599155	0.948879	-0.311903	-0.511209	-0.0844403	1.71816	1.11218	0.47596	-2.51381	-0.801053	-0.951897	-0.682111	-0.826207	-0.38833	-1.33302	-0.0625986	-3.04848	0.604743	-1.5373	1.172	-0.181579	0.809524	0.693302	-0.696019	-0.0509265	-0.72226	-0.756409	0.040875	0.964233	1.01013	1.17379	0.0801418	0.899728	0.47669
pos_813	0.655423	1.04686	0.800764	1.05348	0.661369	-1.40417	-2.04871	-0.424323	-1.41324	-0.454532	1.12364	1.24836	-0.649805	-0.821737	1.09388	0.859418	1.49906	1.63875	1.4482	1.45774	1.07678	1.31444	1.15193	1.38929	1.12935	1.16542	1.9145	1.37253	-1.01191	-1.51441	1.11817	-3.11859	0.607349	-0.105036	-0.233073	0.811507	-0.482787	0.00811993	-0.683519	0.412338	0.408306	-0.215083	1.45926	0.960906	0.62943	0.753056	0.565383	0.0704677	-0.0524663
pos_815	1.49814	1.64222	1.52705	1.47869	1.6822	-0.337407	0.712397	1.7112	0.0837354	0.264136	1.62962	1.79329	0.848883	0.169621	0.14281	1.34152	0.418267	1.12243	1.18603	1.51499	0.551275	-1.38788	1.80695	-0.214846	1.03745	0.386018	1.34131	1.07457	-0.0422262	-0.899831	0.303219	0.0309806	0.154941	-0.593584	-0.443088	0.328397	0.576408	0.822633	1.11129	1.72384	0.397495	-0.495038	1.36462	0.993282	1.37733	1.38755	0.0828633	-0.364177	0.476353
pos_816	0.437436	1.01676	0.404473	0.505212	0.564606	0.507856	0.215326	0.312488	0.768754	-2.7078	0.615535	0.750962	0.760861	-0.503223	-0.0689158	0.412474	0.197477	0.323105	-1.28979	1.68483	-0.156086	-0.072243	1.51803	0.65104	0.749771	0.279177	1.16404	1.10533	-0.117218	0.529705	1.21924	-1.65609	0.290981	0.790955	0.713461	1.8622	0.797569	0.687314	0.958449	0.726559	0.739167	-0.00136808	1.14736	0.324293	0.371468	-0.106226	1.36671	2.24413	1.2563
pos_817	0.327249	0.0181585	0.22635	-0.820592	0.241335	2.53477	-0.0883696	-0.0455687	0.673401	-0.539816	0.133779	-0.848293	-0.489003	0.367475	0.173675	0.102639	0.0809231	-0.133787	-1.69278	-1.19503	0.422779	1.0244	-0.0137453	2.82003	-1.67746	-0.652622	-0.854129	-1.76432	2.18408	1.90542	2.80824	1.54712	0.189518	1.26762	0.820479	0.561648	-0.676147	-0.776919	-1.09807	-0.448398	-0.126716	0.869454	-1.06462	-1.08005	-1.1098	0.174056	0.911134	1.41104	1.06178
pos_818	1.1687	-1.79111	1.70013	0.48837	-1.66042	1.54714	-1.50594	0.347505	-1.17754	-1.57849	0.4734	0.348277	-0.070304	0.681475	0.381057	-1.34984	0.445237	0.465917	-0.595484	-0.230377	1.79415	-0.43513	-0.998448	0.333042	-0.973465	0.802412	0.0359179	1.34918	1.24916	-0.477144	-1.39723	-1.64686	-0.35807	1.53349	-2.4846	-1.45042	0.2968	0.0820657	0.0940959	2.25961	-0.548087	1.37177	0.416068	0.392039	1.56654	0.537925	-0.077515	0.089836	-0.994812
pos_819	1.29888	1.32885	1.15942	1.19267	1.02691	-0.600677	0.47958	1.17772	0.893466	0.405114	1.40713	1.57848	0.654706	0.173001	0.282685	1.54734	0.454133	1.08699	1.13974	1.32629	0.922526	0.623549	1.46008	-0.118541	0.973453	0.735053	1.28951	1.12322	-0.34356	-1.1431	0.548116	0.37786	0.474323	-0.840116	1.23548	1.32538	0.89082	1.01467	1.26957	2.17982	0.516762	-0.695754	1.16447	1.00038	0.983641	1.17966	0.110712	0.893838	0.567703
pos_820	0.0658312	-0.212521	-0.124533	-0.994383	-0.246852	1.78145	-0.823713	-0.56908	-0.0197359	-1.11156	-0.514247	-1.16978	-0.0307945	0.237515	-0.372704	-0.582908	-0.444194	-0.739983	-1.51223	-1.17645	0.0953011	1.08424	-0.170765	1.51474	-0.810593	-0.858401	-3.42553	-2.59973	2.03488	1.21605	1.53251	1.35512	0.724715	0.59231	0.197094	-0.54637	-0.779299	-0.781603	-1.47288	-0.689333	-0.668052	0.439757	-1.14082	-4.22837	0.0393336	-0.310983	0.530511	0.682829	0.615437
pos_821	1.67279	0.664211	0.15335	0.445278	-1.31806	1.21368	-1.84509	0.0279795	-0.172254	-0.00896857	0.406459	-1.85355	2.11516	0.735371	0.19014	0.363675	0.330145	-0.166031	-0.656488	-0.301164	1.19899	2.43577	0.539492	0.114235	1.11606	0.0872774	0.186347	-0.346369	2.73443	-1.02907	-0.746965	-0.515435	-0.747369	-0.375586	-1.53545	-1.60796	-1.03731	-0.66525	-1.39374	-1.17069	-1.11199	0.296052	-0.0361129	-0.934561	-1.36431	-0.207485	-1.70837	-0.787201	0.525383
pos_822	0.389289	-0.171828	-0.00281639	-1.08878	-0.0865073	2.16346	0.458761	0.201633	0.696642	-0.606643	-0.164828	-0.619936	-1.7716	-0.748411	0.11154	0.222818	0.495916	-0.395964	-1.49054	-1.04478	0.359292	0.795274	-0.372416	2.81344	-3.2042	-0.572103	-1.10158	-2.33264	0.775341	1.4226	2.51603	1.43912	0.00632597	1.05435	1.52107	1.29623	-0.587756	0.0594814	-0.761579	-1.64552	0.987923	0.802689	-0.384944	-0.0431426	-0.580494	0.382152	1.22054	2.09112	1.27706
pos_823	-0.0422866	-0.328695	0.246218	1.25729	-0.554892	0.180186	0.412511	0.79211	-1.14053	-1.03515	0.635139	1.10308	-0.514746	0.711544	0.309558	-1.29685	-0.401121	0.673229	1.0238	1.22235	-1.19644	-0.380289	0.467566	-0.826406	1.07854	1.29225	1.18547	1.58013	-0.498302	-1.04357	-1.5005	-0.386987	-0.698829	-1.90197	-1.93745	-1.3255	0.0415952	-0.520671	1.76169	1.87699	-1.49235	-1.56204	0.777894	-0.995387	-0.377534	-0.852624	-1.34399	-1.19803	-1.06821
pos_824	-1.56674	0.325123	-0.702691	0.535393	0.303375	0.843573	0.880826	0.504625	0.356385	0.582054	0.182696	0.684232	0.644541	-1.4102	0.627941	0.391859	0.798153	0.124317	0.502379	0.610702	0.42135	-0.440538	0.155393	0.920924	-2.48014	0.570909	0.0402545	-0.843991	0.223454	-1.24479	-1.65359	-0.637987	0.425478	0.240946	-0.339055	0.223905	-1.98548	0.272975	0.556556	-1.82873	0.706735	0.754155	0.466157	-1.91716	0.698927	0.14973	0.797322	0.134217	-0.108791
pos_825	-0.750187	0.280468	-0.130406	1.55834	1.54976	1.54564	0.27639	1.04108	-0.12122	0.0798528	0.779748	0.909725	-1.01033	-0.515825	0.5759	0.285835	-0.781769	0.635002	1.76912	1.12317	-0.540373	-1.60737	0.985248	0.133764	1.34864	0.584571	0.813984	1.00083	1.09719	0.581392	-0.238464	1.34648	0.140996	-0.340431	-0.623537	0.478674	0.0626126	0.0148712	0.429992	0.47884	0.0832484	0.777263	1.01574	1.1537	0.801461	0.606706	-0.195586	-0.106385	0.252587
pos_826	-0.497772	-0.530706	0.690567	-0.309167	-0.733483	-0.34184	2.14083	1.87748	-0.7016	2.98776	-0.0986304	-0.13425	0.459876	0.480485	-0.641966	1.39351	-0.367444	0.0974261	-0.309891	-0.223342	-0.800733	0.228955	-0.169957	-0.157104	-0.329142	-0.00167242	-0.784695	-0.252219	-0.521324	-2.23556	-0.699694	0.794404	2.52104	-1.60479	3.21067	-0.541315	-0.518109	0.158987	-0.742932	0.223109	-2.03859	0.965638	-0.427828	0.988702	0.027953	1.97049	-0.0638123	-0.631231	-1.18981
pos_827	1.30121	0.95835	1.1391	-0.420424	1.02339	-0.562432	0.00619816	-0.11982	1.66779	-0.339429	0.377302	-0.229386	0.562639	0.403588	0.254995	1.38532	1.44771	1.00259	-0.69935	-0.351029	1.4549	2.00557	1.03365	1.17786	0.0832498	0.346103	0.477258	-0.436205	-0.644818	0.248286	0.989667	0.164815	1.00552	-0.43008	1.4241	1.68191	0.956009	1.30146	-0.21127	-0.303858	0.509113	0.154736	-0.0484762	-0.174123	0.738067	0.890647	1.4635	1.61328	1.36165
pos_828	1.61992	-0.079322	-0.307254	-1.2584	-0.868646	0.473396	-0.95906	0.358275	0.498523	-1.25449	0.686839	-1.30288	1.88448	-0.467167	0.0864719	1.12892	1.32364	0.738259	0.135127	-0.269394	1.42358	2.87092	0.500647	-0.0149569	0.493604	-0.479629	0.419851	-0.389905	0.632947	-0.728755	-1.18254	-2.44871	-2.02125	0.361375	-0.775077	-0.290665	0.273838	0.586542	-1.94869	-0.411333	-1.14573	-1.31468	-0.305391	-1.78249	0.452286	0.836464	0.00815451	0.162504	0.71227
pos_831	-0.128801	0.113848	0.522961	0.734149	1.39716	0.37652	-0.337942	0.945117	1.65215	0.708612	0.982109	0.818244	0.785776	0.0282721	-0.640467	0.715786	0.0555584	0.00355893	1.05977	1.01774	-0.213369	-0.0855023	0.414952	0.345269	0.651411	0.4727	0.763973	0.394388	-0.118924	-0.28507	-0.358918	-0.977765	0.899351	1.04918	2.73075	1.79668	-0.00706147	0.283889	0.687653	0.593978	0.180426	-0.667621	0.299157	0.246856	-0.395564	0.0575731	0.781211	1.33923	1.03998
pos_832	-0.575654	0.571473	0.96767	-0.290191	-0.0722698	-0.586712	1.06635	0.503216	1.4767	1.01153	0.405767	-0.0175923	0.644693	0.939078	-0.490323	0.435495	1.19507	0.116062	-0.186659	-0.966693	-0.30706	0.646872	-0.0814934	-1.40216	-0.126123	-0.535237	0.373025	-0.481994	-2.3506	-0.177171	-1.34132	-4.50923	1.90503	-1.54849	1.88144	0.925277	1.0357	0.684311	0.404061	-1.43192	-1.98934	0.700875	-0.449745	0.0645405	-0.30593	0.488786	-0.342413	0.628678	-0.361431
pos_833	-0.436468	-1.2127	1.11784	-0.656996	1.47101	1.00632	0.257886	-0.98771	2.16656	-1.05462	0.556334	1.00544	-1.71276	-0.956178	-1.18513	0.435556	-0.210787	0.561704	0.803274	0.148644	-0.150841	-0.439946	0.775084	0.205247	0.293522	1.17155	0.677453	0.603396	-0.888273	-0.48566	-0.23368	0.934345	0.756021	0.989625	1.79995	0.456738	-0.254058	-2.20829	1.13913	0.651891	-0.65087	-0.212614	0.363917	-2.09984	-1.94983	-0.127919	0.346643	1.25842	0.246404
pos_835	1.1295	0.731179	0.818892	-0.280065	2.0624	-0.180081	0.278226	0.137273	1.41028	0.202508	1.83112	1.72433	0.567824	0.326316	0.939584	1.10467	1.12235	1.20722	-0.18296	0.222816	1.12851	1.69054	1.14461	0.830151	0.138061	0.309838	0.504185	-0.102245	-0.0676581	0.0562934	0.731801	0.0799536	0.563185	0.214956	0.834568	0.972782	0.716483	0.800103	-1.64857	-1.36238	0.0430845	-1.33003	-1.31674	1.33321	1.12365	0.906409	1.16045	0.763232	1.17358
pos_836	1.49946	1.4455	1.2448	1.09489	1.28053	-0.187809	0.554621	1.11334	0.558799	0.784398	1.4081	1.36898	0.811453	0.290109	0.315249	1.08759	0.343013	1.39123	1.70406	1.69951	0.225619	-0.751778	1.64214	-0.0165001	1.52285	0.706356	1.82924	1.61002	0.595572	-0.960028	-0.287641	0.0559029	0.252636	-0.32305	0.290414	0.701697	0.97713	1.10175	1.47833	1.37873	0.365435	-0.221741	1.50624	1.36905	0.389214	1.07138	-0.0520395	0.202507	0.619088
pos_837	-2.00478	0.20127	-0.155612	-0.691854	0.843923	0.764229	0.735916	-0.25347	-0.744636	-1.89974	-0.541437	-0.499059	0.481751	0.324355	0.397177	0.568316	-0.323767	-2.12836	0.771854	1.1896	0.214823	0.01823	-2.16856	-1.27045	-0.795952	-0.171082	-0.0479832	0.535033	0.274604	-0.20732	1.04375	2.7345	-0.556232	-0.0519994	-0.809389	1.28769	-0.64022	-0.543468	0.62257	0.241942	-0.610211	-0.602311	0.770509	0.676418	-0.0992591	-1.57228	0.360128	-1.34962	-0.956701
pos_838	-0.204406	-1.08476	-2.39483	0.529366	-1.97159	0.630975	0.542264	0.285262	-0.446502	-0.117797	0.117822	0.0990315	0.163715	0.651668	-0.879619	0.0312942	-1.70832	-0.901602	-1.47182	0.555375	0.105195	0.128259	-1.56739	-0.0715468	-0.867125	-1.16357	-2.48286	-1.23749	0.159855	1.82016	0.337595	0.349361	-0.465695	0.934741	-1.89248	-0.309551	-3.36165	-0.495161	-0.195758	-0.0405625	0.983429	1.81498	-1.20568	-1.14424	0.478682	-0.460093	0.0227162	-0.761539	-1.19335
pos_839	0.213774	-1.16271	-2.64084	-0.667215	-1.44906	1.28318	1.70493	0.920069	-1.25287	-0.93188	0.257679	-0.687313	1.09846	1.29349	-0.679942	0.547426	0.862794	-1.35699	-0.867535	-0.319582	0.824676	1.28313	-1.31164	0.846051	-1.20032	-0.792914	-1.46314	-0.368061	0.244019	1.55837	-0.378357	2.6163	0.584865	2.11571	-0.672707	0.162907	-3.36507	0.471467	0.457593	-0.546557	-0.163459	1.37907	-1.17857	-1.89019	-0.596062	-1.82544	0.999434	0.260691	-0.391176
pos_840	0.54087	-0.567774	-1.96365	0.843781	-1.75623	0.332613	0.0814341	-0.204697	-0.720542	-0.301292	0.317254	0.130151	0.617879	0.265808	-1.44842	-0.246056	-1.11667	-1.54673	-1.11178	0.483289	-0.176227	0.370603	-1.79266	-0.125619	-1.48333	-1.439	-1.26186	-1.27321	0.112265	1.31464	-0.161838	1.46533	-0.854836	1.20855	-0.959611	-0.441845	-2.2834	-0.136761	-0.438215	0.451075	1.24675	1.59803	-0.725771	-1.67473	-0.00529065	-0.866887	0.439412	-0.788283	-1.68175
pos_842	0.242357	0.444571	0.37882	-1.12958	0.832473	-2.11839	0.239936	0.390539	2.13491	0.790854	-0.000167458	-0.403488	0.519897	0.828096	0.817992	1.46791	1.0367	1.04651	-0.503466	-1.41056	0.00621065	0.406816	0.638705	-0.761882	-0.0355319	0.799616	0.482084	-1.4249	-2.36245	-1.62141	-0.147336	-3.31934	0.820323	-1.38704	1.41229	1.14021	0.779421	0.422081	-0.217151	-1.35019	-1.5279	-0.322679	-2.51505	-0.135266	-0.595365	0.0196392	0.673797	0.694205	0.61348
pos_843	0.078831	0.379482	1.02315	-0.220151	0.285052	-1.92347	0.745341	0.315926	2.13062	0.0105651	0.133335	0.316787	0.601205	-0.14192	-0.546565	1.25037	-0.162417	0.456994	0.453978	0.111526	-1.02837	-0.391911	0.635584	-2.05375	0.694465	-0.18459	0.477325	-0.584323	-2.38087	-1.54314	-1.79704	-3.10286	2.05467	-2.39998	-0.78342	0.632463	0.950142	0.534203	0.25703	-0.208933	-1.85871	0.453882	-0.128825	1.2956	0.327811	0.481385	-0.215576	1.08764	0.0818113
pos_844	0.762151	-0.182381	-0.00192369	-0.292244	0.10639	1.40956	-0.204619	-0.190027	0.600838	-1.52918	0.0514008	-1.25625	-0.0434933	0.42956	-0.363474	0.259006	0.401568	-0.402712	-1.50503	-0.541701	0.756932	1.70917	0.0826956	2.22132	-0.722748	-0.332161	-0.300607	-0.646723	1.21578	1.67171	2.77561	0.932287	0.611799	0.754725	1.21421	1.11516	-0.591492	-0.19256	-0.648954	-0.451849	0.815681	0.330417	-0.103784	-1.13733	-0.0384832	0.00407056	1.65541	1.26721	1.46872
pos_845	-0.877993	-0.830386	-0.127918	-1.32051	-0.21911	0.50364	0.272155	-0.420336	-1.14438	-0.0320238	-1.09951	-0.067783	-0.26282	-1.36779	-0.407756	-1.46388	0.251841	-0.153072	-1.53282	-1.42638	-0.383734	0.47277	-0.474302	-0.253631	-0.883974	-0.995973	-0.414548	0.142599	-0.0580045	-1.07548	-0.342654	0.89088	-0.286808	0.523827	-0.622545	-1.81744	-0.940481	-0.698543	-0.648406	-0.785734	-0.0640334	-1.6256	-0.446235	-1.80094	-0.848955	-0.57048	-0.170795	-0.182807	-1.08152
pos_846	-1.78221	-2.12545	-2.23328	0.342117	0.558347	0.0776646	0.133851	0.645509	-0.523467	0.031	-0.567503	0.387256	0.841189	-0.0611392	-1.64425	0.450887	0.134446	-1.51896	-1.70742	1.00603	-0.958512	-1.97801	-2.401	-0.557885	-0.612455	-0.558333	-0.363843	-0.614594	0.460626	1.07843	0.801193	2.68452	-0.556182	0.0292249	-0.41925	0.806148	-1.47148	-1.23101	0.267783	0.245822	0.304812	0.0369104	0.206322	0.254022	0.166998	-1.06989	0.624114	-0.812407	-1.43512
pos_847	1.4478	1.70666	1.37342	1.25919	1.5793	-0.0712077	0.377229	1.12337	0.579266	0.743612	1.47223	1.43696	0.686471	0.0152721	0.0289312	1.13943	0.0470994	1.44664	1.90981	1.78526	0.0909085	-0.510934	1.88238	-0.217759	1.4733	0.567321	2.32291	1.80143	-0.0623824	-0.641979	-0.39323	-0.42242	-0.0163187	-0.374035	-0.677782	0.716494	0.788178	0.844457	1.63804	1.31344	0.186872	-0.567791	1.63711	1.44833	0.309532	0.961165	-0.0888614	-0.276805	0.452972
pos_848	0.973515	0.203965	1.52565	2.19917	2.87953	-0.326277	-0.411596	1.39683	0.257416	0.740146	1.98525	1.63546	-0.703807	-1.02787	0.0626488	-0.0711466	-0.583937	1.40495	2.13676	1.75572	-0.575929	-1.06702	1.43398	-0.286282	0.797185	0.735063	2.836	1.52106	0.502418	-0.683545	-0.532096	-0.56787	-0.54265	-0.822925	-0.383658	0.270443	-0.112374	0.39105	1.46697	1.72678	-0.31439	-0.0359624	0.911729	1.47416	0.789006	0.730495	-0.324631	-0.485725	0.692683
pos_849	-1.25305	-0.414018	-0.76759	-1.51149	0.710146	-1.14605	-2.0593	-1.78183	-0.152254	0.139025	-0.129034	-1.87924	0.126934	0.252299	-1.76177	-0.180415	-1.71357	0.510938	-1.526	0.810446	-0.213949	-1.59504	-0.366579	-1.43949	0.212491	0.395035	-0.160711	-1.42183	-1.17945	0.485059	1.22125	-0.872221	2.21297	1.65792	2.52498	2.48121	0.0628233	-0.0850564	-0.192731	0.753307	0.374305	0.19742	0.115849	0.374047	-0.0319929	-0.402319	0.0432083	-0.0833424	-1.80922
pos_850	0.24493	-0.788482	-1.04806	-0.314168	0.0368255	-0.337658	-0.0132032	-0.143341	-0.596308	-0.198179	-0.579261	-0.0996423	-1.82742	2.57336	-0.553434	-0.616982	-0.356066	-0.787387	-1.60485	0.24686	-0.641601	-0.29021	-0.753655	-0.0774436	0.301548	-1.76073	-0.239591	0.53691	-0.282413	2.56841	2.1035	-1.12487	-0.68636	0.417601	-0.471546	0.28913	1.90393	-0.546974	-0.441738	0.0685126	-0.0254474	-0.0245549	-0.399479	2.03481	-0.192979	-0.438876	-0.452809	-0.230678	-0.573158
pos_851	-0.811196	0.300021	1.34367	-0.102644	0.182772	-0.653641	0.667563	-0.8906	-0.843445	0.514836	0.811825	0.238782	0.628426	0.578764	-0.881655	-1.00747	-0.018993	-1.24696	-0.546126	-0.458676	-0.479742	-0.586958	-1.16304	0.087511	-2.06972	-2.33992	-0.950635	-0.487854	-0.353518	-0.209117	-0.354699	0.569657	0.954838	0.483022	0.190775	1.27469	0.461825	0.580214	-0.506386	-1.72475	-0.398623	1.27489	-0.406297	-0.559417	-0.854337	-0.928522	0.145263	1.42406	-0.393123
pos_853	0.0189672	0.68869	0.189646	0.0891393	1.25232	0.0921869	-0.55724	-0.271896	1.89347	-1.45699	0.958055	0.177281	0.531634	-1.10531	0.456592	-0.552787	0.428528	0.900781	0.764937	-0.501514	-0.0911066	0.421156	0.670598	0.917735	0.486918	-0.37441	0.0103705	-0.619974	0.332081	-0.818861	-1.59324	-0.509081	0.880101	-0.236283	0.964958	1.66094	1.07443	0.484495	0.393281	-2.8918	-2.25128	0.648942	-0.880669	-1.03216	-0.191234	-0.835972	1.43097	1.49707	-0.350173
pos_854	1.46973	1.10305	0.830762	-0.208554	1.09632	-0.620849	0.624041	-0.907527	-1.27077	2.03561	0.302305	-0.219727	1.30597	1.19135	-0.5712	1.21187	0.606175	-0.927201	-0.165269	0.752884	-0.721108	0.575808	1.22152	0.229477	0.728616	0.202867	-0.654654	-2.3896	-0.110391	-0.293197	-1.17742	-1.70354	0.579334	-2.1367	1.45756	-2.36082	1.238	1.08852	-0.694622	-0.0493738	-0.522466	0.491843	1.63723	2.04457	1.79929	2.02149	-0.0867741	-1.09373	-0.127806
pos_855	0.439283	-0.351192	0.27801	-1.08776	-1.09518	-0.763357	-1.57403	-1.32773	0.905114	2.87515	-0.162944	-0.197964	1.3331	0.305017	-1.30993	-0.143826	0.171656	-0.349868	-1.10063	-1.19248	-1.50247	0.251285	0.294667	-1.02384	-1.05664	-0.0139293	-0.126335	0.271822	-0.79301	-1.37665	-1.03061	-0.520284	-0.162984	-0.828318	-0.275514	-0.9877	-1.36811	-0.059177	0.226164	0.685027	0.348592	-1.22899	0.119164	0.845775	-1.64275	0.621879	0.277507	0.546093	0.940908
pos_856	-1.1044	-1.18402	-1.51583	-0.258257	-0.7628	-0.331956	-0.709086	-0.660578	-1.00712	-0.82728	-0.893615	-0.753356	-0.97533	-0.652573	-0.677996	-1.17539	-0.952921	-1.09673	-0.649096	-0.486476	-0.783529	-0.706094	-1.15343	-0.767669	-0.982416	-0.707068	-3.04597	-0.869757	-0.411555	0.773722	-0.770312	0.387383	-0.915595	0.210403	-1.21	-1.07051	-1.4366	-0.974355	-0.878755	-0.292687	-0.444607	-0.000196472	-0.881741	-1.05567	-0.299443	-0.998255	-0.673559	-0.887291	-1.30857
pos_857	0.0589807	-0.0799021	-0.42594	-1.32574	0.76877	0.703899	-0.542055	-1.33836	1.3062	-0.471288	-1.45625	-1.44218	-0.260887	0.0286082	0.294424	0.194438	0.659391	-0.0396937	-1.36854	-0.553503	0.543244	1.53735	-0.0896807	2.4823	-0.840144	-0.0656316	-0.121936	0.0487627	-0.0108622	2.08088	2.10545	0.875205	0.866357	-0.61303	2.5293	1.02716	0.203468	0.446594	-1.24327	-0.707708	-0.712156	1.1797	-0.324098	-0.492999	-0.0169717	-0.27211	2.32716	1.95198	1.29033
pos_858	-0.426612	1.66367	2.57967	-0.0731791	2.03493	1.01182	0.489241	-1.02088	-0.600421	0.792987	2.21664	-0.378347	-0.806114	1.17726	-0.544228	-0.639055	-0.151475	-0.160582	-0.662872	-0.546592	-0.0963411	-0.617128	-0.894459	-0.341068	-2.63854	-1.02702	0.156733	-0.0967064	-0.358217	2.21083	1.35309	-1.8096	-0.324285	0.116855	-1.47985	2.25094	0.12141	0.0804905	-0.655952	-2.17984	-0.466739	2.16829	-0.232602	0.496896	0.489768	-0.0357478	-0.33226	1.72542	-0.667619
pos_859	0.654757	1.19653	0.980787	-0.90914	-0.0265867	0.724612	0.0638688	0.31886	-0.3774	-0.16113	0.712932	0.0955111	0.956808	0.627124	-0.506503	0.941441	0.412057	-0.185767	0.00326157	0.235654	0.815519	0.165042	1.5493	-0.061888	-0.0734158	-2.02065	0.715073	-0.847719	-0.185792	-0.587874	-0.0787753	0.46696	0.157287	0.639166	-0.307446	-0.68856	-0.155117	1.80156	-0.646522	-0.435403	-2.1841	-0.649948	-0.417136	-0.148912	1.40804	0.652024	0.694518	-0.277162	0.71049
pos_860	-0.687737	0.601989	1.08408	0.811841	0.455857	0.821418	-0.543043	1.00093	0.938834	1.51699	0.0703476	0.572268	0.981787	-0.378807	-2.36112	0.736775	-0.0687413	0.106763	-0.00607926	-2.21402	-0.23494	-2.17575	-0.285667	-0.277481	0.877614	-2.33505	-0.919064	-1.98318	0.402008	0.824543	-0.43049	-1.37211	2.27938	-1.75792	1.89063	0.737871	0.946102	0.591542	-0.000471133	-1.67216	-2.23024	1.67921	-0.611583	0.779432	-0.298858	0.776572	-0.586242	0.675053	0.569163
pos_861	-2.13004	-0.803155	-1.9044	-0.28631	0.340885	2.13619	0.797195	0.612887	-1.22663	1.68824	-0.500426	0.652114	0.572622	0.589786	0.529003	-0.0243475	0.471684	-0.703863	0.0660814	-0.0188445	-0.0135549	-0.359468	-1.8601	0.263317	-0.144733	-0.545563	1.50442	0.0353303	-0.177004	0.386991	-0.836364	0.810841	0.468133	0.0747593	-1.32735	-0.0400186	0.272125	1.78207	-0.659238	0.025359	0.393446	1.49958	-0.230874	-1.57603	1.74385	-0.313748	1.50332	0.73892	-0.159853
pos_863	0.407323	0.183146	0.0075227	-1.58923	-0.0366306	1.66876	0.297516	-0.0695309	0.815745	-0.0667625	-0.294492	-0.261188	0.479099	0.597835	-0.205804	0.113504	0.829659	-1.52855	-0.52179	-0.864583	0.784778	1.48475	-1.17882	1.73799	-1.77789	-1.68103	0.259431	-0.769631	1.29251	1.58909	2.63337	0.2314	1.08808	0.533725	1.28167	0.607735	-1.46428	0.92356	-0.774455	-1.15872	0.909252	0.78557	-0.922342	-1.20889	0.678932	-1.01002	1.28723	1.53576	0.890367
pos_864	0.825956	-0.190375	0.117821	-0.910615	0.159509	-0.215513	0.374353	-0.0703875	0.0341129	1.71529	-0.260018	-0.319567	0.425319	-2.12107	-0.85527	0.130677	0.786135	-1.51541	-0.683565	-0.688914	1.25889	0.925825	0.210321	-0.543244	-0.532425	-0.466922	-1.37271	-0.781008	0.643624	-0.0883841	-2.59484	-3.09072	0.104371	-0.467343	0.852902	-0.605831	-0.167092	-0.193156	-1.97726	-0.174536	-0.468023	0.196712	0.0109094	-2.52433	0.854046	0.857252	-0.173055	0.155545	-0.087386
pos_865	0.153595	-1.74299	-2.4757	-1.6472	-1.91986	1.59415	1.35905	0.868976	-1.06507	-0.204506	0.184564	-0.643973	0.883394	1.65465	-1.1773	0.654406	0.990572	-1.67522	-1.39214	-0.78297	0.639575	1.2686	-2.74081	0.710954	-1.87092	-1.29052	-0.0754078	-0.874663	0.687725	1.99382	0.558654	2.11296	0.624191	2.07691	-0.348418	0.534555	-0.97289	1.21079	0.40688	-1.07575	0.0355519	1.06563	-1.30832	-0.755736	-0.428542	-2.22671	1.29742	0.634841	-0.129822
pos_867	0.533061	0.0589222	-0.307053	-1.99777	-0.0410701	0.620436	-1.91077	-1.26062	1.03446	-0.547656	-1.04096	-1.28561	-0.100622	0.0316024	0.601941	0.246831	0.273638	0.619558	-1.36728	-0.741977	0.0373993	1.19102	0.30811	2.07077	-0.450959	0.331949	-0.649495	-0.737252	0.425375	1.29285	1.97556	0.653071	0.387	-0.574221	1.72614	0.585269	0.0125844	-0.777773	-1.40284	-1.40309	-0.319348	0.309214	-0.712469	-0.3501	-0.307207	0.230688	2.23818	1.27968	1.21861
pos_868	0.105188	0.0791812	0.396808	-0.726927	-0.0338624	0.925513	0.178263	-0.641664	0.836574	-1.85486	-0.0421681	-1.50009	0.371394	0.911324	0.266546	0.340006	0.661722	-0.0164823	-1.79257	-1.32767	0.927815	1.48707	-0.270544	1.47658	-0.176119	-0.665559	-1.77974	-2.82873	0.427227	1.08557	2.15702	-0.412899	1.47599	-0.444034	1.69001	1.29374	-0.315643	-0.564792	-1.50267	-0.925361	0.760559	-0.201159	-0.867231	0.55562	0.19209	0.415056	1.68865	0.905525	0.492945
pos_869	0.301227	0.565768	-0.0884437	-0.300943	1.4921	1.30722	0.788688	1.1105	-0.824049	1.46044	0.647179	-0.250668	0.23015	0.687367	-0.474896	1.77659	-1.03415	-0.402923	1.00228	0.985548	-0.592243	-1.72729	1.10655	1.54211	0.898496	-0.160279	-0.130711	0.176092	1.74319	0.0903693	2.4151	-1.40564	0.584262	-0.204845	1.04567	0.273599	-0.880311	-0.484795	0.692789	0.93555	0.0477232	-0.623969	-0.199467	0.651939	0.00158038	0.751141	1.2913	1.77102	1.10167
pos_870	2.49799	2.45408	0.79061	2.49218	-0.536412	-1.02224	-1.10459	1.10207	-1.50505	-1.10588	1.86352	1.89533	1.29778	-0.719928	-0.541435	0.621555	0.381127	0.426339	0.0133499	-0.185737	1.30851	-0.0015833	1.34264	-0.430307	0.170962	1.1938	2.18569	1.91668	0.999155	-0.63166	-1.60243	1.18014	-1.57322	-0.200482	-0.420046	-0.612475	-0.791171	-1.41296	-0.384368	-0.264043	-0.504732	-0.511593	-1.18613	-0.783793	-0.621382	-0.867175	0.0797958	-0.822537	-0.0963644
pos_872	-0.313766	0.173446	-0.195052	-2.42626	1.285	0.274363	0.559478	0.557018	-0.380427	0.367194	0.352384	-0.337648	0.721019	0.443816	0.2844	1.67532	-2.64818	-0.340039	-0.636369	-0.041758	-0.0243095	-2.37054	0.857472	1.39876	-0.143847	0.240725	0.25486	-0.133184	1.6745	0.0995064	2.33972	-0.581178	0.278597	-1.45715	0.711596	0.738573	-0.968124	-1.27836	-0.133013	0.254763	-0.21407	-0.591588	-1.04805	0.00666069	-0.503755	0.4427	1.09762	1.64684	1.22697
pos_875	1.12525	0.57687	0.450785	-0.93636	0.288053	2.15066	-0.797369	-0.416012	-0.328429	-0.16458	-0.131393	-1.16906	0.649722	0.889668	0.0870973	-0.10365	-0.57352	-0.0912362	-1.22254	-0.844359	0.323415	1.57374	1.27436	0.903349	0.45885	-0.928702	-0.514609	-0.645923	2.92565	0.57143	0.757655	1.76117	0.243747	0.559853	-0.22223	-0.799627	0.318063	-0.196747	-0.996539	-0.481799	-1.62967	0.215656	-0.772799	0.423856	0.461151	0.262234	-0.198023	0.0139409	0.540561
pos_876	0.0706216	-0.410631	-0.346978	-0.699457	0.806013	-0.0821931	0.0860785	0.0993348	1.77463	0.888978	-1.37405	0.747725	-0.862846	-0.554648	1.71597	0.452353	-3.19998	3.51516	-0.813898	-0.109886	-0.353517	-3.01575	1.40111	0.436109	-0.0628648	0.995248	1.86944	0.99805	0.515574	-0.192859	-0.151522	0.980352	0.385039	0.182841	-0.100355	0.577842	0.302239	-0.135187	0.355495	0.110751	-0.478348	-0.753287	-0.880077	-0.478748	-0.0527083	-0.488107	-0.534054	-0.522691	-0.930738
pos_877	0.965599	0.630203	0.210448	-0.960766	0.23652	2.20935	-0.705217	-0.281372	-0.14648	-0.190095	-0.15265	-1.20792	0.881605	0.819077	0.350931	0.553428	-0.640854	0.296194	-0.814319	-0.615399	0.68326	1.4101	1.0218	0.608814	0.778171	0.120089	0.405414	-0.267058	2.5359	0.542457	1.11391	1.40287	0.044033	0.318944	-0.538759	-0.39184	0.271248	-0.339105	-0.793298	-1.54789	-1.7271	0.251964	-0.592415	-2.64102	0.428789	0.408509	-0.22405	-0.0620329	0.529394
pos_878	2.1349	1.16232	0.428341	0.0142687	-0.620413	0.0705853	-1.36835	-0.411524	1.74386	-0.809974	-0.419063	-1.32831	1.61797	0.856576	0.0639345	1.33499	1.29323	0.380914	-1.3499	-1.26518	1.96572	3.33886	0.383087	1.69799	-0.277427	0.916096	0.155148	-0.184699	0.824895	-0.34359	1.29755	0.654078	0.367982	-0.781816	-0.0620262	1.26252	0.56831	0.570152	-1.3279	-0.828174	-0.527178	0.749967	-0.125089	-0.587561	-0.93329	0.121403	0.824468	1.30605	1.72407
pos_880	1.14362	-0.11813	-0.099835	-0.730829	-0.0253309	1.78412	0.60098	0.206604	1.11447	-0.0329994	0.0387449	-0.434489	-0.285579	0.0533112	0.21398	0.415048	0.187869	0.500668	-0.929468	-1.4871	0.623265	1.57929	0.023785	1.42711	-1.56227	-1.01966	-0.258861	-0.862564	0.215768	1.31434	2.22338	0.985453	-0.482453	0.915897	-0.0064362	0.68727	0.313539	-0.404441	-1.25378	-0.299888	0.0821218	0.651452	-0.678183	-0.338797	-0.794878	0.529592	0.479297	1.20199	0.93518
pos_881	-1.9553	-0.346597	0.3064	-0.577071	0.0685176	1.39017	-0.265346	-0.191693	-2.16355	0.0641381	-0.271705	-0.7184	0.640557	0.0852271	-0.113669	-0.270588	0.113813	-0.246612	-0.62221	-0.379221	-2.15907	1.17963	0.206674	2.21027	-1.79349	-1.34852	0.39351	-1.06134	0.973546	2.08536	1.97729	1.30459	0.376773	1.05048	0.822894	-0.165621	-0.263809	-0.797585	-1.05372	0.29072	-0.407511	0.954341	-0.604948	0.49016	0.676331	0.520003	0.353412	0.887661	1.06411
pos_882	0.973198	0.787667	1.01976	0.430667	0.563661	-1.21085	0.857519	0.996875	1.47924	0.558028	1.18853	0.882143	0.775169	0.318939	0.359072	1.50952	0.808298	0.897641	1.33379	1.47429	0.536983	0.613825	1.31217	-0.0186031	0.925812	0.556301	1.4196	1.10954	-0.77466	-1.53989	-0.674973	-2.54626	0.768567	1.37505	1.53012	1.46383	0.556253	1.18492	0.811578	1.13067	-0.458323	-1.3288	0.464005	0.226456	0.114316	0.590447	0.548708	0.596272	1.22064
pos_883	1.09242	0.555688	0.136237	0.7551	0.308634	-1.37753	0.879314	0.914789	0.754716	0.284015	1.16492	1.25907	0.70791	0.214556	0.901361	2.14433	1.40276	2.10264	1.18943	0.594175	-0.303526	-0.232186	1.42468	0.0742953	0.383715	0.580481	1.47848	0.888963	-0.797312	-1.14036	-0.68878	-2.4795	-1.04201	-0.704839	0.809744	0.851844	1.23507	0.94205	0.631581	1.65144	0.534107	-1.59146	1.17335	0.301233	0.862782	1.11866	-0.760622	-0.428626	-0.0707203
pos_884	2.02585	0.577775	0.53149	0.284126	-0.662779	1.28576	-0.761623	0.00391777	1.50946	-0.371053	0.0926533	-0.41394	1.08597	0.402844	0.781158	0.636592	0.692069	1.12276	-1.64167	-0.188445	1.27677	2.79165	0.574701	1.66624	0.274482	0.905731	1.08482	-0.370214	1.51366	0.777169	1.61688	-0.27033	-0.958923	-0.103378	-0.230128	0.0667247	0.403017	0.453764	-0.680621	-3.48263	0.479509	-0.0712877	-0.0211992	-0.159031	0.251373	0.254455	0.350816	0.817895	1.6663
pos_887	1.17851	-0.650298	-0.270514	-0.308874	-0.653432	1.55371	-0.119259	0.495729	1.21233	0.0687995	0.0490172	-0.828151	-1.28987	-1.45868	-0.474674	0.146194	1.01474	-0.509884	-0.855108	-1.32105	-0.0136205	1.14821	-0.678951	2.49613	-1.66734	-1.37812	-1.08464	-1.02196	0.000999428	1.21733	1.79273	2.14074	-0.995426	1.10296	0.581477	1.38058	-1.10934	1.02851	-1.21191	0.43141	0.677233	0.870383	-0.0987311	-0.52659	-1.02046	0.495661	1.61988	2.17305	1.01497
pos_888	-0.177931	0.0713335	1.41931	-1.32169	-0.0670562	1.70912	1.49388	-0.210248	0.605981	1.78921	-0.263535	0.366251	0.672774	-1.11676	-1.78483	0.349672	0.0119207	-0.21354	0.858509	-1.13129	0.780425	0.14112	0.18605	0.519024	0.600236	-0.123319	0.697368	-0.492285	0.94334	0.580476	1.66781	1.14167	2.49889	-0.360372	2.21392	0.477929	1.47229	0.473888	0.726543	0.249781	-1.0385	0.501218	0.126852	0.648529	-0.165898	1.16895	-0.88224	-0.531681	0.139826
pos_889	-1.3474	-1.78549	1.17108	-0.695955	0.0188436	0.273081	1.01384	1.15313	0.868418	2.97313	-1.50209	0.194894	-0.710435	0.291453	-0.319803	0.750632	0.803618	0.538544	-0.820611	-0.0746197	-0.913387	-0.966348	-0.536311	-0.855441	0.423269	0.169809	-1.32257	-1.04761	-0.488604	-0.474943	-0.645653	-2.26771	2.68121	0.501939	2.469	0.0188059	0.0217796	-1.02738	0.395535	-0.182904	-0.749551	-0.274914	-0.494393	1.05486	-0.375066	0.851208	0.585485	0.747533	0.554062
pos_890	-0.210845	-0.369601	1.01317	-0.235022	0.122261	-0.756646	2.25642	1.92431	-0.0473677	3.0352	-0.489821	-0.462864	0.890257	0.321402	-0.288211	1.549	-1.10053	-0.553513	0.194731	-0.416513	-0.0854021	-0.265	-0.582214	-1.06597	0.0749091	0.298901	-0.177271	-1.05845	-0.500379	0.283559	-0.957579	-0.308309	2.57501	-0.186784	2.95108	-0.505805	-0.16442	-0.137496	0.0227551	-1.93067	-1.04184	1.03936	-1.30085	1.13792	0.0194052	2.1544	-1.32829	-0.648408	-0.946824
pos_891	1.51924	1.44661	1.02965	-0.339246	0.693398	-0.860006	1.20957	0.275144	2.463	0.116458	0.625718	-0.0398683	1.32781	0.804671	0.503145	2.72089	1.79713	1.28502	0.386901	-0.257287	1.00604	1.0552	1.56909	-0.0959201	-0.358321	0.488482	1.08376	-0.774422	-1.0314	-0.439876	-0.712181	0.296161	0.93996	-2.04181	1.30679	1.65376	1.47761	1.5135	-0.0367798	-0.2494	-0.200529	-0.373018	-0.219066	-0.072814	0.307545	1.16735	0.624405	0.0108146	1.11525
pos_892	1.38607	1.49523	1.27143	1.63091	1.88277	-0.852395	0.555243	1.45876	0.46422	0.748614	1.77315	1.29869	0.902729	0.141205	0.21328	1.18518	0.279895	1.46564	1.60396	1.72187	0.142386	-1.09786	1.90354	0.0271268	1.4923	0.49772	1.84325	1.52463	-0.186706	-0.723754	-1.03976	-0.849103	0.0875139	-1.1234	0.287378	0.568411	0.941613	1.13321	1.5847	1.20664	0.0749614	-0.315408	1.4853	1.2942	0.839531	1.18581	0.0389014	-0.137466	0.940042
pos_893	-0.467834	-0.145854	-1.46433	-0.169827	0.187973	2.12164	-0.740477	0.696841	-0.00922621	0.276446	-0.696876	0.447287	-0.943927	-1.01526	-0.494601	-0.740326	0.464679	-1.33739	-0.176693	1.09493	-1.12036	0.363551	-2.26023	1.00622	-1.94557	-0.160465	1.35545	-0.466471	-1.39421	0.350199	0.795505	0.694811	0.57774	0.505061	-0.611515	0.259135	-1.65658	2.96777	-0.376255	-0.198367	-0.146025	0.00305664	1.23496	-0.97969	1.41285	-0.512628	2.34297	1.60373	0.0268242
pos_898	0.247995	0.215249	-0.505398	-1.2607	0.0495571	0.838731	0.416061	1.96495	0.0453303	3.22234	0.0689063	-0.045184	0.764489	0.530117	0.104624	0.0167382	-1.46587	-0.218929	-1.27543	-1.38047	-0.0173096	0.468658	-1.58003	0.186956	-1.22511	0.165311	0.0367436	-1.16967	-0.92357	0.766442	0.0472255	-0.611632	2.67815	-0.963955	2.31098	0.895258	-0.17199	0.0776296	0.439926	-0.885634	0.579957	1.6622	-1.35753	0.931454	-1.89549	2.1956	-1.36509	-1.16111	0.680309
pos_899	-0.835451	0.810201	0.895955	-1.09652	-0.0212226	-0.183655	1.0969	0.576464	1.3794	1.02895	0.132843	0.0319184	0.931432	1.2625	-1.30594	0.715806	1.0315	0.205631	-0.189783	-1.33309	-0.266235	0.411904	0.253672	-2.40702	-0.747195	-0.802926	0.417177	-1.01751	-1.39089	0.577151	-1.11561	-3.0253	1.9244	-1.25592	1.51188	0.656139	1.37792	0.616015	0.506583	-1.32163	-1.25062	0.978121	-0.524956	0.645977	-0.673438	0.498857	-0.384354	0.733494	-0.201928
pos_901	-0.648086	0.539206	0.678961	-0.707626	0.191184	-0.27575	1.13401	0.713262	1.35982	0.831505	0.426582	0.252745	0.950955	0.913843	-1.08954	0.795887	1.00951	0.0899534	-0.30581	-1.63446	-0.140387	0.588818	0.218352	-2.13986	-1.22784	-0.462709	0.373954	-0.328811	-2.13505	0.133343	-1.30114	-3.28926	1.61842	-1.66948	1.33702	0.693931	1.0985	0.717855	0.530493	-3.65209	-1.66445	0.72841	-0.46109	0.488608	-0.387004	0.568838	-0.423302	0.626358	-0.164406
pos_904	2.89418	0.411917	1.40642	-1.04358	-0.220369	0.400859	0.41763	0.824627	0.0498193	1.94866	0.10209	-0.123267	0.790451	0.56871	-1.32025	0.817791	-0.388777	-0.429757	0.317196	-0.615818	-0.928294	-0.652281	-0.629018	-0.393394	0.249428	-0.992357	-0.529951	-1.355	-0.98506	-0.76423	-0.71494	-1.78255	2.90484	-1.2566	2.36687	0.958778	0.945328	0.397208	-0.22136	-1.42685	-1.56323	1.8808	-0.746989	0.687004	-0.154378	1.08018	-0.874435	0.549129	0.754625
pos_905	-0.589844	0.405	0.881541	-0.496259	0.0464402	-0.67935	1.0352	0.517584	1.46123	1.06781	0.496871	-0.100545	0.753279	0.986151	-0.61004	0.374204	1.23325	0.0872274	-0.0299351	-1.0426	-0.364761	0.773569	-0.0958138	-2.0613	-0.0572641	-0.558975	0.529769	-0.396288	-2.91975	-0.472118	-1.52818	-3.37576	1.63977	-1.57937	1.46233	1.03805	0.980162	0.73629	0.377317	-1.16252	-2.02801	0.698266	-0.404765	0.180069	-0.361363	0.476178	-0.485184	0.711248	-0.437839
pos_906	0.0312124	-0.641267	1.61326	0.575783	1.77921	-1.15776	-0.826663	0.104492	2.9328	-1.23051	0.207937	1.05639	-1.63341	-1.582	0.260254	-0.365082	-0.155819	0.646725	-0.0461414	-0.597838	-0.432319	-0.77861	0.185197	-1.16556	0.263994	0.933544	0.601922	-0.00257881	-2.83682	0.820697	-1.5382	-1.24944	0.449229	-0.0583587	2.54846	0.316758	0.0217412	-0.183536	1.02699	0.148279	-0.339702	0.79297	-0.11505	-0.0106545	-0.613964	-0.960432	0.561454	1.52349	0.712332
pos_907	-1.0006	-0.932599	1.69935	0.401772	0.298591	-1.02807	-0.980005	0.213076	2.15431	-1.04985	0.717026	0.898969	-1.57798	-2.27147	0.317849	-0.459434	-0.887168	0.418891	0.0773558	-0.942706	-1.02992	-0.50375	-0.085778	-0.695184	0.348092	1.60286	1.39314	0.587429	-2.25076	-0.0259431	-2.16663	-1.18566	0.820042	-0.183035	1.92132	0.778348	-0.427136	-0.321971	1.21368	0.034699	-0.44355	0.844369	0.0670661	-0.60176	-0.37965	-0.748078	0.435819	2.01192	0.965411
pos_908	-0.700593	-0.356944	0.569131	-0.337022	0.17026	-0.0829257	0.827993	2.14977	-0.485745	3.26221	-0.438363	-0.391217	1.22098	0.323263	-2.02678	0.747939	-0.840218	-1.02682	0.520058	-0.663524	-0.269142	-0.88656	-0.559316	-1.22011	0.821111	-0.0258116	-0.690907	-0.637567	-0.463274	-0.0645078	-1.05616	-1.22627	2.73862	0.0774972	2.52414	-0.190278	0.0850314	-0.293295	-0.65902	-0.393997	-1.53563	0.492633	-0.438348	1.59895	0.165705	2.34867	-0.820854	-0.421952	-0.882911
pos_911	-0.413565	0.450457	0.733182	-0.194259	-0.320845	-1.15314	0.847271	0.184761	1.63004	0.198947	0.279316	0.0472481	0.6101	0.241145	-0.462933	1.11587	0.292749	0.197333	0.642945	0.23032	-1.13519	-0.566875	0.632208	-2.85367	0.62056	-0.100565	0.268559	-0.539405	-1.36184	-3.32558	-1.05972	-2.18011	1.56624	-2.59214	1.30395	0.522037	0.825405	0.232889	0.287601	-0.496224	-0.946238	0.828912	-0.332235	1.17471	0.858213	0.282249	0.0302496	0.726635	0.301508
pos_912	-0.543871	0.453374	1.26791	-1.07642	-0.0255516	0.666192	0.63042	0.811644	0.199023	1.83578	0.261412	0.149704	0.720604	0.68149	-1.2647	0.856897	-0.425651	-0.354362	0.333297	-0.474355	-0.621489	-0.618239	-0.358441	-0.275688	0.224904	-0.947101	-0.232301	-2.32512	-0.847664	-0.774797	-0.320871	-1.50649	3.07	-0.770048	2.50092	0.754974	0.956681	0.363416	-0.16553	-1.49578	-1.86142	1.87895	-0.621985	0.69612	0.0193732	1.01263	-1.54327	0.386359	0.712604
pos_913	2.38933	-0.623295	1.73886	0.456694	0.757235	-1.12146	1.1619	-0.363823	0.312043	1.77296	-0.534605	0.243004	1.16289	0.997695	-1.00927	0.890021	-0.541197	-1.69028	0.848456	1.069	0.347353	-0.920052	0.417981	-1.35856	1.86056	1.63656	-0.582754	-1.078	-0.911239	-0.25068	-1.20397	-1.83594	0.723302	-0.623903	0.60183	-0.873359	1.18101	1.29153	-0.0394061	-0.454098	-0.976876	-0.302614	0.432854	1.45966	1.31135	2.02612	-0.972355	0.37612	-0.351737
pos_914	0.181156	0.462781	0.593575	0.196742	0.365679	-1.13956	0.793361	0.204986	1.32917	0.406209	-0.0401311	0.386136	0.708944	0.141886	-0.171211	0.909384	0.227876	0.54471	0.473874	-0.0795455	-0.869061	-0.297923	0.577358	-1.69304	0.479978	-0.0998875	0.438645	-0.187639	-2.16088	-1.52405	-1.85726	-2.98322	1.53734	-3.39729	1.08607	0.624219	0.786455	0.605943	0.52544	0.240042	-3.90422	0.595642	0.079022	1.09853	0.475201	0.423132	-0.194624	0.788751	0.0873681
pos_915	-0.0949753	0.356618	0.478632	0.26379	0.316145	-2.14829	0.87842	0.337035	1.33514	0.381121	0.148382	0.251719	0.708427	0.212385	-0.267901	0.978893	0.0775914	0.497228	0.508349	0.1078	-0.960242	-0.703767	0.549176	-2.00757	0.404502	0.106371	0.333076	-0.359367	-2.40458	-1.99241	-2.04197	-4.07729	1.58088	-2.26567	1.10779	0.533967	0.882756	0.583653	0.450373	0.00870424	-2.05879	0.581738	0.182377	1.21041	0.567336	0.390997	-0.176638	0.787892	0.01688
pos_916	-0.178041	0.350424	0.545228	0.115677	0.253428	-1.8442	0.866175	0.446618	1.37319	0.0621199	0.152793	0.227632	0.660991	0.0827958	-0.426692	1.00337	0.0910507	0.245329	0.486459	0.0275894	-0.795625	-0.363834	0.491356	-1.84893	0.428777	0.156528	0.345932	-0.575137	-2.93637	-1.68951	-2.24712	-4.63308	1.58722	-2.16079	1.0825	0.43047	0.855541	0.483634	0.383177	0.0585634	-1.71857	0.614994	0.146436	1.07684	0.582581	0.231745	0.0328723	0.667753	-0.231889
pos_917	-0.284568	0.267257	0.356068	0.0193319	0.277657	-1.7141	0.911579	0.604626	1.37939	-0.163244	0.186551	0.185621	0.654391	0.162189	-0.452644	0.975665	0.03231	0.116048	0.481577	-0.142119	-0.955612	-0.0622699	0.454541	-1.71733	0.368431	-0.0448173	0.31035	-0.90534	-3.64048	-1.84551	-2.23784	-2.3657	1.64386	-2.51412	1.05946	0.485496	0.851541	0.3252	0.48774	-0.055411	-1.62693	0.645976	0.0581148	1.24674	0.517686	0.345753	0.0190782	0.671994	-0.282625
pos_918	-0.504119	-0.113585	0.955548	-0.355969	0.611117	-1.65709	0.107778	0.246957	1.98775	0.683202	0.368042	-0.320375	0.200982	0.0473585	-0.308505	-0.00598888	1.61277	-0.0749803	-0.314901	-1.2856	-0.244907	0.956529	-0.188113	-2.10201	0.15842	0.0444765	1.13308	-0.320493	-3.45156	-0.201757	-1.79417	-3.7588	1.41495	-0.765161	1.63039	0.333563	1.04741	0.375982	0.316865	-1.10818	-2.12727	0.0612985	-0.607839	0.299664	-1.07802	-0.431683	-0.496328	1.1709	-0.51617
pos_919	-0.191893	0.706575	1.14229	-0.394889	0.0111599	-2.0953	0.771532	-0.0190698	2.10762	-0.380137	-0.0568927	0.0224118	0.0798937	-0.125432	-0.480858	1.1115	-0.188196	0.155561	0.178924	-0.307411	-0.95099	-0.482292	0.530747	-1.74361	0.605199	-0.336761	0.66272	-0.27331	-3.25315	-1.21119	-1.17673	-3.06934	1.95743	-1.50298	2.16101	1.26161	1.54141	0.64899	0.207111	-0.296949	-0.967165	0.0795844	0.0163749	1.39756	0.324768	0.499956	0.232226	0.937139	-0.0741706
pos_920	-0.528935	0.0341761	-0.410141	0.72237	-0.531513	-1.37903	-0.243264	-0.242183	0.451903	-0.997109	0.00728607	0.91796	-0.948036	0.507831	1.03129	-0.895985	-0.713114	1.50424	0.620457	0.632092	-1.0438	-1.49267	0.639504	-0.434426	0.87921	1.42033	1.68592	1.02365	-0.959669	-0.866647	-0.32107	-0.057962	-0.665391	-0.456145	-2.04855	-1.95353	0.271597	-0.605793	0.794313	-1.5441	0.0649329	-1.0751	0.0799759	0.433988	-1.00187	-0.483013	-1.42268	-1.7519	-0.838465
pos_921	0.792167	-0.999465	1.62043	-0.884286	0.0758333	-1.68593	0.547537	-0.691868	2.45865	0.115561	-0.626869	-0.762384	0.419242	0.304908	1.23837	0.661295	-0.35838	1.70863	0.671397	-1.5821	-0.664976	-0.556865	1.34144	-0.779071	0.786795	1.32209	1.69681	0.193661	-2.03368	-0.884484	-0.716981	-1.70925	0.991836	-2.45023	0.743921	0.324214	1.3516	-0.315137	0.637685	-1.3281	-0.854047	-0.237852	-1.40273	0.593334	0.309922	0.984402	0.188684	0.838752	0.860562
pos_922	-0.762252	-0.0307145	-0.308562	0.248086	0.421358	-0.738521	-0.351004	-0.691026	1.01412	0.0711956	-0.186554	0.0639885	-2.09809	0.142098	0.75041	-0.426668	-0.744093	1.60017	-0.391297	-0.51417	-0.93497	-1.11275	0.810486	-1.63372	0.760799	1.95122	0.251772	0.123494	-0.842998	0.099049	-0.746977	0.375737	-1.49858	-1.49958	-1.32129	-0.434466	0.470837	-1.91406	0.888685	0.0328945	0.52	-0.385371	0.471956	0.0754265	-0.356736	-0.663824	-0.361089	-2.02617	-0.653093
pos_923	0.192372	0.147436	0.489524	-0.0318663	0.230566	-1.81934	0.776865	0.316496	1.46739	0.167031	0.0575262	0.102606	0.510037	-0.062909	-0.405527	0.803344	0.0863054	0.139673	0.563496	0.135865	-1.02445	-0.103484	0.357027	-1.96403	0.78649	-0.108611	0.452761	-0.142923	-2.82917	-1.5556	-1.94511	-4.09993	1.40834	-2.37997	1.10314	0.584935	0.633841	0.39635	0.253078	0.157004	-1.71835	0.464211	0.0199305	0.967494	0.302615	0.239196	-0.121842	0.743513	-0.191603
pos_925	1.57225	1.62653	1.28584	1.14698	1.38777	-0.0828393	0.349573	1.18783	0.619713	0.833786	1.56807	1.21571	0.683487	0.297024	0.205226	1.02015	0.261982	1.53331	1.6862	1.68059	0.185631	-0.627979	1.88494	0.049343	1.42529	0.663333	2.18582	1.65779	-0.016161	-0.883404	-0.111587	-0.528247	0.00251039	-0.339356	-0.519279	0.664511	1.06408	0.95714	1.57064	1.30965	0.163989	-0.19963	1.56213	1.73537	0.28917	0.833358	-0.0263193	-0.183731	0.614448
pos_926	1.31323	0.34255	1.77566	2.0131	2.91341	-0.460036	-0.67992	1.77009	0.213217	0.579676	2.10095	1.74106	-0.627204	-0.770792	-0.0158078	-0.32777	-0.897089	1.70743	2.23405	2.1419	-0.651174	-1.49593	1.3749	-0.374709	1.00096	0.562524	1.96967	1.68239	0.469752	-0.553753	-0.498666	-0.545238	-0.710123	-0.630018	-0.338777	0.141628	0.0137721	0.216392	1.45382	1.7121	-0.182168	-0.142986	1.07436	1.63245	0.698873	1.01405	-0.578304	-0.919883	0.521174
pos_928	-0.572221	-0.127857	0.745205	-0.103608	0.37366	-1.42841	0.218142	0.161004	1.85019	0.489751	0.216056	-0.263012	0.126607	0.233007	-0.461988	0.0675281	1.26201	-0.19025	-0.228427	-1.08355	-0.16349	0.749107	-0.189833	-1.81245	0.231163	0.171046	0.878545	-0.554082	-3.85548	0.122448	-1.7734	-4.87461	1.21288	-0.404632	1.66568	0.19891	0.884833	0.221043	0.298491	-0.727068	-2.06869	-0.124613	-0.517425	0.436927	-0.926983	-0.46316	-0.354953	0.932058	-0.583865
pos_929	0.624408	-0.819525	1.32958	-1.31315	0.0930107	-2.30611	0.632513	-0.638292	2.23616	-0.0535627	-0.33446	-0.706808	0.43975	0.161193	1.07331	0.644144	-0.17639	1.4398	0.684979	-0.328665	-0.809586	-0.840724	1.14678	-0.808184	0.81252	1.20684	1.35449	0.396028	-2.03131	-0.66187	-0.407555	-3.21708	0.874107	-0.151631	0.54391	0.227551	1.23578	-0.186857	0.640306	-1.15952	-1.10863	-0.19	-1.44697	0.400066	0.399016	0.834844	0.355608	0.709345	0.717756
pos_930	-0.378779	-0.444236	-0.39542	-0.32264	-0.407623	-0.692587	-1.09629	-0.484512	-1.03584	-1.20591	-0.843683	-1.36431	-0.839986	1.41061	-0.49265	-1.44449	-0.0472599	-0.701877	-0.294262	1.49826	-0.676074	-0.136341	-0.942541	-1.34912	0.0121549	-0.608705	-0.810982	-0.18281	-0.615831	1.65617	0.947148	-0.329272	-1.46061	-0.350551	-0.859838	-0.517988	1.01186	-0.76212	-0.985949	-0.719091	-0.904452	-0.338668	-0.496724	1.06322	-0.514903	-1.48062	-1.24944	-1.31753	-1.78054
pos_931	-0.485743	-0.382895	-0.669495	0.0444289	-0.660678	-0.282448	-0.201007	-0.336676	-0.124983	-0.18568	-0.572752	-0.210273	-0.291793	-2.15788	-0.202542	-0.336001	-0.387452	-0.381326	-0.112166	0.154409	-0.414734	-0.347866	-0.3425	-0.277059	-0.0951539	-0.248347	-0.442831	-0.0359781	-0.350008	-3.40026	-2.45733	-0.0613172	-0.446246	0.218084	-0.830406	-0.59428	-2.14155	-0.371997	-0.365135	0.0910511	-0.141225	0.0197284	-0.194882	-2.3925	0.0490446	-0.460711	-0.344064	-0.571969	-0.928638
pos_932	0.279439	0.698262	0.749094	0.273032	1.42314	-1.64147	-0.377849	-0.207237	1.79604	-1.17433	0.93546	0.27886	-0.702589	-0.0840999	0.213803	-0.280721	0.898312	0.720448	0.756163	-0.0466698	-0.268085	0.359173	0.232266	-0.226447	0.693916	-0.0851425	0.979654	-0.0315857	-2.06887	0.0659363	-0.892358	-4.24269	0.989703	-1.16754	1.76757	1.93334	1.22434	1.12089	0.576311	-0.604593	-1.39598	-0.0988114	-0.33222	-0.16787	-0.139696	-0.622482	1.33088	1.57635	0.0160893
pos_934	-0.246288	-0.311925	-1.30971	-1.01023	-1.31667	-1.68086	0.0409005	-0.854172	0.156309	0.865548	-0.779672	-0.0690282	-1.52819	0.290548	-0.337405	0.0223947	0.207576	0.143668	0.489672	-0.887998	0.0787661	0.479636	-0.46921	-2.35546	-0.502073	-0.0283542	0.383815	-0.173412	-1.05338	-0.519701	-0.518124	-0.42764	-1.38248	-1.17385	-0.921128	-0.0283415	0.137746	-0.306139	0.0521608	0.293612	-0.353472	-0.921809	-0.0560525	0.352378	0.0174004	0.0610494	-0.930996	-0.617635	-0.979543
pos_935	1.50716	1.40783	0.0380259	-0.482484	0.121026	-0.479006	1.2784	1.52209	0.232402	0.636593	0.282151	0.301552	-0.0010366	-0.332541	0.0574188	0.0387988	1.39482	0.74123	0.395613	0.317473	0.75551	1.76698	-0.0931742	-0.186204	0.416225	0.166775	0.643449	0.140345	-0.138724	-0.240687	1.40376	-4.16275	0.764695	-0.00617148	0.477521	1.069	1.07344	1.31418	-0.0782666	1.00804	0.615323	0.246221	1.24791	1.05299	0.637784	1.06034	-0.766362	-0.733489	-0.542374
pos_938	-4.0515	-0.362171	-1.73964	-1.2252	-0.981752	-0.883278	1.08617	0.0531378	-0.50793	-1.555	-1.09385	0.133744	0.377581	0.632713	0.106866	-0.207823	0.683226	-0.7212	-1.03756	-0.313372	0.138455	-0.513181	-0.198896	0.112059	-0.0626449	0.218731	-1.05578	0.103349	-1.10277	1.62629	0.570447	0.795062	-0.29913	0.392943	-1.64332	-1.33996	0.250842	-0.862063	-0.0873134	0.26602	-0.742323	0.757469	-1.54466	0.198582	0.238874	-0.511929	-0.864921	-1.22403	-0.707475
pos_939	1.48129	0.877887	0.795827	-0.269909	-0.0887983	0.138756	-0.697221	-0.11603	2.41469	0.857604	0.685123	0.75359	-0.343761	0.387892	1.69354	1.07838	0.598555	3.65784	0.844964	0.595815	0.843139	0.368896	2.01469	-0.374382	0.558501	0.78879	2.28694	1.13164	-0.769815	-1.0969	-0.595943	0.00433986	0.118179	-0.808559	0.294561	1.23221	1.67312	0.822447	0.226869	-0.0223901	-0.315645	-1.36222	0.0989104	-0.0325633	0.58387	1.02258	-0.443639	-1.18524	0.292704
pos_940	-0.16587	0.112476	-0.484216	0.0220412	-0.364712	2.73132	0.00253798	-0.244168	-0.368947	-0.0726034	1.1188	-0.459645	-1.87683	-1.94087	-0.309533	-0.300505	0.364557	-0.633744	0.0213198	-1.67365	0.145412	0.491821	-1.87362	2.43626	0.00213984	-0.248722	-0.377551	-1.46241	3.01487	2.62986	1.63173	2.74511	0.944622	0.599544	0.776336	0.85163	0.328737	0.554834	-0.410127	-1.1778	0.092581	2.41405	-0.170368	-0.270074	-2.18971	-0.661544	-0.170086	-0.298837	-0.41878
pos_941	-0.609198	-0.613604	-1.43105	-0.0807151	-1.42114	2.5131	0.713556	0.157549	-0.738404	2.54003	-1.66256	1.81874	-0.10408	-0.481935	2.12172	-0.767712	0.231492	-0.0851337	0.52983	-0.646809	-0.253672	-1.16675	-0.593392	0.663569	-0.130037	-0.296932	-1.05215	-0.280392	-0.304067	0.493243	0.753447	-0.0368875	-0.497992	0.739868	-1.1326	-1.36143	1.45533	1.69123	-0.605821	-0.211609	0.63612	1.29263	-0.81731	-1.11636	2.62652	-0.236607	0.00489194	1.84498	-0.397876
pos_943	-0.677304	-0.768615	0.161256	0.789125	-0.71112	0.19623	-0.135525	0.418412	-1.54638	-0.464442	0.246464	0.441762	-1.28213	-0.820464	0.261043	-1.47676	-1.23184	0.642473	0.537077	0.887185	-1.48441	-1.7373	0.305254	-0.994671	0.461074	0.449662	0.870094	1.00336	-0.250907	-1.59155	-1.33001	-0.87715	-0.962738	-0.216332	-1.83264	-1.46965	-0.295197	-1.28746	0.484729	1.00597	-1.30439	-1.60256	0.308914	-1.09952	-0.0729609	-0.54248	-1.40134	-1.04671	-1.24271
pos_947	0.924745	0.230337	0.564284	-1.01873	0.0670297	2.20761	-0.152445	-1.09939	0.254425	-0.526057	0.182987	0.517734	0.529806	0.417746	1.06151	0.751833	0.57901	1.578	1.12467	0.238924	0.0248481	0.247819	0.83347	-0.172406	0.625902	1.02678	1.57657	0.299441	-0.544623	-0.575869	-0.136045	3.27121	0.203861	-0.315191	0.0695375	0.827241	1.5155	0.527396	0.283436	0.1303	-0.172642	-2.15643	0.162482	0.376284	0.453068	1.06262	0.894468	0.825337	0.733111
pos_949	0.95476	0.208582	0.155626	-0.514335	0.403373	1.28745	0.236023	0.0785273	0.662389	-1.08392	0.133153	-1.81906	0.555437	0.703534	-1.11922	0.499722	0.993221	-0.788373	-1.50385	-2.04328	0.989632	1.48864	-0.930918	1.48903	-1.00431	-1.06545	-1.71953	-1.06488	1.16958	1.42432	1.6546	1.32272	0.881895	0.539037	1.28333	0.951946	-1.20528	0.0950852	-1.06692	-1.49049	0.616009	0.501886	-0.991761	-0.825477	-0.763998	-0.455762	1.22879	1.3008	1.52346
pos_950	1.20559	0.384061	0.829033	-1.21784	0.235015	0.327594	1.62436	-1.28913	0.406769	-0.344382	0.276855	0.696011	0.710662	0.631547	1.40497	1.06118	0.744028	2.03674	1.51674	0.137473	0.0452911	0.398219	1.10693	-0.0878483	0.865628	1.43237	2.11244	0.292786	-0.637675	-0.614568	0.0414307	0.339318	0.297679	-0.329492	0.305517	1.09924	2.14526	0.755452	0.452018	0.218785	-0.360565	-2.58492	0.3939	0.611713	0.721304	1.44936	1.23412	1.02401	1.08043
pos_951	1.70606	-0.418931	0.498391	0.80083	0.882284	-0.308201	0.0885086	1.21452	-0.0787862	1.95736	0.0224071	-0.100708	0.360674	0.888304	0.100881	0.441434	0.097824	-0.64552	0.699641	1.03293	1.72758	0.0636487	0.0208401	-0.277351	0.593998	0.169614	0.807509	0.062264	1.31199	-0.0437331	1.00077	0.780188	0.91913	-0.599481	1.00456	0.897252	1.15798	0.757283	-0.175415	0.362492	0.18101	0.350562	1.73623	2.02635	0.989593	1.71411	0.755731	1.43577	0.202551
pos_952	0.801856	-0.450083	0.200002	-0.222543	0.0429921	-0.80433	0.126862	1.94523	-0.0678275	1.96429	1.21766	0.111356	0.820552	0.971722	0.393661	0.0381276	0.165839	-0.139359	0.869223	1.27809	1.44625	-0.637213	0.442635	0.714535	0.09342	0.439222	0.320711	-0.447292	0.210025	-1.40689	0.297859	-1.41155	1.17083	-0.788545	0.287449	0.27087	1.13097	0.803595	-0.34909	0.177606	-0.558054	1.85814	1.71848	1.6103	1.11901	1.69888	0.464769	0.924801	0.146936
pos_953	0.798232	-1.10892	-1.55602	-1.29814	-2.06315	1.57666	1.80339	0.994557	-1.04973	-0.755671	0.586224	-0.83111	1.23662	1.93338	-0.606017	0.988561	1.28536	-0.666327	-0.611239	-1.00449	1.02436	1.63722	-1.11426	0.900281	-0.698129	-0.786695	-0.343621	0.242064	0.41136	1.99114	0.754574	2.67846	0.895227	2.28817	-0.313682	0.971598	-0.59739	0.942494	0.75891	-0.509934	-0.00546123	1.13894	-0.378849	-0.642776	-0.722093	-1.21646	1.22166	0.524704	0.318047
pos_955	1.52323	-0.168848	-0.353394	-1.54827	-0.199733	0.842118	0.68547	-0.818761	0.79351	-0.463775	-0.231741	-1.64719	0.165205	-0.678024	-0.32029	0.466593	1.42869	-0.754015	-0.634054	-0.000223856	1.74822	0.712764	1.19813	1.54977	-0.152422	-0.623886	-1.24396	-0.43275	0.623769	0.258077	1.56483	0.740385	0.593514	0.699794	0.382271	0.909256	-2.12493	0.375469	-0.56356	1.95557	-0.0527673	-0.510786	-1.01135	1.28718	1.2515	1.60123	1.92342	1.44317	0.68737
pos_956	-0.219745	-0.177885	-0.140033	-0.41562	-0.0783085	2.62322	0.58623	0.178357	-0.107149	-0.440553	0.0762327	-0.602367	0.529937	0.374245	-0.27637	0.481323	1.04336	-0.248532	-0.442355	-0.973591	1.13258	1.0924	0.00105486	2.98279	-0.62897	0.0142368	-0.0331129	-0.36677	1.83016	0.909221	1.93213	1.58443	0.16367	0.848946	-0.465679	-0.112942	-0.148056	-0.0551367	-0.819184	0.336319	-0.744127	1.33285	0.228132	0.793563	0.757655	0.710994	0.0151265	0.510316	0.607521
pos_957	-2.17296	-0.764126	-1.54227	-0.785541	-0.149356	0.854669	-0.14588	-0.67459	-0.817088	0.826823	0.21745	-0.592513	-0.273105	-3.91601	0.334954	-0.290033	0.117533	-1.85735	0.379243	0.817138	0.190213	-0.486875	0.377911	0.330787	-0.522092	-0.363292	-0.42907	-0.491096	0.541804	1.42665	-1.53134	1.50866	0.38215	0.386546	-0.312954	-0.280839	-2.6408	0.805919	0.619356	0.839767	0.696902	0.913086	0.287451	-0.228634	0.198235	-0.0969861	0.337013	0.272813	-0.357867
pos_958	-2.43433	-0.772879	-1.41766	-0.498732	0.0664504	0.895227	0.0295195	-0.702925	-0.709996	0.649882	0.211083	-0.508248	-0.337448	-4.13033	0.398834	-0.26112	-0.135719	-1.49789	0.415733	0.817755	0.327739	-0.558616	0.178268	0.282748	-0.657121	-0.2801	-0.311769	-0.231017	0.381503	1.45894	-1.28096	1.44841	0.3437	0.150928	-0.460321	-0.261925	-2.41652	0.615501	0.472901	0.505637	0.715585	0.900655	0.236972	-0.0861378	0.0211919	-0.080357	0.335994	0.361616	-0.334412
pos_959	1.51466	0.846875	0.789031	0.321417	-0.0453763	-2.06674	0.118383	0.368612	0.59235	0.242607	0.946739	0.784672	-0.0835696	1.54621	0.496662	1.29132	-0.750081	1.82252	0.907071	1.29748	0.23186	0.414218	1.52825	-0.996392	0.907292	0.293285	1.79841	0.955443	-0.994535	1.4012	0.283744	-1.76185	0.26355	0.385998	0.6884	0.884612	0.354033	1.03257	0.139062	1.14089	-0.285932	-0.762367	0.482641	0.969802	-0.386197	0.601616	0.0215086	-0.597185	0.799799
pos_961	-1.48834	-0.622909	-0.911782	-0.467798	-0.281065	0.261523	-0.0998503	-1.06316	-0.935174	0.865544	0.00307901	-0.113349	-0.425168	-4.57654	-0.115834	-0.547817	0.432957	-1.70299	0.187448	0.818695	0.113328	-0.691995	-0.00366707	0.152767	0.171461	-0.599352	-0.889456	0.297544	0.269087	0.623622	-1.87994	2.21706	0.219679	-0.0448948	-0.188775	-0.326204	-2.72994	0.917343	0.216918	2.10978	0.775608	0.603678	0.283444	-0.518213	-0.244283	-0.217445	0.630095	0.20853	-0.422401
pos_963	-0.787423	-1.0606	-0.482939	-1.82253	0.06896	-0.0296446	-0.427976	-0.637317	-0.175355	-0.449039	-2.41988	-0.0815415	-1.16158	-2.16808	0.894805	0.181158	0.0943603	-1.54297	-1.52744	0.672159	0.234107	0.203826	-0.729564	-0.417622	-0.619224	-0.732503	-0.601129	-0.391362	1.3659	-0.700982	-0.377013	3.16357	0.321062	1.16094	1.34293	0.307257	-0.316659	1.38247	-0.811629	0.482039	1.23566	1.45802	0.933515	-0.537523	0.341852	0.469137	0.671315	1.08885	-0.141041
pos_965	-1.51632	-0.942906	-1.24961	-0.697395	0.00292766	0.698872	0.0402037	-0.974836	-0.634267	0.783048	0.179781	-0.548141	-0.415274	-5.98202	0.127394	-0.504152	0.0482424	-1.57498	0.2175	0.767051	0.0130206	-0.487836	0.18456	0.162395	0.112081	-0.50357	-0.383197	0.0512721	0.66485	1.15776	-1.26606	1.83775	0.142621	0.134952	-0.374522	-0.180948	-2.1811	0.578256	0.490691	0.8163	0.742302	0.671952	0.371819	-0.178486	-0.137541	-0.14493	0.21761	0.429334	-0.419949
pos_968	-0.22841	-1.45093	1.07069	-0.195273	0.9518	0.117577	-0.344501	1.01789	1.49137	2.5104	-0.458144	0.260524	-0.451123	-1.856	-0.46559	-0.45841	-0.947282	-0.138168	-0.97437	-1.11766	0.107245	-0.271033	-0.52744	-0.119819	0.372057	0.235801	-0.513219	-0.0897736	-0.667605	-1.57912	-0.915332	-0.405253	2.20483	-1.13292	3.17172	1.02593	-0.376937	0.240129	-0.55863	-1.19869	-0.519037	0.94208	-0.729578	-0.0931291	-0.62507	1.20622	-2.25595	0.725121	0.671008
pos_969	2.05778	-0.360333	1.60887	0.791158	0.514764	0.178932	1.06276	-0.255888	-0.0334145	1.49014	-0.773346	0.507645	1.15981	0.335115	-0.426789	0.648958	-0.351738	-0.868486	1.01403	1.01373	0.118641	-0.96391	0.321586	-0.821671	2.53123	1.76033	0.301559	-0.624453	0.401276	0.394699	0.522464	-0.252617	1.59077	-1.16676	2.02255	-0.50794	0.931018	1.22333	0.490759	-0.724735	-0.680909	-0.0234512	0.447019	1.1308	0.915499	1.51042	-2.00615	-0.302741	-0.289782
pos_970	-0.909496	-0.334895	1.13986	-0.187325	-0.0970526	-0.0171164	2.01598	1.7127	1.15936	3.06955	0.032425	0.28482	0.643841	-0.111967	-0.262459	1.21714	0.21716	0.335987	-0.172766	-1.33519	-0.50829	-0.0386653	-1.14756	-1.11246	-0.320389	0.381099	0.0602277	-1.36161	-0.253915	-1.14227	-0.529418	-0.403997	2.55453	-0.353379	3.0751	0.598119	-0.460224	-0.557542	0.485276	-0.525781	-0.455345	0.643402	-0.295895	0.966088	-0.40032	2.00742	-0.913368	-1.47386	-1.06701
pos_971	-1.17032	-2.29421	1.03216	0.805684	1.71375	0.0946636	-0.983416	0.218116	1.43021	-1.59621	0.607844	1.37997	-0.949434	-0.819627	0.515134	-1.14098	-1.00924	0.783211	-0.188182	-0.514322	0.324641	-1.31717	-0.0231572	0.801759	-0.420306	1.23061	0.264353	0.529546	-1.19943	2.05735	-0.0493821	1.14272	-0.77781	1.14971	0.910243	1.29957	-1.69239	-0.547017	1.21332	0.798407	1.41005	0.272266	0.55967	-1.72074	-0.939314	-2.27945	1.72923	1.87499	1.05915
pos_973	-0.947648	-0.465737	-1.32722	-1.33114	-0.970054	0.0216958	-0.493337	-0.174902	-0.297858	0.0446625	-2.68833	0.0918489	-0.748714	-1.06376	0.75757	0.769431	-0.495202	-1.01694	-0.948729	0.354479	-0.198363	0.316229	-0.899563	-3.57689	0.00427684	-0.757137	-0.616785	-0.468832	0.941072	0.712643	-1.67225	2.44299	0.0806223	1.23041	0.521086	0.240144	-0.414286	0.834326	0.22594	0.61298	0.967006	1.28575	0.709382	-0.961131	0.459098	-0.330067	0.448455	0.618332	-0.460476
pos_974	-0.806707	-0.0658359	-0.35797	0.531364	-1.05333	-0.707801	-1.55197	0.289497	2.09979	-1.03978	0.197591	0.47426	0.434197	0.617481	0.230109	0.150097	-1.23239	-0.0644571	-1.05901	0.841084	0.119099	-1.12283	0.374673	0.305064	0.513282	0.217957	0.16831	-0.962726	-0.738678	-1.34643	-0.986092	-0.454686	-1.46025	-0.775445	2.54474	-0.941411	0.374936	-1.25575	1.35963	-0.70414	-1.16813	-1.19267	0.42395	1.72886	0.287292	-0.0223128	-1.14064	-0.954934	1.50017
pos_977	-0.503988	0.488364	0.840737	-0.3068	0.178484	-0.435151	0.984972	0.706266	1.29275	1.0031	0.266335	0.140553	0.885865	1.04871	-0.457962	0.78243	0.984645	0.362826	-0.0330592	-1.1734	0.0565851	0.160193	0.248544	-1.54152	-0.328697	-0.129193	0.365009	-0.171361	-2.36576	0.20492	-0.734891	-2.02186	1.68314	-0.632091	1.4057	0.783071	1.14954	0.584697	0.329167	-2.32394	-2.88582	0.652582	-0.16234	0.369952	-0.327829	0.611602	-0.0426744	0.671945	-0.0500079
pos_978	-1.50609	0.974668	0.0780299	-1.77083	-0.0469229	-0.129865	-0.191419	1.54512	0.898702	2.95605	0.761989	-0.582067	0.234796	-0.00165801	-0.430929	0.18873	0.101579	-0.757355	0.587019	-0.0109963	-0.553945	-1.85641	-2.093	-0.347866	-0.117127	-0.369702	-0.574104	-1.67899	-1.43071	-2.10419	-0.488837	-1.116	2.40558	-1.47145	2.12448	1.18746	-0.203622	0.855842	0.924449	-1.39243	0.488186	2.09007	-0.216121	1.3214	-0.367561	1.84015	0.149032	0.969291	-1.05518
pos_979	-0.259286	0.553542	0.855649	-0.507189	0.151838	-0.647162	1.09196	0.341616	1.25913	1.03438	0.631134	-0.0519192	0.789361	0.968361	-0.142977	0.717532	0.878669	0.216637	-0.0110611	-1.13717	0.0551175	0.57448	0.230167	-2.36227	-0.53094	-0.38384	0.480875	-0.350358	-3.26516	0.0185442	-0.665008	-2.89212	1.66164	-1.37582	1.28968	0.791585	1.09193	0.623395	0.644263	-1.12735	-1.8923	0.592359	-0.284549	0.182288	0.0520938	0.454737	-0.0658107	0.708861	-0.0833854
pos_980	-0.300316	0.50106	0.753463	-0.263018	0.123589	-0.720248	1.15399	0.632018	1.31375	1.10259	0.651149	-0.0422763	0.799952	1.09759	-0.212023	0.632308	0.983871	0.213776	-0.291778	-1.45748	-0.152307	0.505436	0.231916	-1.89023	-0.800468	-0.320229	0.494587	-0.651621	-2.61086	0.0483463	-0.916004	-3.5177	1.67837	-1.76268	0.487769	0.781714	1.13748	0.711775	0.711242	-1.44684	-1.7112	0.53839	-0.485705	0.535735	-0.0943346	0.485709	-0.25541	0.757959	-0.121498
pos_982	0.128852	-0.197611	-0.228128	-1.19288	-0.189206	2.1461	-0.676271	-0.74724	-0.998406	-0.288645	-0.723284	-1.35929	0.481887	0.867689	-0.626665	-0.279308	-0.463764	-1.41124	-1.23699	-0.222276	-0.0540246	0.158029	0.145276	1.44541	-0.0808576	-1.10993	-3.20328	-1.827	2.44564	0.953068	0.995356	1.68946	0.497455	1.11447	-0.467362	-0.78207	-0.2263	-0.801005	-1.6807	-0.071866	-0.960648	0.944512	-1.74202	0.11202	0.261022	-0.506065	0.121469	0.176851	0.147978
pos_984	-0.941191	-0.247586	0.797842	-0.359253	0.0396654	-0.327187	0.861035	2.12662	-0.422781	3.41733	-0.35241	-0.524239	1.16943	0.356952	-1.23599	0.800387	-0.780452	-0.964056	0.508431	-0.481306	-0.474649	-0.825689	-0.646003	-1.45709	0.832371	-0.0869745	-0.840489	-0.776487	-0.726759	-0.211336	-0.992452	-1.37091	2.74029	-0.220732	2.651	-0.31368	0.126761	-0.257363	-0.700453	-0.481471	-1.37743	0.319122	-0.551457	1.73017	0.00215498	2.46281	-0.845263	-0.491438	-0.909502
pos_985	-0.642771	0.266932	0.871114	-0.665041	0.0194246	-1.14906	1.07978	0.584527	1.47184	1.12308	0.582032	-0.253995	0.773758	1.14241	-0.642626	0.455251	1.10582	-0.0988765	-0.11332	-0.898801	-0.484152	0.691341	-0.14985	-2.15417	-0.188185	-0.635073	0.555047	-0.410982	-3.07992	-0.188044	-1.35588	-3.29713	1.63668	-1.65104	1.35155	0.972154	1.09756	0.734671	0.406349	-1.1535	-1.97075	0.545935	-0.589248	0.366692	-0.434154	0.389198	-0.534121	0.792183	-0.513796
pos_986	0.200346	-0.609973	1.40007	0.247053	1.83985	-0.715525	-0.440976	0.224967	2.60684	-1.12803	0.27927	0.858771	-1.37937	-1.43391	0.375317	-0.0671045	-0.311744	0.708691	-0.109564	-0.77774	-0.0189335	-0.386811	0.100669	-0.870814	0.691337	0.872018	0.561912	-0.166158	-2.13915	0.773964	-1.87547	-4.54102	0.433656	-0.472661	2.28079	0.585537	0.138595	-0.163181	0.996275	-0.11632	-0.225087	0.689417	0.137386	0.149758	-0.351746	-0.306526	0.332224	1.44558	0.356827
pos_987	-1.2094	-0.844409	1.65148	0.549576	0.55767	-1.02474	-0.683081	0.127658	2.04599	-1.49762	0.397432	0.767668	-1.4511	-1.73348	0.23845	-0.341436	-0.217556	0.470347	0.0684945	-1.32803	-0.91785	-0.575774	-0.174836	-0.539722	0.211256	1.24768	1.0845	0.232906	-4.33316	0.544975	-1.45241	-1.21626	0.609614	-0.525038	2.13148	0.623932	0.0892731	-0.359756	1.03916	-0.0456075	-0.451918	0.761513	-0.246898	-0.211733	-0.388407	-0.842569	0.199882	1.6651	0.584846
pos_988	-0.917563	0.55663	1.33559	-0.973214	-0.109971	0.319399	0.49924	0.842937	-0.159566	1.99468	0.206218	-0.00550421	0.911933	0.68297	-1.61622	0.845891	-0.723945	-0.443774	0.515921	-0.444817	-0.951426	-0.963289	-0.664066	-0.602982	0.516829	1.18968	-0.601562	-1.60255	-1.2169	-0.831484	-0.808141	-1.53125	2.71984	-1.08468	2.17701	1.06232	1.12243	0.290736	-0.169999	-1.3302	-1.92429	1.97416	-0.620515	0.923869	-0.195607	1.71413	-0.950245	0.490418	0.759115
pos_990	2.39495	-0.391768	1.87661	0.727282	0.743736	-0.6149	1.17635	-0.656647	0.237717	1.813	-1.30372	0.272618	1.13089	0.850255	-1.57637	0.769875	-0.387582	-1.80572	0.822274	1.17495	0.39932	-1.31647	0.330627	-1.27883	1.89421	1.5583	-0.663636	-0.779424	-0.857017	-1.01997	-1.20594	-1.94785	0.765305	-0.302265	0.463532	-0.639414	1.24991	1.18126	-0.0359853	-0.114159	-0.275252	-0.382323	0.516926	1.53483	1.31667	2.03661	-1.49578	0.385256	-0.456068
pos_991	-1.11933	0.517672	1.45668	-0.732124	-0.140359	0.404339	0.560726	0.772188	-0.0932629	1.99538	0.161934	0.0424697	0.79661	0.650154	-1.41682	0.835781	-0.346501	-0.308096	0.39111	-0.280253	-0.671823	-0.791154	-0.568566	-0.479192	0.303443	-0.803415	-0.595075	-1.56635	-0.77896	-0.640258	-0.491489	-3.97791	3.04525	-1.8666	2.53677	0.882471	1.03561	0.204003	-0.107966	-1.08563	-1.68743	1.97178	-0.474277	0.859115	-0.0425617	1.09434	-0.744312	0.34991	0.830421
pos_992	1.37846	0.441014	1.39024	1.36921	1.78827	-0.802219	0.446043	1.33467	0.28237	0.897021	1.5969	1.55621	0.240336	-0.262943	0.672661	0.585701	0.358135	1.39022	2.2272	1.86009	0.130447	-0.8293	1.53238	-0.340862	1.52029	0.682087	1.5328	1.77644	0.189109	-0.81127	-0.704908	-0.675158	-0.296327	-0.468538	-0.108965	0.333701	0.465172	0.814937	1.30602	1.74791	-0.130162	-0.411002	1.18265	0.845003	0.667241	1.03366	0.170156	-0.257935	0.751122
pos_993	-0.24434	0.482389	0.592803	0.057795	0.364681	-2.30752	1.13248	0.51607	1.39821	-0.0403801	0.108059	0.244298	0.302602	0.335649	-0.181851	0.829539	-0.0747978	0.0517095	0.390567	-0.230826	-0.642647	-0.343697	0.491439	-1.3687	0.541858	0.0069136	0.525209	-0.366561	-1.85813	-1.16063	-1.16165	-4.04489	1.53159	-4.4984	1.23407	0.449494	1.13398	0.0777622	0.881337	-0.700569	-1.95506	0.503886	0.0840933	1.17494	0.597916	0.376005	-0.290056	0.304546	-0.0325249
pos_994	-0.280556	0.525211	0.521439	-0.118083	0.0154126	-1.93392	0.996672	0.300211	2.24273	-0.55067	0.160721	0.285897	0.240702	0.606682	-0.603395	1.1616	-0.085726	0.508412	-0.152027	0.0306637	-0.55627	-0.230444	0.625365	-1.49224	0.673156	0.1329	0.590614	-0.460831	-2.81836	-1.29095	-1.33474	-3.75955	1.52045	-1.115	2.04519	0.635252	0.650189	0.444322	0.494433	-1.61024	-2.47067	0.476541	0.160645	1.46166	0.5884	0.437944	0.219256	0.834298	0.169085
pos_995	0.595143	-0.436618	0.570572	0.13521	0.489466	-1.45888	-0.100553	-0.0466955	0.845857	0.504655	-0.462417	0.428715	-0.454224	0.41009	1.10155	0.890632	1.19912	2.50232	0.362679	0.579705	0.559987	0.258015	0.491132	0.604273	0.600306	1.28526	-2.05598	0.227513	-1.74979	-0.745811	-0.618445	1.21367	0.851409	-0.345761	0.512765	0.247618	1.64618	0.313455	0.941174	0.287704	0.478606	-1.23461	0.767451	0.637957	0.46382	0.926193	1.56682	1.64106	0.781851
pos_999	0.275018	0.267101	-0.309903	-0.165034	0.0259957	0.961978	-2.58245	-1.05065	1.16506	-0.690193	0.307698	2.84841	-0.455815	0.412198	0.26422	-0.744306	0.914315	0.905236	-0.54115	-0.583946	0.647417	1.52601	-0.492138	0.622913	0.197916	0.0164605	0.145083	-0.420492	0.655878	0.119206	0.561247	-0.353035	-0.683615	-1.39564	0.115645	0.698934	-0.079689	-0.729559	0.171996	-1.41654	0.0557141	-0.998937	-0.948812	-0.0126386	-0.81167	1.00155	-0.485737	0.346362	0.961394
pos_1000	-1.30984	-1.63046	-1.39896	-0.39688	-0.798877	-0.439193	-0.973096	-0.701638	-0.935551	-0.935029	-1.05088	-0.983147	-1.30634	-0.841614	-0.701662	-1.40376	-0.957486	-1.24049	-0.792103	-0.742244	-0.914516	-0.573116	-1.30751	-0.805367	-1.21722	-0.796351	-1.05725	-0.815679	-0.531772	0.661535	-0.600092	-0.138394	-1.04847	0.130144	-0.987862	-1.10758	-1.27557	-1.1205	-1.05378	-0.525162	-0.50021	-0.114331	-1.13013	-1.14599	-0.392763	-1.05797	-0.650498	-1.03403	-1.3045
pos_1001	0.823517	0.179515	0.237099	-1.51737	0.166388	1.87955	0.0437215	0.486266	0.843649	-0.322844	-0.236714	-0.50765	-0.930048	-0.202126	0.0307037	0.350883	0.329644	0.944086	-0.939694	-1.31193	0.678653	0.955263	-1.01867	2.54016	-1.59299	0.223602	0.520122	-1.59595	0.680093	1.28899	2.1277	1.63796	-0.0546593	1.14111	1.37213	1.12332	-0.126839	-0.0406667	-1.43235	-0.11967	0.545174	0.902824	-0.859555	0.792238	-0.311845	0.334878	1.46076	1.84012	1.42972
pos_1002	1.48864	0.553763	1.05126	1.66624	1.83185	-0.284715	-0.157875	1.41701	0.369841	0.743257	1.47537	1.48366	-0.0656428	-0.441865	0.420943	0.355206	-0.280612	1.49049	1.71288	1.6211	-0.237902	-1.52669	1.48606	-0.180261	1.53155	0.818856	1.62369	1.84531	0.352203	-0.777156	-0.539833	0.185103	-0.098443	-0.527306	-0.0493046	0.385087	0.30961	0.690793	1.47391	1.84338	-0.0279177	0.0480211	1.25478	1.01451	0.602186	1.22877	-0.16515	-0.158243	0.696418
pos_1003	1.59597	1.3677	0.989801	1.19498	1.0924	-0.109536	0.739137	1.07651	0.467148	0.85075	1.25054	1.40168	1.01784	0.419439	0.454984	1.20391	0.398564	1.32845	1.54454	1.79233	0.231684	-0.751792	1.75138	-0.0504734	1.52716	0.75761	1.83278	1.64657	0.16723	-0.889729	-0.371424	-0.176824	0.307232	-1.21745	-0.454891	0.640342	0.832796	1.16076	1.50467	1.24826	0.49523	-0.290495	1.57732	1.15067	0.392267	0.982246	-0.12938	-0.375403	0.485322
pos_1005	-0.106221	-0.619988	-0.440929	0.159218	-0.299262	0.423374	0.136098	-0.156362	0.213265	0.0470209	-0.276277	-0.499746	0.0324387	3.61653	-0.233849	2.79814	-1.93257	-0.706133	0.842524	-1.83113	3.38168	0.716124	-0.605452	-0.136049	0.135626	-1.96243	0.369678	0.22648	-1.28839	1.06985	0.215516	1.46264	0.23194	0.843826	-0.214421	0.402576	0.702861	0.29431	-0.3531	0.787889	0.848332	-1.88074	0.0190689	-2.05534	-0.201917	-0.5632	-0.0685408	-1.57055	-0.363357
pos_1006	0.408946	-0.560252	-0.398665	0.609971	-0.27082	0.381304	1.05615	-0.141864	-0.275351	0.00315985	-0.250079	-0.410893	0.0285143	3.03896	-0.211791	2.68749	1.0859	-0.558628	0.759555	-1.72812	3.12308	0.645489	-0.50862	-0.123534	0.121633	-0.146736	0.332847	-1.50214	-1.23834	0.964703	0.193728	-0.90395	-0.329491	0.76073	-0.934511	0.362536	-0.0602452	0.264834	-0.319406	0.710251	0.764797	-1.77289	0.0164489	-1.93045	-0.0734677	0.470329	-0.0626122	-1.49297	-0.795709
pos_1007	1.10658	0.476538	1.07246	1.96288	2.17429	-0.22079	-0.317159	1.38566	0.268534	0.638117	1.4404	1.53203	-0.539056	-1.06439	0.130495	0.0653935	-0.472582	1.04709	1.76759	1.4794	-0.202762	-1.6613	1.41891	-0.148137	1.0381	0.809477	1.51239	1.62024	0.489054	-0.447152	-0.592856	0.266703	-0.496579	-1.09614	-0.29103	0.29301	0.193483	0.434507	1.48625	1.9747	-0.629266	0.372584	0.831159	0.918559	0.782887	0.767817	-0.259726	-0.681717	0.7929
pos_1008	1.57356	1.39952	0.607017	0.258736	0.488835	0.148794	1.2337	1.53068	0.203213	0.707156	0.229654	0.559676	0.0321409	-2.57432	0.0822864	0.0295193	1.41194	0.64983	-0.0803965	-0.0177843	0.817847	1.86228	0.126095	-0.224525	0.0538404	0.0300105	0.464694	-0.245852	-0.0724802	-2.86971	1.87593	0.0941766	0.411164	0.272846	1.10165	1.05825	1.15671	1.26712	-0.127869	0.571137	0.391538	-0.234076	0.839308	0.676397	-0.0407686	0.813276	-0.836886	-0.639372	-0.498832
pos_1012	0.519029	2.36508	-0.90045	-0.297329	-2.16939	-0.33611	-0.320564	-0.614472	-2.41993	0.17009	-0.214871	0.169044	0.0953746	0.50314	0.247682	-0.109709	0.23267	0.145566	-0.298188	-0.195459	1.68302	0.262336	-0.107079	0.486733	-0.321038	0.258079	-2.20772	1.67542	-0.549149	1.55186	-0.760864	-1.38443	0.206311	0.30229	-0.225617	-0.572877	-0.502442	-0.681679	0.012171	0.875126	0.179333	-2.3521	-0.526553	-0.645336	0.412364	0.361712	-0.526217	-0.679602	0.301463
pos_1013	-0.929873	-0.827697	-0.205711	0.471426	-0.328512	0.66566	-0.333043	0.565798	-1.21503	-0.647258	0.105656	0.323546	-1.45364	-1.52885	0.858131	-2.12117	-0.936441	1.32037	0.356513	0.251362	-1.7613	-1.41167	0.271956	-1.02886	0.514557	0.920758	1.17834	0.914548	0.0716982	-1.45475	-1.02165	-0.724421	-1.02171	-0.281997	-1.55183	-1.34024	-0.573868	-1.46062	0.47673	0.527567	-0.689117	-1.36506	0.0726268	-1.17273	-0.686017	-0.855033	-1.43783	-1.47985	-0.777538
pos_1014	1.42496	1.2416	0.423949	0.0497283	0.747487	0.301247	1.03566	1.15358	0.33197	0.736649	0.293762	0.686594	0.338213	-2.09397	0.623652	0.521035	1.56865	0.808902	0.210648	0.0242766	1.13466	1.81919	0.280238	-0.0794219	-0.460336	0.318172	0.493712	0.211048	-0.184249	0.463089	-0.310056	0.29158	0.369818	-0.389201	0.71419	1.02523	-0.753567	1.11641	0.0134952	0.40896	0.0767701	-0.139988	0.701338	-1.95981	0.243779	0.625779	-0.17223	-0.472324	-0.595062
pos_1016	1.61681	1.30261	0.528466	0.096779	0.525927	0.11812	1.30479	1.71382	0.314979	0.916433	0.163247	0.718434	0.0133697	0.351023	0.155488	0.079489	1.41916	0.36921	-0.0789199	-0.0133645	0.936749	1.75103	-0.109425	-0.247622	0.0308043	0.00846149	0.46643	-0.176642	-0.164694	0.356813	1.70145	-1.01116	0.823581	0.231462	1.00386	1.00712	1.13897	1.17873	-0.131085	0.650924	0.678312	0.00514008	0.787033	0.850696	-0.00325703	0.708651	-1.13003	-1.20371	-0.5023
pos_1018	-0.348514	-0.110229	0.340526	1.32649	1.00567	-0.40952	0.513158	1.05058	0.401938	1.82371	1.26055	1.08896	1.52205	0.289256	0.373591	0.905543	0.520387	1.45627	1.72469	1.73305	0.565339	0.444274	0.813267	-0.157522	1.21517	0.904143	1.79525	0.915992	-0.531515	-0.889711	-0.494597	-2.01957	0.178471	-0.517841	0.283858	1.27867	1.10019	1.63257	0.652775	1.16294	0.0373575	-0.90789	1.97015	1.14207	1.74594	-0.319329	-0.370176	-0.414229	-2.04644
pos_1019	-0.707751	0.678508	-0.730234	0.156261	-0.54991	0.0143106	1.0151	-0.685155	-1.14912	-0.893972	0.321061	0.147658	0.151067	-4.81574	0.523901	-1.17555	-0.339668	-1.01789	1.2883	0.167385	0.709725	-0.629622	-1.62795	-0.00473558	-1.10201	0.0547007	-1.39622	1.2473	0.442949	0.423181	-0.905803	1.31375	-0.869592	-0.277209	-0.442422	-0.716817	-0.90598	-0.810033	-0.403763	-0.0621089	0.866121	0.845727	0.182578	-0.287929	-0.0423885	0.535772	-0.492348	-0.616929	0.278358
pos_1020	1.04213	2.40678	1.06134	0.446352	1.23522	-0.905739	0.348517	0.764577	-1.4482	0.011869	1.27829	2.36345	0.56372	-1.6029	-0.240819	2.09377	0.0103978	1.05625	1.81217	1.23066	0.889245	-1.3253	1.48033	-1.17995	0.348152	0.251099	1.7837	1.31428	0.662454	-1.55134	-0.225508	-0.649859	0.933245	-0.974122	-0.55862	0.30412	0.558949	0.866709	1.46314	0.585888	0.264794	0.0995032	1.23818	1.44081	1.08407	0.767025	-0.0446008	-0.162857	1.41926
pos_1021	1.66569	0.480922	0.13648	-1.97817	-0.372387	1.00396	1.26497	0.635135	-0.378384	0.68389	-0.395911	0.729599	1.00366	-2.52651	-0.294252	1.14543	-0.0120009	-0.804322	0.0691947	0.296348	0.76915	0.222278	-0.173992	-1.87445	0.96431	-0.313191	-0.390568	0.873816	0.494158	0.644806	-0.238211	-1.05721	0.786369	-1.55713	-0.608237	-1.81579	-0.292677	0.361068	-0.541746	0.87523	-2.16914	-2.20739	0.626065	-0.238378	-0.310179	0.292175	0.0406926	0.339101	1.23185
pos_1025	-2.06876	0.413225	-1.10421	-1.70935	-1.05003	-0.365986	-0.983773	-0.0495697	-0.294369	-0.210838	-2.38862	0.207492	-0.550876	-1.58982	0.831322	0.492676	-0.04156	-1.1195	-0.837648	-0.197489	0.24429	0.0028791	-1.20664	-2.14589	-0.286455	-0.527106	-0.411282	-0.329749	0.850211	0.55641	-2.41601	2.51828	0.0316459	1.37537	1.03691	0.100523	-0.402775	-0.067343	0.389671	0.531593	1.36344	1.34969	1.06112	-1.01537	0.02056	-0.123352	0.520544	-0.118512	-0.23233
pos_1026	0.0180979	-0.32852	-0.539369	-1.09825	-1.10453	-0.823697	0.142457	-1.30135	-1.25982	0.0869696	-0.042721	0.12355	0.0778861	2.56621	-1.28628	-1.46517	-1.25006	-0.327399	-1.10915	-1.18687	-0.204797	-1.16102	0.0295074	-1.04415	0.142163	-0.0430834	-0.138216	-1.03089	-0.848793	2.51097	1.99487	-0.617976	0.153154	-0.878676	-0.586859	-0.0139375	1.87487	-0.081378	-1.22378	-0.820722	0.26373	0.453228	0.141254	2.14194	-0.0415126	0.289523	0.0149845	-1.02456	-0.491049
pos_1027	0.533779	2.51682	-1.28247	-0.0880389	-0.160335	0.21464	0.186758	-0.86887	-1.19094	-0.178035	-0.287508	0.640282	0.175579	-1.31374	0.184966	-2.00519	0.68078	-0.336408	-0.437048	0.0268973	-1.77294	-0.112764	-0.0322762	0.665835	0.766353	0.105812	-0.223679	1.22376	0.0641068	-1.09515	-1.62086	2.02295	-0.185039	0.912517	-1.203	-0.806404	-2.3591	0.213125	-0.43015	1.92211	0.330804	0.497699	0.339875	-1.9335	-0.539379	-0.320333	0.682466	-0.558275	-1.26739
pos_1029	-0.530531	-0.485811	-0.70301	-0.764026	-0.27878	-0.4316	-0.810732	-0.60566	0.256015	-0.460506	-1.00881	0.0314719	-1.56115	-3.3275	0.824551	0.590779	-0.30698	-1.75596	-1.45016	0.0980115	-0.216119	0.18941	-1.70712	-1.78717	-0.539848	-1.00932	0.0125058	-0.787113	1.38446	0.0122739	-0.382112	2.6123	-0.116562	1.05209	1.35756	0.879772	0.241664	1.25145	0.217389	0.620035	1.06115	1.39256	1.04199	-1.75463	-0.27602	0.200356	0.676976	1.43915	0.030621
pos_1030	0.156092	-1.85415	-0.315137	-0.293395	-0.0318093	-0.339841	0.301693	-0.534692	0.754782	0.384973	-1.30194	-1.5089	-1.0689	-0.183472	-0.402105	-0.691605	-0.999153	-1.15714	-0.917339	-0.0767044	1.04754	1.19533	-1.0455	-1.27169	1.46876	-0.607789	1.50455	1.08198	0.323146	0.179722	0.0514277	1.2754	0.0554695	0.0462087	-0.0875063	-0.623406	-0.243831	-1.48248	-0.287102	-2.30917	-0.709814	-1.01795	0.160838	1.73011	0.691482	1.45383	-1.19044	-2.70302	0.097618
pos_1032	-0.262959	-0.174052	1.44344	-1.56353	1.08985	0.596628	0.172926	0.379154	1.59044	0.929513	0.451349	0.473252	-0.438262	-0.0387063	-0.52158	0.187603	0.204794	0.104742	0.080575	-0.667395	-0.342052	-0.352815	-0.552727	-0.0399288	-0.0163968	0.0503055	-0.231971	-2.04284	-2.31038	0.471927	0.197306	-0.799417	1.96946	-0.048432	2.76849	1.04842	-0.647976	0.344421	0.466901	-0.952271	-0.893501	1.4845	-0.292885	0.724497	-0.236648	0.574928	0.0677609	0.947838	0.965387
pos_1033	-1.32552	-0.764323	1.00586	1.1467	1.65241	-1.1431	-1.12778	-0.392218	1.08965	-1.21601	-0.0516015	1.1942	-1.23045	-0.48097	0.472046	-0.758231	-1.17306	0.97512	-0.293247	-0.432664	-0.384425	-0.553279	0.342276	0.690687	0.404454	1.32658	0.45557	0.504714	-1.35307	2.47363	0.596107	0.941697	-1.66566	1.59221	0.818459	1.17759	-0.16341	-0.335702	1.21108	0.330284	1.48088	0.231696	0.189514	-0.265874	-0.829767	-1.82042	1.47279	1.67544	1.37081
pos_1034	-0.524337	-0.409371	1.45629	-1.42693	0.240337	1.1158	2.34104	1.09769	0.216349	2.44853	-0.524714	-0.574322	0.691996	0.45747	-1.2231	1.33976	0.147712	-0.644911	-0.736312	-1.32966	0.187385	0.495177	-0.133276	0.536189	-0.0554098	-0.730596	-0.693419	-1.278	0.131373	0.478228	0.322328	-0.0918505	2.39244	-0.770019	3.63604	0.137236	1.09853	-0.62313	-0.971542	-0.823692	-0.605822	1.56394	-1.36658	0.822992	-0.503031	1.66687	-0.787373	-0.694694	0.0382089
pos_1035	-0.349298	-0.402564	0.937358	-0.40196	-0.195211	0.0476902	2.04359	1.66631	1.10193	2.93857	0.373215	0.330675	0.756267	0.356831	-1.20308	1.37385	-0.737538	-1.63476	0.0128503	-0.963965	-0.115344	-1.06802	-0.518948	-1.15932	-0.339679	-0.0360429	0.0533056	-1.04865	-0.979262	-0.822567	-0.306612	-1.78167	2.49867	-0.34919	3.01456	-0.609488	-0.284904	0.11662	-0.591689	-0.598076	-0.556135	1.03041	-0.127502	1.20749	-0.0425389	1.96398	-1.06534	-0.302557	-0.475846
pos_1036	0.361541	-0.785387	-0.921033	-0.262859	-0.433651	-0.30518	0.0438018	-0.608951	0.616453	0.513699	-0.787266	-0.321503	-0.401897	0.759971	-2.4587	-0.904869	-2.39494	0.0197426	-0.263797	-0.151691	1.1066	0.679908	-1.05466	-0.586675	1.35509	-0.71132	-0.0320516	0.378492	-0.302095	0.168234	0.366468	1.16659	0.0924151	0.487939	-0.0465238	-0.231542	-0.154678	-0.682293	-0.824712	-1.63906	-2.30299	0.590937	0.403481	1.77083	-0.0445202	1.32917	-0.609087	-0.680026	-0.474164
pos_1037	0.226755	-0.648068	-1.18937	-0.339578	-0.930772	-0.332608	-0.51949	-0.560731	-0.812324	-0.168385	-0.378259	-0.634029	-0.685401	2.5883	-0.829148	-0.536688	-0.0828642	-0.732867	-0.554293	-0.386278	-1.28749	-0.187485	-0.560588	-0.704895	0.369265	-0.387342	-0.637526	0.554359	-0.118477	2.59999	2.00008	1.26493	-0.388565	0.520154	-0.752816	-0.649462	1.8252	-0.918288	-0.432095	0.429381	-0.0124208	-0.693877	-0.426207	2.04682	-0.599127	-0.903576	-0.172879	-0.820263	-0.877571
pos_1039	-0.873912	0.248527	1.21868	-0.81915	0.0826308	-1.23037	1.19253	0.766917	1.71733	1.34201	0.74951	-0.189909	0.738934	1.45735	-0.723034	0.54136	1.00253	-0.236552	-0.357925	-0.959282	-0.556475	0.405684	-0.118057	-1.86149	-0.369171	-0.785614	0.512461	-0.653555	-2.7017	-0.0212835	-1.10303	-3.33692	2.10374	-1.58202	1.68889	0.887918	1.5314	0.786283	0.593967	-1.78388	-1.50482	0.464579	-0.863573	0.444648	-0.441448	0.200907	-0.673935	0.910169	-0.474795
pos_1040	-1.30713	-1.05083	1.5889	0.643592	1.02491	-0.970292	-0.774969	0.175825	1.98466	-2.09988	0.150806	0.91802	-1.56856	-1.44729	0.40644	-0.716639	-0.607688	0.77161	0.160545	-1.08157	-0.987188	-0.626218	-0.302399	-0.747404	-0.0600139	1.11555	0.867052	-0.00185943	-3.40536	1.2674	-1.23225	-2.32439	0.318182	-0.712083	2.05103	0.929593	0.409991	-0.105513	1.21976	-0.420896	-0.729197	0.895022	-0.27314	0.0452957	-0.837634	-0.849392	0.223615	1.54562	0.452626
pos_1041	-0.962535	0.628242	1.36809	-0.818404	0.0427215	0.021193	0.538591	0.796586	-0.456446	1.97597	0.281334	0.177812	0.887902	0.785761	-1.64519	0.856031	-0.814032	-0.37997	0.5881	-0.261343	-0.885396	-1.25069	-0.560679	-1.01979	0.507891	-0.66649	-0.520646	-1.45488	-1.43619	-1.42376	-1.49034	-2.87184	2.60509	-1.10233	2.15494	1.05019	1.1555	-0.00116457	-0.0903158	-1.22124	-2.16096	1.99128	-0.373645	1.05417	-0.0785008	1.1316	-0.60005	0.278949	0.765289
pos_1042	-1.10355	-1.55888	1.396	-0.720564	-1.40783	-0.858666	-0.975113	-0.395002	2.71822	2.5557	0.310031	1.50636	0.786344	0.287611	1.86653	-0.888098	-0.977593	-1.59233	-0.993934	-0.838325	-0.514438	-0.961028	-1.54698	-0.491657	-0.940576	2.14696	-0.672587	1.3021	-2.1691	1.01761	0.67201	0.145287	-0.776374	-0.0289405	0.571966	0.267938	0.19063	-1.23422	-1.07054	0.440143	0.58741	0.471404	-0.364728	0.244793	-0.185103	1.82772	-1.1796	1.19577	-1.8073
pos_1043	0.110233	-0.0361205	1.17638	0.848251	-0.194325	0.026212	-1.88397	-0.667375	0.642337	-2.22231	1.03084	0.426329	-0.474015	-0.295457	1.40462	-0.213823	-0.113274	1.8917	-1.01528	1.00867	-0.487747	0.438663	1.25087	1.75249	1.71802	1.44656	2.54876	1.60654	-1.18968	-0.123701	-0.0687195	-2.89487	-0.403563	-0.62538	0.984232	-0.35765	0.586573	1.02452	0.881272	1.99199	1.24991	-0.386321	1.98815	0.0095268	0.998163	1.41619	-0.103337	-0.716135	1.73564
[truncated: 1,907 more rows]
[truncated: 3 more columns]

## Sheet: 4d
	CC_AV816	CC_AV863	CC_AV864	CC_AV865	CC_AV866	CC_AV580	CC_AV608	CC_AV609	CC_AV610	CC_AV611	CC_AV802	CC_AV572	CC_AV586	CC_AV589	CC_AV590	CC_AV591	CC_AV598	CC_AV583	CC_AV584	CC_AV587	CC_AV588	CC_AV596	CC_AV597	CC_AV567	CC_AV570	CC_AV579	CC_AV803	CC_AV814	CC_AV521	CC_AV527	CC_AV541	CC_AV542	CC_AV543	CC_AV571	CC_AV817	CC_AV967	CC_AV968	CC_AV971	CC_AV972	CC_AV974	CC_AV996	CC_AV604	CC_AV770	CC_AV782	CC_AV791	CC_AV794	CC_AV833	CC_AV555	CC_AV612
[truncated: 60 more rows]
[truncated: 3 more columns]

[truncated: 1 more sheets: supporting info Metabolite info]
