# Supplementary material for: ATF6 activation alters colonic lipid metabolism causing tumour-associated microbial adaptation
Source: Nat Metab. 2025 Sep 1;7(9):1830–50. doi: 10.1038/s42255-025-01350-6 (PMC12460170; doi:10.1038/s42255-025-01350-6)
Supplement: Supplementary file 12 — Statistical source data. [file 42255_2025_1350_MOESM12_ESM.xlsx]

## Sheet: 5a and b
Original_ID	Progression.free.survival..PFS.	Overall.survival..OS.	C20.3_Dihomo.linolenicacid_C20.3_Meadacid_305.2480803_6.10	C22.4_Docosatetraenoicacid_C22.4_Adrenicacid_331.2637304_6.15	C22.5_Docosapentanoicacid_C22.5_Ozubondoacid_C22.5_Sardineacid_329.2480803_6.02	C22.6_Docosahexaenoicacid_C22.6_Cervonicacid_327.2324303_5.95	C24.5_Tetracosapentaenoicacid_357.2793805_6.27	C24.6_Herringacid_355.2637304_6.1	C20.3_Hydroxy.Dihomo.linolenicacid_C20.3_Hydroxy.Meadacid_321.24302_5.82	C20.2_Hydroxy.Eicosadienoidacid_323.2586701_5.60	C20.4_Hydroxy.Arachidonicacid_C20.4_Hydroxy.Eicosatetraenoicacid_319.2273699_5.43
10188	0	0	9.58734e+07	1.72796e+07	1.42319e+07	2.27735e+07	2.62996e+06	752897	659907	0	176104
101	0	3	2.24038e+07	3.00591e+06	3.06884e+06	1.32383e+07	363920	348543	351395	0	255992
103	48	107	7.41235e+07	1.38014e+07	8.94319e+06	1.88443e+07	1.5664e+06	777494	135508	157633	1041933
10488	0	0	5.21483e+07	2.0422e+07	1.02513e+07	1.71683e+07	2.39705e+06	707586	220612	0	126123
104	57	107	1.76406e+07	5.34729e+06	3.3314e+06	7.34535e+06	758130	200357	153472	0	355258
10568	0	0	1.29001e+08	2.05151e+07	1.72758e+07	2.19043e+07	8.84056e+06	1.27454e+06	1.49705e+06	266480	250811
105	0	23	9.70023e+07	1.68351e+07	7.25096e+06	1.84905e+07	4.59472e+06	1.3625e+06	360390	0	1426841
10608	0	0	1.10061e+08	2.15702e+07	1.6173e+07	1.26403e+07	8.64077e+06	1.98287e+06	1.73006e+06	380774	1081202
106	0	23	4.44746e+07	1.02548e+07	5.27465e+06	2.05232e+07	2.43049e+06	486365	0	0	200358
1079	0	0	6.99187e+07	1.62631e+07	9.84805e+06	1.94524e+07	1.80002e+06	1.32443e+06	413830	376680	889442
108	33	33	2.72906e+07	5.51996e+06	5.11646e+06	1.85716e+07	960423	358418	327156	0	378370
109	0	0	2.71052e+07	1.08499e+07	6.2472e+06	1.83029e+07	2.31016e+06	1.34729e+06	314934	215777	749727
1110	0	0	8.91669e+07	1.52825e+07	1.34443e+07	1.20326e+07	465226	1.84758e+06	792090	327138	1664510
116	11	88	3.04743e+07	1.84141e+07	6.57012e+06	1.8801e+07	2.43482e+06	1.16252e+06	379742	0	193104
1183	0	0	2.45077e+07	1.28685e+07	4.6304e+06	2.08504e+07	1.29255e+06	709358	276096	0	952126
119	3	3	2.66316e+07	1.27174e+07	5.5805e+06	1.74689e+07	2.0707e+06	953352	393188	0	726782
1201	0	0	2.48502e+07	5.79183e+06	3.6742e+06	1.47198e+07	620533	285019	241327	0	206229
1210	0	0	2.70134e+07	7.56486e+06	3.57757e+06	1.92097e+07	2.35037e+06	577007	226110	292764	262830
121	56	56	1.38705e+07	4.58083e+06	3.88276e+06	1.2003e+07	890397	0	160082	0	218601
122	22	40	7.63889e+06	1.2109e+06	1.3773e+06	6.23962e+06	83209.5	0	142630	0	146585
125	38	38	4.61678e+07	1.89264e+07	9.76785e+06	2.40822e+07	4.75558e+06	1.37986e+06	476611	0	363644
1264	0	0	6.04422e+07	1.80784e+07	1.07785e+07	2.57223e+07	2.28843e+06	1.64814e+06	4.65699e+06	294532	232545
1347	0	0	2.17691e+07	4.93398e+06	2.07058e+06	1.07284e+07	390654	209952	405487	0	673991
138	0	0	3.48469e+07	4.18015e+06	2.92532e+06	1.36193e+07	1.15308e+06	327411	341978	0	162605
1400	0	0	3.9888e+07	1.75245e+07	6.32508e+06	2.49917e+07	558669	1.32564e+06	217588	0	476220
1410	0	0	2.96999e+07	7.37738e+06	5.10438e+06	1.7527e+07	985748	531904	191497	0	105115
1417	0	0	5.47071e+07	1.27073e+07	8.45357e+06	2.31151e+07	1.51748e+06	873223	259906	0	513101
141	8	35	4.07268e+07	4.24588e+06	7.15661e+06	2.45981e+07	329277	754741	666871	0	373071
146	77	77	2.55549e+07	9.18571e+06	4.82356e+06	1.54488e+07	2.17375e+06	488326	404584	0	42344
154	12	23	8.1875e+07	7.62262e+06	6.44439e+06	1.48599e+07	211095	416203	249943	213891	1236896
1567	0	0	4.84112e+07	1.08213e+07	6.68031e+06	1.82204e+07	932577	566604	210804	0	422733
156	86	86	3.08622e+07	7.50871e+06	3.90744e+06	1.1597e+07	1.27305e+06	489459	289726	0	209639
160	16	16	1.92012e+07	7.87686e+06	3.00507e+06	1.29265e+07	917200	373022	0	0	61018
162	93	93	3.23895e+07	1.59291e+07	6.26951e+06	1.64919e+07	2.66227e+06	1.03633e+06	0	0	165892
173	0	25	1.2295e+08	1.78022e+07	1.56604e+07	1.91725e+07	2.12827e+06	1.246e+06	305419	0	1707040
1749	0	0	1.24356e+07	6.17057e+06	2.61723e+06	1.6632e+07	196128	342257	840094	0	42987
174	0	13	6.45841e+07	1.10742e+07	7.21919e+06	1.71519e+07	3.4992e+06	537513	1.0379e+06	0	594250
176	0	0	3.58123e+07	1.31303e+07	1.25725e+07	1.54396e+07	1.95786e+06	2.09728e+06	126791	0	200255
1787	0	0	2.37258e+07	1.13814e+07	3.78904e+06	1.88295e+07	3.75464e+06	739785	142427	0	108080
180	0	0	9.35006e+07	1.30622e+07	1.07408e+07	2.15031e+07	1.27929e+06	2.101e+06	448061	0	449527
181	5	5	4.76706e+07	2.24549e+06	3.31374e+06	1.52561e+07	621557	266154	523882	0	164693
1855	0	0	6.02064e+06	587854	892108	4.35242e+06	152484	0	0	0	64958
1862	0	0	3.2617e+07	1.17412e+07	6.53262e+06	1.74084e+07	985264	713944	182262	0	122308
1976	0	0	2.4014e+07	1.35524e+07	4.21196e+06	1.29761e+07	2.4946e+06	320031	217128	0	150298
1981	0	0	6.59582e+07	2.90836e+07	1.88748e+07	2.90381e+07	5.79201e+06	1.87417e+06	170256	0	662366
199	0	0	1.94814e+07	5.57603e+06	2.27684e+06	9.12222e+06	1.16189e+06	442657	142460	0	205310
206	85	85	2.48093e+07	5.58389e+06	3.2185e+06	1.95431e+07	1.26127e+06	494449	412959	720443	193828
208	85	85	4.5363e+06	356005	697817	5.89834e+06	0	0	189535	0	63242
2090	0	0	1.75895e+07	8.82932e+06	2.37108e+06	1.16977e+07	1.66424e+06	468921	170277	0	120745
2099	0	0	1.30517e+07	1.53551e+06	1.90928e+06	4.06863e+06	161411	0	0	0	90527
210	6	6	5.278e+07	9.04796e+06	6.37778e+06	1.47843e+07	1.18035e+06	606105	168803	183451	1683676
2110	0	0	3.96353e+07	6.15406e+06	3.18084e+06	1.22152e+07	847327	547922	250314	0	1064448
2121	0	0	3.28279e+07	1.23075e+07	6.84272e+06	2.71084e+07	2.50612e+06	1.31049e+06	193967	0	245652
212	0	13	2.83266e+07	3.29557e+06	3.53363e+06	1.44993e+07	186709	415832	157164	0	118517
2155	0	0	5.37876e+07	1.13413e+07	5.91438e+06	2.514e+07	1.85908e+06	657064	202929	0	380207
2169	0	0	1.43654e+07	3.04782e+06	2.94274e+06	1.70921e+07	287524	325672	392195	0	365751
216	0	0	3.37844e+07	6.56274e+06	3295699	1.69333e+07	894798	354614	165621	0	143288
2214	0	0	7.99277e+06	945345	1.11586e+06	6.5922e+06	279150	0	125761	0	58547
221	82	82	4.95574e+07	6.5146e+06	4.63222e+06	1.69474e+07	964845	425453	330582	0	306426
2232	0	0	5.46661e+07	1.93773e+07	8.42449e+06	2.31455e+07	3.08763e+06	1.11296e+06	246109	176206	2025392
2244	0	0	1.31124e+08	1.48038e+07	8.3782e+06	1.84371e+07	2.04806e+06	905318	0	372695	678626
2246	0	0	2.22706e+07	8.94339e+06	3.34325e+06	9.67825e+06	664008	456642	207353	0	120597
228	81	81	6.20828e+06	890492	955814	5.35655e+06	0	0	211805	0	86769
232	12	19	8.52467e+06	1.47528e+06	1.27296e+06	5.32292e+06	298562	0	178518	0	104042
236	0	0	1.33141e+07	3.38898e+06	2.08019e+06	5.56257e+06	273876	0	409997	0	108938
239	0	0	1.14444e+07	3.33443e+06	2.43656e+06	1.67795e+07	1.35368e+06	883209	147848	0	248453
2443	0	0	2.62459e+06	140035	191692	1.35774e+06	0	0	0	0	82996
245	0	0	1.87547e+07	6.55397e+06	2.90504e+06	1.2417e+07	2.17644e+06	373042	325316	0	359947
2468	0	0	1.43361e+07	4.17792e+06	2.65119e+06	1.08654e+07	490500	375094	163382	0	114764
247	0	53	1.73372e+07	1.03661e+07	3.99608e+06	1.47657e+07	2.87386e+06	706453	0	0	455128
2518	0	0	4.85266e+06	2.45255e+06	797353	6.58311e+06	116586	0	198794	183824	524048
251	26	26	6.96628e+06	2.45259e+06	1.6602e+06	9.7822e+06	750826	237545	244534	0	102681
2547	0	0	2.46039e+07	1.38254e+07	4.74177e+06	1.41515e+07	1.83171e+06	406139	374117	0	683165
256	75	75	6.03587e+07	8.93036e+06	9.16029e+06	2.04413e+07	678527	705137	409252	0	250712
258	43	74	2.98342e+07	5.38968e+06	4.32754e+06	1.40179e+07	273039	465286	275131	0	390023
2591	0	0	663558	125332	0	308724	0	0	428868	0	231815
259	18	58	2.42021e+07	4.39429e+06	2.8872e+06	1.21796e+07	182318	0	585788	315955	864738
2603	0	0	664449	83243.7	122660	947193	0	0	137828	0	98096
260	59	59	1.20372e+07	2.89314e+06	2.23724e+06	9.32462e+06	1.02675e+06	214609	191456	0	89412
264	73	73	1.26103e+07	1.38748e+06	2.02545e+06	1.26067e+07	286940	0	228626	0	150887
2656	0	0	1.21672e+07	2.095e+06	2.10203e+06	8.85516e+06	116434	292855	274240	0	103930
266	0	34	1.3481e+07	2.29715e+06	1.83564e+06	1.14441e+07	214760	201269	0	0	506792
267	29	29	1.57197e+07	2.2886e+06	2.51729e+06	7.82214e+06	416263	0	331693	0	293518
268	72	72	8.00004e+07	1.78901e+07	1.90622e+07	8.76346e+06	4.61969e+06	1.86955e+06	342360	156804	2658716
269	17	27	2.48463e+07	3.05795e+06	3.51752e+06	1.28926e+07	522418	283898	266719	0	99644
2718	0	0	7.5922e+06	1.6825e+06	1.11271e+06	5.06308e+06	139683	0	157746	0	107557
271	72	72	2.63554e+07	2.96331e+06	4.09915e+06	1.87791e+07	107996	512630	305284	0	549947
272	12	12	2.09658e+07	6.87796e+06	4.09532e+06	1.18289e+07	1.38246e+06	796469	0	0	364757
274	0	54	3.91372e+07	6.59768e+06	5.08633e+06	1.97702e+07	442954	694317	820372	0	76960
2762	0	0	1.43081e+06	299110	232835	1.66741e+06	0	0	0	0	76245
277	11	39	2.81294e+07	6.569e+06	4.8495e+06	1.45705e+07	1.18857e+06	1.28532e+06	323778	0	41790
279	34	34	1.55387e+07	5.24101e+06	4.76351e+06	1.50901e+07	483808	897221	220421	0	362896
2806	0	0	2.46443e+07	2.67376e+06	1.45295e+06	1.12411e+07	86879.5	0	1.06047e+06	568023	2356574
281	0	0	2.20725e+07	6.01291e+06	3.04972e+06	1.08886e+07	1.07504e+06	295995	0	0	784091
282	69	69	2.39625e+07	4.50892e+06	2.99848e+06	1.37916e+07	540737	372605	202489	0	1820303
2835	0	0	3.0375e+06	453645	526890	2.98264e+06	0	0	262889	0	118129
283	69	69	7.31115e+07	2.11562e+07	3.10415e+06	1.11685e+07	1.31865e+07	9.27281e+06	1.68035e+06	412479	2590556
285	0	0	1.09955e+08	1.47854e+07	2.088e+07	2.06367e+07	1.00476e+07	1.92284e+06	242609	0	246806
286	68	68	8.12152e+07	1.16576e+07	1.15114e+07	4.03222e+06	637846	1.03541e+06	152528	0	1190708
287	8	32	1.43238e+07	2.77395e+06	2.12037e+06	1.28432e+07	1.06889e+06	217482	260887	0	270389
288	1	1	1.43015e+06	245893	284320	2.44964e+06	0	0	0	0	43179
2902	0	0	6.51483e+07	1.17487e+07	9.98411e+06	2.11752e+07	333485	1.28169e+06	2.13997e+06	418568	1245612
290	1	1	1.46187e+07	3.83165e+06	2.70221e+06	1.02574e+07	517989	246808	163509	0	160258
291	67	67	2.55145e+07	3.25291e+06	2.67572e+06	9.21089e+06	475832	231988	0	0	285928
293	24	24	7.73506e+06	1.35203e+06	1.41762e+06	6.77085e+06	371395	0	139061	0	118442
294	66	66	1.22184e+07	1.60878e+06	1.79683e+06	1.2425e+07	297163	0	166907	0	138879
2963	0	0	1.93976e+07	4.05312e+06	2.33073e+06	1.06216e+07	640951	283247	123905	0	70870
2969	0	0	1.76829e+07	1.48931e+06	1.92261e+06	1.19865e+07	203022	276107	280564	0	154606
296	0	0	2.56027e+07	6.08663e+06	3.74484e+06	1.36651e+07	1.47765e+06	708817	133054	0	600026
2985	0	0	1.23592e+08	1.01592e+07	8.72499e+06	2.04778e+07	194858	776484	696641	354200	879730
2988	0	0	6.46324e+06	505154	740314	6.11781e+06	0	0	0	0	177091
309	15	15	8.09091e+07	8.36065e+06	7.2697e+06	1.88631e+07	1.04057e+06	808201	221243	0	610581
310	63	63	3.92474e+07	6.53231e+06	6.56656e+06	1.9135e+07	450819	423610	286584	0	152728
311	63	63	2.7728e+07	6.55054e+06	3.68258e+06	1.14714e+07	597962	553029	160920	0	440922
3134	0	0	6.4509e+06	1.45852e+06	1.28946e+06	7.18693e+06	139801	0	225223	172832	96186
314	0	35	4.37638e+06	848928	909135	4.69974e+06	119992	0	125916	0	70378
315	62	62	6.12763e+07	1.76371e+07	1.23829e+07	3.3018e+06	3.64233e+06	2.18802e+06	185583	220535	353693
315Tu2	0	0	6.54252e+07	2.07007e+07	1.70828e+07	1.39269e+07	5.5685e+06	2.74045e+06	466770	211507	938623
3166	0	0	3.58978e+06	530529	537940	3.13352e+06	0	0	0	0	45004
3169	0	0	2.04032e+07	8.53069e+06	4.34281e+06	1.92441e+07	2.20118e+06	756910	550311	0	70742
319	61	61	1.8122e+06	422666	569471	2.44056e+06	0	0	0	0	0
321	61	61	6.47004e+06	717263	743340	4.75085e+06	74484	0	0	0	122632
3230	0	0	8.58252e+06	2.07616e+06	1.53169e+06	9.02179e+06	418413	0	293962	0	103412
3253	0	0	3.46484e+07	1.26189e+07	6.76805e+06	1.74683e+07	2.32695e+06	708413	500847	201309	403326
3255	0	0	4.64201e+06	1.00895e+06	765352	2.27142e+06	0	0	0	0	181565
3392	0	0	1.71617e+07	9.04183e+06	3.49875e+06	1.37985e+07	1.65915e+06	383041	0	0	180935
3434	0	0	8.14743e+06	4.60533e+06	2.00556e+06	1.34346e+07	588774	405462	205635	0	205733
3458	0	0	2.32457e+07	1.03019e+07	5.20735e+06	1.73315e+07	2.18049e+06	947215	125256	306539	593566
3470	0	0	1.46278e+07	3.57805e+06	1.97893e+06	8.60832e+06	690286	337925	159593	0	124757
347	54	54	3.55462e+07	6.48631e+06	3.9967e+06	1.66585e+07	1.39637e+06	867224	271464	0	179032
348	0	30	1.20415e+06	89124.8	174119	1.39309e+06	0	0	0	0	0
3511	0	0	1.65636e+07	3.09079e+06	2.50808e+06	1.41189e+07	129634	357161	227486	0	174799
3514	0	0	3.84913e+06	634309	564322	4.62127e+06	93218.3	0	0	0	59328
352	53	53	1.28071e+07	1.50591e+06	1.47135e+06	8.85704e+06	210274	0	133270	0	235768
3549	0	0	1.38254e+07	2.31465e+06	1.99583e+06	1.04372e+07	561813	0	165763	0	97604
354	53	53	6.94531e+07	1.23844e+07	9.84596e+06	1.21247e+07	406252	865322	633014	373084	313892
355	31	53	4.37467e+07	1.1507e+07	5.65903e+06	2.13198e+07	1.39769e+06	506422	998458	0	741466
3568	0	0	5.51402e+06	1.34294e+06	1.04616e+06	6.53133e+06	413241	0	153342	0	215357
356	52	52	3.5033e+07	1.03318e+07	7.05819e+06	1.58789e+07	957997	841279	410623	0	460155
3575	0	0	1.39018e+07	5.09947e+06	2.26082e+06	1.09948e+07	919237	445230	0	0	85774
357	50	50	5.88392e+07	9.94824e+06	1.03748e+07	2.37687e+07	548200	737309	698440	183109	1006550
3585	0	0	4.23154e+06	598104	755502	4.77197e+06	0	0	0	0	0
3587	0	0	1.35146e+06	267494	332849	2.28112e+06	0	0	149692	0	54115
358	50	50	6.88517e+07	5.64378e+06	7.26387e+06	1.83293e+07	243596	590778	260399	0	398820
3592	0	0	1.28979e+06	209653	324381	1.86987e+06	0	0	0	0	56372
3608	0	0	17114548	3.28448e+06	2.3835e+06	1.00285e+07	343025	225715	0	0	212920
360	0	0	1.81142e+07	4.19156e+06	2.99045e+06	1.30028e+07	1.06764e+06	328942	196328	0	581258
362	0	13	7.19977e+07	1.31709e+07	1.14307e+07	9.72024e+06	492619	1.48856e+06	534976	0	598673
3648	0	0	2.01042e+07	7.25339e+06	4.29789e+06	1.84308e+07	176307	502057	862653	0	406459
364	39	39	1.99903e+07	3.74359e+06	3.17762e+06	1.52219e+07	148095	607212	323008	0	192236
3655	0	0	6.16456e+06	1.14594e+06	1.00349e+06	8.64272e+06	0	0	204756	0	92094
3663	0	0	2.26186e+06	385965	377737	2.20751e+06	0	0	219912	0	53802
366	0	30	1.14963e+07	4.3543e+06	2.94125e+06	1.4277e+07	480620	297135	169605	0	256185
3670 I	0	0	4.95638e+06	1.07273e+06	976640	4.7783e+06	132765	0	0	0	43117
367	46	46	7.81046e+07	1.12781e+07	8.25275e+06	2.0953e+07	817486	890570	223782	0	709449
368	0	0	2.53744e+07	4.71889e+06	4.96674e+06	1.77282e+07	130103	538015	418295	0	415134
3699	0	0	486314	88830.5	89527.2	330701	0	0	0	0	79777
3706	0	0	2.11344e+07	9.73642e+06	3.26658e+06	1.28867e+07	2.33167e+06	796339	436462	0	151188
370	44	44	3.2033e+07	1.03762e+07	4.62207e+06	1.87465e+07	2.62812e+06	519613	288228	0	34964
3711	0	0	3.40724e+07	6.70951e+06	4.67559e+06	7.06634e+06	275484	411422	2.0628e+06	165354	296364
371	44	44	1.62618e+07	2.07189e+06	1.90978e+06	1.06371e+07	240656	227995	458781	0	127705
3721	0	0	5.31856e+07	7.87756e+06	1.96206e+07	1.93358e+07	4.67749e+06	1.79203e+07	428998	205527	2494330
3732	0	0	5.44551e+07	6.75438e+06	6.09536e+06	1.71331e+07	242231	1.46194e+06	165531	225924	275133
3745	0	0	7.27284e+07	8.70246e+06	8.80067e+06	3.62596e+06	908552	1.60795e+06	294329	1.60847e+06	1083914
374	43	43	8.72919e+07	1.5427e+07	1.62768e+07	3.61629e+06	2.4866e+06	1.62684e+06	511518	0	392373
3755	0	0	370544	0	0	672808	0	0	0	0	0
375	43	43	4.76742e+07	9.21958e+06	7.20362e+06	1.73929e+07	764811	460238	417802	0	508808
3776	0	0	5.12802e+06	622130	1.03615e+06	5.05936e+06	0	0	138361	0	138046
377	0	0	1.21457e+07	1.36047e+06	1.5712e+06	7.48657e+06	238635	0	0	0	99442
378	42	42	3.89697e+07	8.42591e+06	7.27582e+06	2.31394e+07	199584	1.49098e+06	388317	0	0
382	33	33	2.31716e+07	4.80447e+06	3.23275e+06	1.2281e+07	602598	384024	132065	0	170721
383	41	41	367626	0	0	242475	0	0	0	0	0
385	4	39	7.57386e+07	8.73373e+06	8.99373e+06	6.25223e+06	675324	2.50424e+06	1.08191e+06	0	453723
386Tu2	0	0	1.41511e+06	126706	220528	1.66679e+06	0	0	0	0	0
390	0	16	2.57128e+07	5.52452e+06	4.97784e+06	1.61574e+07	499850	532393	372302	0	237353
392	0	0	8.11683e+07	1.5314e+07	1.41705e+07	2.29223e+07	1.51895e+06	1.67743e+06	323765	311348	2829701
393	0	12	1.49885e+07	2.33545e+06	1.73633e+06	9.4938e+06	72213.7	278935	276389	0	720219
394	4	4	6.47233e+07	1.95361e+07	1.33444e+07	4.8536e+06	7.57318e+06	3.44852e+06	470946	251234	450769
3978	0	0	2.25468e+06	316010	326059	3.57954e+06	0	0	181644	0	109576
3991	0	0	8.61557e+06	1.60095e+06	743974	6.17749e+06	71608.8	0	129847	0	137544
4006	0	0	5.00121e+06	1.46647e+06	750235	5.37795e+06	79681.8	0	127361	0	163422
4010	0	0	1.1926e+07	1.50528e+06	1.4953e+06	1.11451e+07	117103	0	296469	0	139457
408	0	0	2.6065e+07	3.59516e+06	3.40129e+06	1.21524e+07	426215	0	0	0	86630
4127	0	0	1.07879e+07	2.89953e+06	2.14885e+06	1.08168e+07	246646	281032	0	0	166509
419	0	54	1.5976e+06	269639	496148	2.75109e+06	0	0	168632	0	42931
420	0	0	970405	91020.3	163532	978901	0	0	0	0	0
4263	0	0	6.52674e+06	3.31363e+06	1.22244e+06	5.47316e+06	416415	0	226884	0	30941
429	21	27	2.78355e+07	7.26117e+06	4.32535e+06	1.45209e+07	1.4089e+06	789779	0	0	84241
439	0	0	2.16711e+06	689993	591223	2.94308e+06	0	0	0	0	34262
4472	0	0	1.02589e+08	1.04643e+07	1.07283e+07	2.11884e+07	368966	1.12118e+06	177472	204708	919420
4558	0	0	2.44987e+07	2.72493e+06	2.55706e+06	6.87338e+06	123240	0	971219	0	2080268
461	0	0	1.01486e+08	1.30714e+07	2.17132e+07	2.24831e+07	7.51489e+06	2.13685e+06	614521	408033	3379338
463	0	7	1.05645e+08	9.83723e+06	1.51735e+07	2.67258e+07	3.71102e+06	5.74596e+06	241653	540190	113158
486	0	0	5.22142e+07	9.43474e+06	6.91015e+06	1.94978e+07	2.22633e+06	1.27559e+06	0	0	366494
4876	0	0	6.33912e+07	1.10769e+07	9.66478e+06	1.0826e+07	3.06421e+06	469331	337782	0	535804
4891	0	0	8.48219e+06	3.53304e+06	1.69591e+06	5.88846e+06	697204	0	0	0	107186
494	0	0	3.2582e+07	1.18667e+07	7.53367e+06	2.04227e+07	1.29652e+06	1.97062e+06	243285	0	261140
4966	0	0	3.36887e+07	5.78014e+06	3.22431e+06	1.28336e+07	959005	320038	232386	0	1014052
5141	0	0	2.83191e+06	302983	272584	1.08156e+06	0	0	0	0	81588
5216	0	0	1.39825e+07	1.39125e+06	1.53979e+06	1.01575e+07	72764.1	0	491332	0	328597
5240	0	0	1.16574e+08	1.04638e+07	1.0419e+07	1.59116e+07	969668	668287	512824	213015	1435780
5538	0	0	5.2056e+06	1.21114e+06	1.3989e+06	7.49196e+06	94141.2	0	155292	0	107320
5595	0	0	3.91417e+06	505912	723562	3.57242e+06	0	0	244343	0	1004765
5731	0	0	1.13283e+08	1.57898e+07	1.58404e+07	7.43648e+06	2.69467e+06	2.38629e+06	1.76018e+06	0	642147
5783	0	0	3.47768e+07	5.27639e+06	4.46505e+06	1.63073e+07	99663.9	318279	186430	339575	2163512
589	0	0	1.69599e+07	2.41718e+06	1.96455e+06	6.53799e+06	0	0	149513	0	145363
5907	0	0	1.87323e+07	8.67444e+06	2.47587e+06	7.77116e+06	793660	272466	397791	0	301504
614	0	0	5.36088e+06	793885	831216	3.81012e+06	0	0	0	0	63746
636	0	0	7.25459e+07	1.32198e+07	1.17617e+07	2.26717e+07	2.00642e+06	1.0297e+06	258600	590934	396913
699	0	0	6.47158e+07	8.62163e+06	8.23136e+06	4.93522e+06	288025	1.08877e+06	307201	0	155987
7021	0	0	2.80912e+06	409357	969149	2.84629e+06	0	0	0	0	51457
7024	0	0	8.77714e+07	1.04653e+07	1.0252e+07	2.43192e+07	1.47442e+06	637118	401006	450371	959590
7027	0	0	7.74779e+07	1.3755e+07	1.61373e+07	8.99738e+06	3.23939e+06	2.02731e+06	934725	0	1404857
7033	0	0	1.29931e+07	1.31817e+06	2.04323e+06	1.01325e+07	0	0	240957	0	269307
7183	0	0	5.59588e+06	331156	658450	2.88043e+06	0	0	399537	0	155373
7187	0	0	9.59122e+07	1.40418e+07	2.88679e+07	1.56479e+07	437083	3.907e+06	557670	195841	617800
7198	0	0	148082000	1.86669e+07	1.89146e+07	5.39077e+06	3.04534e+06	2.42052e+06	146078	312918	799593
7199	0	0	1.06628e+08	1.95402e+07	1.98348e+07	4.89679e+06	1.56708e+06	2.11537e+06	477779	304098	246529
7205	0	0	1.56609e+07	5.34508e+06	2.58477e+06	1.1216e+07	1.32063e+06	334837	0	0	299889
7257	0	0	6.82135e+07	2.63927e+06	3.84116e+06	1.21001e+07	150287	268721	512609	366813	500126
7266	0	0	1.62344e+07	3.81929e+06	3.19512e+06	1.20968e+07	378479	0	194122	164732	250095
7376	0	0	3.17427e+07	1.28251e+07	8.04908e+06	2.36954e+07	1.68929e+06	670991	481072	304751	203060
7407	0	0	1.84261e+07	4.96673e+06	4.03044e+06	1.57705e+07	262399	307407	0	0	96175
7621	0	0	3.08491e+07	1.46563e+07	8.59305e+06	2.3248e+07	2.63535e+06	1.07368e+06	308744	212191	185352
778	0	0	1.14621e+08	1.66347e+07	2.14902e+07	1.0696e+07	769038	2.89605e+06	308101	0	1149601
784	0	0	7.33537e+07	5.80222e+06	6.27981e+06	2.2592e+07	96131.5	646557	531094	2.35256e+06	5203835
789	0	0	5.07322e+06	1.26947e+06	1.17959e+06	7.76609e+06	0	0	0	0	118024
8189	0	0	9.86019e+07	1.8766e+07	1.52239e+07	9.70085e+06	4.30922e+06	2.90554e+06	781745	252540	839762
8241	0	0	3.51772e+07	3.44512e+06	3.72717e+06	1.58069e+07	252793	277059	382639	0	236618
8252	0	0	4.31236e+06	1.29749e+06	1.03088e+06	6.21591e+06	0	0	0	0	125755
8280	0	0	3.62369e+07	9.14981e+06	9.98097e+06	2.12691e+07	3.1494e+06	454271	153505	0	210918
8293	0	0	1.21217e+08	8.86224e+06	2.35116e+07	1.04086e+07	5.00515e+06	2.7402e+06	697065	172449	1453889
829	0	0	1.12364e+08	31651388	1.77583e+07	5.66038e+06	9.63852e+06	2.10486e+06	325279	273595	343840
82	0	0	5.34319e+06	1.21053e+06	1.62993e+06	7.54503e+06	0	215814	345738	0	107884
8402	0	0	87181820	2.60282e+07	1.25082e+07	5.47975e+06	6.31134e+06	1.43345e+06	264017	0	890655
84	88	88	1.21903e+08	1.54705e+07	1.79418e+07	2.17038e+07	903919	1.46162e+06	186393	156337	232734
8685	0	0	6.94014e+07	2.12029e+07	1.11974e+07	2.23223e+07	6.01234e+06	1.5099e+06	0	206594	949218
878	0	0	439735	96786.7	89034.9	574155	0	0	0	0	43676
8793	0	0	4.54837e+07	3.41329e+06	4.27683e+06	1.40502e+07	82281.9	0	0	0	166315
8909	0	0	9.21563e+07	1.88273e+07	1.61848e+07	5.74767e+06	3.47488e+06	3.11328e+06	737543	492213	672719
9068	0	0	7.04277e+07	1.04048e+07	8.96678e+06	2.55067e+07	343701	1.11377e+06	408328	251115	332850
9150	0	0	1.21541e+08	2.008e+07	1.99899e+07	2.28789e+07	1.97125e+06	2.10873e+06	510403	0	253986
933	0	0	4.06616e+07	5.42077e+06	5.16115e+06	2.20818e+07	89318.2	746937	499565	219446	1473950
93	114	114	1.8777e+06	140785	353629	3.22012e+06	0	0	0	0	150354
9496	0	0	1.0885e+08	2.01755e+07	2.2998e+07	9.87131e+06	3.43e+06	2.30503e+06	299265	0	572928
9500	0	0	1.07857e+08	1.3197e+07	2.32584e+07	2.39237e+07	7.24661e+06	2.89632e+06	395508	0	429841
9538	0	0	5.98779e+07	1.01943e+07	9.10805e+06	2.0363e+07	1.20624e+06	648231	128191	244933	366695
9744	0	0	5.81207e+07	9.80064e+06	9244631	2.48901e+07	2.95398e+06	586485	308447	0	553994
97	17	17	1.11779e+08	1.13963e+07	1.10662e+07	1.85181e+07	1.35529e+06	989139	523626	0	370361
9805	0	0	8.22034e+07	1.67303e+07	1.38542e+07	2.12087e+07	2.9843e+06	1.13163e+06	546547	0	589385
995	0	0	2.8703e+07	7.03613e+06	6.05391e+06	2.03079e+07	2.02013e+06	544555	178034	256271	225852
