# Supplementary material for: ATF6 activation alters colonic lipid metabolism causing tumour-associated microbial adaptation
Source: Nat Metab. 2025 Sep 1;7(9):1830–50. doi: 10.1038/s42255-025-01350-6 (PMC12460170; doi:10.1038/s42255-025-01350-6)
Supplement: Supplementary file 13 — Statistical source data. [file 42255_2025_1350_MOESM13_ESM.xlsx]

## Sheet: 6a
	C20-3_Dihomo-linolenicacid_C20-3_Meadacid_305.2480803_6.10	C20-2_Hydroxy-Eicosadienoidacid_323.2586701_5.88
ND001_10188n_NormalTissue_C18neg_20240212	5.28545e+07	0
ND001_10188t_TumorTissue_C18neg_20240212	6.49355e+07	1.33486e+06
ND001_101n_NormalTissue_C18neg_20240212	1.55971e+07	453226
ND001_101t_TumorTissue_C18neg_20240212	1.51742e+07	1.68016e+06
ND001_103n_NormalTissue_C18neg_20240212	4.64728e+07	568263
ND001_103t_TumorTissue_C18neg_20240212	5.02042e+07	433605
ND001_10488n_NormalTissue_C18neg_20240212	8.34111e+07	1.5288e+06
ND001_10488t_TumorTissue_C18neg_20240212	3.53203e+07	0
ND001_104n_NormalTissue_C18neg_20240212	1.95932e+07	0
ND001_104t_TumorTissue_C18neg_20240212	1.19481e+07	693337
ND001_10568n_NormalTissue_C18neg_20240212	4.00744e+07	0
ND001_10568t_TumorTissue_C18neg_20240212	8.73732e+07	692824
ND001_105n_NormalTissue_C18neg_20240212	2.87368e+07	618737
ND001_105t_TumorTissue_C18neg_20240212	6.57001e+07	507143
ND001_10608n_NormalTissue_C18neg_20240212	7.01464e+07	1.1129e+06
ND001_10608t_TumorTissue_C18neg_20240212	7.45446e+07	775005
ND001_106n_NormalTissue_C18neg_20240212	1.5254e+07	0
ND001_106t_TumorTissue_C18neg_20240212	3.01229e+07	499646
ND001_1079n_NormalTissue_C18neg_20240212	6.66061e+07	0
ND001_1079t_TumorTissue_C18neg_20240212	4.73563e+07	1.30585e+06
ND001_108n_NormalTissue_C18neg_20240212	1.76414e+07	727144
ND001_108t_TumorTissue_C18neg_20240212	1.84841e+07	969062
ND001_109n_NormalTissue_C18neg_20240212	2.47698e+07	407111
ND001_109t_TumorTissue_C18neg_20240212	1.83585e+07	1.581e+06
ND001_1110n_NormalTissue_C18neg_20240212	7.92305e+06	1.6192e+06
ND001_1110t_TumorTissue_C18neg_20240212	6.03932e+07	5.27663e+06
ND001_116n_NormalTissue_C18neg_20240212	5.01773e+07	1.10438e+06
ND001_116t_TumorTissue_C18neg_20240212	2.06404e+07	1.97001e+06
ND001_1183n_NormalTissue_C18neg_20240212	9.57928e+06	553990
ND001_1183t_TumorTissue_C18neg_20240212	1.65992e+07	826517
ND001_119n_NormalTissue_C18neg_20240212	2.39348e+07	585808
ND001_119t_TumorTissue_C18neg_20240212	1.80377e+07	1.47722e+06
ND001_1201n_NormalTissue_C18neg_20240212	3.26379e+07	474080
ND001_1201t_TumorTissue_C18neg_20240212	1.68312e+07	513516
ND001_1210n_NormalTissue_C18neg_20240212	1.4241e+07	397331
ND001_1210t_TumorTissue_C18neg_20240212	1.82963e+07	370031
ND001_121n_NormalTissue_C18neg_20240212	8.31691e+06	0
ND001_121t_TumorTissue_C18neg_20240212	9.39453e+06	0
ND001_122n_NormalTissue_C18neg_20240212	7.69109e+06	0
ND001_122t_TumorTissue_C18neg_20240212	5.17386e+06	0
ND001_125n_NormalTissue_C18neg_20240212	1.85422e+07	620996
ND001_125t_TumorTissue_C18neg_20240212	3.12697e+07	3.32221e+06
ND001_1264n_NormalTissue_C18neg_20240212	8.93629e+06	853512
ND001_1264t_TumorTissue_C18neg_20240212	4.09378e+07	869372
ND001_1347n_NormalTissue_C18neg_20240212	1.09509e+07	369103
ND001_1347t_TumorTissue_C18neg_20240212	1.47443e+07	934021
ND001_138n_NormalTissue_C18neg_20240212	9.8614e+06	0
ND001_138t_TumorTissue_C18neg_20240212	2.3602e+07	0
ND001_1400n_NormalTissue_C18neg_20240212	2.93992e+07	445070
ND001_1400t_TumorTissue_C18neg_20240212	2.70163e+07	1.18671e+06
ND001_1410n_NormalTissue_C18neg_20240212	4.30346e+07	645879
ND001_1410t_TumorTissue_C18neg_20240212	2.01159e+07	0
ND001_1417n_NormalTissue_C18neg_20240212	2.57399e+07	0
ND001_1417t_TumorTissue_C18neg_20240212	3.70534e+07	544223
ND001_141n_NormalTissue_C18neg_20240212	4.88776e+06	0
ND001_141t_TumorTissue_C18neg_20240212	2.75845e+07	4.44668e+06
ND001_146n_NormalTissue_C18neg_20240212	1.33854e+07	2.2292e+06
ND001_146t_TumorTissue_C18neg_20240212	1.73085e+07	1.44411e+06
ND001_154n_NormalTissue_C18neg_20240212	1.70698e+07	539901
ND001_154t_TumorTissue_C18neg_20240212	5.54543e+07	1.75305e+06
ND001_1567n_NormalTissue_C18neg_20240212	2.72601e+07	632155
ND001_1567t_TumorTissue_C18neg_20240212	3.27891e+07	947109
ND001_156n_NormalTissue_C18neg_20240212	3.48019e+07	0
ND001_156t_TumorTissue_C18neg_20240212	2.09031e+07	0
ND001_160n_NormalTissue_C18neg_20240212	2.01524e+07	0
ND001_160t_TumorTissue_C18neg_20240212	1.30051e+07	0
ND001_162n_NormalTissue_C18neg_20240212	1.36003e+07	457084
ND001_162t_TumorTissue_C18neg_20240212	2.19376e+07	533491
ND001_173n_NormalTissue_C18neg_20240212	7.35852e+07	785713
ND001_173t_TumorTissue_C18neg_20240212	8.32749e+07	2.12932e+06
ND001_1749n_NormalTissue_C18neg_20240212	2.52288e+07	906208
ND001_1749t_TumorTissue_C18neg_20240212	8.42272e+06	396477
ND001_174n_NormalTissue_C18neg_20240212	4.63434e+07	798509
ND001_174t_TumorTissue_C18neg_20240212	4.37431e+07	2.81173e+06
ND001_176n_NormalTissue_C18neg_20240212	2.1412e+07	1.00676e+06
ND001_176t_TumorTissue_C18neg_20240212	2.42559e+07	904010
ND001_1787n_NormalTissue_C18neg_20240212	1.36136e+07	906513
ND001_1787t_TumorTissue_C18neg_20240212	1.60696e+07	874976
ND001_180n_NormalTissue_C18neg_20240212	5.32068e+07	0
ND001_180t_TumorTissue_C18neg_20240212	6.33284e+07	757448
ND001_181n_NormalTissue_C18neg_20240212	2.17498e+07	381886
ND001_181t_TumorTissue_C18neg_20240212	3.22875e+07	470649
ND001_1855n_NormalTissue_C18neg_20240212	2.62671e+07	0
ND001_1855t_TumorTissue_C18neg_20240212	4.07781e+06	0
ND001_1862n_NormalTissue_C18neg_20240212	3.30577e+07	583134
ND001_1862t_TumorTissue_C18neg_20240212	2.20916e+07	372180
ND001_1976n_NormalTissue_C18neg_20240212	6.01979e+07	0
ND001_1976t_TumorTissue_C18neg_20240212	1.62648e+07	492284
ND001_1981n_NormalTissue_C18neg_20240212	1.76141e+07	609507
ND001_1981t_TumorTissue_C18neg_20240212	4.46738e+07	421567
ND001_199n_NormalTissue_C18neg_20240212	1.11942e+07	0
ND001_199t_TumorTissue_C18neg_20240212	1.31948e+07	439490
ND001_206n_NormalTissue_C18neg_20240212	2.89177e+06	0
ND001_206t_TumorTissue_C18neg_20240212	1.68034e+07	1.5861e+06
ND001_208n_NormalTissue_C18neg_20240212	2.0916e+07	496142
ND001_208t_TumorTissue_C18neg_20240212	3.07246e+06	0
ND001_2090n_NormalTissue_C18neg_20240212	1.32671e+07	0
ND001_2090t_TumorTissue_C18neg_20240212	1.19135e+07	514725
ND001_2099n_NormalTissue_C18neg_20240212	2.12654e+07	0
ND001_2099t_TumorTissue_C18neg_20240212	8.83996e+06	0
ND001_210n_NormalTissue_C18neg_20240212	2.18521e+07	0
ND001_210t_TumorTissue_C18neg_20240212	3.57482e+07	846748
ND001_2110n_NormalTissue_C18neg_20240212	1.7987e+07	0
ND001_2110t_TumorTissue_C18neg_20240212	2.68452e+07	0
ND001_2121n_NormalTissue_C18neg_20240212	1.54389e+07	0
ND001_2121t_TumorTissue_C18neg_20240212	2.22345e+07	520036
ND001_212n_NormalTissue_C18neg_20240212	7.51183e+07	0
ND001_212t_TumorTissue_C18neg_20240212	1.91857e+07	1.43158e+06
ND001_2155n_NormalTissue_C18neg_20240212	5.49175e+07	1.12134e+06
ND001_2155t_TumorTissue_C18neg_20240212	3.64306e+07	1.18617e+06
ND001_2169n_NormalTissue_C18neg_20240212	2.30157e+07	420786
ND001_2169t_TumorTissue_C18neg_20240212	9.72977e+06	842072
ND001_216n_NormalTissue_C18neg_20240212	2.36238e+07	0
ND001_216t_TumorTissue_C18neg_20240212	2.28824e+07	793564
ND001_2214n_NormalTissue_C18neg_20240212	8.19462e+06	398906
ND001_2214t_TumorTissue_C18neg_20240212	5.41354e+06	0
ND001_221n_NormalTissue_C18neg_20240212	1.48931e+07	0
ND001_221t_TumorTissue_C18neg_20240212	3.35655e+07	0
ND001_2232n_NormalTissue_C18neg_20240212	2.53715e+07	1.12057e+06
ND001_2232t_TumorTissue_C18neg_20240212	3.70256e+07	1.38133e+06
ND001_2244n_NormalTissue_C18neg_20240212	1.40379e+07	388821
ND001_2244t_TumorTissue_C18neg_20240212	8.88112e+07	725606
ND001_2246n_NormalTissue_C18neg_20240212	9.95943e+06	0
ND001_2246t_TumorTissue_C18neg_20240212	1.5084e+07	0
ND001_228n_NormalTissue_C18neg_20240212	547375	0
ND001_228t_TumorTissue_C18neg_20240212	4.2049e+06	0
ND001_232n_NormalTissue_C18neg_20240212	5.63084e+06	0
ND001_232t_TumorTissue_C18neg_20240212	5.7738e+06	0
ND001_236n_NormalTissue_C18neg_20240212	2.81828e+07	0
ND001_236t_TumorTissue_C18neg_20240212	9.01774e+06	0
ND001_239n_NormalTissue_C18neg_20240212	3.39165e+06	0
ND001_239t_TumorTissue_C18neg_20240212	7.75136e+06	1.56581e+06
ND001_2443n_NormalTissue_C18neg_20240212	6.03515e+06	679284
ND001_2443t_TumorTissue_C18neg_20240212	1.77765e+06	0
ND001_245n_NormalTissue_C18neg_20240212	1.1216e+07	399981
ND001_245t_TumorTissue_C18neg_20240212	1.27026e+07	1.21508e+06
ND001_2468n_NormalTissue_C18neg_20240212	5.18124e+06	685681
ND001_2468t_TumorTissue_C18neg_20240212	9.70991e+06	478976
ND001_247n_NormalTissue_C18neg_20240212	1.2027e+06	510415
ND001_247t_TumorTissue_C18neg_20240212	1.17426e+07	1.14817e+06
ND001_2518n_NormalTissue_C18neg_20240212	6.1462e+06	480734
ND001_2518t_TumorTissue_C18neg_20240212	3.28673e+06	1.21962e+06
ND001_251n_NormalTissue_C18neg_20240212	5.45203e+06	0
ND001_251t_TumorTissue_C18neg_20240212	4.7183e+06	754921
ND001_2547n_NormalTissue_C18neg_20240212	7.84197e+06	584026
ND001_2547t_TumorTissue_C18neg_20240212	1.66643e+07	2.24281e+06
ND001_256n_NormalTissue_C18neg_20240212	1.91083e+06	0
ND001_256t_TumorTissue_C18neg_20240212	4.08812e+07	2.36857e+06
ND001_258n_NormalTissue_C18neg_20240212	1.01871e+07	1.14338e+06
ND001_258t_TumorTissue_C18neg_20240212	2.02069e+07	865599
ND001_2591n_NormalTissue_C18neg_20240212	272646	0
ND001_2591t_TumorTissue_C18neg_20240212	449431	0
ND001_259n_NormalTissue_C18neg_20240212	4.25096e+06	618786
ND001_259t_TumorTissue_C18neg_20240212	1.63922e+07	847603
ND001_2603n_NormalTissue_C18neg_20240212	5.07519e+06	0
ND001_2603t_TumorTissue_C18neg_20240212	450035	0
ND001_260n_NormalTissue_C18neg_20240212	9.24742e+06	451211
ND001_260t_TumorTissue_C18neg_20240212	8.15287e+06	444252
ND001_264n_NormalTissue_C18neg_20240212	1.68268e+07	0
ND001_264t_TumorTissue_C18neg_20240212	8.54104e+06	843867
ND001_2656n_NormalTissue_C18neg_20240212	2.51289e+06	0
ND001_2656t_TumorTissue_C18neg_20240212	8.24087e+06	860349
ND001_266n_NormalTissue_C18neg_20240212	1.34858e+07	860948
ND001_266t_TumorTissue_C18neg_20240212	9.13075e+06	3.08104e+06
ND001_267n_NormalTissue_C18neg_20240212	1.05783e+06	0
ND001_267t_TumorTissue_C18neg_20240212	1.0647e+07	0
ND001_268n_NormalTissue_C18neg_20240212	1.23566e+07	2.08682e+06
ND001_268t_TumorTissue_C18neg_20240212	5.41847e+07	3.38161e+06
ND001_269n_NormalTissue_C18neg_20240212	1.7066e+07	1.08124e+06
ND001_269t_TumorTissue_C18neg_20240212	1.68285e+07	570192
ND001_2718n_NormalTissue_C18neg_20240212	7.21123e+06	794431
ND001_2718t_TumorTissue_C18neg_20240212	5.14223e+06	598103
ND001_271n_NormalTissue_C18neg_20240212	7.87639e+06	0
ND001_271t_TumorTissue_C18neg_20240212	1.78506e+07	1.79942e+06
ND001_272n_NormalTissue_C18neg_20240212	1.08061e+07	0
ND001_272t_TumorTissue_C18neg_20240212	1.42003e+07	690687
ND001_274n_NormalTissue_C18neg_20240212	5.17733e+07	666683
ND001_274t_TumorTissue_C18neg_20240212	2.65078e+07	3.00656e+06
ND001_2762n_NormalTissue_C18neg_20240212	1.16955e+06	0
ND001_2762t_TumorTissue_C18neg_20240212	969095	0
ND001_277n_NormalTissue_C18neg_20240212	1.19821e+07	1.05638e+06
ND001_277t_TumorTissue_C18neg_20240212	1.90522e+07	1.68861e+06
ND001_279n_NormalTissue_C18neg_20240212	1.32787e+07	590985
ND001_279t_TumorTissue_C18neg_20240212	1.05245e+07	1.18743e+06
ND001_2806n_NormalTissue_C18neg_20240212	2.65468e+06	383181
ND001_2806t_TumorTissue_C18neg_20240212	1.66917e+07	1.20103e+06
ND001_281n_NormalTissue_C18neg_20240212	1.5426e+07	976607
ND001_281t_TumorTissue_C18neg_20240212	1.49498e+07	578995
ND001_282n_NormalTissue_C18neg_20240212	6.86941e+06	464605
ND001_282t_TumorTissue_C18neg_20240212	1.62299e+07	1.55339e+06
ND001_2835n_NormalTissue_C18neg_20240212	697748	0
ND001_2835t_TumorTissue_C18neg_20240212	2.05731e+06	0
ND001_283n_NormalTissue_C18neg_20240212	5.78314e+07	414998
ND001_283t_TumorTissue_C18neg_20240212	4.95188e+07	6.19594e+06
ND001_285n_NormalTissue_C18neg_20240212	3.22771e+07	586614
ND001_285t_TumorTissue_C18neg_20240212	7.44732e+07	1.59781e+06
ND001_286n_NormalTissue_C18neg_20240212	1.4193e+07	1.01812e+06
ND001_286t_TumorTissue_C18neg_20240212	5.50074e+07	1.51665e+06
ND001_287n_NormalTissue_C18neg_20240212	1.19931e+07	1.07456e+06
ND001_287t_TumorTissue_C18neg_20240212	9.70161e+06	1.10177e+06
ND001_288n_NormalTissue_C18neg_20240212	4.76558e+06	0
ND001_288t_TumorTissue_C18neg_20240212	968648	0
ND001_2902n_NormalTissue_C18neg_20240212	1.51843e+06	0
ND001_2902t_TumorTissue_LOC_C18neg_20240212	4.41253e+07	416879
ND001_290n_NormalTissue_C18neg_20240212	1.97079e+07	368285
ND001_290t_TumorTissue_C18neg_20240212	9.90133e+06	410517
ND001_291n_NormalTissue_C18neg_20240212	7.66588e+06	0
ND001_291t_TumorTissue_C18neg_20240212	1.72811e+07	470808
ND001_293n_NormalTissue_C18neg_20240212	1.3369e+07	841412
ND001_293t_TumorTissue_C18neg_20240212	5.239e+06	582573
ND001_294n_NormalTissue_C18neg_20240212	1.04662e+07	0
ND001_294t_TumorTissue_C18neg_20240212	8.27556e+06	1.04469e+06
ND001_2963n_NormalTissue_C18neg_20240212	7.99832e+06	0
ND001_2963t_TumorTissue_C18neg_20240212	1.31381e+07	0
ND001_2969n_NormalTissue_C18neg_20240212	2.94729e+06	876014
ND001_2969t_TumorTissue_C18neg_20240212	1.19767e+07	2.39402e+06
ND001_296n_NormalTissue_C18neg_20240212	1.86231e+07	643302
ND001_296t_TumorTissue_C18neg_20240212	1.73409e+07	676878
ND001_2985n_NormalTissue_C18neg_20240212	2.41046e+06	0
ND001_2985t_TumorTissue_C18neg_20240212	8.37094e+07	1.09597e+06
ND001_2988n_NormalTissue_C18neg_20240212	8.18457e+06	0
ND001_2988t_TumorTissue_C18neg_20240212	4.37759e+06	0
ND001_309n_NormalTissue_C18neg_20240212	7.64556e+06	0
ND001_309t_TumorTissue_C18neg_20240212	5.48001e+07	696792
ND001_310n_NormalTissue_C18neg_20240212	2.73834e+07	667392
ND001_310t_TumorTissue_C18neg_20240212	26582468	1.41334e+06
ND001_311n_NormalTissue_C18neg_20240212	6.87815e+06	548960
ND001_311t_TumorTissue_C18neg_20240212	1.87803e+07	663924
ND001_3134n_NormalTissue_C18neg_20240212	6.63031e+06	531879
ND001_3134t_TumorTissue_C18neg_20240212	4.36923e+06	686890
ND001_314n_NormalTissue_C18neg_20240212	7.22189e+06	0
ND001_314t_TumorTissue_C18neg_20240212	2.96415e+06	0
ND001_315n_NormalTissue_C18neg_20240212	3.69502e+07	0
ND001_315t_TumorTissue_C18neg_20240212	4.15027e+07	758108
ND001_315Tu2n_NormalTissue_C18neg_20240212	6.95843e+06	0
ND001_315Tu2t_TumorTissue_C18neg_20240212	4.43128e+07	843024
ND001_3166n_NormalTissue_C18neg_20240212	1.34624e+07	732309
ND001_3166t_TumorTissue_C18neg_20240212	2.43137e+06	0
ND001_3169n_NormalTissue_C18neg_20240212	8.47263e+06	824075
ND001_3169t_TumorTissue_C18neg_20240212	1.38192e+07	1.55786e+06
ND001_319n_NormalTissue_C18neg_20240212	1.21299e+06	0
ND001_319t_TumorTissue_C18neg_20240212	1.22741e+06	0
ND001_321n_NormalTissue_C18neg_20240212	6.97821e+06	815931
ND001_321t_TumorTissue_C18neg_20240212	4.38219e+06	0
ND001_3230n_NormalTissue_C18neg_20240212	8.10562e+06	604830
ND001_3230t_TumorTissue_C18neg_20240212	5.81298e+06	474898
ND001_3253n_NormalTissue_C18neg_20240212	3236816	0
ND001_3253t_TumorTissue_C18neg_20240212	2.34675e+07	502161
ND001_3255n_NormalTissue_C18neg_20240212	6.43658e+06	567775
ND001_3255t_TumorTissue_C18neg_20240212	3.14406e+06	0
ND001_3392n_NormalTissue_C18neg_20240212	5.88265e+06	0
ND001_3392t_TumorTissue_C18neg_20240212	1.16237e+07	840680
ND001_3434n_NormalTissue_C18neg_20240212	3.22394e+06	0
ND001_3434t_TumorTissue_C18neg_20240212	5.5183e+06	1.21795e+06
ND001_3458n_NormalTissue_C18neg_20240212	512842	0
ND001_3458t_TumorTissue_C18neg_20240212	1.57445e+07	0
ND001_3470n_NormalTissue_C18neg_20240212	5.55124e+06	397148
ND001_3470t_TumorTissue_C18neg_20240212	9.90747e+06	0
ND001_347n_NormalTissue_C18neg_20240212	3.57525e+06	0
ND001_347t_TumorTissue_C18neg_20240212	2.40757e+07	1.2854e+06
ND001_348n_NormalTissue_C18neg_20240212	1.18985e+07	547922
ND001_348t_TumorTissue_C18neg_20240212	815580	0
ND001_3511n_NormalTissue_C18neg_20240212	662023	0
ND001_3511t_TumorTissue_C18neg_20240212	1.12186e+07	2.07166e+06
ND001_3514n_NormalTissue_C18neg_20240212	1.15789e+06	0
ND001_3514t_TumorTissue_C18neg_20240212	2.60704e+06	0
ND001_352n_NormalTissue_C18neg_20240212	1.05666e+07	582963
ND001_352t_TumorTissue_C18neg_20240212	8.6743e+06	823697
ND001_3549n_NormalTissue_C18neg_20240212	9.63246e+06	376819
ND001_3549t_TumorTissue_C18neg_20240212	9.36401e+06	0
ND001_354n_NormalTissue_C18neg_20240212	7.08776e+06	427953
ND001_354t_TumorTissue_C18neg_20240212	4.70409e+07	1.25018e+06
ND001_355n_NormalTissue_C18neg_20240212	2.09506e+07	1.87207e+06
ND001_355t_TumorTissue_C18neg_20240212	2.96299e+07	3.21148e+06
ND001_3568n_NormalTissue_C18neg_20240212	1.20116e+06	0
ND001_3568t_TumorTissue_C18neg_20240212	3.73467e+06	0
ND001_356n_NormalTissue_C18neg_20240212	8.26745e+06	0
ND001_356t_TumorTissue_C18neg_20240212	2.3728e+07	1.59528e+06
ND001_3575n_NormalTissue_C18neg_20240212	2.84303e+06	0
ND001_3575t_TumorTissue_C18neg_20240212	9.41574e+06	507595
ND001_357n_NormalTissue_C18neg_20240212	1.74798e+07	525396
ND001_357t_TumorTissue_C18neg_20240212	3.98521e+07	1.04232e+06
ND001_3585n_NormalTissue_C18neg_20240212	3.38541e+07	607761
ND001_3585t_TumorTissue_C18neg_20240212	2.86604e+06	445290
ND001_3587n_NormalTissue_C18neg_20240212	8.62155e+06	0
ND001_3587t_TumorTissue_C18neg_20240212	915351	0
ND001_358n_NormalTissue_C18neg_20240212	1.69679e+07	433276
ND001_358t_TumorTissue_C18neg_20240212	4.66336e+07	1.47376e+06
ND001_3592n_NormalTissue_C18neg_20240212	959635	0
ND001_3592t_TumorTissue_C18neg_20240212	873582	0
ND001_3608n_NormalTissue_C18neg_20240212	2.72681e+06	509402
ND001_3608t_TumorTissue_C18neg_20240212	1.15918e+07	856894
ND001_360n_NormalTissue_C18neg_20240212	4.28082e+07	0
ND001_360t_TumorTissue_C18neg_20240212	1.22688e+07	564283
ND001_362n_NormalTissue_C18neg_20240212	1.71916e+07	736912
ND001_362t_TumorTissue_C18neg_20240212	4.87644e+07	4.93128e+06
ND001_3648n_NormalTissue_C18neg_20240212	5291308	0
ND001_3648t_TumorTissue_C18neg_20240212	1.36166e+07	1.71588e+06
ND001_364n_NormalTissue_C18neg_20240212	1.06767e+07	641617
ND001_364t_TumorTissue_C18neg_20240212	1.35395e+07	1.16854e+06
ND001_3655n_NormalTissue_C18neg_20240212	2.75929e+06	0
ND001_3655t_TumorTissue_C18neg_20240212	4.17529e+06	735264
ND001_3663n_NormalTissue_C18neg_20240212	8.2274e+06	606906
ND001_3663t_TumorTissue_C18neg_20240212	1.53197e+06	0
ND001_366n_NormalTissue_C18neg_20240212	4.16536e+06	617687
ND001_366t_TumorTissue_C18neg_20240212	7.7865e+06	763773
ND001_3670n_NormalTissue_C18neg_20240212	6.18178e+06	446547
ND001_3670t_TumorTissue_C18neg_20240212	3.35698e+06	0
ND001_367n_NormalTissue_C18neg_20240212	1.30077e+07	2.09738e+06
ND001_367t_TumorTissue_C18neg_20240212	5.29006e+07	3.04763e+06
ND001_368n_NormalTissue_C18neg_20240212	8.02836e+06	691188
ND001_368t_TumorTissue_C18neg_20240212	1.71862e+07	2.52819e+06
ND001_3699n_NormalTissue_C18neg_20240212	1.44045e+07	1.081e+06
ND001_3699t_TumorTissue_C18neg_20240212	329383	0
ND001_3706n_NormalTissue_C18neg_20240212	0	0
ND001_3706t_TumorTissue_C18neg_20240212	1.43144e+07	632582
ND001_370n_NormalTissue_C18neg_20240212	2.72995e+07	375830
ND001_370t_TumorTissue_C18neg_20240212	2.16961e+07	994922
ND001_3711n_NormalTissue_C18neg_20240212	5.57144e+06	476607
ND001_3711t_TumorTissue_C18neg_20240212	2.30774e+07	1.13296e+06
ND001_371n_NormalTissue_C18neg_20240212	1.35733e+07	556249
ND001_371t_TumorTissue_C18neg_20240212	1.10142e+07	968818
ND001_3721n_NormalTissue_C18neg_20240212	4.37037e+07	2.18254e+06
ND001_3721t_TumorTissue_C18neg_20240212	3.60229e+07	4.76965e+06
ND001_3732n_NormalTissue_C18neg_20240212	7187224	0
ND001_3732t_TumorTissue_C18neg_20240212	3.68827e+07	0
ND001_3745n_NormalTissue_C18neg_20240212	1.21221e+07	0
ND001_3745t_TumorTissue_C18neg_20240212	4.92593e+07	396306
ND001_374n_NormalTissue_C18neg_20240212	3.23435e+07	1.02388e+06
ND001_374t_TumorTissue_C18neg_20240212	5.91232e+07	3.3736e+06
ND001_3755n_NormalTissue_C18neg_20240212	1.13638e+07	597712
ND001_3755t_TumorTissue_C18neg_20240212	250971	0
ND001_375n_NormalTissue_C18neg_20240212	1.55767e+07	956657
ND001_375t_TumorTissue_C18neg_20240212	3.229e+07	1.19365e+06
ND001_3776n_NormalTissue_C18neg_20240212	4.9359e+06	633401
ND001_3776t_TumorTissue_C18neg_20240212	3.47323e+06	0
ND001_377n_NormalTissue_C18neg_20240212	2.31383e+07	0
ND001_377t_TumorTissue_C18neg_20240212	8.22635e+06	0
ND001_378n_NormalTissue_C18neg_20240212	9.6694e+06	764237
ND001_378t_TumorTissue_C18neg_20240212	2.63944e+07	2.36443e+06
ND001_382n_NormalTissue_C18neg_20240212	2.3478e+07	905451
ND001_382t_TumorTissue_C18neg_20240212	1.56942e+07	853500
ND001_383n_NormalTissue_C18neg_20240212	2.88929e+06	0
ND001_383t_TumorTissue_C18neg_20240212	248995	0
ND001_385n_NormalTissue_C18neg_20240212	1.05311e+07	1.45494e+06
ND001_385t_TumorTissue_C18neg_20240212	5.12981e+07	1.32e+06
ND001_386n_NormalTissue_C18neg_20240212	7.06526e+06	0
ND001_386t_TumorTissue_C18neg_20240212	958460	0
ND001_390n_NormalTissue_C18neg_20240212	1.86816e+06	0
ND001_390t_TumorTissue_C18neg_20240212	1.74154e+07	2.19517e+06
ND001_392n_NormalTissue_C18neg_20240212	3.08451e+07	955094
ND001_392t_TumorTissue_C18neg_20240212	5.49757e+07	3.69832e+06
ND001_393n_NormalTissue_C18neg_20240212	1.46661e+06	0
ND001_393t_TumorTissue_C18neg_20240212	1.01518e+07	591827
ND001_394n_NormalTissue_C18neg_20240212	550600	0
ND001_394t_TumorTissue_C18neg_20240212	4.38374e+07	934546
ND001_3978n_NormalTissue_C18neg_20240212	8.81507e+06	619189
ND001_3978t_TumorTissue_C18neg_20240212	1.5271e+06	621362
ND001_3991n_NormalTissue_C18neg_20240212	2.19344e+06	0
ND001_3991t_TumorTissue_C18neg_20240212	5.83537e+06	518717
ND001_4006n_NormalTissue_C18neg_20240212	7.77333e+06	552257
ND001_4006t_TumorTissue_C18neg_20240212	3.38735e+06	0
ND001_4010n_NormalTissue_C18neg_20240212	1.21706e+06	0
ND001_4010t_TumorTissue_C18neg_20240212	8.07757e+06	568776
ND001_408n_NormalTissue_C18neg_20240212	1.21701e+07	0
ND001_408t_TumorTissue_C18neg_20240212	1.76539e+07	476729
ND001_4127n_NormalTissue_C18neg_20240212	5.18356e+06	598640
ND001_4127t_TumorTissue_C18neg_20240212	7.30667e+06	1.30211e+06
ND001_419n_NormalTissue_C18neg_20240212	779665	0
ND001_419t_TumorTissue_C18neg_20240212	1.08206e+06	0
ND001_420n_NormalTissue_C18neg_20240212	7.37015e+06	0
ND001_420t_TumorTissue_C18neg_20240212	657260	0
ND001_4263n_NormalTissue_C18neg_20240212	6.20164e+06	1.25121e+06
ND001_4263t_TumorTissue_C18neg_20240212	4.4206e+06	0
ND001_429n_NormalTissue_C18neg_20240212	1.72101e+07	0
ND001_429t_TumorTissue_C18neg_20240212	1.88531e+07	0
ND001_439n_NormalTissue_C18neg_20240212	1.51216e+06	0
ND001_439t_TumorTissue_C18neg_20240212	1.4678e+06	0
ND001_4472n_NormalTissue_C18neg_20240212	7.25946e+07	737547
ND001_4472t_TumorTissue_C18neg_20240212	6.94841e+07	398125
ND001_4558n_NormalTissue_C18neg_20240212	1.23878e+07	0
ND001_4558t_TumorTissue_C18neg_20240212	1.65931e+07	0
ND001_461n_NormalTissue_C18neg_20240212	3.17077e+07	0
ND001_461t_TumorTissue_C18neg_20240212	6.87369e+07	0
ND001_463n_NormalTissue_C18neg_20240212	8.57074e+07	0
ND001_463t_TumorTissue_C18neg_20240212	7.15541e+07	0
ND001_486n_NormalTissue_C18neg_20240212	5.72278e+07	816762
ND001_486t_TumorTissue_C18neg_20240212	3.5365e+07	0
ND001_4876n_NormalTissue_C18neg_20240212	1.94752e+07	384829
ND001_4876t_TumorTissue_C18neg_20240212	4.29352e+07	909163
ND001_4891n_NormalTissue_C18neg_20240212	6.75452e+06	0
ND001_4891t_TumorTissue_C18neg_20240212	5.74503e+06	0
ND001_494n_NormalTissue_C18neg_20240212	1.20245e+07	0
ND001_494t_TumorTissue_C18neg_20240212	2.2068e+07	375025
ND001_4966n_NormalTissue_C18neg_20240212	1.01411e+07	567934
ND001_4966t_TumorTissue_C18neg_20240212	2.28175e+07	445876
ND001_5141n_NormalTissue_C18neg_20240212	1.86558e+07	717572
ND001_5141t_TumorTissue_C18neg_20240212	1918070	385390
ND001_5216n_NormalTissue_C18neg_20240212	6.42027e+06	407624
ND001_5216t_TumorTissue_C18neg_20240212	9.47043e+06	445668
ND001_5240n_NormalTissue_C18neg_20240212	2.37921e+07	824454
ND001_5240t_TumorTissue_C18neg_20240212	7.89561e+07	3.09883e+06
ND001_5538n_NormalTissue_C18neg_20240212	1.14734e+07	0
ND001_5538t_TumorTissue_C18neg_20240212	3.52578e+06	539315
ND001_5595n_NormalTissue_C18neg_20240212	5.27328e+06	0
ND001_5595t_TumorTissue_C18neg_20240212	2.65109e+06	0
ND001_5731n_NormalTissue_C18neg_20240212	7.17092e+06	603060
ND001_5731t_TumorTissue_C18neg_20240212	7.67268e+07	2.67077e+06
ND001_5783n_NormalTissue_C18neg_20240212	4.73599e+06	0
ND001_5783t_TumorTissue_C18neg_20240212	2.35545e+07	0
ND001_589n_NormalTissue_C18neg_20240212	1.17048e+06	0
ND001_589t_TumorTissue_C18neg_20240212	1.14871e+07	0
ND001_5907n_NormalTissue_C18neg_20240212	1.96915e+07	523076
ND001_5907t_TumorTissue_C18neg_20240212	1.26875e+07	0
ND001_614n_NormalTissue_C18neg_20240212	1.09587e+07	366942
ND001_614t_TumorTissue_C18neg_20240212	3.63095e+06	0
ND001_636n_NormalTissue_C18neg_20240212	1.62506e+07	0
ND001_636t_TumorTissue_C18neg_20240212	4.91357e+07	1.49613e+06
ND001_699n_NormalTissue_C18neg_20240212	7.19503e+06	1.42423e+06
ND001_699t_TumorTissue_C18neg_20240212	4.38324e+07	3.04925e+06
ND001_7021n_NormalTissue_C18neg_20240212	8.07693e+06	0
ND001_7021t_TumorTissue_C18neg_20240212	1.90263e+06	0
ND001_7024n_NormalTissue_C18neg_20240212	2.24126e+07	391666
ND001_7024t_TumorTissue_C18neg_20240212	5.9448e+07	1.26231e+06
ND001_7027n_NormalTissue_C18neg_20240212	4.42946e+07	977523
ND001_7027t_TumorTissue_C18neg_20240212	5.24761e+07	1.89357e+06
ND001_7033n_NormalTissue_C18neg_20240212	4.02921e+06	0
ND001_7033t_TumorTissue_C18neg_20240212	8.80029e+06	1.33346e+06
ND001_7183n_NormalTissue_C18neg_20240212	1.02668e+07	468048
ND001_7183t_TumorTissue_C18neg_20240212	3.79012e+06	0
ND001_7187n_NormalTissue_C18neg_20240212	1.72216e+07	0
ND001_7187t_TumorTissue_C18neg_20240212	6.49618e+07	524028
ND001_7198n_NormalTissue_C18neg_20240212	2.14573e+07	0
ND001_7198t_TumorTissue_C18neg_20240212	1.00297e+08	1.60761e+06
ND001_7199n_NormalTissue_C18neg_20240212	4.90773e+07	960552
ND001_7199t_TumorTissue_C18neg_20240212	7.22198e+07	374121
ND001_7205n_NormalTissue_C18neg_20240212	1.64234e+07	0
ND001_7205t_TumorTissue_C18neg_20240212	1.06072e+07	0
ND001_7257n_NormalTissue_C18neg_20240212	1.65806e+07	479464
ND001_7257t_TumorTissue_C18neg_20240212	4.62013e+07	3.44782e+06
ND001_7266n_NormalTissue_C18neg_20240212	2.61188e+07	823233
ND001_7266t_TumorTissue_C18neg_20240212	1.09956e+07	547947
ND001_7376n_NormalTissue_C18neg_20240212	439417	0
ND001_7376t_TumorTissue_C18neg_20240212	2.14995e+07	1.95741e+06
ND001_7407n_NormalTissue_C18neg_20240212	1.29218e+07	418368
ND001_7407t_TumorTissue_C18neg_20240212	1.24801e+07	0
ND001_7621n_NormalTissue_C18neg_20240212	1.80225e+07	484201
ND001_7621t_TumorTissue_C18neg_20240212	2.08943e+07	450821
ND001_778n_NormalTissue_C18neg_20240212	1.29569e+07	1.54347e+06
ND001_778t_TumorTissue_C18neg_20240212	7.76334e+07	2.4911e+06
ND001_784n_NormalTissue_C18neg_20240212	662156	0
ND001_784t_TumorTissue_C18neg_20240212	4.96828e+07	1.83646e+06
ND001_789n_NormalTissue_C18neg_20240212	3.91182e+07	776007
ND001_789t_TumorTissue_C18neg_20240212	3.43612e+06	0
ND001_8189n_NormalTissue_C18neg_20240212	3.04621e+07	0
ND001_8189t_TumorTissue_C18neg_20240212	6.67836e+07	970527
ND001_8241n_NormalTissue_C18neg_20240212	3.28264e+07	0
ND001_8241t_TumorTissue_C18neg_20240212	2.38257e+07	0
ND001_8252n_NormalTissue_C18neg_20240212	5.40094e+06	0
ND001_8252t_TumorTissue_C18neg_20240212	2.92078e+06	0
ND001_8280n_NormalTissue_C18neg_20240212	3.18035e+07	0
ND001_8280t_TumorTissue_C18neg_20240212	2.45434e+07	0
ND001_8293n_NormalTissue_C18neg_20240212	4.18738e+06	0
ND001_8293t_TumorTissue_C18neg_20240212	8.21012e+07	2.34831e+06
ND001_829n_NormalTissue_C18neg_20240212	8.98521e+06	0
ND001_829t_TumorTissue_C18neg_20240212	7.61049e+07	811585
ND001_82n_NormalTissue_C18neg_20240212	4.93312e+06	0
ND001_82t_TumorTissue_C18neg_20240212	3.61897e+06	0
ND001_8402n_NormalTissue_C18neg_20240212	3.2792e+07	0
ND001_8402t_TumorTissue_C18neg_20240212	5.90487e+07	1.50589e+06
ND001_84n_NormalTissue_C18neg_20240212	7.77924e+07	0
ND001_84t_TumorTissue_C18neg_20240212	8.25655e+07	0
ND001_8685n_NormalTissue_C18neg_20240212	4.74558e+07	0
ND001_8685t_TumorTissue_C18neg_20240212	4.70059e+07	923496
ND001_878n_NormalTissue_C18neg_20240212	3.97386e+06	0
ND001_878t_TumorTissue_C18neg_20240212	297834	0
ND001_8793n_NormalTissue_C18neg_20240212	2.43295e+07	0
ND001_8793t_TumorTissue_C18neg_20240212	3.08064e+07	0
ND001_8909n_NormalTissue_C18neg_20240212	1.64745e+07	748487
ND001_8909t_TumorTissue_C18neg_20240212	6.24179e+07	513907
ND001_9068n_NormalTissue_C18neg_20240212	5.63027e+07	398418
ND001_9068t_TumorTissue_C18neg_20240212	4.7701e+07	403753
ND001_9150n_NormalTissue_C18neg_20240212	6.37874e+06	0
ND001_9150t_TumorTissue_C18neg_20240212	8.23205e+07	574966
ND001_933n_NormalTissue_C18neg_20240212	2.05429e+07	549522
ND001_933t_TumorTissue_C18neg_20240212	2.75403e+07	476570
ND001_93n_NormalTissue_C18neg_20240212	9.71644e+06	971626
ND001_93t_TumorTissue_C18neg_20240212	1.27178e+06	0
ND001_9496n_NormalTissue_C18neg_20240212	2.63504e+07	417501
ND001_9496t_TumorTissue_C18neg_20240212	7.37246e+07	3.39433e+06
ND001_9500n_NormalTissue_C18neg_20240212	3.80597e+07	1.34124e+06
ND001_9500t_TumorTissue_C18neg_20240212	7.3052e+07	799729
ND001_9538n_NormalTissue_C18neg_20240212	7.37935e+07	484531
ND001_9538t_TumorTissue_C18neg_20240212	4.05556e+07	0
ND001_9744n_NormalTissue_C18neg_20240212	4.43226e+07	1.03501e+06
ND001_9744t_TumorTissue_C18neg_20240212	3.93654e+07	1.10726e+06
ND001_97n_NormalTissue_C18neg_20240212	3.27929e+07	869494
ND001_97t_TumorTissue_C18neg_20240212	7.57085e+07	1.41451e+06
ND001_9805n_NormalTissue_C18neg_20240212	5.12766e+07	1.29962e+06
ND001_9805t_TumorTissue_C18neg_20240212	5.56768e+07	1.58121e+06
ND001_995n_NormalTissue_C18neg_20240212	3.35758e+07	386538
ND001_995t_TumorTissue_C18neg_20240212	1.94407e+07	459697

## Sheet: 6c and d
	Proben-ID	MouseID	Phenotype	Tumor_No	Genotype	Mouse_Line	Status	FA10:0	FA12:0	FA14:0	FA15:0	FA16:0	FA16:1-c9 (n-7)	FA17:0	FA18:0	FA18:1-c9 (n-9)	FA18:1-c11 (n-7)	FA18:2-c9,c12 (n-6)	FA18:3-c6,c9,c12 (n-6)	FA18:3-c9,c12,c15 (n-3)	FA20:0	FA20:4-c5,c8,c11,c14 (n-6)	FA20:5-c5,c8,c11,c14,c17 (n-3)	FA22:0	FA22:4-c7,c10,c13,c16 (n-6)	FA24:1-c15 (n-9)	FA22:5-c7,c10,c13,c16,c19 (n-3)	FA22:6-c4,c7,c10,c13,c16,c19 (n-3)	SAFA	MUFA	PUFA	FA18:0/16:0	FA22:0/20:0	FA18:1-c9 (n-9)/FA16:1-c9 (n-7)	FA16:1-c9 (n-7)/FA16:0	FA18:1-c9 (n-9)/FA18:0
1	FAME AV871 1 A	AV871	NT	0	fl/fl	AV	AV_Ctrl	0.33	0.41	0.6	0.29	20.27	1.3	0.51	15.21	17.18	3.15	20.72	0.09	0.59	0.35	13.01	0.34	0.36	2.06	0.36	0.48	2.38	38.3389	21.9879	39.6732	0.75037	1.02857	13.2154	0.0641342	1.12952
2	FAME AV874 1 A	AV874	NT	0	fl/fl	AV	AV_Ctrl	0.14	0.22	0.49	0.2	16.66	1.27	0.46	11.36	24.24	2.87	27.57	0.08	0.88	0.28	9.16	0.27	0.25	1.4	0.24	0.34	1.61	30.061	28.6173	41.3217	0.681873	0.892857	19.0866	0.0762305	2.1338
3	FAME AV9 1 A	AV9	T	4	tg/tg	AV	AV_R	0.33	0.45	0.79	0.27	20.22	3.08	0.45	15.67	20.36	3.73	18.16	0.12	0.5	0.56	9.89	0.16	0.61	1.21	0.35	0.29	2.78	39.3629	27.5219	33.1152	0.774975	1.08929	6.61039	0.152324	1.2993
4	FAME AV30 1 A	AV30	T	3	tg/tg	AV	AV_R	0.38	0.54	0.8	0.48	20.86	2.58	0.66	14.67	21.85	4.29	15.9	0.12	0.47	0.4	10.46	0.21	0.51	1.61	0.35	0.31	2.56	39.2858	29.0659	31.6483	0.70326	1.275	8.46899	0.123682	1.48943
5	FAME 65 (AV31_1) A	AV31	T	3	tg/tg	AV	AV_R	0.24	0.53	1.2	0.51	24.76	2.76	0.49	15.29	17.65	3.47	15.62	0.1	0.38	0.47	10.66	0.16	0.52	1.61	0.39	0.31	2.89	44.0097	24.2624	31.7279	0.617528	1.10638	6.39493	0.11147	1.15435
6	FAME 66 (AV987_1) A	AV987	T	6	tg/tg	AV	AV_R	0.25	0.52	0.9	0.46	24.09	1.75	0.63	16.69	14.79	3.09	17.3	0.12	0.27	0.48	11.92	0.2	0.58	1.63	0.64	0.46	3.22	44.6153	20.2762	35.1085	0.692819	1.20833	8.45143	0.0726443	0.886159
7	FAME 67 (AV997_1) A	AV997	T	3	tg/tg	AV	AV_R	0.17	0.44	0.65	0.36	21.27	2.61	0.4	17.37	16.73	4.34	12.17	0.18	0.15	0.59	14.8	0.34	0.77	1.85	0.44	0.5	3.87	42.0198	24.1115	33.8688	0.816643	1.30508	6.40996	0.122708	0.963155
8	FAME 68 ( AV67) A	AV67	NT	0	tg/wt	AV	AV_het	0.38	0.71	0.93	0.38	23.59	2.12	0.43	14.12	20.66	3.05	15.25	0.08	0.56	0.33	11.65	0.25	0.36	1.89	0.36	0.37	2.55	41.2225	26.182	32.5955	0.598559	1.09091	9.74528	0.0898686	1.46317
9	FAME 69 (AV70) A	AV70	NT	0	tg/wt	AV	AV_het	0.21	0.42	1.26	0.41	25.82	2.76	0.38	12.51	20.05	2.32	17.08	0.06	0.67	0.32	10.33	0.21	0.39	1.84	0.35	0.41	2.21	41.7047	25.486	32.8093	0.484508	1.21875	7.26449	0.106894	1.60272
10	FAME 70 (AV87) A	AV87	NT	0	tg/wt	AV	AV_het	0.14	0.26	0.8	0.33	22.83	3.98	0.3	7.33	23.77	3.25	25.43	0.07	1.22	0.19	6.56	0.16	0.21	0.99	0.17	0.3	1.71	32.3937	31.1643	36.442	0.321069	1.10526	5.97236	0.174332	3.24284
11	FAME 71 (AV873_1) A	AV873	NT	0	fl/fl	AV	AV_Ctrl	0.1	0.23	0.76	0.28	21.68	2.18	0.42	8.67	24.41	2.5	28.64	0.08	1.01	0.22	6.02	0.19	0.19	0.92	0.18	0.25	1.07	32.5471	29.2757	38.1772	0.399908	0.863636	11.1972	0.100554	2.81546
12	FAME 72 (AV888_1) A	AV888	NT	0	fl/fl	AV	AV_Ctrl	0.12	0.28	0.95	0.37	23.62	2.2	0.48	8.78	22.82	2.23	27.55	0.1	1.29	0.23	5.88	0.18	0.22	1	0.2	0.29	1.22	35.045	27.4548	37.5002	0.371719	0.956522	10.3727	0.0931414	2.59909
13	FAME 73 (AV890_1) A	AV890	NT	0	fl/fl	AV	AV_Ctrl	0.06	0.14	0.74	0.27	21.13	2.9	0.38	6.19	25.98	2	32.58	0.09	1.64	0.19	3.71	0.1	0.13	0.62	0.12	0.19	0.85	29.2313	30.995	39.7736	0.292948	0.684211	8.95862	0.137246	4.19709
14	FAME 74 (AV891_1) A	AV891	NT	0	fl/fl	AV	AV_Ctrl	0.14	0.26	0.84	0.34	22.89	1.99	0.47	8.6	22.87	2.18	29.01	0.09	1.29	0.23	5.89	0.14	0.2	0.96	0.21	0.27	1.14	33.9684	27.248	38.7836	0.37571	0.869565	11.4925	0.0869375	2.6593

## Sheet: 6f
fl/fl d1	tg/tg d1	fl/fl d7	tg/tg d7
79.35	182.54	213.9	182.85
75.9	138	219.834	155.25
88.5615	134.55	209.829	141.968
80.178	179.4	248.4	259.13
107.537	151.8	327.75	141.45
77.5905	65.55	238.05	224.25
89.7	100.05	227.01	162.15
93.15	69	248.4	141.45
131.618	186.3	93.219	156.113
122.475	179.4	193.2	193.2
93.15	172.5	345	238.05
96.6	148.35	241.5	255.3
96.6	117.3	207	182.85
117.3	127.65	248.572	253.196
91.08	69	232.047	144.9
152.007	86.25	302.082	117.3
117.714	158.7	451.95	210.45
151.8	225.975	303.6	260.786
116.852	124.2	340.791	163.565
131.1	186.3	427.8	118.128
144.9	138	231.15	101.879
155.25	79.35	234.22	120.75
141.45	120.75	346.966	256.507
200.1	210.45	313.26	215.315
155.25	106.95	210.45	238.05
156.078	82.8	134.55	151.8
96.6	127.65	290.87	262.2
72.45	134.55	175.95	262.2
72.45	96.6	293.181	203.55
90.942	126.96	349.519	233.013
62.1	217.35	234.6	123.889
79.35	65.55	171.224	127.65
124.924	186.3	241.5	196.409
83.214	144.9	93.15	134.55
103.5	106.95	244.95	150.765
103.5	89.7	272.55	141.45
103.5	207	310.5	234.6
113.919	127.65	203.55	154.319
142.416	175.95		187.99
124.2	110.4	185.679	126.339
104.535	117.3	162.15	134.55
126.339	172.5	151.8	103.5
138	113.85	241.5	183.126
160.77	96.6	196.167	300.15
148.35	117.3	185.472	196.547
124.2	162.15	172.052	193.2
131.1	124.2	241.5	241.086
155.25	93.15	210.45	262.373
156.871	106.95	239.637	120.75
175.95	138	189.474	217.35
172.5	110.4	201.446	138
176.226	79.35	188.784	239.257
145.349	148.35	134.55	210.45
162.978	138	213.9	212.244
173.397	96.6	134.55	124.2
150.42	203.55	259.82	255.3
158.251	193.2	204.274	165.6
177.399	200.1		200.1
189.75	131.1		231.15
195.512	165.6		234.6
205.965	186.3		141.45
193.2	124.2		241.5
195.615	141.45		155.25
235.842	141.45		162.15
217.35	151.8		238.05
232.737	196.65		310.5
218.971	113.85		251.85
207	86.25		151.8
227.7	93.15		224.25
255.542	138		262.2
223.732	155.25		203.55
234.6	310.5		286.35
234.6	127.65		200.1
238.05	93.15		172.5
248.4	313.95		224.94
221.904	179.4		189.75
116.058	158.7		348.45
115.575	69		263.58
158.769	72.45		231.15
138	117.3		279.416
134.55	78.0735		163.633
126.891	127.65		120.371
148.695	179.4		165.6
78.039	161.632		238.05
122.544	172.5		155.25
179.4	217.35		203.55
151.386	134.55		241.5
186.99	207		200.825
142.416	162.15		138
127.65	93.15		158.7
120.75	213.9		182.85
106.95	106.95		210.45
127.65	124.2		148.35
120.75	127.65		162.15
134.55	196.65		203.55
113.85	217.35		286.35
151.8	103.5		155.871
133.86	165.6		293.25
155.905	148.35		182.85
135.895	103.5		220.8
120.75	103.5		185.369
138	79.35		207
113.85	124.2		243.915
103.5	155.25
117.3	186.3
151.8	203.55
124.2	179.4
79.35	162.15
185.472	186.3
155.25	138
231.15	110.4
151.8	179.4
158.7	124.2
155.25	262.2
155.25	155.25
148.35	134.55
131.1	131.1
158.7	169.05
158.7	234.6
110.4	151.8
141.45	133.17
179.4	103.5
134.55	106.95
169.05	265.65
149.419	117.3
151.8	175.95
182.85	82.8
162.15	131.1
155.25	89.7
110.4	165.6
134.55	120.75
120.75	182.091
175.95	79.35
120.75	174.225
162.15	93.15
162.15	124.2
131.1	131.1
148.35	163.702
120.75	179.4
141.45	165.6
138	96.6
124.2	189.75
165.6	138
151.8	193.2
134.55	117.3
155.25	186.3
170.464	75.9
143.486	82.8
175.95	69
	179.4
	207
	186.3
	179.4
	106.95
	169.05
	165.6
	103.5
	158.7
	258.75
	127.65
	79.35
	234.6
	200.1
	127.65
	138
	192.821
	110.4
	127.65
	203.55
	172.5

## Sheet: 6g
no crypts spf wt	no crypts spftg
2	0
1	0
2	1
1	0
2	1
2	1
1	0
1	0
1	0
1	1
3	0
0	1
2	1
4	3
4	0
2	0
2	2
1	3
2	3
1	0
2	2
2	0
3	2
2	2
2	6
3	2
3	1
2	2
4	2
0	4
2	2
1	1
2	3
0	0
1	0
1	2
1	1
1	1
4	3
2	2
2	2
0	1
2	2
2	0
3	1
1	1
1	3
2	3
2	0
1	2
2	1
1	2
2	1
3	2
0	0
3	1
2	2
	1
	2
	2
	1
	2
	2
	1
	1
	1
	2
	1
	1
	2
	2
	3
	3
	1
	3
	2
	1
	3
	2
	1
	1
	0
	0
	4
	1
	1
	4
	2
	1
	0
	2
	0
	3
	2
	1
	0
	2
	3
	0
	2
	1
	0
	1
	3
	2
	2
	1
	1
	2
	2
	3
