# Supplementary material for: ATF6 activation alters colonic lipid metabolism causing tumour-associated microbial adaptation
Source: Nat Metab. 2025 Sep 1;7(9):1830–50. doi: 10.1038/s42255-025-01350-6 (PMC12460170; doi:10.1038/s42255-025-01350-6)
Supplement: Supplementary file 14 — Statistical source data. [file 42255_2025_1350_MOESM14_ESM.xlsx]

## Sheet: 7a
	D29613_01-AV555	D29614_02-AV604	D29615_03-AV612	D29616_04-AV650	D29617_05-AV717	D29618_06-AV718	D29619_07-AV770	D29620_08-AV782.2	D29621_09-AV791	D29622_10-AV794	D29623_11-AV833	D29624_12-AV967	D29625_13-AV968	D29626_14-AV971	D29627_15-AV972	D29628_16-AV974	D29629_17-AV996	D29630_18-AV551	D29631_19-AV572	D29632_20-AV580	D29633_21-AV586	D29634_22-AV589	D29635_23-AV590	D29636_24-AV591	D29637_25-AV598	D29638_26-AV608	D29639_27-AV609	D29640_28-AV610	D29641_29-AV611	D29642_30-AV802	D29643_31-AV521	D29644_32-AV527	D29645_33-AV541	D29646_34-AV542	D29647_35-AV543	D29648_36-AV567	D29649_37-AV568	D29650_38-AV570	D29651_39-AV571	D29652_40-AV579	D29653_41-AV803	D29654_42-AV814	D29655_43-AV583	D29656_44-AV584	D29657_45-AV587	D29658_46-AV588	D29659_47-AV596	D29660_48-AV597	D29661_49-AV816
D29613_01-AV555	0	0.350702	0.421103	0.339405	0.358682	0.351398	0.431029	0.423511	0.465242	0.485688	0.346896	0.528015	0.502703	0.42999	0.421984	0.539308	0.566786	0.369829	0.445146	0.509321	0.485913	0.484452	0.433457	0.564613	0.538765	0.540691	0.506585	0.446081	0.500968	0.47127	0.468255	0.45325	0.418514	0.435631	0.384575	0.429051	0.42495	0.403406	0.414804	0.558799	0.447759	0.424852	0.575792	0.489442	0.421076	0.426199	0.446664	0.439443	0.609897
D29614_02-AV604	0.350702	0	0.423908	0.335436	0.335665	0.399248	0.387185	0.458414	0.405031	0.452149	0.321522	0.52326	0.478191	0.378564	0.377694	0.477264	0.525855	0.41902	0.373495	0.460706	0.409474	0.44137	0.390306	0.508695	0.464073	0.488334	0.436317	0.349916	0.452255	0.408323	0.39638	0.395318	0.387835	0.365675	0.331797	0.369807	0.407164	0.386432	0.342636	0.498799	0.3955	0.38757	0.542991	0.458062	0.368681	0.383938	0.413583	0.379436	0.562547
D29615_03-AV612	0.421103	0.423908	0	0.421881	0.371803	0.277684	0.55214	0.56218	0.545663	0.581344	0.385227	0.67533	0.631177	0.526802	0.513797	0.614467	0.664098	0.496076	0.482241	0.623397	0.544072	0.583587	0.545264	0.668772	0.61512	0.609188	0.575418	0.518712	0.607363	0.539027	0.530792	0.554812	0.547414	0.516068	0.486935	0.52554	0.589915	0.573379	0.477263	0.63757	0.530761	0.551876	0.659642	0.610411	0.516806	0.509071	0.534071	0.493417	0.71513
D29616_04-AV650	0.339405	0.335436	0.421881	0	0.330716	0.368586	0.381446	0.393255	0.383138	0.439865	0.331735	0.51762	0.486183	0.413208	0.376151	0.485433	0.538662	0.341566	0.387173	0.470324	0.448341	0.45241	0.398874	0.552599	0.493823	0.506988	0.470601	0.409119	0.477556	0.40038	0.403899	0.420967	0.382877	0.397078	0.314908	0.372737	0.400444	0.390124	0.346362	0.51943	0.400541	0.39011	0.541989	0.467361	0.382039	0.36056	0.412403	0.376876	0.606566
D29617_05-AV717	0.358682	0.335665	0.371803	0.330716	0	0.361556	0.441586	0.446908	0.446287	0.489824	0.341022	0.573734	0.53001	0.432735	0.398151	0.51851	0.561752	0.408769	0.421709	0.483982	0.437832	0.459463	0.436606	0.558645	0.49121	0.494031	0.44934	0.39983	0.491757	0.403137	0.433266	0.421412	0.41408	0.411209	0.383157	0.411083	0.455672	0.457201	0.386773	0.538911	0.42459	0.437287	0.577794	0.51226	0.41175	0.412592	0.424258	0.397203	0.608768
D29618_06-AV718	0.351398	0.399248	0.277684	0.368586	0.361556	0	0.511923	0.494308	0.512885	0.55115	0.369876	0.627838	0.59537	0.505032	0.476514	0.584539	0.615838	0.431359	0.490931	0.579366	0.550166	0.554842	0.497645	0.644579	0.591492	0.602451	0.582047	0.511335	0.589233	0.518591	0.512615	0.516648	0.498392	0.492592	0.440202	0.483172	0.518293	0.506191	0.451229	0.615426	0.504885	0.502589	0.640041	0.580731	0.487941	0.486719	0.502667	0.484103	0.671153
D29619_07-AV770	0.431029	0.387185	0.55214	0.381446	0.441586	0.511923	0	0.35879	0.309833	0.315523	0.39849	0.402502	0.369189	0.388504	0.328754	0.383663	0.383333	0.379289	0.398685	0.353156	0.406399	0.375449	0.406316	0.415434	0.38251	0.446399	0.419781	0.382609	0.390188	0.382605	0.362442	0.323086	0.335484	0.329601	0.309634	0.328859	0.316662	0.316595	0.358534	0.36108	0.361381	0.31232	0.455252	0.376291	0.373496	0.361377	0.361885	0.364394	0.465632
D29620_08-AV782.2	0.423511	0.458414	0.56218	0.393255	0.446908	0.494308	0.35879	0	0.443222	0.435761	0.447278	0.465478	0.44738	0.449244	0.400287	0.483584	0.487492	0.444707	0.478183	0.438555	0.453361	0.431945	0.43889	0.449235	0.445719	0.522581	0.48481	0.461072	0.452476	0.43094	0.425982	0.404229	0.363913	0.410089	0.378661	0.418571	0.379955	0.404755	0.439495	0.452714	0.431434	0.381308	0.541873	0.467468	0.420214	0.422322	0.414487	0.429481	0.49734
D29621_09-AV791	0.465242	0.405031	0.545663	0.383138	0.446287	0.512885	0.309833	0.443222	0	0.262278	0.399166	0.42468	0.378318	0.361788	0.362963	0.398969	0.420384	0.409172	0.396411	0.415797	0.415906	0.40294	0.437556	0.464606	0.430639	0.42865	0.427129	0.391621	0.453454	0.382507	0.367587	0.350588	0.417396	0.355746	0.339838	0.332845	0.396599	0.385902	0.36856	0.431146	0.361473	0.355746	0.488824	0.404651	0.389512	0.384415	0.397929	0.382233	0.496431
D29622_10-AV794	0.485688	0.452149	0.581344	0.439865	0.489824	0.55115	0.315523	0.435761	0.262278	0	0.423348	0.405383	0.350496	0.393537	0.375673	0.382304	0.378668	0.422624	0.449125	0.418587	0.445313	0.396224	0.430306	0.458463	0.436367	0.439446	0.446753	0.417173	0.451343	0.408721	0.400498	0.378473	0.415474	0.384704	0.392857	0.378929	0.394629	0.390818	0.411881	0.417927	0.371916	0.355691	0.473548	0.401838	0.409405	0.392788	0.392826	0.405753	0.457309
D29623_11-AV833	0.346896	0.321522	0.385227	0.331735	0.341022	0.369876	0.39849	0.447278	0.399166	0.423348	0	0.532789	0.49974	0.424001	0.392007	0.494931	0.521776	0.406756	0.378788	0.478538	0.417453	0.443646	0.391167	0.556294	0.503072	0.491916	0.447313	0.374712	0.483254	0.397363	0.417717	0.412732	0.410392	0.387279	0.373732	0.382453	0.442807	0.432593	0.357868	0.511138	0.374571	0.403902	0.554417	0.472337	0.387878	0.368816	0.414514	0.350928	0.598081
D29624_12-AV967	0.528015	0.52326	0.67533	0.51762	0.573734	0.627838	0.402502	0.465478	0.42468	0.405383	0.532789	0	0.314358	0.440352	0.42906	0.374987	0.372661	0.509366	0.543417	0.45973	0.513664	0.480897	0.526159	0.458147	0.437739	0.478561	0.48972	0.507324	0.478544	0.484676	0.465936	0.455295	0.457855	0.460119	0.487734	0.489316	0.438363	0.451362	0.499788	0.444577	0.485084	0.428782	0.425949	0.408702	0.453928	0.467978	0.47207	0.480633	0.401298
D29625_13-AV968	0.502703	0.478191	0.631177	0.486183	0.53001	0.59537	0.369189	0.44738	0.378318	0.350496	0.49974	0.314358	0	0.374224	0.395548	0.320421	0.356941	0.477353	0.508581	0.452156	0.493404	0.458829	0.491303	0.446969	0.43684	0.481849	0.480007	0.486218	0.463805	0.476393	0.455558	0.42389	0.433363	0.425188	0.441129	0.449675	0.426194	0.436271	0.459329	0.431624	0.43669	0.40261	0.462788	0.398637	0.403712	0.429754	0.424877	0.440596	0.406439
D29626_14-AV971	0.42999	0.378564	0.526802	0.413208	0.432735	0.505032	0.388504	0.449244	0.361788	0.393537	0.424001	0.440352	0.374224	0	0.277869	0.371548	0.450729	0.462602	0.424112	0.441463	0.414367	0.410548	0.407049	0.468094	0.422927	0.432736	0.41499	0.395997	0.428137	0.417009	0.410091	0.378575	0.377359	0.365036	0.386545	0.37308	0.393354	0.381726	0.401025	0.440487	0.388637	0.381693	0.525486	0.39299	0.368586	0.391514	0.378832	0.376518	0.470929
D29627_15-AV972	0.421984	0.377694	0.513797	0.376151	0.398151	0.476514	0.328754	0.400287	0.362963	0.375673	0.392007	0.42906	0.395548	0.277869	0	0.348239	0.405474	0.414547	0.428547	0.43266	0.405093	0.38717	0.397503	0.467705	0.40979	0.458961	0.42815	0.382241	0.421675	0.382076	0.406224	0.377011	0.337804	0.370696	0.370947	0.367196	0.360143	0.366352	0.36948	0.433232	0.37257	0.342174	0.506534	0.374711	0.343954	0.35364	0.345702	0.357037	0.494251
D29628_16-AV974	0.539308	0.477264	0.614467	0.485433	0.51851	0.584539	0.383663	0.483584	0.398969	0.382304	0.494931	0.374987	0.320421	0.371548	0.348239	0	0.329799	0.500902	0.505779	0.430863	0.489164	0.453442	0.497392	0.442683	0.411911	0.477092	0.464331	0.461856	0.434108	0.45503	0.461818	0.418533	0.430248	0.454297	0.461275	0.45136	0.421617	0.445865	0.465949	0.408641	0.446474	0.433445	0.461204	0.404821	0.447551	0.430929	0.423602	0.430345	0.445635
D29629_17-AV996	0.566786	0.525855	0.664098	0.538662	0.561752	0.615838	0.383333	0.487492	0.420384	0.378668	0.521776	0.372661	0.356941	0.450729	0.405474	0.329799	0	0.536011	0.54931	0.457531	0.515389	0.482809	0.531415	0.472343	0.463068	0.50728	0.526602	0.515989	0.488271	0.50974	0.486055	0.466	0.491803	0.475265	0.488843	0.482586	0.465926	0.473296	0.489338	0.42147	0.497873	0.455802	0.475406	0.437499	0.488253	0.476816	0.462949	0.476751	0.459174
D29630_18-AV551	0.369829	0.41902	0.496076	0.341566	0.408769	0.431359	0.379289	0.444707	0.409172	0.422624	0.406756	0.509366	0.477353	0.462602	0.414547	0.500902	0.536011	0	0.416798	0.44994	0.484829	0.449888	0.428608	0.522017	0.500225	0.517857	0.491939	0.430179	0.487809	0.436738	0.427104	0.408908	0.399589	0.402513	0.366233	0.379585	0.385997	0.367389	0.384541	0.500293	0.391744	0.375532	0.500893	0.445958	0.408106	0.406914	0.419164	0.414666	0.564429
D29631_19-AV572	0.445146	0.373495	0.482241	0.387173	0.421709	0.490931	0.398685	0.478183	0.396411	0.449125	0.378788	0.543417	0.508581	0.424112	0.428547	0.505779	0.54931	0.416798	0	0.35255	0.353792	0.365398	0.339727	0.459805	0.39526	0.40225	0.360641	0.312143	0.385475	0.325125	0.320442	0.334523	0.371791	0.298994	0.319632	0.303972	0.37463	0.366009	0.294441	0.456424	0.338436	0.363905	0.540194	0.430308	0.349089	0.365644	0.400523	0.367317	0.549563
D29632_20-AV580	0.509321	0.460706	0.623397	0.470324	0.483982	0.579366	0.353156	0.438555	0.415797	0.418587	0.478538	0.45973	0.452156	0.441463	0.43266	0.430863	0.457531	0.44994	0.35255	0	0.36771	0.298771	0.337407	0.320904	0.275504	0.373884	0.334937	0.329765	0.309851	0.323979	0.351922	0.295848	0.32019	0.317839	0.36436	0.330394	0.319496	0.336728	0.39143	0.313603	0.337659	0.341586	0.442885	0.360317	0.40479	0.407899	0.385564	0.422266	0.423537
D29633_21-AV586	0.485913	0.409474	0.544072	0.448341	0.437832	0.550166	0.406399	0.453361	0.415906	0.445313	0.417453	0.513664	0.493404	0.414367	0.405093	0.489164	0.515389	0.484829	0.353792	0.36771	0	0.306516	0.329056	0.379994	0.31488	0.354819	0.305777	0.302028	0.310903	0.29764	0.334056	0.332025	0.346653	0.31066	0.358058	0.353093	0.393912	0.412152	0.356875	0.410832	0.337939	0.37367	0.512798	0.415938	0.384784	0.377635	0.361079	0.371112	0.499706
D29634_22-AV589	0.484452	0.44137	0.583587	0.45241	0.459463	0.554842	0.375449	0.431945	0.40294	0.396224	0.443646	0.480897	0.458829	0.410548	0.38717	0.453442	0.482809	0.449888	0.365398	0.298771	0.306516	0	0.302687	0.333602	0.304398	0.345597	0.334572	0.32052	0.318386	0.295674	0.371794	0.32162	0.323568	0.334545	0.366596	0.349975	0.336483	0.358341	0.372351	0.389076	0.337437	0.331854	0.478973	0.392377	0.385153	0.404844	0.357307	0.399835	0.456249
D29635_23-AV590	0.433457	0.390306	0.545264	0.398874	0.436606	0.497645	0.406316	0.43889	0.437556	0.430306	0.391167	0.526159	0.491303	0.407049	0.397503	0.497392	0.531415	0.428608	0.339727	0.337407	0.329056	0.302687	0	0.421487	0.34592	0.409363	0.360656	0.308431	0.346468	0.318625	0.340915	0.324501	0.323024	0.309061	0.321754	0.318422	0.32187	0.332317	0.369259	0.433316	0.332325	0.338784	0.520878	0.411288	0.357967	0.362737	0.356218	0.370302	0.513691
D29636_24-AV591	0.564613	0.508695	0.668772	0.552599	0.558645	0.644579	0.415434	0.449235	0.464606	0.458463	0.556294	0.458147	0.446969	0.468094	0.467705	0.442683	0.472343	0.522017	0.459805	0.320904	0.379994	0.333602	0.421487	0	0.280189	0.405242	0.386591	0.413184	0.314805	0.396431	0.414959	0.373583	0.384479	0.395325	0.443825	0.422247	0.374947	0.403446	0.447282	0.334629	0.418814	0.394694	0.475138	0.406679	0.444987	0.465089	0.440681	0.486552	0.377601
D29637_25-AV598	0.538765	0.464073	0.61512	0.493823	0.49121	0.591492	0.38251	0.445719	0.430639	0.436367	0.503072	0.437739	0.43684	0.422927	0.40979	0.411911	0.463068	0.500225	0.39526	0.275504	0.31488	0.304398	0.34592	0.280189	0	0.347673	0.31307	0.3428	0.287597	0.324254	0.357457	0.308257	0.338474	0.331231	0.37685	0.349082	0.350645	0.373943	0.386718	0.322068	0.368732	0.362997	0.415147	0.37521	0.393117	0.407748	0.366486	0.405202	0.385498
D29638_26-AV608	0.540691	0.488334	0.609188	0.506988	0.494031	0.602451	0.446399	0.522581	0.42865	0.439446	0.491916	0.478561	0.481849	0.432736	0.458961	0.477092	0.50728	0.517857	0.40225	0.373884	0.354819	0.345597	0.409363	0.405242	0.347673	0	0.241802	0.333256	0.336664	0.316875	0.393794	0.355827	0.426065	0.377339	0.434339	0.391097	0.426527	0.425942	0.414151	0.442902	0.357147	0.424079	0.474883	0.394767	0.411374	0.416269	0.419038	0.398535	0.473318
D29639_27-AV609	0.506585	0.436317	0.575418	0.470601	0.44934	0.582047	0.419781	0.48481	0.427129	0.446753	0.447313	0.48972	0.480007	0.41499	0.42815	0.464331	0.526602	0.491939	0.360641	0.334937	0.305777	0.334572	0.360656	0.386591	0.31307	0.241802	0	0.255636	0.275219	0.272942	0.365667	0.318857	0.362271	0.335519	0.388166	0.351418	0.379506	0.398102	0.378033	0.421609	0.312829	0.385981	0.470639	0.382421	0.36684	0.36544	0.366576	0.363968	0.483804
D29640_28-AV610	0.446081	0.349916	0.518712	0.409119	0.39983	0.511335	0.382609	0.461072	0.391621	0.417173	0.374712	0.507324	0.486218	0.395997	0.382241	0.461856	0.515989	0.430179	0.312143	0.329765	0.302028	0.32052	0.308431	0.413184	0.3428	0.333256	0.255636	0	0.27681	0.266631	0.326576	0.29532	0.335692	0.304445	0.345376	0.303105	0.355706	0.35953	0.31981	0.411432	0.286002	0.345133	0.490899	0.377848	0.33966	0.330022	0.346532	0.327085	0.491619
D29641_29-AV611	0.500968	0.452255	0.607363	0.477556	0.491757	0.589233	0.390188	0.452476	0.453454	0.451343	0.483254	0.478544	0.463805	0.428137	0.421675	0.434108	0.488271	0.487809	0.385475	0.309851	0.310903	0.318386	0.346468	0.314805	0.287597	0.336664	0.275219	0.27681	0	0.323268	0.375244	0.325228	0.330887	0.346101	0.39424	0.356369	0.331269	0.350927	0.373952	0.362865	0.344968	0.369844	0.469028	0.38625	0.406968	0.396348	0.357578	0.390445	0.454973
D29642_30-AV802	0.47127	0.408323	0.539027	0.40038	0.403137	0.518591	0.382605	0.43094	0.382507	0.408721	0.397363	0.484676	0.476393	0.417009	0.382076	0.45503	0.50974	0.436738	0.325125	0.323979	0.29764	0.295674	0.318625	0.396431	0.324254	0.316875	0.272942	0.266631	0.323268	0	0.335623	0.290464	0.334209	0.308464	0.35548	0.311765	0.364032	0.377546	0.325894	0.412648	0.254669	0.335031	0.477406	0.389944	0.359698	0.34702	0.350206	0.336259	0.481695
D29643_31-AV521	0.468255	0.39638	0.530792	0.403899	0.433266	0.512615	0.362442	0.425982	0.367587	0.400498	0.417717	0.465936	0.455558	0.410091	0.406224	0.461818	0.486055	0.427104	0.320442	0.351922	0.334056	0.371794	0.340915	0.414959	0.357457	0.393794	0.365667	0.326576	0.375244	0.335623	0	0.297601	0.339225	0.266215	0.294947	0.28095	0.349477	0.340554	0.30804	0.399131	0.33301	0.320708	0.480693	0.389964	0.343588	0.339429	0.340609	0.340603	0.487614
D29644_32-AV527	0.45325	0.395318	0.554812	0.420967	0.421412	0.516648	0.323086	0.404229	0.350588	0.378473	0.412732	0.455295	0.42389	0.378575	0.377011	0.418533	0.466	0.408908	0.334523	0.295848	0.332025	0.32162	0.324501	0.373583	0.308257	0.355827	0.318857	0.29532	0.325228	0.290464	0.297601	0	0.298469	0.235995	0.283328	0.239662	0.276063	0.284835	0.307464	0.343168	0.267094	0.303231	0.437772	0.333756	0.328504	0.330143	0.294792	0.312396	0.453328
D29645_33-AV541	0.418514	0.387835	0.547414	0.382877	0.41408	0.498392	0.335484	0.363913	0.417396	0.415474	0.410392	0.457855	0.433363	0.377359	0.337804	0.430248	0.491803	0.399589	0.371791	0.32019	0.346653	0.323568	0.323024	0.384479	0.338474	0.426065	0.362271	0.335692	0.330887	0.334209	0.339225	0.298469	0	0.284281	0.304696	0.326531	0.293819	0.303239	0.341486	0.376679	0.329013	0.280802	0.478315	0.381877	0.337629	0.330052	0.288228	0.347507	0.458026
D29646_34-AV542	0.435631	0.365675	0.516068	0.397078	0.411209	0.492592	0.329601	0.410089	0.355746	0.384704	0.387279	0.460119	0.425188	0.365036	0.370696	0.454297	0.475265	0.402513	0.298994	0.317839	0.31066	0.334545	0.309061	0.395325	0.331231	0.377339	0.335519	0.304445	0.346101	0.308464	0.266215	0.235995	0.284281	0	0.259536	0.267291	0.320517	0.310781	0.279182	0.382638	0.288933	0.295549	0.461296	0.353112	0.292386	0.320461	0.300394	0.318921	0.459821
D29647_35-AV543	0.384575	0.331797	0.486935	0.314908	0.383157	0.440202	0.309634	0.378661	0.339838	0.392857	0.373732	0.487734	0.441129	0.386545	0.370947	0.461275	0.488843	0.366233	0.319632	0.36436	0.358058	0.366596	0.321754	0.443825	0.37685	0.434339	0.388166	0.345376	0.39424	0.35548	0.294947	0.283328	0.304696	0.259536	0	0.264679	0.316269	0.298004	0.284682	0.421844	0.332734	0.303304	0.489081	0.386257	0.323018	0.313362	0.325134	0.32573	0.517685
D29648_36-AV567	0.429051	0.369807	0.52554	0.372737	0.411083	0.483172	0.328859	0.418571	0.332845	0.378929	0.382453	0.489316	0.449675	0.37308	0.367196	0.45136	0.482586	0.379585	0.303972	0.330394	0.353093	0.349975	0.318422	0.422247	0.349082	0.391097	0.351418	0.303105	0.356369	0.311765	0.28095	0.239662	0.326531	0.267291	0.264679	0	0.256618	0.2796	0.274845	0.389913	0.251788	0.291853	0.468586	0.350354	0.30922	0.310134	0.309559	0.313894	0.487071
D29649_37-AV568	0.42495	0.407164	0.589915	0.400444	0.455672	0.518293	0.316662	0.379955	0.396599	0.394629	0.442807	0.438363	0.426194	0.393354	0.360143	0.421617	0.465926	0.385997	0.37463	0.319496	0.393912	0.336483	0.32187	0.374947	0.350645	0.426527	0.379506	0.355706	0.331269	0.364032	0.349477	0.276063	0.293819	0.320517	0.316269	0.256618	0	0.219032	0.339046	0.361315	0.341852	0.276934	0.455507	0.352142	0.346178	0.34242	0.327738	0.36887	0.46194
D29650_38-AV570	0.403406	0.386432	0.573379	0.390124	0.457201	0.506191	0.316595	0.404755	0.385902	0.390818	0.432593	0.451362	0.436271	0.381726	0.366352	0.445865	0.473296	0.367389	0.366009	0.336728	0.412152	0.358341	0.332317	0.403446	0.373943	0.425942	0.398102	0.35953	0.350927	0.377546	0.340554	0.284835	0.303239	0.310781	0.298004	0.2796	0.219032	0	0.350833	0.394696	0.341599	0.287924	0.469854	0.357356	0.359397	0.36766	0.343358	0.384368	0.489902
D29651_39-AV571	0.414804	0.342636	0.477263	0.346362	0.386773	0.451229	0.358534	0.439495	0.36856	0.411881	0.357868	0.499788	0.459329	0.401025	0.36948	0.465949	0.489338	0.384541	0.294441	0.39143	0.356875	0.372351	0.369259	0.447282	0.386718	0.414151	0.378033	0.31981	0.373952	0.325894	0.30804	0.307464	0.341486	0.279182	0.284682	0.274845	0.339046	0.350833	0	0.408694	0.309762	0.314321	0.477158	0.399559	0.330892	0.348126	0.35589	0.340435	0.512748
D29652_40-AV579	0.558799	0.498799	0.63757	0.51943	0.538911	0.615426	0.36108	0.452714	0.431146	0.417927	0.511138	0.444577	0.431624	0.440487	0.433232	0.408641	0.42147	0.500293	0.456424	0.313603	0.410832	0.389076	0.433316	0.334629	0.322068	0.442902	0.421609	0.411432	0.362865	0.412648	0.399131	0.343168	0.376679	0.382638	0.421844	0.389913	0.361315	0.394696	0.408694	0	0.396296	0.383677	0.408471	0.378045	0.427282	0.417703	0.383742	0.42551	0.389342
D29653_41-AV803	0.447759	0.3955	0.530761	0.400541	0.42459	0.504885	0.361381	0.431434	0.361473	0.371916	0.374571	0.485084	0.43669	0.388637	0.37257	0.446474	0.497873	0.391744	0.338436	0.337659	0.337939	0.337437	0.332325	0.418814	0.368732	0.357147	0.312829	0.286002	0.344968	0.254669	0.33301	0.267094	0.329013	0.288933	0.332734	0.251788	0.341852	0.341599	0.309762	0.396296	0	0.286141	0.476993	0.369804	0.336729	0.328847	0.322038	0.330572	0.465573
D29654_42-AV814	0.424852	0.38757	0.551876	0.39011	0.437287	0.502589	0.31232	0.381308	0.355746	0.355691	0.403902	0.428782	0.40261	0.381693	0.342174	0.433445	0.455802	0.375532	0.363905	0.341586	0.37367	0.331854	0.338784	0.394694	0.362997	0.424079	0.385981	0.345133	0.369844	0.335031	0.320708	0.303231	0.280802	0.295549	0.303304	0.291853	0.276934	0.287924	0.314321	0.383677	0.286141	0	0.47457	0.379236	0.35272	0.365704	0.338163	0.378487	0.450129
D29655_43-AV583	0.575792	0.542991	0.659642	0.541989	0.577794	0.640041	0.455252	0.541873	0.488824	0.473548	0.554417	0.425949	0.462788	0.525486	0.506534	0.461204	0.475406	0.500893	0.540194	0.442885	0.512798	0.478973	0.520878	0.475138	0.415147	0.474883	0.470639	0.490899	0.469028	0.477406	0.480693	0.437772	0.478315	0.461296	0.489081	0.468586	0.455507	0.469854	0.477158	0.408471	0.476993	0.47457	0	0.403065	0.470339	0.46274	0.4587	0.47504	0.480456
D29656_44-AV584	0.489442	0.458062	0.610411	0.467361	0.51226	0.580731	0.376291	0.467468	0.404651	0.401838	0.472337	0.408702	0.398637	0.39299	0.374711	0.404821	0.437499	0.445958	0.430308	0.360317	0.415938	0.392377	0.411288	0.406679	0.37521	0.394767	0.382421	0.377848	0.38625	0.389944	0.389964	0.333756	0.381877	0.353112	0.386257	0.350354	0.352142	0.357356	0.399559	0.378045	0.369804	0.379236	0.403065	0	0.32504	0.339998	0.343657	0.338824	0.441934
D29657_45-AV587	0.421076	0.368681	0.516806	0.382039	0.41175	0.487941	0.373496	0.420214	0.389512	0.409405	0.387878	0.453928	0.403712	0.368586	0.343954	0.447551	0.488253	0.408106	0.349089	0.40479	0.384784	0.385153	0.357967	0.444987	0.393117	0.411374	0.36684	0.33966	0.406968	0.359698	0.343588	0.328504	0.337629	0.292386	0.323018	0.30922	0.346178	0.359397	0.330892	0.427282	0.336729	0.35272	0.470339	0.32504	0	0.265974	0.316708	0.283228	0.497338
D29658_46-AV588	0.426199	0.383938	0.509071	0.36056	0.412592	0.486719	0.361377	0.422322	0.384415	0.392788	0.368816	0.467978	0.429754	0.391514	0.35364	0.430929	0.476816	0.406914	0.365644	0.407899	0.377635	0.404844	0.362737	0.465089	0.407748	0.416269	0.36544	0.330022	0.396348	0.34702	0.339429	0.330143	0.330052	0.320461	0.313362	0.310134	0.34242	0.36766	0.348126	0.417703	0.328847	0.365704	0.46274	0.339998	0.265974	0	0.270013	0.225589	0.525038
D29659_47-AV596	0.446664	0.413583	0.534071	0.412403	0.424258	0.502667	0.361885	0.414487	0.397929	0.392826	0.414514	0.47207	0.424877	0.378832	0.345702	0.423602	0.462949	0.419164	0.400523	0.385564	0.361079	0.357307	0.356218	0.440681	0.366486	0.419038	0.366576	0.346532	0.357578	0.350206	0.340609	0.294792	0.288228	0.300394	0.325134	0.309559	0.327738	0.343358	0.35589	0.383742	0.322038	0.338163	0.4587	0.343657	0.316708	0.270013	0	0.229088	0.474005
D29660_48-AV597	0.439443	0.379436	0.493417	0.376876	0.397203	0.484103	0.364394	0.429481	0.382233	0.405753	0.350928	0.480633	0.440596	0.376518	0.357037	0.430345	0.476751	0.414666	0.367317	0.422266	0.371112	0.399835	0.370302	0.486552	0.405202	0.398535	0.363968	0.327085	0.390445	0.336259	0.340603	0.312396	0.347507	0.318921	0.32573	0.313894	0.36887	0.384368	0.340435	0.42551	0.330572	0.378487	0.47504	0.338824	0.283228	0.225589	0.229088	0	0.519543
D29661_49-AV816	0.609897	0.562547	0.71513	0.606566	0.608768	0.671153	0.465632	0.49734	0.496431	0.457309	0.598081	0.401298	0.406439	0.470929	0.494251	0.445635	0.459174	0.564429	0.549563	0.423537	0.499706	0.456249	0.513691	0.377601	0.385498	0.473318	0.483804	0.491619	0.454973	0.481695	0.487614	0.453328	0.458026	0.459821	0.517685	0.487071	0.46194	0.489902	0.512748	0.389342	0.465573	0.450129	0.480456	0.441934	0.497338	0.525038	0.474005	0.519543	0
D29662_50-AV817	0.514811	0.500748	0.662165	0.516054	0.551479	0.599256	0.397238	0.452169	0.415002	0.405666	0.533541	0.375235	0.381334	0.430861	0.410676	0.382545	0.37257	0.500574	0.514483	0.447188	0.516777	0.45445	0.473651	0.441547	0.445406	0.503822	0.513502	0.506685	0.46561	0.486191	0.469903	0.439402	0.444749	0.466889	0.449984	0.443085	0.384742	0.406334	0.470812	0.386881	0.475362	0.40692	0.471791	0.427757	0.466814	0.442338	0.443104	0.486213	0.422524
D29663_51-AV863	0.558544	0.519417	0.693931	0.548752	0.577898	0.645917	0.410109	0.462117	0.471701	0.467317	0.575058	0.381061	0.412872	0.460072	0.458319	0.427235	0.460603	0.515135	0.509509	0.380373	0.483081	0.416756	0.478138	0.363727	0.378915	0.44508	0.434024	0.444526	0.408548	0.451694	0.477125	0.425999	0.41733	0.437176	0.476983	0.457413	0.39669	0.422545	0.477243	0.384301	0.428584	0.410488	0.437762	0.397368	0.456068	0.461653	0.458635	0.493489	0.296142
D29664_52-AV864	0.506326	0.461373	0.633227	0.481527	0.512457	0.58816	0.371928	0.458374	0.404416	0.415591	0.496041	0.389547	0.394154	0.41339	0.412327	0.418243	0.422166	0.48255	0.425679	0.349462	0.405663	0.391257	0.435261	0.396297	0.347961	0.341814	0.361694	0.37455	0.384937	0.378746	0.382806	0.362099	0.385091	0.357806	0.40254	0.385751	0.398327	0.385318	0.417164	0.380477	0.388359	0.376922	0.449223	0.338202	0.376494	0.424314	0.399974	0.410551	0.37522
D29665_53-AV865	0.440855	0.404243	0.564145	0.398942	0.450103	0.523032	0.374754	0.45188	0.405466	0.420314	0.433335	0.460487	0.4321	0.376108	0.366585	0.431342	0.493191	0.433445	0.396876	0.399463	0.399562	0.399328	0.354846	0.439928	0.391165	0.366307	0.359113	0.330529	0.392186	0.364598	0.373567	0.352327	0.361639	0.333262	0.350607	0.326604	0.356846	0.351547	0.362767	0.427578	0.336888	0.361789	0.504123	0.353973	0.306368	0.323986	0.350912	0.337482	0.461816
D29666_54-AV866	0.524295	0.49732	0.649769	0.502559	0.535452	0.600999	0.378449	0.443131	0.40301	0.415371	0.522122	0.384053	0.378694	0.402126	0.400984	0.397653	0.429172	0.479185	0.453306	0.342798	0.428447	0.371921	0.421994	0.364173	0.338221	0.35101	0.378234	0.381855	0.367646	0.377106	0.39927	0.34657	0.38475	0.371607	0.418492	0.385402	0.369751	0.374728	0.434447	0.380182	0.366027	0.370399	0.439494	0.356871	0.393953	0.429237	0.393719	0.428765	0.353841
[truncated: 5 more columns]

## Sheet: 7b
	D29668_01-AV967	D29669_02-AV968	D29670_03-AV971	D29671_04-AV972	D29672_05-AV974	D29673_06-AV996	D29675_08-AV583	D29676_09-AV584	D29677_10-AV587	D29678_11-AV588	D29679_12-AV596	D29680_13-AV597	D29683_16-AV816	D29684_17-AV817	D29685_18-AV863	D29686_19-AV864	D29691_24-AV580	D29692_25-AV608	D29699_32-AV572	D29700_33-AV586	D29701_34-AV589	D29702_35-AV590	D29703_36-AV591	D29704_37-AV598	D29707_40-AV521	D29708_41-AV527	D29709_42-AV541	D29710_43-AV542	D29711_44-AV543	D29712_45-AV571	D29715_48-AV551T	D29716_49-AV555T	D29717_50-AV555TA	D29718_51-AV612T	D29719_52-AV612TA	D29720_53-AV650T	D29721_54-AV650TA	D29722_55-AV717T	D29723_56-AV718T	D29733_66-AV604T	D29734_67-AV770T	D29735_68-AV791T	D29736_69-AV782.2T	D29737_70-AV794T	D29738_71-AV604TA	D29739_72-AV770TA	D29740_73-AV791TA	D29741_74-AV782.2TA	D29742_75-AV794TA
D29668_01-AV967	0	0.351521	0.499761	0.40956	0.361636	0.476986	0.493986	0.422932	0.415534	0.455438	0.476396	0.495911	0.447343	0.419467	0.465368	0.468643	0.532497	0.506807	0.531542	0.546229	0.524658	0.522096	0.521559	0.49203	0.49239	0.452744	0.476685	0.469841	0.462544	0.488531	0.576376	0.642689	0.549946	0.658443	0.59231	0.500242	0.455846	0.561418	0.615945	0.586345	0.477149	0.433582	0.467466	0.396273	0.572768	0.425255	0.423602	0.47353	0.401522
D29669_02-AV968	0.351521	0	0.402094	0.428586	0.319205	0.451452	0.5104	0.445655	0.410168	0.448423	0.470851	0.528514	0.400535	0.416691	0.432646	0.499086	0.503181	0.495333	0.518732	0.556974	0.52278	0.484618	0.496795	0.489119	0.512227	0.472857	0.490771	0.448715	0.485081	0.487324	0.583065	0.632729	0.544645	0.676666	0.595706	0.546157	0.482273	0.529381	0.622166	0.597664	0.50635	0.491769	0.48871	0.391073	0.590779	0.491269	0.485417	0.496171	0.408229
D29670_03-AV971	0.499761	0.402094	0	0.482941	0.395273	0.487431	0.598378	0.54715	0.492239	0.532052	0.543463	0.591461	0.513629	0.542508	0.520649	0.576166	0.552008	0.532556	0.587641	0.620325	0.588395	0.526752	0.579306	0.576881	0.611088	0.553986	0.567079	0.532527	0.552583	0.558548	0.621778	0.64391	0.571202	0.684658	0.638444	0.601879	0.546642	0.51788	0.634701	0.637027	0.604128	0.593908	0.592482	0.539104	0.629015	0.577505	0.576998	0.595317	0.538928
D29671_04-AV972	0.40956	0.428586	0.482941	0	0.375555	0.483105	0.531237	0.403293	0.332113	0.377683	0.411541	0.43139	0.490994	0.431255	0.495125	0.448631	0.535936	0.507131	0.457875	0.470143	0.463733	0.455883	0.519578	0.467621	0.442979	0.40244	0.351933	0.435065	0.392725	0.422882	0.545061	0.594671	0.489043	0.557882	0.473348	0.428621	0.394037	0.480831	0.590214	0.497132	0.399839	0.4394	0.37433	0.430273	0.482807	0.387009	0.426178	0.363024	0.451197
D29672_05-AV974	0.361636	0.319205	0.395273	0.375555	0	0.397917	0.500459	0.422705	0.421413	0.427349	0.445446	0.518123	0.421393	0.428906	0.430254	0.492547	0.479557	0.479932	0.503579	0.53791	0.500043	0.473302	0.486935	0.453118	0.511204	0.455229	0.487782	0.449844	0.457927	0.469874	0.587002	0.626098	0.54612	0.646911	0.580549	0.517471	0.455817	0.495033	0.634635	0.590307	0.504352	0.506272	0.498069	0.426888	0.573603	0.468021	0.488366	0.495934	0.408092
D29673_06-AV996	0.476986	0.451452	0.487431	0.483105	0.397917	0	0.554982	0.500579	0.520918	0.520563	0.509863	0.629468	0.452006	0.479562	0.459187	0.542652	0.451582	0.4949	0.536805	0.571158	0.53909	0.528536	0.484794	0.519639	0.57683	0.550831	0.582683	0.470525	0.545159	0.524427	0.656778	0.695503	0.611215	0.729687	0.66415	0.614518	0.532446	0.52947	0.68307	0.695771	0.566894	0.594093	0.580332	0.514713	0.694113	0.590291	0.589511	0.557115	0.482854
D29675_08-AV583	0.493986	0.5104	0.598378	0.531237	0.500459	0.554982	0	0.438878	0.460351	0.467529	0.47369	0.527716	0.531339	0.500999	0.503844	0.50395	0.510913	0.521236	0.508659	0.542025	0.522998	0.5597	0.514668	0.462739	0.491514	0.475511	0.516388	0.482704	0.50068	0.498085	0.605682	0.645839	0.601406	0.663418	0.602119	0.563345	0.528307	0.577131	0.705127	0.627386	0.520381	0.527671	0.532158	0.531767	0.605135	0.517065	0.52663	0.532644	0.511844
D29676_09-AV584	0.422932	0.445655	0.54715	0.403293	0.422705	0.500579	0.438878	0	0.328826	0.34374	0.35922	0.439507	0.455049	0.40932	0.427896	0.380752	0.442013	0.450258	0.42873	0.454776	0.411891	0.428881	0.434064	0.391197	0.394066	0.357284	0.406333	0.38274	0.395434	0.376391	0.547546	0.626851	0.519047	0.638089	0.551285	0.484042	0.44844	0.54861	0.648553	0.577718	0.41225	0.447683	0.426694	0.422268	0.55883	0.404636	0.431698	0.424737	0.418277
D29677_10-AV587	0.415534	0.410168	0.492239	0.332113	0.421413	0.520918	0.460351	0.328826	0	0.303683	0.348396	0.363826	0.462343	0.446468	0.461055	0.406883	0.485216	0.456916	0.390372	0.43147	0.428508	0.404328	0.455719	0.411382	0.367606	0.31911	0.336138	0.354152	0.331203	0.356701	0.530741	0.589743	0.482816	0.582705	0.510381	0.440453	0.412974	0.498504	0.595866	0.509542	0.398864	0.43121	0.398567	0.406872	0.494464	0.383516	0.416504	0.388306	0.434925
D29678_11-AV588	0.455438	0.448423	0.532052	0.377683	0.427349	0.520563	0.467529	0.34374	0.303683	0	0.285723	0.407389	0.490596	0.401911	0.457682	0.434624	0.457937	0.463249	0.410839	0.433526	0.420898	0.409432	0.454515	0.405604	0.398262	0.353392	0.338311	0.362518	0.360633	0.355006	0.534771	0.574337	0.479692	0.598624	0.524543	0.440316	0.419356	0.503504	0.621673	0.520944	0.405973	0.457952	0.407703	0.421803	0.508627	0.386988	0.442145	0.39495	0.411814
D29679_12-AV596	0.476396	0.470851	0.543463	0.411541	0.445446	0.509863	0.47369	0.35922	0.348396	0.285723	0	0.385625	0.471199	0.447676	0.470998	0.46498	0.444435	0.467481	0.418619	0.417593	0.398482	0.391565	0.45414	0.390042	0.393013	0.35424	0.341681	0.336267	0.372273	0.361524	0.542251	0.59532	0.484638	0.588734	0.502034	0.46457	0.42998	0.50034	0.638823	0.554579	0.425379	0.480873	0.400188	0.455856	0.538727	0.416414	0.461982	0.386686	0.426448
D29680_13-AV597	0.495911	0.528514	0.591461	0.43139	0.518123	0.629468	0.527716	0.439507	0.363826	0.407389	0.385625	0	0.594453	0.531917	0.599047	0.505087	0.590231	0.577828	0.46713	0.46575	0.511889	0.522899	0.584544	0.508577	0.360525	0.365134	0.352427	0.506382	0.391871	0.459634	0.541052	0.57296	0.503918	0.489889	0.419291	0.371471	0.462799	0.577315	0.602316	0.401632	0.385768	0.391273	0.37928	0.465426	0.367888	0.349317	0.387633	0.407413	0.495844
D29683_16-AV816	0.447343	0.400535	0.513629	0.490994	0.421393	0.452006	0.531339	0.455049	0.462343	0.490596	0.471199	0.594453	0	0.440692	0.307392	0.450409	0.429992	0.435025	0.503125	0.512905	0.464828	0.451568	0.424551	0.394316	0.522734	0.512948	0.52789	0.405389	0.524275	0.480714	0.645204	0.692735	0.611345	0.736468	0.668924	0.623613	0.560678	0.551534	0.686276	0.682668	0.554655	0.547753	0.549806	0.461865	0.67152	0.554905	0.537443	0.524107	0.450953
D29684_17-AV817	0.419467	0.416691	0.542508	0.431255	0.428906	0.479562	0.500999	0.40932	0.446468	0.401911	0.447676	0.531917	0.440692	0	0.429996	0.452316	0.495654	0.509128	0.511866	0.547431	0.509352	0.506743	0.509768	0.480198	0.471808	0.465572	0.462401	0.463095	0.473581	0.469863	0.584575	0.61747	0.512697	0.678972	0.5969	0.537676	0.482786	0.561056	0.659149	0.612237	0.465086	0.45508	0.447164	0.440581	0.589047	0.446362	0.450231	0.424204	0.423869
D29685_18-AV863	0.465368	0.432646	0.520649	0.495125	0.430254	0.459187	0.503844	0.427896	0.461055	0.457682	0.470998	0.599047	0.307392	0.429996	0	0.417064	0.40705	0.40386	0.479426	0.505508	0.422918	0.4479	0.386272	0.392759	0.53628	0.503051	0.506103	0.396918	0.502075	0.452538	0.621936	0.67486	0.588144	0.733871	0.663968	0.589125	0.515334	0.552351	0.697126	0.671337	0.544317	0.554609	0.536433	0.499298	0.667315	0.549893	0.542063	0.508582	0.472097
D29686_19-AV864	0.468643	0.499086	0.576166	0.448631	0.492547	0.542652	0.50395	0.380752	0.406883	0.434624	0.46498	0.505087	0.450409	0.452316	0.417064	0	0.47013	0.440959	0.464844	0.460195	0.447506	0.50621	0.479445	0.421491	0.446158	0.441228	0.453623	0.433964	0.473848	0.456802	0.595527	0.647173	0.554923	0.66221	0.606555	0.510471	0.48015	0.572685	0.669606	0.593384	0.454554	0.481641	0.475112	0.496448	0.582419	0.461829	0.472706	0.450447	0.482152
D29691_24-AV580	0.532497	0.503181	0.552008	0.535936	0.479557	0.451582	0.510913	0.442013	0.485216	0.457937	0.444435	0.590231	0.429992	0.495654	0.40705	0.47013	0	0.421971	0.402597	0.434076	0.380797	0.386714	0.33457	0.338151	0.471956	0.44965	0.474733	0.345966	0.46927	0.430613	0.617909	0.687946	0.580159	0.722377	0.631956	0.575935	0.519657	0.525813	0.700878	0.68015	0.507556	0.567075	0.51993	0.529204	0.670997	0.510924	0.549572	0.497093	0.481249
D29692_25-AV608	0.506807	0.495333	0.532556	0.507131	0.479932	0.4949	0.521236	0.450258	0.456916	0.463249	0.467481	0.577828	0.435025	0.509128	0.40386	0.440959	0.421971	0	0.446912	0.460173	0.378511	0.416464	0.3768	0.359306	0.513855	0.484743	0.507685	0.394906	0.497249	0.438792	0.647201	0.684806	0.59858	0.703014	0.632348	0.585848	0.519856	0.522693	0.712325	0.666298	0.546898	0.563761	0.553427	0.498702	0.659349	0.545745	0.54574	0.533649	0.466513
D29699_32-AV572	0.531542	0.518732	0.587641	0.457875	0.503579	0.536805	0.508659	0.42873	0.390372	0.410839	0.418619	0.46713	0.503125	0.511866	0.479426	0.464844	0.402597	0.446912	0	0.331786	0.350618	0.375464	0.407458	0.366283	0.350268	0.339748	0.382123	0.339798	0.343421	0.298409	0.568784	0.647166	0.547373	0.60849	0.519444	0.448563	0.438848	0.523513	0.660639	0.562598	0.390891	0.438743	0.434443	0.49627	0.557446	0.422408	0.439841	0.428034	0.476649
D29700_33-AV586	0.546229	0.556974	0.620325	0.470143	0.53791	0.571158	0.542025	0.454776	0.43147	0.433526	0.417593	0.46575	0.512905	0.547431	0.505508	0.460195	0.434076	0.460173	0.331786	0	0.327974	0.389006	0.389248	0.356473	0.377318	0.358326	0.392768	0.378196	0.403851	0.39484	0.598894	0.651115	0.552955	0.587531	0.531358	0.477806	0.49187	0.527406	0.670657	0.564955	0.414242	0.446444	0.442142	0.520436	0.55371	0.445702	0.452144	0.426187	0.501985
D29701_34-AV589	0.524658	0.52278	0.588395	0.463733	0.500043	0.53909	0.522998	0.411891	0.428508	0.420898	0.398482	0.511889	0.464828	0.509352	0.422918	0.447506	0.380797	0.378511	0.350618	0.327974	0	0.319283	0.315183	0.294458	0.433886	0.373786	0.401026	0.348757	0.418354	0.361273	0.599091	0.657263	0.555141	0.654765	0.559307	0.518505	0.486762	0.520116	0.669121	0.613602	0.446109	0.483777	0.464909	0.475479	0.602288	0.466409	0.473276	0.442786	0.441557
D29702_35-AV590	0.522096	0.484618	0.526752	0.455883	0.473302	0.528536	0.5597	0.428881	0.404328	0.409432	0.391565	0.522899	0.451568	0.506743	0.4479	0.50621	0.386714	0.416464	0.375464	0.389006	0.319283	0	0.368943	0.336716	0.448489	0.385831	0.421694	0.314441	0.398412	0.360612	0.591136	0.652357	0.538759	0.669924	0.57539	0.534088	0.475084	0.506981	0.649851	0.621421	0.480219	0.528203	0.472049	0.466409	0.607175	0.480494	0.510131	0.45697	0.456431
D29703_36-AV591	0.521559	0.496795	0.579306	0.519578	0.486935	0.484794	0.514668	0.434064	0.455719	0.454515	0.45414	0.584544	0.424551	0.509768	0.386272	0.479445	0.33457	0.3768	0.407458	0.389248	0.315183	0.368943	0	0.296987	0.474568	0.446121	0.493144	0.353159	0.476781	0.415155	0.6162	0.671277	0.577375	0.715169	0.628572	0.578903	0.523881	0.538234	0.695267	0.655571	0.498439	0.539641	0.510615	0.505448	0.651904	0.510797	0.524996	0.485226	0.458485
D29704_37-AV598	0.49203	0.489119	0.576881	0.467621	0.453118	0.519639	0.462739	0.391197	0.411382	0.405604	0.390042	0.508577	0.394316	0.480198	0.392759	0.421491	0.338151	0.359306	0.366283	0.356473	0.294458	0.336716	0.296987	0	0.422051	0.388776	0.40892	0.301667	0.403583	0.362326	0.608873	0.66735	0.563599	0.670432	0.575075	0.534981	0.49502	0.514661	0.672348	0.624891	0.455163	0.498374	0.45821	0.465913	0.608919	0.444057	0.472126	0.439214	0.433063
D29707_40-AV521	0.49239	0.512227	0.611088	0.442979	0.511204	0.57683	0.491514	0.394066	0.367606	0.398262	0.393013	0.360525	0.522734	0.471808	0.53628	0.446158	0.471956	0.513855	0.350268	0.377318	0.433886	0.448489	0.474568	0.422051	0	0.301179	0.34515	0.392947	0.32392	0.368545	0.537708	0.608427	0.522692	0.554974	0.459895	0.414389	0.436815	0.542788	0.639797	0.484386	0.333004	0.359067	0.370001	0.461965	0.467036	0.345462	0.360124	0.367002	0.469355
D29708_41-AV527	0.452744	0.472857	0.553986	0.40244	0.455229	0.550831	0.475511	0.357284	0.31911	0.353392	0.35424	0.365134	0.512948	0.465572	0.503051	0.441228	0.44965	0.484743	0.339748	0.358326	0.373786	0.385831	0.446121	0.388776	0.301179	0	0.315284	0.34471	0.281921	0.323599	0.502481	0.591818	0.471293	0.542443	0.441797	0.381631	0.40902	0.491652	0.590443	0.484785	0.34638	0.359991	0.346399	0.420504	0.472306	0.328883	0.345434	0.363468	0.420072
D29709_42-AV541	0.476685	0.490771	0.567079	0.351933	0.487782	0.582683	0.516388	0.406333	0.336138	0.338311	0.341681	0.352427	0.52789	0.462401	0.506103	0.453623	0.474733	0.507685	0.382123	0.392768	0.401026	0.421694	0.493144	0.40892	0.34515	0.315284	0	0.378389	0.291708	0.356297	0.533263	0.603408	0.489254	0.540021	0.425771	0.375027	0.395846	0.524109	0.605128	0.466951	0.343316	0.393741	0.324262	0.446321	0.445269	0.324912	0.384406	0.33414	0.450806
D29710_43-AV542	0.469841	0.448715	0.532527	0.435065	0.449844	0.470525	0.482704	0.38274	0.354152	0.362518	0.336267	0.506382	0.405389	0.463095	0.396918	0.433964	0.345966	0.394906	0.339798	0.378196	0.348757	0.314441	0.353159	0.301667	0.392947	0.34471	0.378389	0	0.351454	0.298794	0.571044	0.640346	0.536207	0.662472	0.561534	0.511293	0.449215	0.50397	0.66281	0.614779	0.432058	0.470373	0.424108	0.430745	0.604531	0.437106	0.453963	0.408834	0.403181
D29711_44-AV543	0.462544	0.485081	0.552583	0.392725	0.457927	0.545159	0.50068	0.395434	0.331203	0.360633	0.372273	0.391871	0.524275	0.473581	0.502075	0.473848	0.46927	0.497249	0.343421	0.403851	0.418354	0.398412	0.476781	0.403583	0.32392	0.281921	0.291708	0.351454	0	0.31894	0.490932	0.581075	0.46653	0.534087	0.430139	0.347773	0.342973	0.479087	0.561528	0.483832	0.354803	0.38568	0.357363	0.421526	0.463973	0.333893	0.369919	0.368088	0.436835
D29712_45-AV571	0.488531	0.487324	0.558548	0.422882	0.469874	0.524427	0.498085	0.376391	0.356701	0.355006	0.361524	0.459634	0.480714	0.469863	0.452538	0.456802	0.430613	0.438792	0.298409	0.39484	0.361273	0.360612	0.415155	0.362326	0.368545	0.323599	0.356297	0.298794	0.31894	0	0.525671	0.616087	0.508638	0.611148	0.498105	0.435066	0.398887	0.507376	0.643845	0.560945	0.405915	0.45201	0.394708	0.4473	0.548182	0.407552	0.435982	0.379449	0.434032
D29715_48-AV551T	0.576376	0.583065	0.621778	0.545061	0.587002	0.656778	0.605682	0.547546	0.530741	0.534771	0.542251	0.541052	0.645204	0.584575	0.621936	0.595527	0.617909	0.647201	0.568784	0.598894	0.599091	0.591136	0.6162	0.608873	0.537708	0.502481	0.533263	0.571044	0.490932	0.525671	0	0.48483	0.458411	0.572053	0.52337	0.48947	0.500195	0.555605	0.502584	0.539182	0.550277	0.547583	0.539129	0.529792	0.543803	0.514937	0.511842	0.556604	0.557189
D29716_49-AV555T	0.642689	0.632729	0.64391	0.594671	0.626098	0.695503	0.645839	0.626851	0.589743	0.574337	0.59532	0.57296	0.692735	0.61747	0.67486	0.647173	0.687946	0.684806	0.647166	0.651115	0.657263	0.652357	0.671277	0.66735	0.608427	0.591818	0.603408	0.640346	0.581075	0.616087	0.48483	0	0.32122	0.588559	0.577794	0.588281	0.590687	0.60706	0.571234	0.516696	0.624667	0.631413	0.591061	0.620335	0.503146	0.585736	0.604761	0.584392	0.631339
D29717_50-AV555TA	0.549946	0.544645	0.571202	0.489043	0.54612	0.611215	0.601406	0.519047	0.482816	0.479692	0.484638	0.503918	0.611345	0.512697	0.588144	0.554923	0.580159	0.59858	0.547373	0.552955	0.555141	0.538759	0.577375	0.563599	0.522692	0.471293	0.489254	0.536207	0.46653	0.508638	0.458411	0.32122	0	0.541975	0.49314	0.491308	0.484169	0.50595	0.542596	0.48556	0.51841	0.539737	0.48026	0.524906	0.47029	0.482651	0.515131	0.473616	0.524644
D29718_51-AV612T	0.658443	0.676666	0.684658	0.557882	0.646911	0.729687	0.663418	0.638089	0.582705	0.598624	0.588734	0.489889	0.736468	0.678972	0.733871	0.66221	0.722377	0.703014	0.60849	0.587531	0.654765	0.669924	0.715169	0.670432	0.554974	0.542443	0.540021	0.662472	0.534087	0.611148	0.572053	0.588559	0.541975	0	0.28133	0.45616	0.575818	0.6005	0.546051	0.408514	0.521805	0.543204	0.517602	0.614267	0.396257	0.508628	0.541695	0.55827	0.64826
D29719_52-AV612TA	0.59231	0.595706	0.638444	0.473348	0.580549	0.66415	0.602119	0.551285	0.510381	0.524543	0.502034	0.419291	0.668924	0.5969	0.663968	0.606555	0.631956	0.632348	0.519444	0.531358	0.559307	0.57539	0.628572	0.575075	0.459895	0.441797	0.425771	0.561534	0.430139	0.498105	0.52337	0.577794	0.49314	0.28133	0	0.369919	0.478929	0.537705	0.551548	0.396542	0.428897	0.482264	0.405082	0.535909	0.382157	0.415916	0.471542	0.449803	0.553997
D29720_53-AV650T	0.500242	0.546157	0.601879	0.428621	0.517471	0.614518	0.563345	0.484042	0.440453	0.440316	0.46457	0.371471	0.623613	0.537676	0.589125	0.510471	0.575935	0.585848	0.448563	0.477806	0.518505	0.534088	0.578903	0.534981	0.414389	0.381631	0.375027	0.511293	0.347773	0.435066	0.48947	0.588281	0.491308	0.45616	0.369919	0	0.243844	0.510051	0.549997	0.413318	0.375319	0.388813	0.34271	0.464101	0.411449	0.361166	0.393618	0.386747	0.491374
D29721_54-AV650TA	0.455846	0.482273	0.546642	0.394037	0.455817	0.532446	0.528307	0.44844	0.412974	0.419356	0.42998	0.462799	0.560678	0.482786	0.515334	0.48015	0.519657	0.519856	0.438848	0.49187	0.486762	0.475084	0.523881	0.49502	0.436815	0.40902	0.395846	0.449215	0.342973	0.398887	0.500195	0.590687	0.484169	0.575818	0.478929	0.243844	0	0.442825	0.571417	0.517035	0.414976	0.431227	0.381102	0.436405	0.514765	0.415425	0.432927	0.386687	0.44148
D29722_55-AV717T	0.561418	0.529381	0.51788	0.480831	0.495033	0.52947	0.577131	0.54861	0.498504	0.503504	0.50034	0.577315	0.551534	0.561056	0.552351	0.572685	0.525813	0.522693	0.523513	0.527406	0.520116	0.506981	0.538234	0.514661	0.542788	0.491652	0.524109	0.50397	0.479087	0.507376	0.555605	0.60706	0.50595	0.6005	0.537705	0.510051	0.442825	0	0.570572	0.595735	0.531547	0.550189	0.532817	0.531455	0.583816	0.54037	0.537687	0.521667	0.536005
D29723_56-AV718T	0.615945	0.622166	0.634701	0.590214	0.634635	0.68307	0.705127	0.648553	0.595866	0.621673	0.638823	0.602316	0.686276	0.659149	0.697126	0.669606	0.700878	0.712325	0.660639	0.670657	0.669121	0.649851	0.695267	0.672348	0.639797	0.590443	0.605128	0.66281	0.561528	0.643845	0.502584	0.571234	0.542596	0.546051	0.551548	0.549997	0.571417	0.570572	0	0.579272	0.634893	0.612159	0.602424	0.578205	0.569357	0.587361	0.572688	0.620682	0.640922
D29733_66-AV604T	0.586345	0.597664	0.637027	0.497132	0.590307	0.695771	0.627386	0.577718	0.509542	0.520944	0.554579	0.401632	0.682668	0.612237	0.671337	0.593384	0.68015	0.666298	0.562598	0.564955	0.613602	0.621421	0.655571	0.624891	0.484386	0.484785	0.466951	0.614779	0.483832	0.560945	0.539182	0.516696	0.48556	0.408514	0.396542	0.413318	0.517035	0.595735	0.579272	0	0.451398	0.475337	0.479218	0.556509	0.160661	0.429718	0.468071	0.514235	0.595609
D29734_67-AV770T	0.477149	0.50635	0.604128	0.399839	0.504352	0.566894	0.520381	0.41225	0.398864	0.405973	0.425379	0.385768	0.554655	0.465086	0.544317	0.454554	0.507556	0.546898	0.390891	0.414242	0.446109	0.480219	0.498439	0.455163	0.333004	0.34638	0.343316	0.432058	0.354803	0.405915	0.550277	0.624667	0.51841	0.521805	0.428897	0.375319	0.414976	0.531547	0.634893	0.451398	0	0.31799	0.303415	0.460516	0.440753	0.179604	0.351639	0.318906	0.466354
D29735_68-AV791T	0.433582	0.491769	0.593908	0.4394	0.506272	0.594093	0.527671	0.447683	0.43121	0.457952	0.480873	0.391273	0.547753	0.45508	0.554609	0.481641	0.567075	0.563761	0.438743	0.446444	0.483777	0.528203	0.539641	0.498374	0.359067	0.359991	0.393741	0.470373	0.38568	0.45201	0.547583	0.631413	0.539737	0.543204	0.482264	0.388813	0.431227	0.550189	0.612159	0.475337	0.31799	0	0.349293	0.371933	0.447763	0.301197	0.141396	0.368168	0.399034
D29736_69-AV782.2T	0.467466	0.48871	0.592482	0.37433	0.498069	0.580332	0.532158	0.426694	0.398567	0.407703	0.400188	0.37928	0.549806	0.447164	0.536433	0.475112	0.51993	0.553427	0.434443	0.442142	0.464909	0.472049	0.510615	0.45821	0.370001	0.346399	0.324262	0.424108	0.357363	0.394708	0.539129	0.591061	0.48026	0.517602	0.405082	0.34271	0.381102	0.532817	0.602424	0.479218	0.303415	0.349293	0	0.429657	0.450154	0.282975	0.354754	0.121476	0.437527
D29737_70-AV794T	0.396273	0.391073	0.539104	0.430273	0.426888	0.514713	0.531767	0.422268	0.406872	0.421803	0.455856	0.465426	0.461865	0.440581	0.499298	0.496448	0.529204	0.498702	0.49627	0.520436	0.475479	0.466409	0.505448	0.465913	0.461965	0.420504	0.446321	0.430745	0.421526	0.4473	0.529792	0.620335	0.524906	0.614267	0.535909	0.464101	0.436405	0.531455	0.578205	0.556509	0.460516	0.371933	0.429657	0	0.529894	0.410595	0.337101	0.447821	0.18576
D29738_71-AV604TA	0.572768	0.590779	0.629015	0.482807	0.573603	0.694113	0.605135	0.55883	0.494464	0.508627	0.538727	0.367888	0.67152	0.589047	0.667315	0.582419	0.670997	0.659349	0.557446	0.55371	0.602288	0.607175	0.651904	0.608919	0.467036	0.472306	0.445269	0.604531	0.463973	0.548182	0.543803	0.503146	0.47029	0.396257	0.382157	0.411449	0.514765	0.583816	0.569357	0.160661	0.440753	0.447763	0.450154	0.529894	0	0.392422	0.429603	0.48636	0.578822
D29739_72-AV770TA	0.425255	0.491269	0.577505	0.387009	0.468021	0.590291	0.517065	0.404636	0.383516	0.386988	0.416414	0.349317	0.554905	0.446362	0.549893	0.461829	0.510924	0.545745	0.422408	0.445702	0.466409	0.480494	0.510797	0.444057	0.345462	0.328883	0.324912	0.437106	0.333893	0.407552	0.514937	0.585736	0.482651	0.508628	0.415916	0.361166	0.415425	0.54037	0.587361	0.429718	0.179604	0.301197	0.282975	0.410595	0.392422	0	0.302423	0.312908	0.433804
D29740_73-AV791TA	0.423602	0.485417	0.576998	0.426178	0.488366	0.589511	0.52663	0.431698	0.416504	0.442145	0.461982	0.387633	0.537443	0.450231	0.542063	0.472706	0.549572	0.54574	0.439841	0.452144	0.473276	0.510131	0.524996	0.472126	0.360124	0.345434	0.384406	0.453963	0.369919	0.435982	0.511842	0.604761	0.515131	0.541695	0.471542	0.393618	0.432927	0.537687	0.572688	0.468071	0.351639	0.141396	0.354754	0.337101	0.429603	0.302423	0	0.369835	0.378491
D29741_74-AV782.2TA	0.47353	0.496171	0.595317	0.363024	0.495934	0.557115	0.532644	0.424737	0.388306	0.39495	0.386686	0.407413	0.524107	0.424204	0.508582	0.450447	0.497093	0.533649	0.428034	0.426187	0.442786	0.45697	0.485226	0.439214	0.367002	0.363468	0.33414	0.408834	0.368088	0.379449	0.556604	0.584392	0.473616	0.55827	0.449803	0.386747	0.386687	0.521667	0.620682	0.514235	0.318906	0.368168	0.121476	0.447821	0.48636	0.312908	0.369835	0	0.439828
D29742_75-AV794TA	0.401522	0.408229	0.538928	0.451197	0.408092	0.482854	0.511844	0.418277	0.434925	0.411814	0.426448	0.495844	0.450953	0.423869	0.472097	0.482152	0.481249	0.466513	0.476649	0.501985	0.441557	0.456431	0.458485	0.433063	0.469355	0.420072	0.450806	0.403181	0.436835	0.434032	0.557189	0.631339	0.524644	0.64826	0.553997	0.491374	0.44148	0.536005	0.640922	0.595609	0.466354	0.399034	0.437527	0.18576	0.578822	0.433804	0.378491	0.439828	0
D29743_76-AV833T	0.504146	0.528148	0.546632	0.41995	0.496268	0.613062	0.576003	0.478546	0.437651	0.431129	0.452474	0.370349	0.591374	0.538082	0.583378	0.523471	0.572418	0.578544	0.488972	0.480145	0.497251	0.5133	0.568217	0.521905	0.451999	0.385305	0.382918	0.49749	0.40326	0.45971	0.493964	0.511899	0.448199	0.453381	0.399303	0.381232	0.446292	0.506235	0.530239	0.395768	0.437449	0.430844	0.406209	0.4233	0.364868	0.383394	0.381815	0.434885	0.457689
D29746_79-AV567	0.535854	0.527419	0.599585	0.450187	0.510945	0.557164	0.503231	0.401065	0.379069	0.377535	0.392206	0.43575	0.517778	0.497309	0.498424	0.449741	0.431851	0.466208	0.299455	0.345774	0.365061	0.379261	0.436934	0.389557	0.324942	0.290088	0.37445	0.354457	0.358978	0.320902	0.542864	0.633551	0.521712	0.594342	0.491955	0.40799	0.430126	0.514955	0.648309	0.532403	0.379833	0.41072	0.41154	0.47855	0.522196	0.396036	0.400395	0.403958	0.460687
D29747_80-AV568	0.481336	0.483357	0.55542	0.396313	0.464401	0.524076	0.471334	0.356647	0.335271	0.329246	0.324764	0.451813	0.485955	0.406953	0.457784	0.447215	0.411786	0.455961	0.341301	0.388105	0.355344	0.338663	0.397111	0.371445	0.361603	0.317719	0.353426	0.323732	0.339382	0.30489	0.526084	0.576851	0.458944	0.616287	0.522547	0.445805	0.38904	0.493865	0.629545	0.544226	0.381936	0.431022	0.39539	0.43367	0.530174	0.385376	0.418203	0.370963	0.42491
D29748_81-AV570	0.516535	0.538569	0.616764	0.460784	0.553366	0.605492	0.535972	0.422477	0.406038	0.435023	0.44163	0.454699	0.572587	0.463995	0.555394	0.445986	0.520831	0.540174	0.417203	0.470976	0.477358	0.472561	0.516011	0.467015	0.393247	0.401519	0.397377	0.431286	0.421123	0.418698	0.566541	0.613271	0.502189	0.616783	0.526272	0.482156	0.469371	0.575911	0.665033	0.524995	0.387153	0.438661	0.425315	0.498735	0.497363	0.383174	0.441833	0.418654	0.508097
D29749_82-AV579	0.522267	0.478535	0.500814	0.51967	0.45485	0.434778	0.488859	0.434609	0.465068	0.452722	0.430645	0.59552	0.435759	0.492492	0.404816	0.491342	0.298907	0.417831	0.417102	0.454144	0.41525	0.388072	0.351941	0.373627	0.496945	0.459387	0.498931	0.345645	0.470775	0.415162	0.620058	0.685894	0.588019	0.722685	0.641555	0.584523	0.513501	0.522368	0.704056	0.68273	0.525872	0.571429	0.538061	0.524923	0.674653	0.535446	0.561707	0.511304	0.469497
D29750_83-AV814	0.488695	0.418672	0.523495	0.477601	0.450796	0.469301	0.536928	0.453675	0.442754	0.44811	0.441965	0.583163	0.409026	0.473716	0.39781	0.491303	0.403055	0.458848	0.424356	0.463428	0.422712	0.377063	0.39083	0.411665	0.478626	0.462181	0.466649	0.351147	0.448172	0.396773	0.572375	0.665653	0.573462	0.707624	0.626473	0.554543	0.466499	0.503759	0.654611	0.65737	0.506261	0.523021	0.490463	0.442466	0.651153	0.518709	0.514247	0.46629	0.450311
D29751_84-AV803	0.471801	0.439686	0.526597	0.397721	0.420573	0.485846	0.514864	0.395619	0.348877	0.353603	0.348474	0.47923	0.428003	0.48291	0.424834	0.430189	0.439265	0.399693	0.357129	0.394448	0.36437	0.348963	0.416528	0.393105	0.404484	0.356146	0.392323	0.318239	0.368907	0.323761	0.548459	0.618128	0.516438	0.618882	0.538965	0.456174	0.39399	0.480482	0.633248	0.56795	0.430692	0.456792	0.435017	0.398376	0.560153	0.4423	0.4453	0.418538	0.413195
D29752_85-AV865	0.487953	0.511716	0.563088	0.404535	0.490091	0.582669	0.537876	0.405833	0.367998	0.374309	0.428165	0.439767	0.487571	0.485539	0.445152	0.359243	0.512279	0.448223	0.449051	0.447804	0.437666	0.432811	0.47871	0.418503	0.416391	0.400311	0.411303	0.420936	0.437515	0.409691	0.5811	0.601603	0.52439	0.614453	0.555308	0.466525	0.46088	0.558608	0.650699	0.52965	0.433711	0.475122	0.424934	0.495186	0.514375	0.420142	0.459905	0.401602	0.48607
D29753_86-AV866	0.462422	0.450272	0.544186	0.444437	0.437139	0.488975	0.476128	0.387422	0.424136	0.410096	0.43063	0.533241	0.386053	0.438225	0.355228	0.314237	0.420992	0.39292	0.45477	0.45405	0.386241	0.444103	0.378901	0.35796	0.466826	0.434341	0.470075	0.382156	0.486703	0.427359	0.590984	0.653861	0.556601	0.68343	0.619705	0.534693	0.485948	0.550044	0.676603	0.618662	0.484177	0.482118	0.503917	0.486957	0.610552	0.484513	0.471098	0.475373	0.457728
D29758_91-AV609	0.541742	0.537055	0.573885	0.505678	0.508842	0.563782	0.487869	0.423197	0.440014	0.423954	0.424135	0.484461	0.504781	0.515261	0.450773	0.447403	0.427809	0.3094	0.389282	0.403002	0.362913	0.416141	0.407742	0.336358	0.427083	0.413589	0.430227	0.378052	0.436369	0.37678	0.616167	0.628137	0.55331	0.630695	0.555819	0.530341	0.508791	0.512792	0.699306	0.593992	0.472043	0.491612	0.479823	0.505684	0.569289	0.468252	0.471838	0.464689	0.470464
D29759_92-AV610	0.533553	0.523719	0.580458	0.446195	0.48081	0.549519	0.509612	0.386299	0.412564	0.387901	0.386104	0.45467	0.477808	0.489536	0.441049	0.428915	0.409975	0.355772	0.372838	0.369969	0.323389	0.370176	0.397668	0.341324	0.385833	0.365984	0.381485	0.359138	0.409556	0.348249	0.584415	0.605203	0.516276	0.617225	0.522601	0.499553	0.472634	0.516253	0.675068	0.556585	0.435603	0.472952	0.433519	0.476139	0.533878	0.434496	0.455392	0.421134	0.448234
D29760_93-AV611	0.505568	0.489241	0.540097	0.442652	0.444243	0.490402	0.519367	0.388988	0.388143	0.378234	0.377171	0.492013	0.446954	0.476313	0.412741	0.451499	0.365629	0.318425	0.340082	0.363746	0.32899	0.318161	0.330916	0.317913	0.417631	0.385119	0.39936	0.293799	0.395887	0.318685	0.591194	0.618696	0.518238	0.64058	0.548268	0.516436	0.454188	0.496992	0.67285	0.59521	0.457426	0.510176	0.457377	0.467064	0.583248	0.459116	0.489658	0.437569	0.434305
D29761_94-AV802	0.535915	0.538082	0.610888	0.426557	0.503608	0.590109	0.550278	0.438667	0.411077	0.419694	0.418379	0.396263	0.547816	0.523624	0.537021	0.473187	0.494434	0.490594	0.382686	0.373702	0.409985	0.439472	0.503723	0.432404	0.369968	0.350208	0.360436	0.434106	0.399256	0.398971	0.541541	0.590685	0.506141	0.535818	0.474345	0.410846	0.444588	0.519188	0.62881	0.489115	0.394126	0.428556	0.393097	0.480899	0.489311	0.405307	0.422044	0.385287	0.484702
[truncated: 13 more columns]

## Sheet: 7c
	AUCROC	AUCPR	model	dataset	Model_dataset
1	0.958333	0.897367	randomForest	luminal	randomForest_luminal
2	0.948413	0.867127	randomForest	luminal	randomForest_luminal
3	0.962302	0.89552	randomForest	luminal	randomForest_luminal
4	0.936508	0.847073	randomForest	luminal	randomForest_luminal
5	0.958333	0.90392	randomForest	luminal	randomForest_luminal
6	0.988095	0.958727	ridge	luminal	ridge_luminal
7	0.988095	0.961429	ridge	luminal	ridge_luminal
8	0.990079	0.966328	ridge	luminal	ridge_luminal
9	0.978175	0.934734	ridge	luminal	ridge_luminal
10	0.986111	0.954461	ridge	luminal	ridge_luminal
11	0.859127	0.693106	lasso	luminal	lasso_luminal
12	0.815476	0.698754	lasso	luminal	lasso_luminal
13	0.839286	0.709982	lasso	luminal	lasso_luminal
14	0.938492	0.807276	lasso	luminal	lasso_luminal
15	0.833333	0.693471	lasso	luminal	lasso_luminal
16	0.958333	0.895754	enet	luminal	enet_luminal
17	0.968254	0.918334	enet	luminal	enet_luminal
18	0.982143	0.952861	enet	luminal	enet_luminal
19	0.936508	0.885347	enet	luminal	enet_luminal
20	0.970238	0.915	enet	luminal	enet_luminal
21	0.855159	0.610031	lasso_ll	luminal	lasso_ll_luminal
22	0.910714	0.803767	lasso_ll	luminal	lasso_ll_luminal
23	0.863095	0.774444	lasso_ll	luminal	lasso_ll_luminal
24	0.867063	0.703142	lasso_ll	luminal	lasso_ll_luminal
25	0.757937	0.651701	lasso_ll	luminal	lasso_ll_luminal
26	0.998457	0.996995	randomForest	mucosal	randomForest_mucosal
27	0.993827	0.987751	randomForest	mucosal	randomForest_mucosal
28	0.989198	0.974451	randomForest	mucosal	randomForest_mucosal
29	0.990741	0.982485	randomForest	mucosal	randomForest_mucosal
30	1	1	randomForest	mucosal	randomForest_mucosal
31	0.99537	0.990448	ridge	mucosal	ridge_mucosal
32	0.987654	0.97451	ridge	mucosal	ridge_mucosal
33	0.993827	0.98686	ridge	mucosal	ridge_mucosal
34	0.993827	0.98686	ridge	mucosal	ridge_mucosal
35	0.992284	0.983024	ridge	mucosal	ridge_mucosal
36	0.876543	0.87127	lasso	mucosal	lasso_mucosal
37	0.949074	0.885023	lasso	mucosal	lasso_mucosal
38	0.83642	0.774959	lasso	mucosal	lasso_mucosal
39	0.853395	0.7727	lasso	mucosal	lasso_mucosal
40	0.882716	0.81466	lasso	mucosal	lasso_mucosal
41	0.992284	0.985318	enet	mucosal	enet_mucosal
42	0.939815	0.923013	enet	mucosal	enet_mucosal
43	0.984568	0.961611	enet	mucosal	enet_mucosal
44	0.969136	0.945792	enet	mucosal	enet_mucosal
45	0.983025	0.966382	enet	mucosal	enet_mucosal
46	0.983025	0.961648	lasso_ll	mucosal	lasso_ll_mucosal
47	0.944444	0.879244	lasso_ll	mucosal	lasso_ll_mucosal
48	0.973765	0.917699	lasso_ll	mucosal	lasso_ll_mucosal
49	0.938272	0.888457	lasso_ll	mucosal	lasso_ll_mucosal
50	0.970679	0.926087	lasso_ll	mucosal	lasso_ll_mucosal

## Sheet: 7d
	Richness	Normalized.Richness	Effective.Richness	Shannon.Index	Shannon.Effective	Simpson.Index	Simpson.Effective	Evenness	original_sample_id	Age	Genotype	Phenotype	Genotype_Age	Age_Phenotype	Tumor_No	ATF6_expression	GRP78_expression	Faiths.PD
D29613_01-AV555	386	216	82	4.81419	123.25	0.015414	64.88	0.560281	01-AV555	20wk	tg/tg	T	20wk_tg/tg	20wk_T	NA	NA	NA	13.945
D29614_02-AV604	423	229	89	4.91877	136.83	0.0142201	70.32	0.563788	02-AV604	12wk	tg/tg	T	12wk_tg/tg	12wk_T	3	NA	NA	14.7368
D29615_03-AV612	357	183	81	4.52195	92.01	0.0239463	41.76	0.533263	03-AV612	20wk	tg/tg	T	20wk_tg/tg	20wk_T	NA	NA	NA	13.2355
D29616_04-AV650	445	242	84	4.937	139.35	0.0179052	55.85	0.561172	04-AV650	20wk	tg/tg	T	20wk_tg/tg	20wk_T	NA	NA	NA	15.2066
D29617_05-AV717	380	221	78	4.76861	117.76	0.016106	62.09	0.55644	05-AV717	20wk	tg/tg	T	20wk_tg/tg	20wk_T	9	NA	NA	14.0163
D29618_06-AV718	346	190	82	4.47518	87.81	0.0287322	34.8	0.530572	06-AV718	20wk	tg/tg	T	20wk_tg/tg	20wk_T	8	NA	NA	13.3832
D29619_07-AV770	468	272	83	4.99622	147.85	0.0154628	64.67	0.563249	07-AV770	12wk	tg/tg	T	12wk_tg/tg	12wk_T	1	NA	NA	15.3994
D29620_08-AV782.2	348	251	81	4.84072	126.56	0.0186174	53.71	0.573345	08-AV782.2	12wk	tg/tg	T	12wk_tg/tg	12wk_T	1	NA	NA	12.2834
D29621_09-AV791	479	256	96	5.04355	155.02	0.0137968	72.48	0.566444	09-AV791	12wk	tg/tg	T	12wk_tg/tg	12wk_T	3	NA	NA	14.948
D29622_10-AV794	445	244	88	4.99076	147.05	0.0141389	70.73	0.567283	10-AV794	12wk	tg/tg	T	12wk_tg/tg	12wk_T	1	NA	NA	14.4152
D29623_11-AV833	483	249	92	5.07323	159.69	0.0123862	80.73	0.56901	11-AV833	12wk	tg/tg	T	12wk_tg/tg	12wk_T	5	NA	NA	15.4795
D29624_12-AV967	375	220	84	4.71381	111.48	0.0192357	51.99	0.551274	12-AV967	5wk	tg/tg	NT	5wk_tg/tg	5wk_NT	0	5.12087	23.5022	12.9265
D29625_13-AV968	405	229	87	4.83666	126.05	0.0178773	55.94	0.558391	13-AV968	5wk	tg/tg	NT	5wk_tg/tg	5wk_NT	0	7.49739	27.8844	13.8487
D29626_14-AV971	392	225	89	4.81667	123.55	0.0172752	57.89	0.559121	14-AV971	5wk	tg/tg	NT	5wk_tg/tg	5wk_NT	0	4.53066	23.611	13.738
D29627_15-AV972	480	210	79	4.8343	125.75	0.0159504	62.69	0.54276	15-AV972	5wk	tg/tg	NT	5wk_tg/tg	5wk_NT	0	7.60205	23.7204	15.3389
D29628_16-AV974	439	220	83	4.79068	120.38	0.0160984	62.12	0.545756	16-AV974	5wk	tg/tg	NT	5wk_tg/tg	5wk_NT	0	5.99207	23.4479	14.2687
D29629_17-AV996	430	216	88	4.72785	113.05	0.0204735	48.84	0.540437	17-AV996	5wk	tg/tg	NT	5wk_tg/tg	5wk_NT	0	NA	NA	13.8655
D29630_18-AV551	494	242	93	4.94742	140.81	0.0158707	63.01	0.552885	18-AV551	20wk	tg/tg	T	20wk_tg/tg	20wk_T	NA	NA	NA	15.5115
D29631_19-AV572	491	264	85	5.0176	151.05	0.0134799	74.18	0.561279	19-AV572	20wk	fl/fl	NT	20wk_fl/fl	20wk_NT	0	NA	NA	15.3434
D29632_20-AV580	520	268	88	5.05722	157.15	0.0141656	70.59	0.560521	20-AV580	12wk	fl/fl	NT	12wk_fl/fl	12wk_NT	0	NA	NA	15.7856
D29633_21-AV586	460	288	91	5.2025	181.73	0.0102292	97.76	0.588153	21-AV586	20wk	fl/fl	NT	20wk_fl/fl	20wk_NT	0	NA	NA	13.6894
D29634_22-AV589	539	271	81	5.04685	155.53	0.0154108	64.89	0.556179	22-AV589	20wk	fl/fl	NT	20wk_fl/fl	20wk_NT	0	NA	NA	15.5028
D29635_23-AV590	474	260	77	5.03684	153.98	0.0135492	73.81	0.566654	23-AV590	20wk	fl/fl	NT	20wk_fl/fl	20wk_NT	0	NA	NA	14.692
D29636_24-AV591	478	261	83	4.97544	144.81	0.0183393	54.53	0.558984	24-AV591	20wk	fl/fl	NT	20wk_fl/fl	20wk_NT	0	NA	NA	14.6125
D29637_25-AV598	492	270	85	5.078	160.45	0.0140119	71.37	0.56785	25-AV598	20wk	fl/fl	NT	20wk_fl/fl	20wk_NT	0	NA	NA	14.8168
D29638_26-AV608	439	247	85	5.01287	150.34	0.0141909	70.47	0.571067	26-AV608	12wk	fl/fl	NT	12wk_fl/fl	12wk_NT	0	NA	NA	14.2268
D29639_27-AV609	475	256	83	5.11836	167.06	0.0106339	94.04	0.575629	27-AV609	12wk	fl/fl	NT	12wk_fl/fl	12wk_NT	0	NA	NA	14.9081
D29640_28-AV610	497	276	87	5.16646	175.29	0.0106564	93.84	0.576801	28-AV610	12wk	fl/fl	NT	12wk_fl/fl	12wk_NT	0	NA	NA	15.2986
D29641_29-AV611	471	284	90	5.16733	175.45	0.0106619	93.79	0.581934	29-AV611	12wk	fl/fl	NT	12wk_fl/fl	12wk_NT	0	NA	NA	14.7921
D29642_30-AV802	482	300	94	5.23786	188.27	0.0107968	92.62	0.587672	30-AV802	12wk	fl/fl	NT	12wk_fl/fl	12wk_NT	0	NA	NA	15.1989
D29643_31-AV521	453	285	102	5.21339	183.72	0.00997718	100.23	0.590861	31-AV521	20wk	tg/wt	NT	20wk_tg/wt	20wk_NT	0	NA	NA	14.7521
D29644_32-AV527	519	286	83	5.23309	187.37	0.0101596	98.43	0.580191	32-AV527	20wk	tg/wt	NT	20wk_tg/wt	20wk_NT	0	NA	NA	15.6985
D29645_33-AV541	473	278	80	4.99688	147.95	0.0163471	61.17	0.56235	33-AV541	20wk	tg/wt	NT	20wk_tg/wt	20wk_NT	0	NA	NA	15.4254
D29646_34-AV542	537	293	99	5.25151	190.85	0.0117166	85.35	0.579076	34-AV542	20wk	tg/wt	NT	20wk_tg/wt	20wk_NT	0	NA	NA	16.0477
D29647_35-AV543	434	270	93	5.06333	158.12	0.0140227	71.31	0.577904	35-AV543	20wk	tg/wt	NT	20wk_tg/wt	20wk_NT	0	NA	NA	14.762
D29648_36-AV567	477	288	86	5.20989	183.07	0.00979628	102.08	0.585523	36-AV567	12wk	tg/wt	NT	12wk_tg/wt	12wk_NT	0	NA	NA	15.0271
D29649_37-AV568	489	263	83	5.06431	158.27	0.0123413	81.03	0.566878	37-AV568	12wk	tg/wt	NT	12wk_tg/wt	12wk_NT	0	NA	NA	15.4828
D29650_38-AV570	443	274	91	5.07933	160.67	0.0120433	83.03	0.577777	38-AV570	12wk	tg/wt	NT	12wk_tg/wt	12wk_NT	0	NA	NA	15.0445
D29651_39-AV571	571	289	105	5.34395	209.34	0.00885519	112.93	0.58357	39-AV571	20wk	tg/wt	NT	20wk_tg/wt	20wk_NT	0	NA	NA	17.3266
D29652_40-AV579	522	262	85	5.02284	151.84	0.0173271	57.71	0.556369	40-AV579	12wk	tg/wt	NT	12wk_tg/wt	12wk_NT	0	NA	NA	16.1667
D29653_41-AV803	555	315	97	5.31147	202.65	0.011391	87.79	0.582632	41-AV803	12wk	tg/wt	NT	12wk_tg/wt	12wk_NT	0	NA	NA	16.5159
D29654_42-AV814	547	269	93	5.07986	160.75	0.0145019	68.96	0.558509	42-AV814	12wk	tg/wt	NT	12wk_tg/wt	12wk_NT	0	NA	NA	16.5415
D29655_43-AV583	422	223	90	4.8144	123.27	0.0158315	63.17	0.55204	43-AV583	5wk	tg/wt	NT	5wk_tg/wt	5wk_NT	0	2.17808	23.611	13.632
D29656_44-AV584	488	237	91	5.04682	155.53	0.0119729	83.52	0.565106	44-AV584	5wk	tg/wt	NT	5wk_tg/wt	5wk_NT	0	2.77609	20.6021	15.9133
D29657_45-AV587	515	259	104	5.2402	188.71	0.00929209	107.62	0.581699	45-AV587	5wk	tg/wt	NT	5wk_tg/wt	5wk_NT	0	2.40559	17.9352	16.4901
D29658_46-AV588	531	274	91	5.24046	188.76	0.00895976	111.61	0.578892	46-AV588	5wk	tg/wt	NT	5wk_tg/wt	5wk_NT	0	2.74421	20.9381	16.1755
D29659_47-AV596	470	260	94	5.10089	164.17	0.0127712	78.3	0.57465	47-AV596	5wk	tg/wt	NT	5wk_tg/wt	5wk_NT	0	NA	NA	14.9322
D29660_48-AV597	454	260	99	5.16779	175.53	0.00983284	101.7	0.585482	48-AV597	5wk	tg/wt	NT	5wk_tg/wt	5wk_NT	0	NA	NA	14.9793
D29661_49-AV816	392	232	84	4.71009	111.06	0.0279914	35.73	0.54675	49-AV816	5wk	fl/fl	NT	5wk_fl/fl	5wk_NT	0	NA	NA	13.1125
D29662_50-AV817	410	192	79	4.62271	101.77	0.023172	43.16	0.532602	50-AV817	5wk	tg/tg	NT	5wk_tg/tg	5wk_NT	0	5.42537	25.4229	13.8833
D29663_51-AV863	430	248	82	4.89511	133.64	0.0169446	59.02	0.559557	51-AV863	5wk	fl/fl	NT	5wk_fl/fl	5wk_NT	0	NA	NA	13.8204
D29664_52-AV864	482	260	93	5.01332	150.4	0.0148419	67.38	0.562479	52-AV864	5wk	fl/fl	NT	5wk_fl/fl	5wk_NT	0	NA	NA	14.7959
D29665_53-AV865	484	272	110	5.27305	195.01	0.00868542	115.14	0.591225	53-AV865	5wk	fl/fl	NT	5wk_fl/fl	5wk_NT	0	NA	NA	15.2547
D29666_54-AV866	449	266	94	5.11968	167.28	0.0114273	87.51	0.581084	54-AV866	5wk	fl/fl	NT	5wk_fl/fl	5wk_NT	0	NA	NA	14.0455

## Sheet: 7e
	Richness	Normalized.Richness	Effective.Richness	Shannon.Index	Shannon.Effective	Simpson.Index	Simpson.Effective	Evenness	mouse_id	Genotype	Age	Genotype_Age	Tissue	Phenotype	Tissue_Age	Age_Genotype	Age_Phenotype	Exact_Age	Tumor_No	Cage	Litter	Cage_Genotype	Gender	ATF6_expression	GRP78_expression	Faiths.PD
D29668_01-AV967	405	225	80	4.78272	119.43	0.0163742	61.07	0.552164	AV967	tg/tg	5wk	tg/tg_5wk	Healthy	NT	Healthy_5wk	5wk_tg/tg	5wk_NT	5.3	0	T	162	T_tg/tg	f	5.12087	23.5022	13.6726
D29669_02-AV968	419	189	73	4.5173	91.59	0.0265931	37.6	0.518586	AV968	tg/tg	5wk	tg/tg_5wk	Healthy	NT	Healthy_5wk	5wk_tg/tg	5wk_NT	5.3	0	T	162	T_tg/tg	f	7.49739	27.8844	14.3692
D29670_03-AV971	358	170	75	4.46547	86.96	0.0240597	41.56	0.526352	AV971	tg/tg	5wk	tg/tg_5wk	Healthy	NT	Healthy_5wk	5wk_tg/tg	5wk_NT	5.3	0	U	165	U_tg/tg	m	4.53066	23.611	13.672
D29671_04-AV972	451	203	83	4.75195	115.81	0.0175114	57.11	0.538954	AV972	tg/tg	5wk	tg/tg_5wk	Healthy	NT	Healthy_5wk	5wk_tg/tg	5wk_NT	5.3	0	U	165	U_tg/tg	m	7.60205	23.7204	15.1912
D29672_05-AV974	393	212	80	4.73901	114.32	0.0169923	58.85	0.549873	AV974	tg/tg	5wk	tg/tg_5wk	Healthy	NT	Healthy_5wk	5wk_tg/tg	5wk_NT	5.3	0	V	165	V_tg/tg	f	5.99207	23.4479	13.7388
D29673_06-AV996	383	175	64	4.27963	72.21	0.0374414	26.71	0.498722	AV996	tg/tg	5wk	tg/tg_5wk	Healthy	NT	Healthy_5wk	5wk_tg/tg	5wk_NT	5.1	0	W	170	W_tg/tg	f	NA	NA	13.2186
D29675_08-AV583	373	168	60	4.3428	76.92	0.0271027	36.9	0.508344	AV583	tg/wt	5wk	tg/wt_5wk	Healthy	NT	Healthy_5wk	5wk_tg/wt	5wk_NT	5.3	0	F	141	F_tg/wt	f	2.17808	23.611	12.906
D29676_09-AV584	454	240	82	4.82813	124.98	0.018767	53.29	0.547001	AV584	tg/wt	5wk	tg/wt_5wk	Healthy	NT	Healthy_5wk	5wk_tg/wt	5wk_NT	5.3	0	F	141	F_tg/wt	f	2.77609	20.6021	14.7223
D29677_10-AV587	479	253	97	5.11359	166.27	0.0116572	85.78	0.57431	AV587	tg/wt	5wk	tg/wt_5wk	Healthy	NT	Healthy_5wk	5wk_tg/wt	5wk_NT	5.1	0	G	140	G_tg/wt	m	2.40559	17.9352	16.012
D29678_11-AV588	498	249	92	5.09908	163.87	0.0134134	74.55	0.569094	AV588	tg/wt	5wk	tg/wt_5wk	Healthy	NT	Healthy_5wk	5wk_tg/wt	5wk_NT	4.9	0	G	140	G_tg/wt	m	2.74421	20.9381	16.029
D29679_12-AV596	501	239	78	4.82868	125.05	0.0280352	35.67	0.538394	AV596	tg/wt	5wk	tg/wt_5wk	Healthy	NT	Healthy_5wk	5wk_tg/wt	5wk_NT	4.9	0	H	139	H_tg/wt	m	NA	NA	16.223
D29680_13-AV597	478	245	83	4.98912	146.81	0.0135286	73.92	0.560521	AV597	tg/wt	5wk	tg/wt_5wk	Healthy	NT	Healthy_5wk	5wk_tg/wt	5wk_NT	4.9	0	H	139	H_tg/wt	m	NA	NA	15.6
D29683_16-AV816	401	209	84	4.61444	100.93	0.0306756	32.6	0.533618	AV816	fl/fl	5wk	fl/fl_5wk	Healthy	NT	Healthy_5wk	5wk_fl/fl	5wk_NT	5	0	Q	159	Q_fl/fl	m	NA	NA	13.6373
D29684_17-AV817	388	197	76	4.5939	98.88	0.0230932	43.3	0.534179	AV817	tg/tg	5wk	tg/tg_5wk	Healthy	NT	Healthy_5wk	5wk_tg/tg	5wk_NT	5	0	Q	159	Q_tg/tg	m	5.42537	25.4229	13.746
D29685_18-AV863	424	227	73	4.80005	121.52	0.0172951	57.82	0.549965	AV863	fl/fl	5wk	fl/fl_5wk	Healthy	NT	Healthy_5wk	5wk_fl/fl	5wk_NT	5	0	S	160	S_fl/fl	m	NA	NA	14.195
D29686_19-AV864	429	236	82	4.90519	134.99	0.0158933	62.92	0.560924	AV864	fl/fl	5wk	fl/fl_5wk	Healthy	NT	Healthy_5wk	5wk_fl/fl	5wk_NT	5	0	S	160	S_fl/fl	m	NA	NA	14.5869
D29691_24-AV580	519	227	59	4.66072	105.71	0.0225051	44.43	0.516733	AV580	fl/fl	12wk	fl/fl_12wk	Healthy	NT	Healthy_12wk	12wk_fl/fl	12wk_NT	12	0	F	141	F_fl/fl	f	NA	NA	16.5147
D29692_25-AV608	460	235	69	4.68607	108.43	0.0226265	44.2	0.529769	AV608	fl/fl	12wk	fl/fl_12wk	Healthy	NT	Healthy_12wk	12wk_fl/fl	12wk_NT	11.7	0	I	144	I_fl/fl	m	NA	NA	15.3933
D29699_32-AV572	482	250	88	4.96929	143.92	0.0158682	63.02	0.557539	AV572	fl/fl	20wk	fl/fl_20wk	Healthy	NT	Healthy_20wk	20wk_fl/fl	20wk_NT	20.3	0	E	138	E_fl/fl	m	NA	NA	15.4884
D29700_33-AV586	461	278	93	5.14758	172.01	0.0111085	90.02	0.581738	AV586	fl/fl	20wk	fl/fl_20wk	Healthy	NT	Healthy_20wk	20wk_fl/fl	20wk_NT	18	0	G	140	G_fl/fl	m	NA	NA	15.7243
D29701_34-AV589	476	256	83	4.87938	131.55	0.0210454	47.52	0.548564	AV589	fl/fl	20wk	fl/fl_20wk	Healthy	NT	Healthy_20wk	20wk_fl/fl	20wk_NT	18	0	G	140	G_fl/fl	m	NA	NA	14.914
D29702_35-AV590	513	244	79	4.97546	144.82	0.0144427	69.24	0.552656	AV590	fl/fl	20wk	fl/fl_20wk	Healthy	NT	Healthy_20wk	20wk_fl/fl	20wk_NT	18	0	G	140	G_fl/fl	m	NA	NA	15.4171
D29703_36-AV591	503	233	71	4.79762	121.22	0.0197466	50.64	0.534588	AV591	fl/fl	20wk	fl/fl_20wk	Healthy	NT	Healthy_20wk	20wk_fl/fl	20wk_NT	18.3	0	G	140	G_fl/fl	m	NA	NA	15.4891
D29704_37-AV598	495	273	86	5.04245	154.85	0.0148973	67.13	0.563321	AV598	fl/fl	20wk	fl/fl_20wk	Healthy	NT	Healthy_20wk	20wk_fl/fl	20wk_NT	18.3	0	H	139	H_fl/fl	m	NA	NA	15.3493
D29707_40-AV521	527	257	90	5.13967	170.66	0.0108263	92.37	0.568443	AV521	tg/wt	20wk	tg/wt_20wk	Healthy	NT	Healthy_20wk	20wk_tg/wt	20wk_NT	20	0	A	131	A_tg/wt	m	NA	NA	16.3299
D29708_41-AV527	536	297	90	5.27692	195.77	0.00940888	106.28	0.58205	AV527	tg/wt	20wk	tg/wt_20wk	Healthy	NT	Healthy_20wk	20wk_tg/wt	20wk_NT	20	0	B	131	B_tg/wt	f	NA	NA	16.8647
D29709_42-AV541	531	271	83	5.11132	165.89	0.0119152	83.93	0.564627	AV541	tg/wt	20wk	tg/wt_20wk	Healthy	NT	Healthy_20wk	20wk_tg/wt	20wk_NT	19.9	0	C	133	C_tg/wt	m	NA	NA	16.7254
D29710_43-AV542	536	277	88	5.04294	154.93	0.0181669	55.05	0.556243	AV542	tg/wt	20wk	tg/wt_20wk	Healthy	NT	Healthy_20wk	20wk_tg/wt	20wk_NT	19.9	0	C	133	C_tg/wt	m	NA	NA	16.7398
D29711_44-AV543	524	267	97	5.13569	169.98	0.011781	84.88	0.56852	AV543	tg/wt	20wk	tg/wt_20wk	Healthy	NT	Healthy_20wk	20wk_tg/wt	20wk_NT	20.1	0	C	133	C_tg/wt	m	NA	NA	16.8187
D29712_45-AV571	553	294	93	5.25597	191.71	0.0100575	99.43	0.576874	AV571	tg/wt	20wk	tg/wt_20wk	Healthy	NT	Healthy_20wk	20wk_tg/wt	20wk_NT	20.3	0	E	138	E_tg/wt	m	NA	NA	16.9281
D29715_48-AV551T	319	204	86	4.68659	108.48	0.0166869	59.93	0.563467	AV551T	tg/tg	20wk	tg/tg_20wk	Tumor	T	Tumor_20wk	20wk_tg/tg	20wk_T	17.3	NA	C	136	C_tg/tg	m	NA	NA	13.0222
D29716_49-AV555T	263	177	63	4.0205	55.73	0.0511854	19.54	0.50013	AV555T	tg/tg	20wk	tg/tg_20wk	Tumor	T	Tumor_20wk	20wk_tg/tg	20wk_T	18.3	NA	D	136	D_tg/tg	f	NA	NA	11.4279
D29717_50-AV555TA	386	198	67	4.35548	77.9	0.0362743	27.57	0.506896	AV555TA	tg/tg	20wk	tg/tg_20wk	Tumor_adjacent	T	Tumor_adjacent_20wk	20wk_tg/tg	20wk_T	18.3	NA	D	136	D_tg/tg	f	NA	NA	14.4908
D29718_51-AV612T	419	201	76	4.64162	103.71	0.020986	47.65	0.532857	AV612T	tg/tg	20wk	tg/tg_20wk	Tumor	T	Tumor_20wk	20wk_tg/tg	20wk_T	18	NA	I	144	I_tg/tg	m	NA	NA	14.7011
D29719_52-AV612TA	518	231	85	4.89144	133.15	0.0161965	61.74	0.54248	AV612TA	tg/tg	20wk	tg/tg_20wk	Tumor_adjacent	T	Tumor_adjacent_20wk	20wk_tg/tg	20wk_T	18	NA	I	144	I_tg/tg	m	NA	NA	15.9855
D29720_53-AV650T	529	271	97	5.12571	168.29	0.0123301	81.1	0.566556	AV650T	tg/tg	20wk	tg/tg_20wk	Tumor	T	Tumor_20wk	20wk_tg/tg	20wk_T	16.7	NA	J	142	J_tg/tg	f	NA	NA	17.1393
D29721_54-AV650TA	528	239	80	4.93055	138.46	0.0153228	65.26	0.54515	AV650TA	tg/tg	20wk	tg/tg_20wk	Tumor_adjacent	T	Tumor_adjacent_20wk	20wk_tg/tg	20wk_T	16.7	NA	J	142	J_tg/tg	f	NA	NA	16.9707
D29722_55-AV717T	449	180	60	4.2486	70.01	0.0380652	26.27	0.482216	AV717T	tg/tg	20wk	tg/tg_20wk	Tumor	T	Tumor_20wk	20wk_tg/tg	20wk_T	16.9	9	K	152	K_tg/tg	m	NA	NA	15.7249
D29723_56-AV718T	292	189	78	4.41917	83.03	0.025754	38.83	0.539593	AV718T	tg/tg	20wk	tg/tg_20wk	Tumor	T	Tumor_20wk	20wk_tg/tg	20wk_T	16.9	8	K	152	K_tg/tg	m	NA	NA	12.2555
D29733_66-AV604T	425	185	81	4.53968	93.66	0.0299434	33.4	0.51993	AV604T	tg/tg	12wk	tg/tg_12wk	Tumor	T	Tumor_12wk	12wk_tg/tg	12wk_T	12.3	3	I	143	I_tg/tg	m	NA	NA	15.2283
D29734_67-AV770T	498	262	90	5.09735	163.59	0.0123153	81.2	0.568901	AV770T	tg/tg	12wk	tg/tg_12wk	Tumor	T	Tumor_12wk	12wk_tg/tg	12wk_T	12.1	1	L	147a	L_tg/tg	f	NA	NA	16.3844
D29735_68-AV791T	526	251	84	4.95552	141.96	0.0181813	55	0.548243	AV791T	tg/tg	12wk	tg/tg_12wk	Tumor	T	Tumor_12wk	12wk_tg/tg	12wk_T	12.1	3	N	152a	N_tg/tg	f	NA	NA	16.682
D29736_69-AV782.2T	490	267	100	5.0933	162.93	0.0124282	80.46	0.569935	AV7822T	tg/tg	12wk	tg/tg_12wk	Tumor	T	Tumor_12wk	12wk_tg/tg	12wk_T	12.1	1	M	149	M_tg/tg	f	NA	NA	15.8097
D29737_70-AV794T	473	239	71	4.82124	124.12	0.0209511	47.73	0.542584	AV794T	tg/tg	12wk	tg/tg_12wk	Tumor	T	Tumor_12wk	12wk_tg/tg	12wk_T	12	1	N	152a	N_tg/tg	f	NA	NA	14.9747
D29738_71-AV604TA	484	193	75	4.48573	88.74	0.0356527	28.05	0.502949	AV604TA	tg/tg	12wk	tg/tg_12wk	Tumor_adjacent	T	Tumor_adjacent_12wk	12wk_tg/tg	12wk_T	12.3	3	I	143	I_tg/tg	m	NA	NA	15.9749
D29739_72-AV770TA	559	268	83	5.08935	162.28	0.012617	79.26	0.557632	AV770TA	tg/tg	12wk	tg/tg_12wk	Tumor_adjacent	T	Tumor_adjacent_12wk	12wk_tg/tg	12wk_T	12.1	1	L	147a	L_tg/tg	f	NA	NA	17.1636
D29740_73-AV791TA	529	249	83	4.91609	136.47	0.0193607	51.65	0.543387	AV791TA	tg/tg	12wk	tg/tg_12wk	Tumor_adjacent	T	Tumor_adjacent_12wk	12wk_tg/tg	12wk_T	12.1	3	N	152a	N_tg/tg	f	NA	NA	16.6415
D29741_74-AV782.2TA	528	265	89	5.08074	160.89	0.0141099	70.87	0.561756	AV7822TA	tg/tg	12wk	tg/tg_12wk	Tumor_adjacent	T	Tumor_adjacent_12wk	12wk_tg/tg	12wk_T	12.1	1	M	149	M_tg/tg	f	NA	NA	16.0207
D29742_75-AV794TA	520	233	77	4.89235	133.27	0.0156865	63.75	0.542246	AV794TA	tg/tg	12wk	tg/tg_12wk	Tumor_adjacent	T	Tumor_adjacent_12wk	12wk_tg/tg	12wk_T	12	1	N	152a	N_tg/tg	f	NA	NA	15.5827
D29743_76-AV833T	475	247	78	4.89988	134.27	0.0170449	58.67	0.551057	AV833T	tg/tg	12wk	tg/tg_12wk	Tumor	T	Tumor_12wk	12wk_tg/tg	12wk_T	12.4	5	R	158	R_tg/tg	f	NA	NA	15.9876
D29746_79-AV567	537	254	78	4.96017	142.62	0.0159308	62.77	0.54695	AV567	tg/wt	12wk	tg/wt_12wk	Healthy	NT	Healthy_12wk	12wk_tg/wt	12wk_NT	12	0	D	138	D_tg/wt	f	NA	NA	16.4708
D29747_80-AV568	513	231	81	4.86616	129.82	0.0181386	55.13	0.540516	AV568	tg/wt	12wk	tg/wt_12wk	Healthy	NT	Healthy_12wk	12wk_tg/wt	12wk_NT	12	0	D	138	D_tg/wt	f	NA	NA	16.3916
D29748_81-AV570	495	212	77	4.62581	102.09	0.0251469	39.77	0.516776	AV570	tg/wt	12wk	tg/wt_12wk	Healthy	NT	Healthy_12wk	12wk_tg/wt	12wk_NT	12.6	0	D	138	D_tg/wt	f	NA	NA	15.8434
D29749_82-AV579	512	220	71	4.63969	103.51	0.0259439	38.54	0.515521	AV579	tg/wt	12wk	tg/wt_12wk	Healthy	NT	Healthy_12wk	12wk_tg/wt	12wk_NT	12	0	F	141	F_tg/wt	f	NA	NA	16.7061
D29750_83-AV814	477	232	79	4.75356	116	0.0230835	43.32	0.534238	AV814	tg/wt	12wk	tg/wt_12wk	Healthy	NT	Healthy_12wk	12wk_tg/wt	12wk_NT	12.3	0	P	157	P_tg/wt	m	NA	NA	15.8198
D29751_84-AV803	504	286	92	5.1739	176.6	0.0128228	77.99	0.576333	AV803	tg/wt	12wk	tg/wt_12wk	Healthy	NT	Healthy_12wk	12wk_tg/wt	12wk_NT	12.4	0	O	156	O_tg/wt	f	NA	NA	16.3731
D29752_85-AV865	480	259	104	5.20523	182.22	0.00967188	103.39	0.584405	AV865	fl/fl	5wk	fl/fl_5wk	Healthy	NT	Healthy_5wk	5wk_fl/fl	5wk_NT	5	0	S	160	S_fl/fl	m	NA	NA	16.0297
D29753_86-AV866	434	244	90	4.89636	133.8	0.0171742	58.23	0.558846	AV866	fl/fl	5wk	fl/fl_5wk	Healthy	NT	Healthy_5wk	5wk_fl/fl	5wk_NT	5	0	S	160	S_fl/fl	m	NA	NA	15.1662
D29758_91-AV609	547	260	82	4.97038	144.08	0.0149023	67.1	0.546472	AV609	fl/fl	12wk	fl/fl_12wk	Healthy	NT	Healthy_12wk	12wk_fl/fl	12wk_NT	11.7	0	I	144	I_fl/fl	m	NA	NA	16.9905
D29759_92-AV610	507	257	79	4.90452	134.9	0.0176915	56.52	0.545805	AV610	fl/fl	12wk	fl/fl_12wk	Healthy	NT	Healthy_12wk	12wk_fl/fl	12wk_NT	12	0	I	144	I_fl/fl	m	NA	NA	15.937
D29760_93-AV611	521	253	80	5.06857	158.95	0.012787	78.2	0.561606	AV611	fl/fl	12wk	fl/fl_12wk	Healthy	NT	Healthy_12wk	12wk_fl/fl	12wk_NT	12	0	I	144	I_fl/fl	m	NA	NA	16.1037
D29761_94-AV802	454	279	93	5.18912	179.31	0.0103607	96.52	0.587899	AV802	fl/fl	12wk	fl/fl_12wk	Healthy	NT	Healthy_12wk	12wk_fl/fl	12wk_NT	12.4	0	O	156	O_fl/fl	f	NA	NA	15.8366
