# Supplementary material for: ATF6 activation alters colonic lipid metabolism causing tumour-associated microbial adaptation
Source: Nat Metab. 2025 Sep 1;7(9):1830–50. doi: 10.1038/s42255-025-01350-6 (PMC12460170; doi:10.1038/s42255-025-01350-6)
Supplement: Supplementary file 16 — Statistical source data. [file 42255_2025_1350_MOESM16_ESM.xlsx]

## Sheet: 9a
	038-AV-Spatial-organisation-AV951-1	039-AV-Spatial-organisation-AV951-2	040-AV-Spatial-organisation-AV951-3	041-AV-Spatial-organisation-AV951-4	042-AV-Spatial-organisation-AV951-5	043-AV-Spatial-organisation-AV951-6	044-AV-Spatial-organisation-AV951-7	047-AV-Spatial-organisation-AV951-10	056-AV-Spatial-organisation-AV954-1	057-AV-Spatial-organisation-AV954-2	058-AV-Spatial-organisation-AV954-3	059-AV-Spatial-organisation-AV954-4	060-AV-Spatial-organisation-AV954-5	061-AV-Spatial-organisation-AV954-6	062-AV-Spatial-organisation-AV954-7	063-AV-Spatial-organisation-AV954-8	064-AV-Spatial-organisation-AV954-9	073-AV-Spatial-organisation-AV953-1	074-AV-Spatial-organisation-AV953-2	075-AV-Spatial-organisation-AV953-3	076-AV-Spatial-organisation-AV953-4	077-AV-Spatial-organisation-AV953-5	078-AV-Spatial-organisation-AV953-6	080-AV-Spatial-organisation-AV953-8	081-AV-Spatial-organisation-AV953-9	109-AV-Spatial-organisation-AV502-1	110-AV-Spatial-organisation-AV502-2	111-AV-Spatial-organisation-AV502-3	112-AV-Spatial-organisation-AV502-4	113-AV-Spatial-organisation-AV502-5	114-AV-Spatial-organisation-AV502-6	115-AV-Spatial-organisation-AV502-7	116-AV-Spatial-organisation-AV502-8	117-AV-Spatial-organisation-AV502-9	144-AV-Spatial-organisation-AV504-1	145-AV-Spatial-organisation-AV504-2	146-AV-Spatial-organisation-AV504-3	147-AV-Spatial-organisation-AV504-4	148-AV-Spatial-organisation-AV504-5	149-AV-Spatial-organisation-AV504-6	150-AV-Spatial-organisation-AV504-7	151-AV-Spatial-organisation-AV504-8	152-AV-Spatial-organisation-AV504-9	009-AV-Spatial-organisation-AV34-8	010-AV-Spatial-organisation-AV34-9	011-AV-Spatial-organisation-AV34-10	020-AV-Spatial-organisation-AV35-1	021-AV-Spatial-organisation-AV35-2	022-AV-Spatial-organisation-AV35-3
K10254_ohyA, sph; oleate hydratase [EC:4.2.1.53]	-0.806253	-1.00679	-1.22797	-0.630108	0.0208581	-1.21759	-0.747687	-1.24859	-0.00101405	0.134992	0.67184	0.737391	0.0559992	0.362863	-0.704882	-0.936981	-0.947679	-1.414	-1.08726	-0.93901	-1.12074	-1.03153	-0.911482	-0.535731	-0.498628	-0.320743	-0.655048	-0.422429	-0.397312	-0.876444	-0.964955	-0.721067	-0.438356	-0.611715	-0.111452	-0.553858	-0.426527	-0.382544	-0.561721	-0.682561	-0.52749	-0.487505	-0.404299	-0.724835	0.810169	0.480821	-1.10536	-0.305867	0.0662243
K01046_lip, TGL2; triacylglycerol lipase [EC:3.1.1.3]	-0.0511507	0.808093	0.576869	0.457099	-0.291287	-0.658175	-1.06087	0.0992862	0.435156	0.395557	0.0157187	-0.310408	-0.191558	-0.122089	0.1824	-0.221531	-0.530792	-0.805523	-0.192566	-0.755184	-0.8383	-0.928134	-1.02471	-0.734285	-0.453621	0.0131201	-0.0554213	0.0175819	0.194272	-0.253515	-0.362592	0.0567782	0.156752	-0.025019	0.189261	0.578974	0.529276	1.10153	0.822975	0.273804	0.625977	0.11027	0.671417	-1.43531	-1.36176	-1.24017	-1.32499	-0.782908	-0.606759
K01897_ACSL, fadD; long-chain acyl-CoA synthetase [EC:6.2.1.3]	1.25742	0.230332	0.366304	0.28701	1.06751	2.80506	3.19626	1.2021	0.325727	-0.368344	-0.118409	0.402613	0.500188	0.24815	0.891599	2.15165	2.16967	-0.563719	-0.962681	-0.166469	0.141584	0.984727	1.67251	0.211523	-0.152577	-0.873683	-0.568134	-0.825333	-0.8761	-0.390903	0.246284	-0.751541	-0.462997	-0.590556	-0.699688	-0.967696	-1.22105	-1.3187	-1.14156	-0.560215	-0.627581	-0.00510361	-0.246564	3.16121	1.52606	1.52587	2.75461	1.14787	0.859391
K05939_aas; acyl-[acyl-carrier-protein]-phospholipid O-acyltransferase / long-chain-fatty-acid--[acyl-carrier-protein] ligase [EC:2.3.1.40 6.2.1.20]	-0.0748266	0.303048	-0.00534516	-0.206112	4.43745	-0.206112	-0.206112	0.639291	-0.206112	-0.206112	-0.206112	-0.206112	-0.206112	-0.206112	-0.206112	-0.206112	0.0533063	-0.206112	-0.206112	-0.206112	-0.206112	-0.206112	-0.206112	-0.206112	0.330772	-0.206112	-0.121169	-0.206112	-0.130358	-0.206112	-0.206112	-0.206112	-0.206112	-0.206112	-0.134039	-0.206112	-0.206112	-0.206112	-0.206112	-0.206112	-0.206112	-0.206112	-0.206112	-0.206112	-0.0697305	-0.206112	-0.206112	-0.0397546	-0.206112
K06076_fadL; long-chain fatty acid transport protein	1.52971	0.664599	1.22068	1.04836	1.68301	3.01655	3.38053	0.376871	1.11515	0.583875	0.706373	1.22113	1.14061	0.700558	0.602036	1.41253	1.1746	-0.0655402	-0.571272	-0.036305	0.382497	0.978606	0.980862	-0.160649	-0.486991	-0.839077	-0.721103	-0.722727	-0.90088	-0.689692	-0.51698	-0.881186	-0.773755	-0.778577	-0.658386	-0.832983	-0.986433	-1.09297	-1.05278	-0.800188	-0.75544	-0.623092	-0.636669	3.37334	1.80329	1.71369	3.25385	1.50684	1.16409
K07030_K07030; uncharacterized protein	-1.64496	-0.534295	-0.918909	-0.841605	-1.11363	-2.96228	-3.38342	-1.36052	-0.891909	-0.187301	-0.0194405	-0.456726	-0.678251	-0.371973	-1.0897	-2.38341	-2.39181	0.673416	0.962483	0.367431	-0.0775224	-0.867647	-1.59733	-0.0206993	0.393963	1.10106	0.874404	1.00521	1.05457	0.768566	0.205878	0.962741	0.593532	0.767353	0.700653	0.792594	1.09715	1.1051	1.07736	0.708077	0.537957	0.168771	0.338081	-3.3099	-1.19533	-1.26959	-2.99792	-1.15497	-0.669651
K03446_emrB; MFS transporter, DHA2 family, multidrug resistance protein	1.15709	0.97156	1.61795	1.39299	2.06405	3.45955	3.92485	0.566889	0.883514	0.703428	1.06478	1.67953	1.44456	0.922826	0.538791	1.00518	0.784274	0.18922	-0.272838	0.058894	0.639109	1.29435	0.907884	-0.179444	-0.351289	-0.654026	-0.653333	-0.553809	-0.669824	-0.703676	-0.676241	-0.772303	-0.694392	-0.737112	-0.874059	-0.852101	-0.741659	-0.854598	-0.858454	-0.723702	-0.667654	-0.657294	-0.631485	3.52043	1.88414	1.73342	2.7288	1.3484	1.25678
K03543_emrA; membrane fusion protein, multidrug efflux system	0.14087	-0.359831	-0.22893	0.135428	-0.28146	-0.0637033	0.300008	2.53375	-0.993433	-0.857231	-1.16818	-1.16047	-0.897014	-0.529461	0.802308	1.99566	2.82215	-0.846483	-0.833302	-0.249046	-0.2998	-0.291128	1.3091	0.984906	0.664966	-0.474924	0.0837767	-0.378739	-0.630362	0.209227	0.874113	-0.118133	0.352099	-0.227208	-0.569178	-0.668044	-0.990522	-1.07881	-0.772146	-0.196245	-0.0855188	0.828061	0.252139	0.258889	-0.0914238	-0.05067	-0.452485	-0.262876	-0.575923
K06994_K06994; putative drug exporter of the RND superfamily	-0.803322	-0.787811	-0.802099	-0.803322	-0.795186	-0.781339	-0.795266	-0.803322	-0.796751	-0.796805	-0.800269	-0.793394	-0.802213	-0.785076	-0.789371	-0.78888	-0.793695	-0.685952	-0.631155	-0.614033	-0.647988	-0.554855	-0.509124	-0.258489	-0.0926803	-0.625829	-0.584758	-0.681309	-0.696491	-0.561898	-0.385251	-0.618164	-0.475989	-0.576554	-0.741803	-0.753637	-0.686744	-0.781501	-0.748056	-0.685791	-0.614832	-0.412638	-0.597313	-0.612553	1.28025	0.316262	-0.380469	0.0959891	0.451153
[truncated: 51 more columns]

## Sheet: 9b
	variable	name	value	Phenotype
1	ratio	002-AV-Spatial-organisation-AV34-1	0.359287	TA
2	ratio	003-AV-Spatial-organisation-AV34-2	0.363078	T
3	ratio	004-AV-Spatial-organisation-AV34-3	0.455113	T
4	ratio	005-AV-Spatial-organisation-AV34-4	0.398713	T
5	ratio	006-AV-Spatial-organisation-AV34-5	0.325292	TA
6	ratio	007-AV-Spatial-organisation-AV34-6	0.323161	T
7	ratio	008-AV-Spatial-organisation-AV34-7	0.207198	TA
8	ratio	009-AV-Spatial-organisation-AV34-8	0.301667	NT
9	ratio	010-AV-Spatial-organisation-AV34-9	0.457062	NT
10	ratio	011-AV-Spatial-organisation-AV34-10	0.457125	NT
11	ratio	012-AV-Spatial-organisation-AV34-11	0.572317	NT
12	ratio	013-AV-Spatial-organisation-AV34-12	0.537567	NT
13	ratio	014-AV-Spatial-organisation-AV34-13	0.531244	NT
14	ratio	015-AV-Spatial-organisation-AV34-14	0.607256	NT
15	ratio	016-AV-Spatial-organisation-AV34-15	0.512328	NT
16	ratio	017-AV-Spatial-organisation-AV34-16	0.46127	NT
17	ratio	020-AV-Spatial-organisation-AV35-1	0.160283	NT
18	ratio	021-AV-Spatial-organisation-AV35-2	0.229149	NT
19	ratio	022-AV-Spatial-organisation-AV35-3	0.276278	NT
20	ratio	023-AV-Spatial-organisation-AV35-4	0.270521	TA
21	ratio	024-AV-Spatial-organisation-AV35-5	0.37932	T
22	ratio	025-AV-Spatial-organisation-AV35-6	0.226841	TA
23	ratio	026-AV-Spatial-organisation-AV35-7	0.258829	T
24	ratio	027-AV-Spatial-organisation-AV35-8	0.291118	T
25	ratio	028-AV-Spatial-organisation-AV35-9	0.384169	T
26	ratio	029-AV-Spatial-organisation-AV35-10	0.321664	T
27	ratio	030-AV-Spatial-organisation-AV35-11	0.322999	TA
28	ratio	031-AV-Spatial-organisation-AV35-12	0.254045	NT
29	ratio	032-AV-Spatial-organisation-AV35-13	0.292656	NT
30	ratio	033-AV-Spatial-organisation-AV35-14	0.313498	NT
31	ratio	034-AV-Spatial-organisation-AV35-15	0.356329	NT
32	ratio	035-AV-Spatial-organisation-AV35-16	0.253408	NT
33	ratio	038-AV-Spatial-organisation-AV951-1	0.174327	CTRL
34	ratio	039-AV-Spatial-organisation-AV951-2	0.168389	CTRL
35	ratio	040-AV-Spatial-organisation-AV951-3	0.155992	CTRL
36	ratio	041-AV-Spatial-organisation-AV951-4	0.213453	CTRL
37	ratio	042-AV-Spatial-organisation-AV951-5	0.270608	CTRL
38	ratio	043-AV-Spatial-organisation-AV951-6	0.134874	CTRL
39	ratio	044-AV-Spatial-organisation-AV951-7	0.176123	CTRL
40	ratio	047-AV-Spatial-organisation-AV951-10	0.106497	CTRL
41	ratio	048-AV-Spatial-organisation-AV951-11	0.117725	CTRL
42	ratio	049-AV-Spatial-organisation-AV951-12	0.0834994	CTRL
43	ratio	050-AV-Spatial-organisation-AV951-13	0.105854	CTRL
44	ratio	051-AV-Spatial-organisation-AV951-14	0.0855983	CTRL
45	ratio	056-AV-Spatial-organisation-AV954-1	0.293825	CTRL
46	ratio	057-AV-Spatial-organisation-AV954-2	0.32884	CTRL
47	ratio	058-AV-Spatial-organisation-AV954-3	0.412629	CTRL
48	ratio	059-AV-Spatial-organisation-AV954-4	0.412093	CTRL
49	ratio	060-AV-Spatial-organisation-AV954-5	0.307331	CTRL
50	ratio	061-AV-Spatial-organisation-AV954-6	0.336312	CTRL
51	ratio	062-AV-Spatial-organisation-AV954-7	0.186735	CTRL
52	ratio	063-AV-Spatial-organisation-AV954-8	0.138196	CTRL
53	ratio	064-AV-Spatial-organisation-AV954-9	0.127442	CTRL
54	ratio	065-AV-Spatial-organisation-AV954-10	0.242806	CTRL
55	ratio	066-AV-Spatial-organisation-AV954-11	0.178287	CTRL
56	ratio	067-AV-Spatial-organisation-AV954-12	0.308729	CTRL
57	ratio	068-AV-Spatial-organisation-AV954-13	0.205207	CTRL
58	ratio	069-AV-Spatial-organisation-AV954-14	0.243002	CTRL
59	ratio	070-AV-Spatial-organisation-AV954-15	0.269158	CTRL
60	ratio	073-AV-Spatial-organisation-AV953-1	0.133175	CTRL
61	ratio	074-AV-Spatial-organisation-AV953-2	0.167178	CTRL
62	ratio	075-AV-Spatial-organisation-AV953-3	0.170343	CTRL
63	ratio	076-AV-Spatial-organisation-AV953-4	0.153236	CTRL
64	ratio	077-AV-Spatial-organisation-AV953-5	0.15468	CTRL
65	ratio	078-AV-Spatial-organisation-AV953-6	0.149574	CTRL
66	ratio	080-AV-Spatial-organisation-AV953-8	0.193074	CTRL
67	ratio	081-AV-Spatial-organisation-AV953-9	0.188185	CTRL
68	ratio	082-AV-Spatial-organisation-AV953-10	0.168394	CTRL
69	ratio	087-AV-Spatial-organisation-AV953-15	0.157132	CTRL
70	ratio	090-AV-Spatial-organisation-AV44-1	0.213344	NT
71	ratio	091-AV-Spatial-organisation-AV44-2	0.227365	NT
72	ratio	092-AV-Spatial-organisation-AV44-3	0.274662	TA
73	ratio	093-AV-Spatial-organisation-AV44-4	0.312644	T
74	ratio	094-AV-Spatial-organisation-AV44-5	0.232463	TA
75	ratio	095-AV-Spatial-organisation-AV44-6	0.274688	NT
76	ratio	098-AV-Spatial-organisation-AV44-7	0.232806	NT
77	ratio	099-AV-Spatial-organisation-AV44-8	0.250198	NT
78	ratio	100-AV-Spatial-organisation-AV44-9	0.242038	NT
79	ratio	101-AV-Spatial-organisation-AV44-10	0.233162	NT
80	ratio	102-AV-Spatial-organisation-AV44-11	0.240372	NT
81	ratio	103-AV-Spatial-organisation-AV44-12	0.247229	NT
82	ratio	104-AV-Spatial-organisation-AV44-13	0.320806	NT
83	ratio	105-AV-Spatial-organisation-AV44-14	0.273691	NT
84	ratio	106-AV-Spatial-organisation-AV44-15	0.253452	NT
85	ratio	109-AV-Spatial-organisation-AV502-1	0.242144	CTRL
86	ratio	110-AV-Spatial-organisation-AV502-2	0.195939	CTRL
87	ratio	111-AV-Spatial-organisation-AV502-3	0.234063	CTRL
88	ratio	112-AV-Spatial-organisation-AV502-4	0.239886	CTRL
89	ratio	113-AV-Spatial-organisation-AV502-5	0.169857	CTRL
90	ratio	114-AV-Spatial-organisation-AV502-6	0.153888	CTRL
91	ratio	115-AV-Spatial-organisation-AV502-7	0.192231	CTRL
92	ratio	116-AV-Spatial-organisation-AV502-8	0.208733	CTRL
93	ratio	117-AV-Spatial-organisation-AV502-9	0.206546	CTRL
94	ratio	118-AV-Spatial-organisation-AV502-10	0.176441	CTRL
95	ratio	119-AV-Spatial-organisation-AV502-11	0.203256	CTRL
96	ratio	120-AV-Spatial-organisation-AV502-12	0.202196	CTRL
97	ratio	121-AV-Spatial-organisation-AV502-13	0.191489	CTRL
98	ratio	122-AV-Spatial-organisation-AV502-14	0.165559	CTRL
99	ratio	123-AV-Spatial-organisation-AV502-15	0.197692	CTRL
100	ratio	126-AV-Spatial-organisation-AV49-1	0.172137	T
101	ratio	127-AV-Spatial-organisation-AV49-2	0.180554	T
102	ratio	128-AV-Spatial-organisation-AV49-3	0.133018	TA
103	ratio	129-AV-Spatial-organisation-AV49-4	0.145727	TA
104	ratio	130-AV-Spatial-organisation-AV49-5	0.179624	T
105	ratio	131-AV-Spatial-organisation-AV49-7	0.154204	T
106	ratio	132-AV-Spatial-organisation-AV49-8	0.191634	T
107	ratio	133-AV-Spatial-organisation-AV49-9	0.155654	T
108	ratio	134-AV-Spatial-organisation-AV49-10	0.148414	TA
109	ratio	135-AV-Spatial-organisation-AV49-11	0.143599	NT
110	ratio	136-AV-Spatial-organisation-AV49-12	0.198716	NT
111	ratio	137-AV-Spatial-organisation-AV49-13	0.1689	NT
112	ratio	138-AV-Spatial-organisation-AV49-14	0.171987	NT
113	ratio	139-AV-Spatial-organisation-AV49-15	0.147035	NT
114	ratio	141-AV-Spatial-organisation-AV49-17	0.143607	NT
115	ratio	144-AV-Spatial-organisation-AV504-1	0.275523	CTRL
116	ratio	145-AV-Spatial-organisation-AV504-2	0.232148	CTRL
117	ratio	146-AV-Spatial-organisation-AV504-3	0.258394	CTRL
118	ratio	147-AV-Spatial-organisation-AV504-4	0.279778	CTRL
119	ratio	148-AV-Spatial-organisation-AV504-5	0.241711	CTRL
120	ratio	149-AV-Spatial-organisation-AV504-6	0.210226	CTRL
121	ratio	150-AV-Spatial-organisation-AV504-7	0.223036	CTRL
122	ratio	151-AV-Spatial-organisation-AV504-8	0.201061	CTRL
123	ratio	152-AV-Spatial-organisation-AV504-9	0.231569	CTRL
124	ratio	153-AV-Spatial-organisation-AV504-10	0.244883	CTRL
125	ratio	154-AV-Spatial-organisation-AV504-11	0.214677	CTRL
126	ratio	155-AV-Spatial-organisation-AV504-12	0.231115	CTRL
127	ratio	156-AV-Spatial-organisation-AV504-13	0.267722	CTRL
128	ratio	157-AV-Spatial-organisation-AV504-14	0.216	CTRL
129	ratio	158-AV-Spatial-organisation-AV504-15	0.251449	CTRL
130	ratio	161-AV-Spatial-organisation-AV37-1	0.661398	T
131	ratio	162-AV-Spatial-organisation-AV37-2	0.605668	TA
132	ratio	163-AV-Spatial-organisation-AV37-3	0.608422	NT
133	ratio	164-AV-Spatial-organisation-AV37-4	0.580287	NT
134	ratio	165-AV-Spatial-organisation-AV37-5	0.705851	TA
135	ratio	166-AV-Spatial-organisation-AV37-6	0.649494	T
136	ratio	167-AV-Spatial-organisation-AV37-7	0.750423	TA
137	ratio	168-AV-Spatial-organisation-AV37-8	0.758505	T
138	ratio	169-AV-Spatial-organisation-AV37-9	0.673634	TA
139	ratio	170-AV-Spatial-organisation-AV37-10	0.605081	NT
140	ratio	171-AV-Spatial-organisation-AV37-11	0.622991	NT
141	ratio	172-AV-Spatial-organisation-AV37-12	0.519482	NT
142	ratio	173-AV-Spatial-organisation-AV37-13	0.54726	NT
143	ratio	174-AV-Spatial-organisation-AV37-14	0.594001	NT
144	ratio	175-AV-Spatial-organisation-AV37-15	0.656993	NT
145	ratio	176-AV-Spatial-organisation-AV37-16	0.622539	NT
146	ratio	179-AV-Spatial-organisation-AV43-1	0.32686	NT
147	ratio	180-AV-Spatial-organisation-AV43-2	0.23975	NT
148	ratio	181-AV-Spatial-organisation-AV43-3	0.249196	TA
149	ratio	182-AV-Spatial-organisation-AV43-4	0.259926	T
150	ratio	183-AV-Spatial-organisation-AV43-5	0.264432	TA
151	ratio	184-AV-Spatial-organisation-AV43-6	0.348178	NT
152	ratio	185-AV-Spatial-organisation-AV43-7	0.400765	NT
153	ratio	186-AV-Spatial-organisation-AV43-8	0.250432	NT
154	ratio	187-AV-Spatial-organisation-AV43-9	0.410408	NT
155	ratio	188-AV-Spatial-organisation-AV43-10	0.277344	NT
156	ratio	189-AV-Spatial-organisation-AV43-11	0.394462	NT
157	ratio	190-AV-Spatial-organisation-AV43-12	0.285364	NT
158	ratio	191-AV-Spatial-organisation-AV43-13	0.331208	NT
159	ratio	193-AV-Spatial-organisation-AV43-14	0.387782	NT
160	ratio	194-AV-Spatial-organisation-AV43-15	0.321854	NT

## Sheet: 9c
	variable	name	value	Phenotype
14	ratio	015-AV-Spatial-organisation-AV34-14	0.263758	NT
15	ratio	016-AV-Spatial-organisation-AV34-15	0.21675	NT
154	ratio	187-AV-Spatial-organisation-AV43-9	0.168409	NT
3	ratio	004-AV-Spatial-organisation-AV34-3	0.163036	T
25	ratio	028-AV-Spatial-organisation-AV35-9	0.160628	T
159	ratio	193-AV-Spatial-organisation-AV43-14	0.157681	NT
13	ratio	014-AV-Spatial-organisation-AV34-13	0.155784	NT
152	ratio	185-AV-Spatial-organisation-AV43-7	0.152294	NT
21	ratio	024-AV-Spatial-organisation-AV35-5	0.151681	T
156	ratio	189-AV-Spatial-organisation-AV43-11	0.150448	NT
137	ratio	168-AV-Spatial-organisation-AV37-8	0.145	T
151	ratio	184-AV-Spatial-organisation-AV43-6	0.144101	NT
31	ratio	034-AV-Spatial-organisation-AV35-15	0.142148	NT
158	ratio	191-AV-Spatial-organisation-AV43-13	0.136789	NT
30	ratio	033-AV-Spatial-organisation-AV35-14	0.118487	NT
2	ratio	003-AV-Spatial-organisation-AV34-2	0.11513	T
26	ratio	029-AV-Spatial-organisation-AV35-10	0.113906	T
12	ratio	013-AV-Spatial-organisation-AV34-12	0.108316	NT
27	ratio	030-AV-Spatial-organisation-AV35-11	0.104401	TA
82	ratio	104-AV-Spatial-organisation-AV44-13	0.101388	NT
136	ratio	167-AV-Spatial-organisation-AV37-7	0.0995599	TA
160	ratio	194-AV-Spatial-organisation-AV43-15	0.0960744	NT
9	ratio	010-AV-Spatial-organisation-AV34-9	0.0940164	NT
4	ratio	005-AV-Spatial-organisation-AV34-4	0.0934172	T
16	ratio	017-AV-Spatial-organisation-AV34-16	0.0896365	NT
29	ratio	032-AV-Spatial-organisation-AV35-13	0.0881051	NT
83	ratio	105-AV-Spatial-organisation-AV44-14	0.0851242	NT
157	ratio	190-AV-Spatial-organisation-AV43-12	0.0822377	NT
81	ratio	103-AV-Spatial-organisation-AV44-12	0.0794578	NT
142	ratio	173-AV-Spatial-organisation-AV37-13	0.0784775	NT
144	ratio	175-AV-Spatial-organisation-AV37-15	0.0781057	NT
78	ratio	100-AV-Spatial-organisation-AV44-9	0.0751947	NT
23	ratio	026-AV-Spatial-organisation-AV35-7	0.0741925	T
24	ratio	027-AV-Spatial-organisation-AV35-8	0.073614	T
84	ratio	106-AV-Spatial-organisation-AV44-15	0.0710545	NT
77	ratio	099-AV-Spatial-organisation-AV44-8	0.0700623	NT
80	ratio	102-AV-Spatial-organisation-AV44-11	0.0688537	NT
20	ratio	023-AV-Spatial-organisation-AV35-4	0.0667924	TA
32	ratio	035-AV-Spatial-organisation-AV35-16	0.0655539	NT
11	ratio	012-AV-Spatial-organisation-AV34-11	0.0644565	NT
28	ratio	031-AV-Spatial-organisation-AV35-12	0.0628177	NT
19	ratio	022-AV-Spatial-organisation-AV35-3	0.0623499	NT
155	ratio	188-AV-Spatial-organisation-AV43-10	0.0602389	NT
153	ratio	186-AV-Spatial-organisation-AV43-8	0.0600293	NT
79	ratio	101-AV-Spatial-organisation-AV44-10	0.0592387	NT
143	ratio	174-AV-Spatial-organisation-AV37-14	0.0552712	NT
140	ratio	171-AV-Spatial-organisation-AV37-11	0.0547879	NT
22	ratio	025-AV-Spatial-organisation-AV35-6	0.0532221	TA
150	ratio	183-AV-Spatial-organisation-AV43-5	0.0502068	TA
10	ratio	011-AV-Spatial-organisation-AV34-10	0.0487274	NT
5	ratio	006-AV-Spatial-organisation-AV34-5	0.0482779	TA
139	ratio	170-AV-Spatial-organisation-AV37-10	0.045008	NT
18	ratio	021-AV-Spatial-organisation-AV35-2	0.0429231	NT
138	ratio	169-AV-Spatial-organisation-AV37-9	0.0379565	TA
141	ratio	172-AV-Spatial-organisation-AV37-12	0.0373044	NT
1	ratio	002-AV-Spatial-organisation-AV34-1	0.0365729	TA
76	ratio	098-AV-Spatial-organisation-AV44-7	0.036189	NT
135	ratio	166-AV-Spatial-organisation-AV37-6	0.0360855	T
67	ratio	081-AV-Spatial-organisation-AV953-9	0.0329028	CTRL
130	ratio	161-AV-Spatial-organisation-AV37-1	0.0325766	T
149	ratio	182-AV-Spatial-organisation-AV43-4	0.0317599	T
145	ratio	176-AV-Spatial-organisation-AV37-16	0.0315173	NT
146	ratio	179-AV-Spatial-organisation-AV43-1	0.0260422	NT
75	ratio	095-AV-Spatial-organisation-AV44-6	0.0258831	NT
66	ratio	080-AV-Spatial-organisation-AV953-8	0.0250434	CTRL
148	ratio	181-AV-Spatial-organisation-AV43-3	0.0241885	TA
71	ratio	091-AV-Spatial-organisation-AV44-2	0.0231892	NT
147	ratio	180-AV-Spatial-organisation-AV43-2	0.0218538	NT
133	ratio	164-AV-Spatial-organisation-AV37-4	0.0206305	NT
17	ratio	020-AV-Spatial-organisation-AV35-1	0.0193622	NT
90	ratio	114-AV-Spatial-organisation-AV502-6	0.0192985	CTRL
6	ratio	007-AV-Spatial-organisation-AV34-6	0.0192837	T
94	ratio	118-AV-Spatial-organisation-AV502-10	0.0188106	CTRL
68	ratio	082-AV-Spatial-organisation-AV953-10	0.0187157	CTRL
96	ratio	120-AV-Spatial-organisation-AV502-12	0.018506	CTRL
122	ratio	151-AV-Spatial-organisation-AV504-8	0.0183755	CTRL
126	ratio	155-AV-Spatial-organisation-AV504-12	0.0177539	CTRL
73	ratio	093-AV-Spatial-organisation-AV44-4	0.0175389	T
95	ratio	119-AV-Spatial-organisation-AV502-11	0.0170949	CTRL
131	ratio	162-AV-Spatial-organisation-AV37-2	0.0165646	TA
97	ratio	121-AV-Spatial-organisation-AV502-13	0.0163051	CTRL
69	ratio	087-AV-Spatial-organisation-AV953-15	0.0159091	CTRL
92	ratio	116-AV-Spatial-organisation-AV502-8	0.0154146	CTRL
129	ratio	158-AV-Spatial-organisation-AV504-15	0.0143339	CTRL
98	ratio	122-AV-Spatial-organisation-AV502-14	0.013484	CTRL
134	ratio	165-AV-Spatial-organisation-AV37-5	0.0134551	TA
125	ratio	154-AV-Spatial-organisation-AV504-11	0.0128465	CTRL
65	ratio	078-AV-Spatial-organisation-AV953-6	0.0128155	CTRL
124	ratio	153-AV-Spatial-organisation-AV504-10	0.0123952	CTRL
74	ratio	094-AV-Spatial-organisation-AV44-5	0.012337	TA
99	ratio	123-AV-Spatial-organisation-AV502-15	0.0121004	CTRL
64	ratio	077-AV-Spatial-organisation-AV953-5	0.0119918	CTRL
127	ratio	156-AV-Spatial-organisation-AV504-13	0.0118379	CTRL
100	ratio	126-AV-Spatial-organisation-AV49-1	0.0118373	T
128	ratio	157-AV-Spatial-organisation-AV504-14	0.011593	CTRL
89	ratio	113-AV-Spatial-organisation-AV502-5	0.0115455	CTRL
112	ratio	138-AV-Spatial-organisation-AV49-14	0.0113784	NT
93	ratio	117-AV-Spatial-organisation-AV502-9	0.0112872	CTRL
86	ratio	110-AV-Spatial-organisation-AV502-2	0.010653	CTRL
123	ratio	152-AV-Spatial-organisation-AV504-9	0.0103595	CTRL
7	ratio	008-AV-Spatial-organisation-AV34-7	0.0101273	TA
114	ratio	141-AV-Spatial-organisation-AV49-17	0.01	NT
121	ratio	150-AV-Spatial-organisation-AV504-7	0.00956254	CTRL
62	ratio	075-AV-Spatial-organisation-AV953-3	0.0091937	CTRL
132	ratio	163-AV-Spatial-organisation-AV37-3	0.00915451	NT
91	ratio	115-AV-Spatial-organisation-AV502-7	0.00913887	CTRL
106	ratio	132-AV-Spatial-organisation-AV49-8	0.00900832	T
85	ratio	109-AV-Spatial-organisation-AV502-1	0.00897616	CTRL
61	ratio	074-AV-Spatial-organisation-AV953-2	0.00897314	CTRL
101	ratio	127-AV-Spatial-organisation-AV49-2	0.0083674	T
8	ratio	009-AV-Spatial-organisation-AV34-8	0.00790733	NT
63	ratio	076-AV-Spatial-organisation-AV953-4	0.00763359	CTRL
70	ratio	090-AV-Spatial-organisation-AV44-1	0.00669559	NT
107	ratio	133-AV-Spatial-organisation-AV49-9	0.00659379	T
109	ratio	135-AV-Spatial-organisation-AV49-11	0.00649351	NT
117	ratio	146-AV-Spatial-organisation-AV504-3	0.00640448	CTRL
87	ratio	111-AV-Spatial-organisation-AV502-3	0.00618772	CTRL
120	ratio	149-AV-Spatial-organisation-AV504-6	0.00610687	CTRL
60	ratio	073-AV-Spatial-organisation-AV953-1	0.00602455	CTRL
72	ratio	092-AV-Spatial-organisation-AV44-3	0.00586292	TA
104	ratio	130-AV-Spatial-organisation-AV49-5	0.00583823	T
111	ratio	137-AV-Spatial-organisation-AV49-13	0.00566893	NT
88	ratio	112-AV-Spatial-organisation-AV502-4	0.00547577	CTRL
108	ratio	134-AV-Spatial-organisation-AV49-10	0.00493394	TA
57	ratio	068-AV-Spatial-organisation-AV954-13	0.00344256	CTRL
105	ratio	131-AV-Spatial-organisation-AV49-7	0.00329105	T
115	ratio	144-AV-Spatial-organisation-AV504-1	0.00317314	CTRL
119	ratio	148-AV-Spatial-organisation-AV504-5	0.00305606	CTRL
102	ratio	128-AV-Spatial-organisation-AV49-3	0.00285745	TA
116	ratio	145-AV-Spatial-organisation-AV504-2	0.00263744	CTRL
113	ratio	139-AV-Spatial-organisation-AV49-15	0.00238834	NT
54	ratio	065-AV-Spatial-organisation-AV954-10	0.00175527	CTRL
103	ratio	129-AV-Spatial-organisation-AV49-4	0.00143496	TA
110	ratio	136-AV-Spatial-organisation-AV49-12	0.00127029	NT
118	ratio	147-AV-Spatial-organisation-AV504-4	0.00125037	CTRL
38	ratio	043-AV-Spatial-organisation-AV951-6	0.00101185	CTRL
50	ratio	061-AV-Spatial-organisation-AV954-6	0.000942774	CTRL
34	ratio	039-AV-Spatial-organisation-AV951-2	0.000763126	CTRL
51	ratio	062-AV-Spatial-organisation-AV954-7	0.000656845	CTRL
41	ratio	048-AV-Spatial-organisation-AV951-11	0.000592066	CTRL
52	ratio	063-AV-Spatial-organisation-AV954-8	0.000587372	CTRL
48	ratio	059-AV-Spatial-organisation-AV954-4	0.000534188	CTRL
37	ratio	042-AV-Spatial-organisation-AV951-5	0.000393339	CTRL
39	ratio	044-AV-Spatial-organisation-AV951-7	0.000365597	CTRL
53	ratio	064-AV-Spatial-organisation-AV954-9	0.000363592	CTRL
46	ratio	057-AV-Spatial-organisation-AV954-2	0.000355168	CTRL
45	ratio	056-AV-Spatial-organisation-AV954-1	0.000342959	CTRL
47	ratio	058-AV-Spatial-organisation-AV954-3	0.00016787	CTRL
55	ratio	066-AV-Spatial-organisation-AV954-11	0.000125376	CTRL
35	ratio	040-AV-Spatial-organisation-AV951-3	6.26802e-05	CTRL
49	ratio	060-AV-Spatial-organisation-AV954-5	5.88478e-05	CTRL
33	ratio	038-AV-Spatial-organisation-AV951-1	0	CTRL
36	ratio	041-AV-Spatial-organisation-AV951-4	0	CTRL
40	ratio	047-AV-Spatial-organisation-AV951-10	0	CTRL
42	ratio	049-AV-Spatial-organisation-AV951-12	0	CTRL
43	ratio	050-AV-Spatial-organisation-AV951-13	0	CTRL
44	ratio	051-AV-Spatial-organisation-AV951-14	0	CTRL
56	ratio	067-AV-Spatial-organisation-AV954-12	0	CTRL
58	ratio	069-AV-Spatial-organisation-AV954-14	0	CTRL
59	ratio	070-AV-Spatial-organisation-AV954-15	0	CTRL

## Sheet: 9d
	T	NT
fl/fl	0	100
tg/tg	80	20
fl/fl	0	100
tg/tg	0	100

## Sheet: 9f
	RPMI	RPMI	RPMI	RPMI	RPMI	RPMI	C75	C75	C75	C75	C75	C75
fl/fl	0	0	0	0	0	0	0	0	0	0
tg/tg	1	1	0	3	2		0	0	0

## Sheet: 9g
	RPMI	RPMI	RPMI	RPMI	RPMI	RPMI	C75	C75	C75	C75	C75	C75
fl/fl	0	0	0	0	0	0	0	0	0	0
tg/tg	7854	4712	0	16755	21991		0	0	0

## Sheet: 9h
	tg/tg recipients (n=6); donor 4	fl/fl recipients (n=6); donor 3	tg/tg recipients (n=6); donor 3	fl/fl recipients (n=6); donor 1	tg/tg recipients (n=6); donor 1	fl/fl recipients (n=3); donor 2	tg/tg recipients (n=6); donor 2
1	1
1.14	1
1.14	1
1.14	1
1.57	1
2.14	1
12		1
12		1
12		1
12		1
12		1
12		1
1.57			1
2.14			1
2.14			1
2.14			1
2.86			1
2.86			1
12				1
12				1
12				1
12				1
12				1
12				1
2.14					1
2.14					1
2.43					1
2.86					1
3.29					1
2.43					1
12						1
12						1
12						1
12							1
2.71							1
2.29							1
8.43							1
2.86							1
11.57							1

## Sheet: 9i
fl/fl	tg/tg	fl/fl	tg/tg
0	0	0	0
0	2.09	0	0
0	0	0	0
0	8.38	0	0
0	12.57	0	0.52
0	8.38	0	9.42
0	1.05		0
0	0		4.19
0	23.56		0
	5.24		0
	41.89		0
			0
