# Supplementary material for: ATF6 activation alters colonic lipid metabolism causing tumour-associated microbial adaptation
Source: Nat Metab. 2025 Sep 1;7(9):1830–50. doi: 10.1038/s42255-025-01350-6 (PMC12460170; doi:10.1038/s42255-025-01350-6)
Supplement: Supplementary file 17 — Statistical source data. [file 42255_2025_1350_MOESM17_ESM.xlsx]

## Sheet: 10a
samplei_d	Richness	group	replicates
J544_547_t6_20_0_unsort	232	unsort	rep1
J544_547_t6_20_0_unsort	239	unsort	rep2
J544_547_t6_20_3_unsort	245	unsort	rep1
J544_547_t6_20_3_unsort	255	unsort	rep2
J544_547_t6_22_0_unsort	226	unsort	rep1
J544_547_t6_22_0_unsort	151	unsort	rep2
J544_547_t6_22_4_unsort	238	unsort	rep1
J544_547_t6_22_4_unsort	249	unsort	rep2
J544_547_t6_22_5_unsort	240	unsort	rep1
J544_547_t6_22_5_unsort	245	unsort	rep2
J544_547_t6_22_6_unsort	230	unsort	rep1
J544_547_t6_22_6_unsort	234	unsort	rep2
J544_547_t6_24_1_unsort	238	unsort	rep1
J544_547_t6_24_1_unsort	217	unsort	rep2
J545_548_t6_20_0_unsort	236	unsort	rep1
J545_548_t6_20_0_unsort	236	unsort	rep2
J545_548_t6_20_3_unsort	249	unsort	rep1
J545_548_t6_20_3_unsort	225	unsort	rep2
J545_548_t6_22_0_unsort	214	unsort	rep1
J545_548_t6_22_0_unsort	222	unsort	rep2
J545_548_t6_22_4_unsort	196	unsort	rep1
J545_548_t6_22_4_unsort	235	unsort	rep2
J545_548_t6_22_5_unsort	213	unsort	rep1
J545_548_t6_22_5_unsort	238	unsort	rep2
J545_548_t6_22_6_unsort	244	unsort	rep1
J545_548_t6_22_6_unsort	216	unsort	rep2
J545_548_t6_24_1_unsort	198	unsort	rep1
J545_548_t6_24_1_unsort	231	unsort	rep2
J762_766_t6_20_0_unsort	217	unsort	rep1
J762_766_t6_20_0_unsort	222	unsort	rep2
J762_766_t6_20_3_unsort	216	unsort	rep1
J762_766_t6_20_3_unsort	210	unsort	rep2
J762_766_t6_22_0_unsort	227	unsort	rep1
J762_766_t6_22_0_unsort	227	unsort	rep2
J762_766_t6_22_4_unsort	231	unsort	rep1
J762_766_t6_22_4_unsort	225	unsort	rep2
J762_766_t6_22_5_unsort	230	unsort	rep1
J762_766_t6_22_5_unsort	254	unsort	rep2
J762_766_t6_22_6_unsort	212	unsort	rep1
J762_766_t6_22_6_unsort	212	unsort	rep2
J762_766_t6_24_1_unsort	232	unsort	rep1
J762_766_t6_24_1_unsort	220	unsort	rep2
J769_770_t6_20_0_unsort	252	unsort	rep1
J769_770_t6_20_0_unsort	241	unsort	rep2
J769_770_t6_20_3_unsort	231	unsort	rep1
J769_770_t6_20_3_unsort	239	unsort	rep2
J769_770_t6_22_0_unsort	219	unsort	rep1
J769_770_t6_22_0_unsort	226	unsort	rep2
J769_770_t6_22_4_unsort	238	unsort	rep1
J769_770_t6_22_4_unsort	249	unsort	rep2
J769_770_t6_22_5_unsort	237	unsort	rep1
J769_770_t6_22_5_unsort	245	unsort	rep2
J769_770_t6_22_6_unsort	236	unsort	rep1
J769_770_t6_22_6_unsort	234	unsort	rep2
J769_770_t6_24_1_unsort	235	unsort	rep1
J769_770_t6_24_1_unsort	252	unsort	rep2
J901_905_t6_20_0_unsort	247	unsort	rep1
J901_905_t6_20_0_unsort	250	unsort	rep2
J901_905_t6_20_3_unsort	238	unsort	rep1
J901_905_t6_20_3_unsort	242	unsort	rep2
J901_905_t6_22_0_unsort	259	unsort	rep1
J901_905_t6_22_0_unsort	255	unsort	rep2
J901_905_t6_22_4_unsort	249	unsort	rep1
J901_905_t6_22_4_unsort	257	unsort	rep2
J901_905_t6_22_5_unsort	259	unsort	rep1
J901_905_t6_22_5_unsort	250	unsort	rep2
J901_905_t6_22_6_unsort	253	unsort	rep1
J901_905_t6_22_6_unsort	252	unsort	rep2
J901_905_t6_24_1_unsort	247	unsort	rep1
J901_905_t6_24_1_unsort	259	unsort	rep2
J544_547_t6_20_0_sort	177	sort	rep1
J544_547_t6_20_0_sort	160	sort	rep2
J544_547_t6_20_3_sort	132	sort	rep1
J544_547_t6_20_3_sort	168	sort	rep2
J544_547_t6_22_0_sort	156	sort	rep1
J544_547_t6_22_0_sort	151	sort	rep2
J544_547_t6_22_4_sort	197	sort	rep1
J544_547_t6_22_4_sort	192	sort	rep2
J544_547_t6_22_5_sort	152	sort	rep1
J544_547_t6_22_5_sort	181	sort	rep2
J544_547_t6_22_6_sort	169	sort	rep1
J544_547_t6_22_6_sort	181	sort	rep2
J544_547_t6_24_1_sort	165	sort	rep1
J544_547_t6_24_1_sort	174	sort	rep2
J545_548_t6_20_0_sort	190	sort	rep1
J545_548_t6_20_0_sort	205	sort	rep2
J545_548_t6_20_3_sort	169	sort	rep1
J545_548_t6_20_3_sort	172	sort	rep2
J545_548_t6_22_0_sort	171	sort	rep1
J545_548_t6_22_0_sort	182	sort	rep2
J545_548_t6_22_4_sort	185	sort	rep1
J545_548_t6_22_4_sort	172	sort	rep2
J545_548_t6_22_5_sort	200	sort	rep1
J545_548_t6_22_5_sort	169	sort	rep2
J545_548_t6_22_6_sort	144	sort	rep1
J545_548_t6_22_6_sort	135	sort	rep2
J545_548_t6_24_1_sort	167	sort	rep1
J545_548_t6_24_1_sort	162	sort	rep2
J762_766_t6_20_0_sort	210	sort	rep1
J762_766_t6_20_0_sort	96	sort	rep2
J762_766_t6_20_3_sort	160	sort	rep1
J762_766_t6_20_3_sort	148	sort	rep2
J762_766_t6_22_0_sort	154	sort	rep1
J762_766_t6_22_0_sort	144	sort	rep2
J762_766_t6_22_4_sort	154	sort	rep1
J762_766_t6_22_4_sort	157	sort	rep2
J762_766_t6_22_5_sort	124	sort	rep1
J762_766_t6_22_5_sort	98	sort	rep2
J762_766_t6_22_6_sort	150	sort	rep1
J762_766_t6_22_6_sort	113	sort	rep2
J762_766_t6_24_1_sort	116	sort	rep1
J762_766_t6_24_1_sort	114	sort	rep2
J769_770_t6_20_0_sort	127	sort	rep1
J769_770_t6_20_0_sort	127	sort	rep2
J769_770_t6_20_3_sort	143	sort	rep1
J769_770_t6_20_3_sort	206	sort	rep2
J769_770_t6_22_0_sort	140	sort	rep1
J769_770_t6_22_0_sort	121	sort	rep2
J769_770_t6_22_4_sort	115	sort	rep1
J769_770_t6_22_4_sort	114	sort	rep2
J769_770_t6_22_5_sort	141	sort	rep1
J769_770_t6_22_5_sort	140	sort	rep2
J769_770_t6_22_6_sort	216	sort	rep1
J769_770_t6_22_6_sort	126	sort	rep2
J769_770_t6_24_1_sort	126	sort	rep1
J769_770_t6_24_1_sort	137	sort	rep2
J901_905_t6_20_0_sort	129	sort	rep1
J901_905_t6_20_0_sort	141	sort	rep2
J901_905_t6_20_3_sort	202	sort	rep1
J901_905_t6_20_3_sort	131	sort	rep2
J901_905_t6_22_0_sort	115	sort	rep1
J901_905_t6_22_0_sort	109	sort	rep2
J901_905_t6_22_4_sort	115	sort	rep1
J901_905_t6_22_4_sort	148	sort	rep2
J901_905_t6_22_5_sort	151	sort	rep1
J901_905_t6_22_5_sort	162	sort	rep2
J901_905_t6_22_6_sort	165	sort	rep1
J901_905_t6_22_6_sort	192	sort	rep2
J901_905_t6_24_1_sort	164	sort	rep1
J901_905_t6_24_1_sort	173	sort	rep2

## Sheet: 10b
distance-matrix-gunif
	J544_547_t6_20_0_sort	J544_547_t6_20_0_unsort	J544_547_t6_20_0_sort	J544_547_t6_20_0_unsort	J544_547_t6_20_3_sort	J544_547_t6_20_3_unsort	J544_547_t6_20_3_sort	J544_547_t6_20_3_unsort	J544_547_t6_22_0_sort	J544_547_t6_22_0_unsort	J544_547_t6_22_0_sort	J544_547_t6_22_0_unsort	J544_547_t6_22_4_sort	J544_547_t6_22_4_unsort	J544_547_t6_22_4_sort	J544_547_t6_22_4_unsort	J544_547_t6_22_5_sort	J544_547_t6_22_5_unsort	J544_547_t6_22_5_sort	J544_547_t6_22_5_unsort	J544_547_t6_22_6_sort	J544_547_t6_22_6_unsort	J544_547_t6_22_6_sort	J544_547_t6_22_6_unsort	J544_547_t6_24_1_sort	J544_547_t6_24_1_unsort	J544_547_t6_24_1_sort	J544_547_t6_24_1_unsort	J545_548_t6_20_0_sort	J545_548_t6_20_0_unsort	J545_548_t6_20_0_sort	J545_548_t6_20_0_unsort	J545_548_t6_20_3_sort	J545_548_t6_20_3_unsort	J545_548_t6_20_3_sort	J545_548_t6_20_3_unsort	J545_548_t6_22_0_sort	J545_548_t6_22_0_unsort	J545_548_t6_22_0_sort	J545_548_t6_22_0_unsort	J545_548_t6_22_4_sort	J545_548_t6_22_4_unsort	J545_548_t6_22_4_sort	J545_548_t6_22_4_unsort	J545_548_t6_22_5_sort	J545_548_t6_22_5_unsort	J545_548_t6_22_5_sort	J545_548_t6_22_5_unsort	J545_548_t6_22_6_sort
J544_547_t6_20_0_sort	0	0.435385	0.228942	0.428188	0.25767	0.442773	0.295404	0.454751	0.238545	0.450437	0.241325	0.485504	0.277016	0.434645	0.293402	0.449013	0.263244	0.439798	0.296682	0.434859	0.291293	0.43168	0.31698	0.430946	0.275697	0.440183	0.30168	0.436391	0.527922	0.550924	0.453222	0.54003	0.510402	0.53807	0.548489	0.548669	0.336919	0.55163	0.366907	0.544391	0.490675	0.562145	0.578337	0.554684	0.483747	0.558212	0.559531	0.547424	0.56786
J544_547_t6_20_0_unsort	0.435385	0	0.412289	0.121584	0.458312	0.138761	0.41824	0.167012	0.392731	0.165015	0.388307	0.318558	0.395735	0.132366	0.419207	0.15275	0.365343	0.139419	0.347517	0.146502	0.364978	0.125247	0.371783	0.121111	0.364136	0.148592	0.325639	0.143674	0.463592	0.394348	0.385303	0.36793	0.5102	0.367301	0.513143	0.377813	0.42172	0.395946	0.421546	0.372093	0.442003	0.415064	0.511073	0.390422	0.465161	0.401928	0.52846	0.393701	0.520881
J544_547_t6_20_0_sort	0.228942	0.412289	0	0.414961	0.23914	0.431692	0.2658	0.443019	0.179202	0.436882	0.185928	0.473029	0.259998	0.422773	0.278776	0.435637	0.228099	0.424255	0.264419	0.424303	0.251109	0.419126	0.289229	0.413454	0.228256	0.425319	0.250849	0.422223	0.488454	0.522587	0.414814	0.505219	0.482146	0.504298	0.506251	0.510802	0.31238	0.515632	0.317567	0.511059	0.446792	0.541831	0.53189	0.521384	0.431361	0.525826	0.525287	0.518793	0.537169
J544_547_t6_20_0_unsort	0.428188	0.121584	0.414961	0	0.462752	0.116737	0.419536	0.14586	0.392781	0.159638	0.389259	0.322712	0.392786	0.122075	0.424415	0.147373	0.364945	0.118609	0.359945	0.144694	0.366265	0.127788	0.379357	0.113434	0.371177	0.13591	0.322974	0.142717	0.469787	0.39335	0.393072	0.368468	0.518892	0.365542	0.522443	0.38052	0.425126	0.394909	0.428364	0.378773	0.450248	0.422198	0.518036	0.391861	0.472809	0.410495	0.532724	0.392259	0.528689
J544_547_t6_20_3_sort	0.25767	0.458312	0.23914	0.462752	0	0.476122	0.229517	0.486932	0.228821	0.480619	0.236099	0.509042	0.245622	0.467146	0.29056	0.480965	0.224359	0.467885	0.280139	0.467939	0.283283	0.462423	0.299118	0.460325	0.243943	0.471307	0.274681	0.465817	0.5069	0.554864	0.441084	0.535429	0.49057	0.535511	0.518159	0.544382	0.313221	0.548733	0.34681	0.536816	0.470737	0.560376	0.55774	0.548895	0.479697	0.557239	0.552832	0.542743	0.536222
J544_547_t6_20_3_unsort	0.442773	0.138761	0.431692	0.116737	0.476122	0	0.429822	0.125569	0.411251	0.160652	0.403138	0.331864	0.409993	0.12435	0.439151	0.134274	0.379082	0.121378	0.367956	0.135342	0.373402	0.135448	0.383503	0.110075	0.383613	0.127546	0.337895	0.141423	0.4706	0.379746	0.391752	0.356706	0.522315	0.350541	0.522766	0.368708	0.436519	0.383325	0.433489	0.372092	0.454964	0.415544	0.519935	0.383016	0.474598	0.39781	0.533356	0.377616	0.523011
J544_547_t6_20_3_sort	0.295404	0.41824	0.2658	0.419536	0.229517	0.429822	0	0.428049	0.268161	0.432495	0.258909	0.48965	0.240372	0.421229	0.271353	0.422345	0.273294	0.424729	0.234334	0.424271	0.261515	0.423566	0.257089	0.411703	0.219662	0.414485	0.250192	0.421922	0.463845	0.494648	0.389638	0.486877	0.452077	0.473443	0.480227	0.482928	0.320391	0.489825	0.327759	0.48735	0.432003	0.50718	0.500771	0.492058	0.416099	0.500783	0.503904	0.490995	0.481307
J544_547_t6_20_3_unsort	0.454751	0.167012	0.443019	0.14586	0.486932	0.125569	0.428049	0	0.42264	0.167945	0.417226	0.344132	0.418937	0.150332	0.446791	0.131356	0.390425	0.143664	0.372134	0.156053	0.371724	0.154226	0.37623	0.132393	0.385647	0.129732	0.351857	0.161985	0.461594	0.363485	0.382196	0.339262	0.514298	0.334842	0.512241	0.351076	0.443928	0.368919	0.435279	0.359223	0.443229	0.391617	0.511282	0.365644	0.464107	0.38207	0.523121	0.358671	0.514432
J544_547_t6_22_0_sort	0.238545	0.392731	0.179202	0.392781	0.228821	0.411251	0.268161	0.42264	0	0.414594	0.157799	0.464906	0.270657	0.402927	0.293338	0.415012	0.199406	0.403049	0.264778	0.403716	0.258891	0.404459	0.274537	0.396977	0.222808	0.405571	0.254154	0.397312	0.49238	0.512768	0.411683	0.499112	0.491089	0.495171	0.518849	0.501162	0.293504	0.508289	0.320583	0.501873	0.44935	0.52002	0.546669	0.515352	0.457655	0.516902	0.543973	0.507716	0.546653
J544_547_t6_22_0_unsort	0.450437	0.165015	0.436882	0.159638	0.480619	0.160652	0.432495	0.167945	0.414594	0	0.415969	0.3164	0.417487	0.162394	0.441826	0.156536	0.391042	0.171879	0.373514	0.157811	0.379332	0.157254	0.383002	0.164969	0.389556	0.154867	0.352852	0.169652	0.474063	0.380027	0.401106	0.352415	0.515075	0.353897	0.518431	0.363524	0.438106	0.37804	0.432112	0.361907	0.457908	0.392558	0.514244	0.379659	0.473787	0.38118	0.524738	0.370448	0.528723
J544_547_t6_22_0_sort	0.241325	0.388307	0.185928	0.389259	0.236099	0.403138	0.258909	0.417226	0.157799	0.415969	0	0.464059	0.251749	0.393957	0.287872	0.409388	0.19859	0.401594	0.245458	0.402194	0.242864	0.399032	0.262071	0.390197	0.224152	0.402415	0.238262	0.398903	0.482302	0.499766	0.393008	0.482597	0.479994	0.47696	0.50719	0.488316	0.292367	0.495384	0.324869	0.488602	0.445213	0.514543	0.525612	0.495252	0.441014	0.507853	0.527928	0.490466	0.522488
J544_547_t6_22_0_unsort	0.485504	0.318558	0.473029	0.322712	0.509042	0.331864	0.48965	0.344132	0.464906	0.3164	0.464059	0	0.471427	0.325323	0.476016	0.331279	0.455096	0.335703	0.445515	0.310916	0.451425	0.317629	0.457763	0.328069	0.442034	0.320798	0.425523	0.320925	0.558998	0.496406	0.503507	0.484021	0.582461	0.488319	0.580522	0.4882	0.478006	0.4954	0.494193	0.488269	0.527191	0.473619	0.585143	0.495496	0.54184	0.497839	0.581345	0.491939	0.579303
J544_547_t6_22_4_sort	0.277016	0.395735	0.259998	0.392786	0.245622	0.409993	0.240372	0.418937	0.270657	0.417487	0.251749	0.471427	0	0.400392	0.253374	0.407593	0.26481	0.403109	0.246754	0.407208	0.270919	0.4016	0.303495	0.390803	0.245055	0.407319	0.268645	0.39869	0.443217	0.496656	0.374345	0.481813	0.433977	0.478139	0.462703	0.485953	0.311021	0.496071	0.327796	0.478328	0.404161	0.505222	0.48956	0.49181	0.426349	0.504159	0.487704	0.485004	0.487734
J544_547_t6_22_4_unsort	0.434645	0.132366	0.422773	0.122075	0.467146	0.12435	0.421229	0.150332	0.402927	0.162394	0.393957	0.325323	0.400392	0	0.429891	0.149594	0.375298	0.131781	0.362523	0.143093	0.370241	0.129805	0.374583	0.123401	0.373222	0.138383	0.331032	0.14411	0.468306	0.384726	0.390241	0.362439	0.516314	0.360709	0.519273	0.375759	0.424719	0.391291	0.428559	0.373088	0.453394	0.408648	0.517248	0.385748	0.469397	0.401849	0.527791	0.38298	0.525584
J544_547_t6_22_4_sort	0.293402	0.419207	0.278776	0.424415	0.29056	0.439151	0.271353	0.446791	0.293338	0.441826	0.287872	0.476016	0.253374	0.429891	0	0.438836	0.274165	0.431836	0.248838	0.430551	0.28853	0.425439	0.300845	0.422224	0.264616	0.432169	0.268132	0.425397	0.462376	0.522824	0.380642	0.507488	0.449703	0.502931	0.488639	0.519665	0.309323	0.52059	0.326464	0.506303	0.41592	0.520473	0.529701	0.525444	0.400874	0.528898	0.508712	0.517702	0.527387
J544_547_t6_22_4_unsort	0.449013	0.15275	0.435637	0.147373	0.480965	0.134274	0.422345	0.131356	0.415012	0.156536	0.409388	0.331279	0.407593	0.149594	0.438836	0	0.384232	0.153213	0.362718	0.148958	0.362767	0.149499	0.372061	0.137214	0.377652	0.131228	0.340061	0.161596	0.460608	0.372098	0.379591	0.348388	0.506756	0.345745	0.505854	0.355864	0.440385	0.373602	0.434964	0.361995	0.442216	0.39622	0.503316	0.371541	0.461919	0.383709	0.518952	0.368189	0.50791
J544_547_t6_22_5_sort	0.263244	0.365343	0.228099	0.364945	0.224359	0.379082	0.273294	0.390425	0.199406	0.391042	0.19859	0.455096	0.26481	0.375298	0.274165	0.384232	0	0.37519	0.205153	0.378525	0.231172	0.373291	0.242365	0.363795	0.199198	0.374589	0.175564	0.372517	0.469293	0.49994	0.371422	0.477809	0.488749	0.472989	0.504709	0.480655	0.289344	0.489037	0.340251	0.476881	0.427908	0.509498	0.539982	0.495004	0.447215	0.505859	0.546238	0.483321	0.530632
J544_547_t6_22_5_unsort	0.439798	0.139419	0.424255	0.118609	0.467885	0.121378	0.424729	0.143664	0.403049	0.171879	0.401594	0.335703	0.403109	0.131781	0.431836	0.153213	0.37519	0	0.36662	0.145787	0.365935	0.136874	0.381601	0.108373	0.374644	0.142136	0.335159	0.153714	0.473758	0.393403	0.389564	0.371444	0.522279	0.366214	0.525965	0.379806	0.434602	0.394101	0.43308	0.381312	0.454274	0.424697	0.522335	0.395133	0.477085	0.408433	0.535099	0.391484	0.525539
J544_547_t6_22_5_sort	0.296682	0.347517	0.264419	0.359945	0.280139	0.367956	0.234334	0.372134	0.264778	0.373514	0.245458	0.445515	0.246754	0.362523	0.248838	0.362718	0.205153	0.36662	0	0.363283	0.182212	0.360968	0.221963	0.347877	0.200168	0.356447	0.191594	0.357666	0.418661	0.467996	0.330875	0.447175	0.420175	0.442702	0.429575	0.452247	0.323971	0.463344	0.317245	0.444982	0.359483	0.471559	0.46971	0.463243	0.37396	0.472921	0.472087	0.458254	0.458702
J544_547_t6_22_5_unsort	0.434859	0.146502	0.424303	0.144694	0.467939	0.135342	0.424271	0.156053	0.403716	0.157811	0.402194	0.310916	0.407208	0.143093	0.430551	0.148958	0.378525	0.145787	0.363283	0	0.37169	0.134583	0.379718	0.133281	0.374748	0.145896	0.341478	0.151923	0.471741	0.376727	0.390577	0.355863	0.517417	0.352952	0.521787	0.366147	0.425296	0.372996	0.421163	0.360578	0.455955	0.400701	0.518242	0.378589	0.469287	0.383282	0.528858	0.376059	0.522185
J544_547_t6_22_6_sort	0.291293	0.364978	0.251109	0.366265	0.283283	0.373402	0.261515	0.371724	0.258891	0.379332	0.242864	0.451425	0.270919	0.370241	0.28853	0.362767	0.231172	0.365935	0.182212	0.37169	0	0.369867	0.220972	0.356738	0.19558	0.358918	0.22086	0.365863	0.421025	0.468605	0.331863	0.450611	0.415638	0.448781	0.439993	0.455975	0.35868	0.464227	0.343239	0.456343	0.368684	0.481467	0.462898	0.465576	0.380732	0.481671	0.471182	0.467382	0.447072
J544_547_t6_22_6_unsort	0.43168	0.125247	0.419126	0.127788	0.462423	0.135448	0.423566	0.154226	0.404459	0.157254	0.399032	0.317629	0.4016	0.129805	0.425439	0.149499	0.373291	0.136874	0.360968	0.134583	0.369867	0	0.376907	0.116604	0.367011	0.14198	0.325073	0.136369	0.474074	0.392508	0.3913	0.364039	0.520439	0.36779	0.522917	0.380273	0.425206	0.395987	0.423555	0.372741	0.455935	0.409558	0.521704	0.393046	0.474621	0.400769	0.531597	0.387805	0.524743
J544_547_t6_22_6_sort	0.31698	0.371783	0.289229	0.379357	0.299118	0.383503	0.257089	0.37623	0.274537	0.383002	0.262071	0.457763	0.303495	0.374583	0.300845	0.372061	0.242365	0.381601	0.221963	0.379718	0.220972	0.376907	0	0.370414	0.212585	0.365227	0.20583	0.381163	0.433941	0.467495	0.346879	0.452009	0.429844	0.446583	0.443936	0.461301	0.326454	0.468398	0.314739	0.457864	0.386512	0.47756	0.486217	0.463793	0.387911	0.478244	0.485357	0.464858	0.461651
J544_547_t6_22_6_unsort	0.430946	0.121111	0.413454	0.113434	0.460325	0.110075	0.411703	0.132393	0.396977	0.164969	0.390197	0.328069	0.390803	0.123401	0.422224	0.137214	0.363795	0.108373	0.347877	0.133281	0.356738	0.116604	0.370414	0	0.363924	0.129197	0.320763	0.132853	0.460605	0.378844	0.37155	0.357469	0.508773	0.353574	0.511329	0.365961	0.423494	0.384319	0.415605	0.366718	0.44112	0.413995	0.51027	0.38187	0.460012	0.398366	0.524521	0.380108	0.517254
J544_547_t6_24_1_sort	0.275697	0.364136	0.228256	0.371177	0.243943	0.383613	0.219662	0.385647	0.222808	0.389556	0.224152	0.442034	0.245055	0.373222	0.264616	0.377652	0.199198	0.374644	0.200168	0.374748	0.19558	0.367011	0.212585	0.363924	0	0.372347	0.181405	0.373829	0.442214	0.470142	0.357305	0.454903	0.427085	0.45121	0.464389	0.461661	0.301437	0.471272	0.292635	0.463219	0.393935	0.482076	0.484773	0.469747	0.390918	0.481508	0.481075	0.462573	0.472422
J544_547_t6_24_1_unsort	0.440183	0.148592	0.425319	0.13591	0.471307	0.127546	0.414485	0.129732	0.405571	0.154867	0.402415	0.320798	0.407319	0.138383	0.432169	0.131228	0.374589	0.142136	0.356447	0.145896	0.358918	0.14198	0.365227	0.129197	0.372347	0	0.328076	0.141337	0.46233	0.368362	0.384542	0.34881	0.511347	0.343099	0.516298	0.357933	0.432345	0.374662	0.430283	0.35981	0.446014	0.397845	0.509842	0.371626	0.461156	0.385187	0.519875	0.36632	0.513284
J544_547_t6_24_1_sort	0.30168	0.325639	0.250849	0.322974	0.274681	0.337895	0.250192	0.351857	0.254154	0.352852	0.238262	0.425523	0.268645	0.331032	0.268132	0.340061	0.175564	0.335159	0.191594	0.341478	0.22086	0.325073	0.20583	0.320763	0.181405	0.328076	0	0.330138	0.432394	0.470763	0.336424	0.442335	0.44061	0.443959	0.453976	0.458175	0.307753	0.471725	0.319999	0.449785	0.383451	0.483525	0.490908	0.466652	0.39005	0.48176	0.499897	0.464616	0.476677
J544_547_t6_24_1_unsort	0.436391	0.143674	0.422223	0.142717	0.465817	0.141423	0.421922	0.161985	0.397312	0.169652	0.398903	0.320925	0.39869	0.14411	0.425397	0.161596	0.372517	0.153714	0.357666	0.151923	0.365863	0.136369	0.381163	0.132853	0.373829	0.141337	0.330138	0	0.467585	0.387687	0.38866	0.368004	0.517602	0.366403	0.519991	0.375974	0.427324	0.388712	0.424231	0.377347	0.449427	0.412787	0.518576	0.389223	0.470132	0.396603	0.525309	0.389657	0.524871
J545_548_t6_20_0_sort	0.527922	0.463592	0.488454	0.469787	0.5069	0.4706	0.463845	0.461594	0.49238	0.474063	0.482302	0.558998	0.443217	0.468306	0.462376	0.460608	0.469293	0.473758	0.418661	0.471741	0.421025	0.474074	0.433941	0.460605	0.442214	0.46233	0.432394	0.467585	0	0.363206	0.287994	0.35151	0.258373	0.344547	0.223316	0.347608	0.469977	0.36015	0.443149	0.355604	0.235981	0.380445	0.225084	0.356389	0.258008	0.364907	0.294534	0.360946	0.384231
J545_548_t6_20_0_unsort	0.550924	0.394348	0.522587	0.39335	0.554864	0.379746	0.494648	0.363485	0.512768	0.380027	0.499766	0.496406	0.496656	0.384726	0.522824	0.372098	0.49994	0.393403	0.467996	0.376727	0.468605	0.392508	0.467495	0.378844	0.470142	0.368362	0.470763	0.387687	0.363206	0	0.382704	0.142265	0.433552	0.136559	0.428263	0.133166	0.482579	0.150943	0.461354	0.16974	0.388685	0.188278	0.402103	0.145265	0.38021	0.170763	0.418653	0.140805	0.501858
J545_548_t6_20_0_sort	0.453222	0.385303	0.414814	0.393072	0.441084	0.391752	0.389638	0.382196	0.411683	0.401106	0.393008	0.503507	0.374345	0.390241	0.380642	0.379591	0.371422	0.389564	0.330875	0.390577	0.331863	0.3913	0.346879	0.37155	0.357305	0.384542	0.336424	0.38866	0.287994	0.382704	0	0.365144	0.326004	0.354235	0.334779	0.374753	0.369039	0.384995	0.338337	0.37311	0.220271	0.40465	0.367372	0.378065	0.306146	0.400948	0.391889	0.379433	0.439449
J545_548_t6_20_0_unsort	0.54003	0.36793	0.505219	0.368468	0.535429	0.356706	0.486877	0.339262	0.499112	0.352415	0.482597	0.484021	0.481813	0.362439	0.507488	0.348388	0.477809	0.371444	0.447175	0.355863	0.450611	0.364039	0.452009	0.357469	0.454903	0.34881	0.442335	0.368004	0.35151	0.142265	0.365144	0	0.426835	0.123053	0.419056	0.139503	0.473154	0.158577	0.452465	0.168694	0.369473	0.189591	0.402651	0.156271	0.373544	0.182708	0.41535	0.144089	0.493876
J545_548_t6_20_3_sort	0.510402	0.5102	0.482146	0.518892	0.49057	0.522315	0.452077	0.514298	0.491089	0.515075	0.479994	0.582461	0.433977	0.516314	0.449703	0.506756	0.488749	0.522279	0.420175	0.517417	0.415638	0.520439	0.429844	0.508773	0.427085	0.511347	0.44061	0.517602	0.258373	0.433552	0.326004	0.426835	0	0.419618	0.228782	0.419901	0.471818	0.430351	0.423093	0.423946	0.243859	0.446547	0.282284	0.42448	0.236923	0.431559	0.285327	0.430597	0.394669
J545_548_t6_20_3_unsort	0.53807	0.367301	0.504298	0.365542	0.535511	0.350541	0.473443	0.334842	0.495171	0.353897	0.47696	0.488319	0.478139	0.360709	0.502931	0.345745	0.472989	0.366214	0.442702	0.352952	0.448781	0.36779	0.446583	0.353574	0.45121	0.343099	0.443959	0.366403	0.344547	0.136559	0.354235	0.123053	0.419618	0	0.410688	0.125233	0.466031	0.146329	0.447582	0.157484	0.364181	0.192557	0.391004	0.148814	0.367855	0.174917	0.406726	0.135517	0.482375
J545_548_t6_20_3_sort	0.548489	0.513143	0.506251	0.522443	0.518159	0.522766	0.480227	0.512241	0.518849	0.518431	0.50719	0.580522	0.462703	0.519273	0.488639	0.505854	0.504709	0.525965	0.429575	0.521787	0.439993	0.522917	0.443936	0.511329	0.464389	0.516298	0.453976	0.519991	0.223316	0.428263	0.334779	0.419056	0.228782	0.410688	0	0.413535	0.49533	0.42788	0.464188	0.421724	0.244626	0.439964	0.244035	0.418284	0.263005	0.424253	0.272017	0.422159	0.348987
J545_548_t6_20_3_unsort	0.548669	0.377813	0.510802	0.38052	0.544382	0.368708	0.482928	0.351076	0.501162	0.363524	0.488316	0.4882	0.485953	0.375759	0.519665	0.355864	0.480655	0.379806	0.452247	0.366147	0.455975	0.380273	0.461301	0.365961	0.461661	0.357933	0.458175	0.375974	0.347608	0.133166	0.374753	0.139503	0.419901	0.125233	0.413535	0	0.479372	0.150546	0.459902	0.161808	0.375865	0.192565	0.389041	0.141092	0.371114	0.15995	0.41042	0.146161	0.488922
J545_548_t6_22_0_sort	0.336919	0.42172	0.31238	0.425126	0.313221	0.436519	0.320391	0.443928	0.293504	0.438106	0.292367	0.478006	0.311021	0.424719	0.309323	0.440385	0.289344	0.434602	0.323971	0.425296	0.35868	0.425206	0.326454	0.423494	0.301437	0.432345	0.307753	0.427324	0.469977	0.482579	0.369039	0.473154	0.471818	0.466031	0.49533	0.479372	0	0.479691	0.282704	0.474329	0.411536	0.483274	0.535805	0.490058	0.431998	0.494273	0.521574	0.475943	0.552644
J545_548_t6_22_0_unsort	0.55163	0.395946	0.515632	0.394909	0.548733	0.383325	0.489825	0.368919	0.508289	0.37804	0.495384	0.4954	0.496071	0.391291	0.52059	0.373602	0.489037	0.394101	0.463344	0.372996	0.464227	0.395987	0.468398	0.384319	0.471272	0.374662	0.471725	0.388712	0.36015	0.150943	0.384995	0.158577	0.430351	0.146329	0.42788	0.150546	0.479691	0	0.463202	0.175263	0.386506	0.206499	0.405741	0.169159	0.37976	0.181989	0.41825	0.160388	0.502094
J545_548_t6_22_0_sort	0.366907	0.421546	0.317567	0.428364	0.34681	0.433489	0.327759	0.435279	0.320583	0.432112	0.324869	0.494193	0.327796	0.428559	0.326464	0.434964	0.340251	0.43308	0.317245	0.421163	0.343239	0.423555	0.314739	0.415605	0.292635	0.430283	0.319999	0.424231	0.443149	0.461354	0.338337	0.452465	0.423093	0.447582	0.464188	0.459902	0.282704	0.463202	0	0.453222	0.381872	0.471851	0.487478	0.466239	0.397839	0.465374	0.482453	0.460255	0.536172
J545_548_t6_22_0_unsort	0.544391	0.372093	0.511059	0.378773	0.536816	0.372092	0.48735	0.359223	0.501873	0.361907	0.488602	0.488269	0.478328	0.373088	0.506303	0.361995	0.476881	0.381312	0.444982	0.360578	0.456343	0.372741	0.457864	0.366718	0.463219	0.35981	0.449785	0.377347	0.355604	0.16974	0.37311	0.168694	0.423946	0.157484	0.421724	0.161808	0.474329	0.175263	0.453222	0	0.375148	0.207209	0.402044	0.176152	0.379919	0.189878	0.420614	0.177975	0.502251
J545_548_t6_22_4_sort	0.490675	0.442003	0.446792	0.450248	0.470737	0.454964	0.432003	0.443229	0.44935	0.457908	0.445213	0.527191	0.404161	0.453394	0.41592	0.442216	0.427908	0.454274	0.359483	0.455955	0.368684	0.455935	0.386512	0.44112	0.393935	0.446014	0.383451	0.449427	0.235981	0.388685	0.220271	0.369473	0.243859	0.364181	0.244626	0.375865	0.411536	0.386506	0.381872	0.375148	0	0.390606	0.290672	0.384649	0.240766	0.400458	0.318462	0.38014	0.397037
J545_548_t6_22_4_unsort	0.562145	0.415064	0.541831	0.422198	0.560376	0.415544	0.50718	0.391617	0.52002	0.392558	0.514543	0.473619	0.505222	0.408648	0.520473	0.39622	0.509498	0.424697	0.471559	0.400701	0.481467	0.409558	0.47756	0.413995	0.482076	0.397845	0.483525	0.412787	0.380445	0.188278	0.40465	0.189591	0.446547	0.192557	0.439964	0.192565	0.483274	0.206499	0.471851	0.207209	0.390606	0	0.426278	0.189185	0.397642	0.20278	0.431654	0.181436	0.510013
J545_548_t6_22_4_sort	0.578337	0.511073	0.53189	0.518036	0.55774	0.519935	0.500771	0.511282	0.546669	0.514244	0.525612	0.585143	0.48956	0.517248	0.529701	0.503316	0.539982	0.522335	0.46971	0.518242	0.462898	0.521704	0.486217	0.51027	0.484773	0.509842	0.490908	0.518576	0.225084	0.402103	0.367372	0.402651	0.282284	0.391004	0.244035	0.389041	0.535805	0.405741	0.487478	0.402044	0.290672	0.426278	0	0.392411	0.304461	0.39501	0.232628	0.403641	0.36001
J545_548_t6_22_4_unsort	0.554684	0.390422	0.521384	0.391861	0.548895	0.383016	0.492058	0.365644	0.515352	0.379659	0.495252	0.495496	0.49181	0.385748	0.525444	0.371541	0.495004	0.395133	0.463243	0.378589	0.465576	0.393046	0.463793	0.38187	0.469747	0.371626	0.466652	0.389223	0.356389	0.145265	0.378065	0.156271	0.42448	0.148814	0.418284	0.141092	0.490058	0.169159	0.466239	0.176152	0.384649	0.189185	0.392411	0	0.381188	0.163487	0.417295	0.147729	0.488018
J545_548_t6_22_5_sort	0.483747	0.465161	0.431361	0.472809	0.479697	0.474598	0.416099	0.464107	0.457655	0.473787	0.441014	0.54184	0.426349	0.469397	0.400874	0.461919	0.447215	0.477085	0.37396	0.469287	0.380732	0.474621	0.387911	0.460012	0.390918	0.461156	0.39005	0.470132	0.258008	0.38021	0.306146	0.373544	0.236923	0.367855	0.263005	0.371114	0.431998	0.37976	0.397839	0.379919	0.240766	0.397642	0.304461	0.381188	0	0.384496	0.289054	0.3838	0.415057
J545_548_t6_22_5_unsort	0.558212	0.401928	0.525826	0.410495	0.557239	0.39781	0.500783	0.38207	0.516902	0.38118	0.507853	0.497839	0.504159	0.401849	0.528898	0.383709	0.505859	0.408433	0.472921	0.383282	0.481671	0.400769	0.478244	0.398366	0.481508	0.385187	0.48176	0.396603	0.364907	0.170763	0.400948	0.182708	0.431559	0.174917	0.424253	0.15995	0.494273	0.181989	0.465374	0.189878	0.400458	0.20278	0.39501	0.163487	0.384496	0	0.420043	0.167302	0.494795
J545_548_t6_22_5_sort	0.559531	0.52846	0.525287	0.532724	0.552832	0.533356	0.503904	0.523121	0.543973	0.524738	0.527928	0.581345	0.487704	0.527791	0.508712	0.518952	0.546238	0.535099	0.472087	0.528858	0.471182	0.531597	0.485357	0.524521	0.481075	0.519875	0.499897	0.525309	0.294534	0.418653	0.391889	0.41535	0.285327	0.406726	0.272017	0.41042	0.521574	0.41825	0.482453	0.420614	0.318462	0.431654	0.232628	0.417295	0.289054	0.420043	0	0.418559	0.386389
J545_548_t6_22_5_unsort	0.547424	0.393701	0.518793	0.392259	0.542743	0.377616	0.490995	0.358671	0.507716	0.370448	0.490466	0.491939	0.485004	0.38298	0.517702	0.368189	0.483321	0.391484	0.458254	0.376059	0.467382	0.387805	0.464858	0.380108	0.462573	0.36632	0.464616	0.389657	0.360946	0.140805	0.379433	0.144089	0.430597	0.135517	0.422159	0.146161	0.475943	0.160388	0.460255	0.177975	0.38014	0.181436	0.403641	0.147729	0.3838	0.167302	0.418559	0	0.498597
J545_548_t6_22_6_sort	0.56786	0.520881	0.537169	0.528689	0.536222	0.523011	0.481307	0.514432	0.546653	0.528723	0.522488	0.579303	0.487734	0.525584	0.527387	0.50791	0.530632	0.525539	0.458702	0.522185	0.447072	0.524743	0.461651	0.517254	0.472422	0.513284	0.476677	0.524871	0.384231	0.501858	0.439449	0.493876	0.394669	0.482375	0.348987	0.488922	0.552644	0.502094	0.536172	0.502251	0.397037	0.510013	0.36001	0.488018	0.415057	0.494795	0.386389	0.498597	0
J545_548_t6_22_6_unsort	0.561333	0.4099	0.528524	0.411587	0.557493	0.400049	0.495239	0.382412	0.517331	0.397213	0.501655	0.508504	0.505367	0.403079	0.535073	0.390394	0.507938	0.414777	0.477821	0.394509	0.48292	0.414002	0.478269	0.39782	0.476574	0.390045	0.483415	0.406385	0.348616	0.174703	0.396038	0.187462	0.417933	0.173832	0.400174	0.167638	0.491672	0.190323	0.470937	0.205434	0.389455	0.219144	0.369959	0.174155	0.381554	0.185239	0.390408	0.176151	0.473003
J545_548_t6_22_6_sort	0.557703	0.523211	0.525842	0.534574	0.527484	0.53261	0.471872	0.523333	0.540115	0.533713	0.525589	0.573056	0.488426	0.530661	0.524619	0.51745	0.524886	0.536138	0.452319	0.526396	0.437609	0.527915	0.45141	0.521407	0.466667	0.518745	0.471275	0.529592	0.396727	0.494609	0.443137	0.486311	0.397892	0.475944	0.348673	0.482692	0.541047	0.493919	0.525849	0.496099	0.405275	0.503318	0.368918	0.475629	0.404015	0.486767	0.377349	0.486807	0.178849
J545_548_t6_22_6_unsort	0.563379	0.408627	0.527496	0.410448	0.558892	0.402354	0.501553	0.381828	0.519838	0.387961	0.506302	0.503286	0.504149	0.406228	0.528635	0.384645	0.506474	0.412622	0.470395	0.388156	0.48449	0.405694	0.479188	0.397845	0.480756	0.389913	0.484331	0.402424	0.347051	0.173757	0.38716	0.192162	0.412937	0.178339	0.405755	0.16756	0.496192	0.183843	0.464023	0.19296	0.383849	0.205244	0.37825	0.158556	0.373568	0.17171	0.395741	0.173391	0.476126
J545_548_t6_24_1_sort	0.564629	0.502536	0.530738	0.508704	0.547968	0.50536	0.482006	0.496357	0.537195	0.507805	0.516319	0.561938	0.493568	0.507305	0.527576	0.488304	0.530089	0.508933	0.466503	0.506453	0.447004	0.506607	0.456578	0.497023	0.477764	0.495261	0.47791	0.508215	0.364079	0.474767	0.437228	0.463402	0.388609	0.45393	0.341745	0.457721	0.546497	0.47666	0.522891	0.477518	0.390097	0.488102	0.340107	0.459199	0.3952	0.468464	0.381065	0.46876	0.176686
J545_548_t6_24_1_unsort	0.58759	0.435598	0.553303	0.445183	0.583887	0.434512	0.531274	0.417596	0.545455	0.417526	0.53652	0.503951	0.52728	0.432928	0.546516	0.414845	0.538907	0.446682	0.499265	0.418363	0.512926	0.432693	0.507878	0.430985	0.504508	0.422318	0.513101	0.431058	0.376167	0.209685	0.429755	0.223286	0.424246	0.224331	0.411598	0.203843	0.517995	0.220263	0.487626	0.222606	0.411562	0.204694	0.391074	0.199745	0.394305	0.203461	0.397143	0.211962	0.484113
J545_548_t6_24_1_sort	0.549409	0.522309	0.516465	0.529444	0.523606	0.525802	0.467117	0.517136	0.527532	0.528252	0.505978	0.589391	0.468516	0.528809	0.508836	0.514264	0.515992	0.530223	0.441939	0.528813	0.439937	0.526358	0.451955	0.519042	0.462273	0.519462	0.463502	0.529113	0.364177	0.488681	0.421231	0.477329	0.370518	0.468324	0.323274	0.476374	0.531964	0.490685	0.506886	0.490852	0.365069	0.495943	0.36221	0.472413	0.384366	0.48532	0.390506	0.477841	0.189602
J545_548_t6_24_1_unsort	0.558306	0.401467	0.530867	0.410897	0.551427	0.400879	0.503571	0.384298	0.516298	0.383347	0.506578	0.498382	0.504214	0.402092	0.526797	0.380896	0.505686	0.411376	0.471289	0.389336	0.483181	0.398204	0.481569	0.396704	0.485093	0.392482	0.480534	0.40349	0.352899	0.170024	0.389906	0.183914	0.420679	0.175474	0.412092	0.170596	0.494389	0.189277	0.466619	0.181715	0.384992	0.206772	0.387417	0.170219	0.376092	0.173759	0.399355	0.170816	0.486344
J762_766_t6_20_0_sort	0.530998	0.419406	0.491001	0.424787	0.515583	0.41974	0.452607	0.414096	0.489395	0.429497	0.482521	0.525247	0.46439	0.433039	0.494703	0.411088	0.473636	0.429484	0.435817	0.424401	0.423407	0.424131	0.436482	0.411736	0.429813	0.412309	0.42482	0.425155	0.339202	0.385621	0.381169	0.368849	0.391752	0.363862	0.37344	0.369226	0.513921	0.387587	0.477628	0.38343	0.361139	0.408578	0.358315	0.373286	0.369746	0.38794	0.413013	0.378747	0.342657
J762_766_t6_20_0_unsort	0.589281	0.452142	0.56968	0.450355	0.598735	0.437364	0.545308	0.422555	0.570188	0.440188	0.551708	0.557485	0.538363	0.447913	0.579137	0.433377	0.547808	0.453128	0.516895	0.439545	0.521695	0.451499	0.525415	0.43799	0.536978	0.434923	0.524333	0.450249	0.415586	0.295654	0.446775	0.309443	0.455626	0.298607	0.43649	0.296654	0.537857	0.311023	0.512828	0.320204	0.432345	0.336801	0.423282	0.299433	0.442183	0.31077	0.444621	0.307877	0.490613
J762_766_t6_20_0_sort	0.573547	0.579762	0.566161	0.588426	0.550563	0.5921	0.507091	0.586334	0.55465	0.576951	0.550412	0.603286	0.528052	0.585617	0.52479	0.578807	0.54326	0.589611	0.522742	0.578265	0.546404	0.579349	0.520246	0.583444	0.534929	0.579619	0.535464	0.576989	0.496651	0.545883	0.513875	0.545329	0.488113	0.542304	0.480109	0.538109	0.517041	0.54832	0.535482	0.541613	0.485513	0.533858	0.506812	0.541235	0.49145	0.534738	0.501196	0.543457	0.484638
J762_766_t6_20_0_unsort	0.592299	0.451092	0.5726	0.449964	0.597346	0.433892	0.547415	0.420605	0.568952	0.44231	0.550374	0.571074	0.544346	0.448033	0.589896	0.433367	0.549287	0.451027	0.521081	0.440253	0.52327	0.454926	0.529644	0.434764	0.537631	0.433876	0.527986	0.449181	0.414957	0.290719	0.439238	0.301102	0.463453	0.284196	0.439584	0.288055	0.537399	0.304377	0.518073	0.318172	0.433251	0.345538	0.419094	0.294892	0.448499	0.311419	0.431089	0.298387	0.474913
J762_766_t6_20_3_sort	0.512442	0.540936	0.493901	0.546364	0.482706	0.549194	0.439714	0.540159	0.509286	0.549312	0.492717	0.606454	0.439722	0.545472	0.459914	0.537963	0.494367	0.546282	0.459962	0.544977	0.47132	0.542126	0.464894	0.53602	0.468077	0.540033	0.473909	0.543569	0.393905	0.491794	0.406332	0.485069	0.389167	0.478979	0.383412	0.482824	0.462383	0.491104	0.479001	0.500587	0.375669	0.499313	0.420418	0.484762	0.387656	0.490676	0.436327	0.482445	0.41284
J762_766_t6_20_3_unsort	0.590558	0.46683	0.580221	0.465821	0.609452	0.454491	0.553932	0.434832	0.577822	0.451342	0.561149	0.566056	0.551848	0.46474	0.593532	0.451076	0.563669	0.469488	0.532786	0.448074	0.538881	0.465397	0.540526	0.45472	0.548517	0.447782	0.54399	0.459943	0.420333	0.309641	0.457774	0.321576	0.460624	0.313938	0.438867	0.311572	0.542248	0.319972	0.520786	0.336816	0.437288	0.344515	0.417531	0.319034	0.445133	0.327826	0.435739	0.321107	0.488562
J762_766_t6_20_3_sort	0.542048	0.564792	0.517612	0.570979	0.508091	0.57514	0.461114	0.565634	0.530946	0.574541	0.522195	0.635152	0.474349	0.570712	0.497951	0.564069	0.53607	0.567502	0.492075	0.568211	0.497889	0.57053	0.506174	0.557316	0.501081	0.56544	0.511845	0.56766	0.40649	0.519073	0.422126	0.516228	0.399852	0.506033	0.393993	0.504291	0.520926	0.518944	0.506585	0.518393	0.395317	0.535619	0.411454	0.514127	0.426994	0.513739	0.442945	0.515398	0.420272
J762_766_t6_20_3_unsort	0.6019	0.464596	0.582899	0.466403	0.610921	0.452246	0.554763	0.434863	0.581054	0.450288	0.563529	0.561707	0.552461	0.464467	0.593	0.447578	0.564899	0.466707	0.531106	0.447531	0.537856	0.464445	0.544963	0.453272	0.550226	0.445968	0.540719	0.458117	0.42725	0.299625	0.458582	0.310887	0.471607	0.301229	0.44468	0.299785	0.541295	0.310876	0.522865	0.330516	0.445399	0.345033	0.420442	0.309393	0.450449	0.306827	0.438066	0.312469	0.488737
J762_766_t6_22_0_sort	0.543713	0.578908	0.521938	0.582741	0.518343	0.588064	0.464813	0.579081	0.543838	0.587793	0.531786	0.642276	0.470636	0.581349	0.498359	0.576783	0.547636	0.584742	0.494121	0.582619	0.504453	0.585828	0.516114	0.574643	0.50579	0.577665	0.526823	0.580286	0.416475	0.52684	0.453903	0.527657	0.383338	0.516396	0.402991	0.518343	0.537114	0.52636	0.514521	0.530458	0.408347	0.546669	0.40331	0.52467	0.407105	0.526105	0.439591	0.528439	0.432538
J762_766_t6_22_0_unsort	0.584067	0.452175	0.574619	0.452651	0.600386	0.440904	0.549669	0.427225	0.570015	0.436723	0.553791	0.555441	0.543128	0.448458	0.57948	0.437683	0.548128	0.454644	0.520025	0.433817	0.532419	0.450004	0.530198	0.441211	0.538446	0.437403	0.530168	0.450224	0.414775	0.302021	0.45217	0.309705	0.462554	0.303003	0.445985	0.299955	0.529207	0.3044	0.51576	0.316975	0.432941	0.332695	0.426719	0.304308	0.4369	0.308521	0.444397	0.31217	0.491403
J762_766_t6_22_0_sort	0.562347	0.561466	0.533021	0.570821	0.541689	0.574292	0.480362	0.564955	0.539206	0.572143	0.531478	0.626594	0.472793	0.570564	0.493665	0.562298	0.542512	0.572451	0.489321	0.571005	0.501903	0.571356	0.507107	0.557925	0.500799	0.56463	0.507947	0.563758	0.375002	0.516868	0.426084	0.512367	0.38329	0.50757	0.369917	0.504412	0.534107	0.514671	0.503747	0.517288	0.378746	0.529777	0.356746	0.509857	0.410406	0.512055	0.404548	0.520391	0.374973
J762_766_t6_22_0_unsort	0.582005	0.445368	0.561024	0.445916	0.591339	0.433965	0.537162	0.417284	0.563309	0.437945	0.545893	0.562206	0.535039	0.444266	0.577151	0.433968	0.541104	0.449127	0.512267	0.432406	0.519821	0.448532	0.522338	0.432014	0.530821	0.429498	0.522007	0.44446	0.412667	0.290745	0.436807	0.299349	0.454521	0.287606	0.441821	0.289741	0.526389	0.297146	0.507502	0.316379	0.425079	0.330114	0.423669	0.292766	0.439764	0.304257	0.439749	0.297105	0.488108
J762_766_t6_22_4_sort	0.533159	0.555648	0.521546	0.563858	0.498327	0.565837	0.449376	0.556812	0.529598	0.562102	0.516813	0.627243	0.456162	0.563408	0.496726	0.553854	0.533292	0.565012	0.484787	0.560032	0.490699	0.561131	0.496776	0.550333	0.496135	0.55605	0.500323	0.557824	0.37788	0.493053	0.416883	0.491589	0.380724	0.481245	0.368509	0.480932	0.518222	0.494874	0.498084	0.496201	0.375802	0.513707	0.380985	0.49027	0.404086	0.491515	0.415407	0.492715	0.391408
J762_766_t6_22_4_unsort	0.6029	0.472378	0.583802	0.473267	0.613738	0.464178	0.565665	0.447823	0.580551	0.454101	0.567403	0.569206	0.56409	0.467181	0.598592	0.460274	0.57108	0.476287	0.539976	0.456851	0.548976	0.471171	0.547938	0.464531	0.554364	0.457264	0.548928	0.47226	0.432267	0.318586	0.472337	0.332067	0.471199	0.325708	0.452486	0.323767	0.544193	0.33042	0.524418	0.337495	0.450318	0.34886	0.432992	0.324801	0.456914	0.331026	0.449455	0.323051	0.503395
J762_766_t6_22_4_sort	0.636384	0.576295	0.605972	0.579971	0.618221	0.584032	0.570854	0.576839	0.610202	0.579893	0.607623	0.638141	0.551146	0.582437	0.589783	0.575226	0.612384	0.583969	0.544625	0.58017	0.543093	0.58461	0.573011	0.571547	0.566935	0.575094	0.574404	0.574599	0.371567	0.50435	0.477386	0.501154	0.393408	0.494466	0.372241	0.488971	0.607489	0.502277	0.567397	0.504842	0.413105	0.511139	0.307334	0.497783	0.421485	0.493475	0.377265	0.504026	0.414
J762_766_t6_22_4_unsort	0.609929	0.473338	0.586979	0.476738	0.616049	0.461135	0.56121	0.445763	0.58505	0.460095	0.571714	0.570142	0.562422	0.471939	0.603185	0.456848	0.571678	0.476739	0.538786	0.460598	0.545694	0.475654	0.550179	0.459681	0.555594	0.45507	0.549246	0.466816	0.435318	0.316264	0.462936	0.332814	0.485261	0.317422	0.452303	0.316333	0.551285	0.324113	0.528781	0.344366	0.457642	0.358682	0.433231	0.324183	0.463976	0.331429	0.445994	0.328756	0.48883
J762_766_t6_22_5_sort	0.570389	0.597263	0.551086	0.607339	0.531319	0.609262	0.485398	0.603893	0.559028	0.608233	0.550958	0.646959	0.484409	0.604182	0.52165	0.598694	0.568933	0.60832	0.515523	0.604965	0.529375	0.608504	0.541665	0.596127	0.53408	0.600596	0.545645	0.600933	0.435231	0.558671	0.477077	0.550121	0.420572	0.547272	0.41715	0.54283	0.558555	0.552247	0.528808	0.552271	0.431497	0.564128	0.410356	0.549746	0.460543	0.545407	0.446315	0.555508	0.406162
J762_766_t6_22_5_unsort	0.592787	0.459619	0.571658	0.456983	0.599402	0.447107	0.544688	0.432647	0.566655	0.444536	0.553197	0.567676	0.545146	0.456589	0.583467	0.441102	0.553478	0.457163	0.519269	0.441739	0.524761	0.459009	0.528462	0.444592	0.539371	0.443015	0.529097	0.454654	0.417702	0.316844	0.446686	0.319903	0.454195	0.311596	0.437857	0.307379	0.535392	0.321623	0.516036	0.329367	0.431673	0.350359	0.428409	0.315993	0.437756	0.315771	0.442943	0.318775	0.493917
J762_766_t6_22_5_sort	0.592712	0.631831	0.574167	0.636327	0.556628	0.642395	0.511167	0.63818	0.581775	0.640481	0.579202	0.673236	0.540635	0.637086	0.559253	0.635648	0.59106	0.640161	0.555449	0.636748	0.560984	0.638675	0.566631	0.631652	0.55965	0.634821	0.57074	0.633793	0.496952	0.606034	0.521766	0.598182	0.46964	0.598088	0.478443	0.597106	0.582324	0.598934	0.574635	0.604526	0.490203	0.610905	0.482942	0.602761	0.514044	0.599082	0.492049	0.60793	0.473208
J762_766_t6_22_5_unsort	0.595511	0.460804	0.575206	0.458713	0.605263	0.444848	0.553866	0.431573	0.573295	0.450893	0.555396	0.576462	0.550683	0.456271	0.594549	0.443278	0.55536	0.462205	0.522872	0.450898	0.531817	0.464807	0.535569	0.445158	0.54429	0.444147	0.535567	0.460787	0.416384	0.31366	0.451533	0.323688	0.466505	0.306562	0.436376	0.306396	0.540566	0.319043	0.522434	0.335284	0.437196	0.354406	0.420667	0.313289	0.449033	0.32654	0.436862	0.315197	0.481382
J762_766_t6_22_6_sort	0.518981	0.555781	0.508348	0.560489	0.491419	0.566988	0.452283	0.559315	0.520735	0.565872	0.513249	0.62512	0.45314	0.562785	0.477021	0.554928	0.521148	0.564433	0.480948	0.564616	0.484144	0.563728	0.48445	0.552034	0.48618	0.558699	0.490687	0.556939	0.405994	0.500647	0.424776	0.500985	0.405087	0.496167	0.396837	0.496644	0.513829	0.504461	0.485724	0.509159	0.402301	0.530392	0.423726	0.50164	0.406138	0.510397	0.431663	0.505173	0.421355
J762_766_t6_22_6_unsort	0.609998	0.473069	0.587385	0.47288	0.61748	0.459242	0.558812	0.444187	0.585974	0.459144	0.567296	0.575626	0.560145	0.467407	0.601958	0.454973	0.567964	0.475283	0.538195	0.459065	0.543808	0.473391	0.548996	0.460383	0.553951	0.454141	0.54781	0.466626	0.432867	0.3207	0.46798	0.33281	0.477008	0.322123	0.453882	0.321351	0.552944	0.331588	0.532318	0.346745	0.455774	0.366752	0.426271	0.328445	0.461186	0.332463	0.443132	0.328426	0.486679
J762_766_t6_22_6_sort	0.608212	0.645464	0.606806	0.652642	0.591481	0.657048	0.558276	0.649398	0.614035	0.646934	0.624627	0.663844	0.590391	0.650255	0.567466	0.644909	0.633845	0.655873	0.593009	0.64584	0.610988	0.648488	0.596735	0.643801	0.598727	0.645893	0.620785	0.648535	0.554047	0.62114	0.56225	0.619145	0.510618	0.615919	0.529891	0.616256	0.587475	0.61722	0.560035	0.619718	0.531021	0.620924	0.541849	0.621753	0.533641	0.61486	0.523617	0.628659	0.549417
J762_766_t6_22_6_unsort	0.606131	0.463078	0.581822	0.467488	0.609433	0.459255	0.555424	0.446988	0.578627	0.45412	0.564427	0.575491	0.549346	0.462304	0.596294	0.456444	0.561387	0.472429	0.525233	0.453458	0.535693	0.467939	0.541043	0.456329	0.544055	0.455329	0.539379	0.463604	0.431803	0.33089	0.460114	0.339138	0.471554	0.331062	0.4523	0.329984	0.545517	0.339681	0.520413	0.34439	0.449485	0.363831	0.431187	0.329678	0.458182	0.337491	0.436824	0.33491	0.483451
J762_766_t6_24_1_sort	0.570074	0.60092	0.547553	0.607567	0.537139	0.611773	0.486062	0.608081	0.565165	0.610927	0.549084	0.656317	0.499987	0.606108	0.521133	0.603628	0.555504	0.612318	0.503136	0.607732	0.527373	0.607834	0.536407	0.598604	0.523092	0.607509	0.530056	0.607381	0.448733	0.562625	0.473755	0.556264	0.434483	0.553067	0.432029	0.553855	0.554762	0.559321	0.531169	0.560168	0.454535	0.573321	0.445071	0.559009	0.463626	0.557744	0.470242	0.563995	0.443561
J762_766_t6_24_1_unsort	0.599683	0.461692	0.584456	0.459602	0.609473	0.447006	0.557796	0.430203	0.580829	0.452474	0.562135	0.577136	0.555366	0.458151	0.596197	0.443709	0.560443	0.463072	0.529773	0.449587	0.534894	0.462612	0.53857	0.447544	0.548996	0.447542	0.540572	0.45898	0.427941	0.310813	0.459009	0.322091	0.474648	0.307447	0.452782	0.308276	0.545175	0.321671	0.527102	0.335692	0.44564	0.352077	0.430824	0.316027	0.461142	0.328495	0.442906	0.319077	0.485065
J762_766_t6_24_1_sort	0.565153	0.595767	0.536322	0.604143	0.514073	0.606452	0.479609	0.603382	0.547433	0.605032	0.544838	0.649178	0.492094	0.6031	0.515229	0.597705	0.550455	0.604495	0.505047	0.601009	0.522063	0.604201	0.521634	0.594145	0.517721	0.598495	0.522959	0.599651	0.432514	0.559173	0.462212	0.55243	0.42801	0.546179	0.412977	0.545139	0.540466	0.550291	0.527595	0.552532	0.432064	0.566779	0.438438	0.551193	0.459127	0.547289	0.460693	0.554335	0.420317
J762_766_t6_24_1_unsort	0.602137	0.468634	0.583486	0.46905	0.61296	0.455355	0.550572	0.43934	0.577766	0.450788	0.566613	0.572596	0.55615	0.465	0.592699	0.449897	0.565452	0.470275	0.533813	0.452049	0.537897	0.464537	0.542457	0.453407	0.547527	0.447987	0.541821	0.462749	0.429242	0.323363	0.464469	0.330704	0.478402	0.318983	0.447079	0.317592	0.548603	0.32598	0.529162	0.347497	0.449871	0.354473	0.426465	0.330121	0.453383	0.331407	0.441243	0.325037	0.482033
J769_770_t6_20_0_sort	0.544066	0.55546	0.517449	0.557869	0.535619	0.558366	0.496494	0.552061	0.532182	0.564786	0.521435	0.613185	0.48727	0.558556	0.517643	0.551371	0.524408	0.559357	0.470203	0.556764	0.450108	0.559197	0.483315	0.548574	0.485651	0.553649	0.48483	0.555936	0.386584	0.521629	0.423822	0.512526	0.391151	0.50956	0.384296	0.510017	0.533765	0.519483	0.508109	0.518895	0.390091	0.535401	0.416338	0.513687	0.418362	0.521281	0.450851	0.519158	0.378362
J769_770_t6_20_0_unsort	0.541882	0.406257	0.527767	0.398598	0.553661	0.382977	0.504698	0.37286	0.515588	0.402154	0.506401	0.507246	0.499701	0.395895	0.524377	0.385902	0.488398	0.400507	0.462099	0.395855	0.469217	0.400369	0.473988	0.385617	0.482122	0.383272	0.458438	0.409086	0.453772	0.368804	0.441104	0.363857	0.507811	0.347652	0.492324	0.366117	0.513443	0.376027	0.500155	0.364689	0.455149	0.403178	0.500695	0.381919	0.458256	0.400685	0.519035	0.366957	0.504749
J769_770_t6_20_0_sort	0.546544	0.57305	0.52311	0.579524	0.554982	0.582339	0.511541	0.578987	0.546978	0.587916	0.527807	0.639155	0.504046	0.58051	0.519055	0.576921	0.534622	0.583593	0.489592	0.584871	0.498156	0.582026	0.496812	0.572152	0.504583	0.573857	0.506907	0.581009	0.447176	0.554807	0.473258	0.548504	0.420728	0.539951	0.420235	0.544516	0.537146	0.554942	0.524945	0.5534	0.44118	0.571552	0.44374	0.546989	0.436465	0.555064	0.450466	0.551217	0.413269
J769_770_t6_20_0_unsort	0.559663	0.437635	0.544052	0.430904	0.571098	0.420797	0.519939	0.405695	0.537413	0.426838	0.528958	0.523913	0.523095	0.426146	0.542255	0.413695	0.515381	0.436756	0.488306	0.425139	0.492322	0.427841	0.493811	0.420725	0.500104	0.412225	0.486621	0.43618	0.461437	0.373968	0.463498	0.374601	0.508432	0.363284	0.49725	0.372938	0.527329	0.3846	0.518341	0.380714	0.469918	0.40218	0.501691	0.383775	0.463717	0.401977	0.518461	0.372032	0.502992
J769_770_t6_20_3_sort	0.610038	0.561928	0.570866	0.564294	0.598061	0.564642	0.538759	0.558224	0.591206	0.570245	0.577911	0.621154	0.539681	0.56223	0.560784	0.553589	0.57971	0.566005	0.512039	0.566255	0.505554	0.566739	0.527051	0.556272	0.537185	0.556341	0.531567	0.562056	0.398049	0.53501	0.468245	0.528877	0.408913	0.519996	0.369974	0.523776	0.591882	0.541585	0.56207	0.534569	0.422984	0.541623	0.372712	0.523272	0.42719	0.532429	0.409057	0.532388	0.346842
J769_770_t6_20_3_unsort	0.544039	0.426502	0.535286	0.421108	0.558972	0.411591	0.509797	0.397955	0.523228	0.417595	0.512382	0.511685	0.506087	0.414895	0.529485	0.407566	0.494501	0.427749	0.46562	0.413847	0.473989	0.419914	0.476124	0.411551	0.489895	0.406584	0.46729	0.425449	0.452846	0.374875	0.445457	0.368729	0.506839	0.355563	0.489893	0.372417	0.517199	0.382272	0.503686	0.374507	0.45218	0.398852	0.500677	0.385103	0.459671	0.404351	0.519538	0.375377	0.506163
J769_770_t6_20_3_sort	0.557848	0.561696	0.540545	0.562638	0.54595	0.562428	0.529745	0.557088	0.554045	0.574286	0.546388	0.630686	0.513618	0.564992	0.527355	0.561539	0.537774	0.565904	0.500482	0.569273	0.493411	0.565033	0.499736	0.553938	0.517386	0.557342	0.510795	0.561359	0.458462	0.540403	0.467354	0.529896	0.451231	0.522932	0.464542	0.530734	0.552397	0.544377	0.527178	0.53297	0.445022	0.560619	0.494071	0.534453	0.466674	0.545405	0.505702	0.531634	0.48067
J769_770_t6_20_3_unsort	0.541108	0.423934	0.534284	0.419565	0.558934	0.410673	0.508463	0.397361	0.521277	0.417862	0.513118	0.512057	0.511736	0.413099	0.535335	0.405156	0.500322	0.425382	0.47217	0.411213	0.477237	0.41955	0.475411	0.410903	0.488454	0.404461	0.471159	0.425325	0.454536	0.361696	0.45001	0.36755	0.502684	0.354223	0.488462	0.36785	0.513084	0.374593	0.506471	0.363557	0.454083	0.3874	0.493813	0.373836	0.451481	0.395194	0.512826	0.36517	0.497507
J769_770_t6_22_0_sort	0.529126	0.55003	0.504183	0.554112	0.524477	0.555719	0.47455	0.550997	0.514939	0.565248	0.504551	0.617437	0.473106	0.554358	0.483232	0.551736	0.501475	0.557101	0.443159	0.553832	0.455944	0.55622	0.468286	0.544884	0.471483	0.548449	0.470736	0.546598	0.406449	0.52429	0.422992	0.518868	0.407574	0.510133	0.399112	0.51309	0.508754	0.521478	0.508186	0.522123	0.402787	0.53053	0.430954	0.517941	0.40575	0.523073	0.452583	0.520688	0.371347
J769_770_t6_22_0_unsort	0.550959	0.432575	0.540916	0.425263	0.568473	0.414567	0.516308	0.40392	0.532064	0.414168	0.524918	0.492323	0.520938	0.42028	0.533366	0.410033	0.509814	0.434514	0.479123	0.410868	0.48695	0.423726	0.484569	0.420475	0.498687	0.40801	0.475012	0.429392	0.464169	0.376158	0.462974	0.369317	0.512948	0.360092	0.496945	0.372091	0.525789	0.380912	0.510777	0.374609	0.460299	0.394558	0.501228	0.388786	0.457789	0.397142	0.513823	0.381951	0.509398
J769_770_t6_22_0_sort	0.551546	0.574556	0.52932	0.580562	0.538786	0.580805	0.497931	0.576171	0.540219	0.587788	0.518972	0.625964	0.484821	0.577302	0.510513	0.574917	0.514611	0.580395	0.481788	0.576154	0.490868	0.581002	0.498901	0.56962	0.499305	0.571162	0.501022	0.572012	0.422615	0.548768	0.46106	0.541103	0.429751	0.53559	0.41317	0.535468	0.53747	0.543449	0.53071	0.53881	0.419629	0.553359	0.430911	0.537197	0.445022	0.543356	0.46108	0.541016	0.389124
J769_770_t6_22_0_unsort	0.547152	0.42709	0.537119	0.423483	0.556307	0.417746	0.506042	0.409747	0.523645	0.420428	0.514454	0.509181	0.512234	0.414279	0.526006	0.413466	0.501505	0.434622	0.471432	0.412564	0.485328	0.425898	0.473738	0.420995	0.493143	0.406893	0.474298	0.430098	0.460833	0.367482	0.451174	0.372815	0.506407	0.357852	0.494137	0.372723	0.515303	0.380479	0.511148	0.364873	0.455479	0.396047	0.495395	0.383386	0.45789	0.399264	0.51506	0.373179	0.503978
J769_770_t6_22_4_sort	0.528601	0.568321	0.508684	0.574448	0.510787	0.573995	0.482518	0.572647	0.518165	0.580413	0.504924	0.630122	0.473336	0.574291	0.493996	0.566141	0.498072	0.576731	0.463639	0.574682	0.465403	0.573084	0.471188	0.566816	0.47459	0.569803	0.469154	0.572379	0.409514	0.541919	0.449683	0.531928	0.411781	0.529222	0.411127	0.527793	0.522834	0.535312	0.508931	0.534025	0.41653	0.550931	0.439355	0.533166	0.439089	0.538849	0.476497	0.538576	0.395433
J769_770_t6_22_4_unsort	0.537862	0.417908	0.527243	0.409515	0.551344	0.400815	0.503772	0.38972	0.514465	0.412154	0.502082	0.501837	0.504345	0.402404	0.51988	0.397299	0.489	0.416997	0.464274	0.39921	0.46939	0.408271	0.471597	0.402345	0.480989	0.396334	0.455965	0.417794	0.460677	0.381929	0.442927	0.377993	0.510176	0.365177	0.495306	0.385497	0.506271	0.392095	0.501541	0.373657	0.455192	0.402913	0.504505	0.397582	0.462672	0.40893	0.523476	0.380972	0.506526
J769_770_t6_22_4_sort	0.589254	0.577261	0.548727	0.583075	0.570003	0.58532	0.519686	0.580755	0.563561	0.592144	0.54753	0.636319	0.515216	0.58043	0.548332	0.579062	0.551893	0.584518	0.495343	0.584651	0.495085	0.585674	0.511878	0.573645	0.516263	0.577939	0.512757	0.582794	0.422706	0.555202	0.468129	0.5498	0.424532	0.541602	0.400908	0.544367	0.577858	0.556799	0.555679	0.549791	0.427444	0.562644	0.408539	0.546966	0.446492	0.552036	0.433947	0.551981	0.371111
J769_770_t6_22_4_unsort	0.545528	0.41601	0.533977	0.411155	0.560838	0.398754	0.507834	0.389521	0.523517	0.410679	0.510212	0.509042	0.5116	0.404444	0.528562	0.397871	0.493009	0.417359	0.466446	0.40554	0.476961	0.412246	0.480114	0.398592	0.490274	0.396307	0.464882	0.42069	0.468948	0.378301	0.446078	0.378711	0.518871	0.362567	0.505899	0.380181	0.5123	0.390402	0.50786	0.373557	0.461259	0.407331	0.512837	0.39497	0.471869	0.409859	0.529094	0.378834	0.512969
J769_770_t6_22_5_sort	0.540979	0.54788	0.514391	0.548287	0.535728	0.550383	0.493022	0.54802	0.518414	0.558512	0.51148	0.616382	0.486166	0.546467	0.505361	0.54493	0.505219	0.553468	0.463148	0.552331	0.471778	0.556487	0.476971	0.539916	0.479749	0.546158	0.472971	0.554686	0.416776	0.529792	0.440699	0.519362	0.410578	0.511631	0.385933	0.515553	0.520778	0.526656	0.515994	0.532197	0.409178	0.544224	0.410602	0.521194	0.421197	0.529986	0.429184	0.523825	0.380232
J769_770_t6_22_5_unsort	0.542727	0.408051	0.529068	0.402045	0.552884	0.388972	0.505904	0.379719	0.518799	0.409023	0.506646	0.512981	0.502017	0.398906	0.528149	0.389428	0.487804	0.405197	0.461076	0.404201	0.467622	0.408911	0.474132	0.390193	0.48426	0.388548	0.460425	0.416242	0.449672	0.365028	0.436875	0.361343	0.504386	0.345684	0.490484	0.365497	0.518954	0.378398	0.505119	0.361634	0.444724	0.401213	0.493966	0.378182	0.458671	0.399084	0.512359	0.364724	0.496053
J769_770_t6_22_5_sort	0.581871	0.563232	0.563642	0.575074	0.580579	0.578823	0.527586	0.573055	0.564235	0.572891	0.564686	0.604714	0.523494	0.571424	0.545719	0.566269	0.56008	0.578523	0.498732	0.567647	0.519404	0.569964	0.517461	0.567975	0.524957	0.565404	0.52348	0.566424	0.465446	0.542182	0.502456	0.542455	0.452376	0.532896	0.433504	0.53438	0.569499	0.54376	0.542127	0.53416	0.460511	0.544606	0.444087	0.536757	0.453221	0.534846	0.449555	0.543437	0.400065
J769_770_t6_22_5_unsort	0.537506	0.407852	0.522419	0.402549	0.549964	0.395123	0.500134	0.378544	0.512926	0.404471	0.501011	0.504089	0.501134	0.398369	0.521437	0.387233	0.487864	0.406895	0.458853	0.398144	0.461965	0.406168	0.472586	0.39273	0.481626	0.386466	0.456421	0.413346	0.453847	0.368839	0.439192	0.366549	0.504071	0.355464	0.488081	0.365715	0.515598	0.382053	0.502594	0.362754	0.445684	0.398694	0.499477	0.382162	0.452339	0.395943	0.513909	0.368063	0.506308
J769_770_t6_22_6_sort	0.534402	0.517354	0.519563	0.51905	0.529329	0.518905	0.509272	0.519138	0.523241	0.534317	0.515375	0.607836	0.503918	0.523942	0.502803	0.522039	0.505597	0.521997	0.481157	0.529426	0.474592	0.52453	0.471935	0.512193	0.483843	0.518052	0.479418	0.526067	0.466699	0.513886	0.449406	0.502379	0.463728	0.496046	0.482851	0.506528	0.520163	0.51589	0.49958	0.507606	0.443206	0.53909	0.510518	0.514117	0.457411	0.531511	0.525309	0.511384	0.49715
J769_770_t6_22_6_unsort	0.535755	0.408888	0.524491	0.406338	0.548819	0.398983	0.500263	0.387321	0.509076	0.401627	0.502375	0.49717	0.498625	0.400588	0.519688	0.392258	0.487721	0.412739	0.459304	0.39664	0.46238	0.403152	0.467203	0.398412	0.485327	0.386059	0.458334	0.406554	0.457405	0.381582	0.440697	0.377952	0.502419	0.366466	0.490116	0.376583	0.507686	0.387073	0.497833	0.371034	0.450483	0.40686	0.501546	0.396878	0.454215	0.40433	0.517901	0.386588	0.506328
J769_770_t6_22_6_sort	0.547769	0.555472	0.51729	0.557995	0.533147	0.557913	0.4882	0.556965	0.522667	0.567034	0.508459	0.622619	0.479216	0.558518	0.512764	0.55305	0.508665	0.561659	0.464269	0.558886	0.477085	0.55996	0.482197	0.550564	0.48256	0.553544	0.476415	0.558869	0.426607	0.533723	0.458573	0.522563	0.421836	0.519862	0.402381	0.523354	0.52545	0.536147	0.519375	0.536163	0.423515	0.545635	0.405417	0.527936	0.432907	0.536535	0.419165	0.532554	0.365857
J769_770_t6_22_6_unsort	0.54978	0.432887	0.540805	0.430429	0.562909	0.424746	0.514188	0.413345	0.530185	0.426303	0.518636	0.51345	0.511297	0.423965	0.533659	0.41785	0.509297	0.438397	0.478267	0.419696	0.483815	0.429393	0.487509	0.425093	0.498907	0.415925	0.479207	0.437606	0.453604	0.372388	0.454573	0.371988	0.49572	0.365169	0.482342	0.373924	0.528596	0.381724	0.517084	0.36892	0.450744	0.395652	0.489185	0.384567	0.452301	0.393789	0.508825	0.372067	0.498743
J769_770_t6_24_1_sort	0.551432	0.55766	0.523905	0.56164	0.541966	0.562727	0.498556	0.561325	0.522999	0.571461	0.512276	0.624833	0.500972	0.558587	0.521104	0.557593	0.512887	0.562385	0.470338	0.56545	0.465052	0.566915	0.487792	0.553323	0.488146	0.556395	0.490113	0.561758	0.418585	0.533711	0.448715	0.528711	0.412762	0.518813	0.397591	0.519889	0.534245	0.531149	0.52533	0.529834	0.418511	0.548541	0.407649	0.527511	0.428129	0.529734	0.42557	0.531542	0.365453
J769_770_t6_24_1_unsort	0.541365	0.413145	0.530466	0.407528	0.551977	0.398374	0.505185	0.386325	0.5159	0.408303	0.509414	0.503318	0.498495	0.403554	0.525927	0.392956	0.491938	0.410941	0.466893	0.400212	0.4712	0.408604	0.480933	0.399939	0.489593	0.395003	0.463447	0.411962	0.450391	0.375936	0.438726	0.371107	0.502927	0.359977	0.490392	0.371965	0.519498	0.387358	0.505791	0.371385	0.447187	0.402536	0.491184	0.389182	0.457143	0.399304	0.512313	0.376044	0.500186
J769_770_t6_24_1_sort	0.558468	0.542246	0.526002	0.545991	0.544444	0.547711	0.496106	0.545768	0.538557	0.552693	0.525538	0.615912	0.494888	0.547644	0.524231	0.541649	0.519359	0.548311	0.460465	0.547825	0.462367	0.547231	0.486743	0.535663	0.491636	0.53993	0.48442	0.547335	0.405683	0.526092	0.443719	0.512845	0.395108	0.507429	0.378639	0.508659	0.544282	0.524283	0.53221	0.521885	0.404366	0.540705	0.388303	0.51907	0.412414	0.523865	0.41163	0.518746	0.355094
J769_770_t6_24_1_unsort	0.540382	0.411557	0.525877	0.406692	0.551871	0.395806	0.499979	0.385057	0.519216	0.406781	0.508434	0.510505	0.500331	0.40221	0.524613	0.390739	0.493123	0.412366	0.463164	0.396467	0.466179	0.405263	0.470625	0.397661	0.480622	0.394649	0.462033	0.411837	0.441687	0.370365	0.439398	0.369067	0.493121	0.351989	0.480187	0.364814	0.516789	0.382391	0.502467	0.362989	0.445319	0.400633	0.486794	0.385936	0.451842	0.396502	0.505077	0.372009	0.491637
J901_905_t6_20_0_sort	0.542081	0.569998	0.520746	0.577444	0.550514	0.578392	0.505305	0.577253	0.540091	0.587024	0.522744	0.63645	0.496574	0.578765	0.508029	0.574612	0.529892	0.582977	0.489669	0.58274	0.495532	0.581073	0.494311	0.569825	0.498573	0.571567	0.503235	0.579213	0.442052	0.55224	0.47124	0.544788	0.41708	0.538684	0.423899	0.544438	0.529735	0.551332	0.520138	0.551736	0.43942	0.569084	0.446445	0.545104	0.434817	0.55547	0.451475	0.550291	0.416792
J901_905_t6_20_0_unsort	0.516124	0.33761	0.505895	0.341308	0.534705	0.326269	0.476329	0.31186	0.493172	0.334094	0.486726	0.446433	0.487293	0.338984	0.507148	0.31709	0.469289	0.346766	0.439099	0.32095	0.447925	0.33353	0.439937	0.328768	0.450508	0.323705	0.438521	0.335982	0.471634	0.337849	0.416501	0.327524	0.514317	0.322157	0.510085	0.339923	0.492692	0.349384	0.485499	0.334036	0.453986	0.354943	0.517435	0.343965	0.469626	0.360177	0.52044	0.340527	0.484877
J901_905_t6_20_0_sort	0.60034	0.557259	0.558875	0.558454	0.58791	0.55975	0.525275	0.554465	0.57875	0.566516	0.562796	0.620648	0.526576	0.557497	0.553736	0.551348	0.563007	0.560863	0.498127	0.559844	0.496559	0.559452	0.516733	0.551825	0.52376	0.551541	0.516145	0.555932	0.393847	0.526542	0.462469	0.519286	0.400646	0.514267	0.370349	0.515746	0.581421	0.532961	0.553288	0.527706	0.420731	0.534275	0.38016	0.516011	0.417904	0.525321	0.417417	0.525381	0.346194
J901_905_t6_20_0_unsort	0.53254	0.363732	0.525166	0.35775	0.55608	0.347708	0.501011	0.329499	0.513835	0.35539	0.507022	0.468323	0.510758	0.351358	0.535116	0.338839	0.491157	0.363812	0.473755	0.348728	0.469173	0.356041	0.461953	0.348816	0.471727	0.343132	0.460552	0.360948	0.477532	0.330086	0.437108	0.320958	0.517259	0.315184	0.510458	0.335562	0.515452	0.343523	0.504076	0.340309	0.464816	0.354758	0.516522	0.338741	0.478234	0.362818	0.524306	0.335976	0.484306
J901_905_t6_20_3_sort	0.5516	0.56157	0.533575	0.563321	0.538814	0.563605	0.522992	0.560503	0.547975	0.575476	0.543254	0.630459	0.507698	0.566304	0.518467	0.561929	0.532577	0.569508	0.497713	0.571751	0.493016	0.565509	0.491501	0.554115	0.508605	0.559272	0.502021	0.564279	0.462898	0.541788	0.468266	0.531145	0.457253	0.524236	0.467827	0.532257	0.54825	0.546569	0.523668	0.533111	0.447175	0.561139	0.498193	0.537348	0.466767	0.549492	0.514286	0.533227	0.485847
J901_905_t6_20_3_unsort	0.52558	0.344457	0.512523	0.348812	0.54164	0.335835	0.48394	0.321488	0.500587	0.336681	0.494878	0.44362	0.493384	0.341352	0.516448	0.32116	0.479889	0.34915	0.452767	0.323393	0.459177	0.337078	0.452808	0.33573	0.462513	0.328361	0.449001	0.348151	0.470443	0.338196	0.419102	0.323463	0.507113	0.318605	0.503163	0.33465	0.504788	0.345925	0.493884	0.332861	0.453077	0.348384	0.510188	0.340538	0.467701	0.358316	0.514142	0.336565	0.471039
J901_905_t6_20_3_sort	0.538111	0.552179	0.51069	0.555917	0.53265	0.556728	0.482674	0.551923	0.523622	0.567541	0.512342	0.622151	0.476675	0.555561	0.49397	0.55386	0.509476	0.558043	0.450826	0.553517	0.456796	0.558031	0.472527	0.547083	0.478725	0.550136	0.477509	0.550158	0.403281	0.527183	0.42703	0.522987	0.405006	0.512641	0.396591	0.515842	0.517103	0.525465	0.511132	0.525309	0.404547	0.533253	0.41894	0.520584	0.411117	0.525951	0.444001	0.524543	0.359142
J901_905_t6_20_3_unsort	0.513765	0.33178	0.501898	0.333866	0.535729	0.317283	0.482502	0.304169	0.489529	0.322081	0.488461	0.434682	0.488233	0.329607	0.507277	0.307959	0.466277	0.334871	0.443312	0.319562	0.44814	0.324864	0.447705	0.32085	0.454613	0.312767	0.43452	0.32654	0.477152	0.346935	0.424478	0.327046	0.517642	0.326411	0.508288	0.339825	0.500594	0.353462	0.491639	0.341667	0.460664	0.372189	0.519015	0.35278	0.471959	0.365147	0.524832	0.34458	0.478299
J901_905_t6_22_0_sort	0.551528	0.576608	0.529274	0.582423	0.541468	0.582211	0.497111	0.57713	0.543405	0.591173	0.519376	0.628867	0.487966	0.579953	0.512956	0.576171	0.513058	0.583445	0.480223	0.580199	0.493016	0.583824	0.49566	0.572975	0.496535	0.575399	0.502267	0.577451	0.424833	0.549813	0.461565	0.543459	0.429631	0.536393	0.417302	0.539411	0.540653	0.54579	0.53542	0.544324	0.423687	0.557837	0.431216	0.538383	0.445412	0.547878	0.459214	0.541501	0.386392
J901_905_t6_22_0_unsort	0.519898	0.320027	0.501399	0.316755	0.535677	0.299076	0.479065	0.28471	0.489309	0.316944	0.481545	0.451731	0.485259	0.318638	0.510647	0.297627	0.465963	0.319293	0.446809	0.31057	0.444142	0.315302	0.444407	0.303708	0.452597	0.304337	0.4351	0.32166	0.471437	0.342171	0.410026	0.320615	0.517513	0.314957	0.508123	0.33898	0.500704	0.347646	0.488665	0.343088	0.456837	0.372823	0.514805	0.343784	0.472727	0.365474	0.522026	0.335115	0.475574
J901_905_t6_22_0_sort	0.521593	0.564042	0.49897	0.571367	0.502591	0.571812	0.475495	0.569681	0.509071	0.576313	0.497063	0.630348	0.469511	0.570876	0.484745	0.564604	0.487989	0.573698	0.459399	0.571799	0.461299	0.570544	0.466201	0.56361	0.470418	0.567272	0.467659	0.570609	0.407938	0.539593	0.446508	0.528974	0.41234	0.526817	0.413565	0.52625	0.515816	0.532611	0.503644	0.533312	0.416754	0.549987	0.443197	0.530774	0.436682	0.538417	0.479524	0.536734	0.39831
J901_905_t6_22_0_unsort	0.52359	0.323925	0.508971	0.321747	0.537898	0.31201	0.481371	0.294047	0.495677	0.32932	0.488048	0.449986	0.485215	0.321273	0.513995	0.303839	0.47255	0.326598	0.443764	0.312164	0.451804	0.322183	0.445178	0.310748	0.454666	0.313918	0.43792	0.328709	0.474272	0.345437	0.416872	0.330359	0.518662	0.323434	0.511663	0.348784	0.499634	0.353596	0.488325	0.346069	0.456564	0.373487	0.514069	0.348788	0.477132	0.370083	0.527094	0.342719	0.482264
J901_905_t6_22_4_sort	0.588597	0.578161	0.548352	0.582947	0.569538	0.584084	0.519939	0.580902	0.567761	0.592692	0.54726	0.638151	0.515074	0.581553	0.549286	0.579804	0.551251	0.583729	0.49572	0.584532	0.489792	0.587294	0.51112	0.574141	0.517425	0.579112	0.513009	0.58314	0.419596	0.552937	0.465178	0.547798	0.422408	0.540036	0.398954	0.543391	0.577446	0.554997	0.555604	0.551361	0.423553	0.562247	0.404134	0.544511	0.446074	0.550377	0.428719	0.550585	0.371217
J901_905_t6_22_4_unsort	0.524333	0.333945	0.511697	0.329819	0.541942	0.313635	0.485397	0.299604	0.497637	0.334739	0.490175	0.461345	0.491732	0.329447	0.520283	0.311691	0.474523	0.333925	0.453891	0.325862	0.452611	0.330675	0.450551	0.317435	0.456695	0.31582	0.438762	0.334502	0.469581	0.339379	0.41757	0.317803	0.514956	0.310887	0.508253	0.334413	0.508212	0.348436	0.494796	0.340182	0.452165	0.369227	0.51331	0.336656	0.471659	0.364845	0.52265	0.335368	0.476903
J901_905_t6_22_4_sort	0.564667	0.516334	0.535096	0.521389	0.536658	0.517114	0.477988	0.507608	0.54387	0.523773	0.517629	0.575056	0.484116	0.519438	0.523098	0.502841	0.52483	0.519625	0.455071	0.515188	0.442064	0.519073	0.455799	0.51407	0.467593	0.508062	0.475615	0.518528	0.381039	0.495366	0.435435	0.490242	0.393771	0.479026	0.353856	0.485968	0.542559	0.496504	0.531894	0.499545	0.390573	0.502774	0.363114	0.481632	0.411524	0.48985	0.394411	0.490531	0.0720746
J901_905_t6_22_4_unsort	0.525375	0.337278	0.511464	0.331141	0.54092	0.313927	0.482597	0.300912	0.499331	0.337377	0.49101	0.467329	0.490743	0.331453	0.522899	0.312943	0.47111	0.332951	0.448856	0.327299	0.452822	0.331181	0.451373	0.315713	0.455383	0.318283	0.437685	0.33855	0.464458	0.332413	0.412934	0.315148	0.514843	0.310488	0.505683	0.331456	0.505419	0.345056	0.492855	0.335954	0.452607	0.364679	0.513062	0.332257	0.471217	0.363072	0.521369	0.332396	0.476745
J901_905_t6_22_5_sort	0.543776	0.51292	0.515786	0.521894	0.517186	0.521058	0.461273	0.510388	0.527271	0.522594	0.511482	0.574635	0.477418	0.518761	0.510166	0.504171	0.513098	0.523378	0.439078	0.516392	0.424709	0.517332	0.437044	0.508584	0.458964	0.507786	0.457177	0.518749	0.386155	0.489281	0.427776	0.478434	0.386384	0.469292	0.339276	0.475455	0.528563	0.489424	0.512926	0.490607	0.394513	0.500354	0.371667	0.470642	0.390639	0.480338	0.382969	0.481812	0.174787
J901_905_t6_22_5_unsort	0.527173	0.341464	0.512188	0.331742	0.546062	0.31577	0.489162	0.302875	0.498831	0.333784	0.493481	0.462657	0.49408	0.331698	0.525369	0.313583	0.474169	0.335692	0.459536	0.329098	0.455675	0.332593	0.451892	0.321081	0.460826	0.318161	0.443181	0.336623	0.467593	0.332655	0.426672	0.314531	0.513498	0.306917	0.509553	0.328729	0.509898	0.342716	0.499406	0.339299	0.455838	0.3633	0.513706	0.3314	0.473218	0.358175	0.518783	0.328261	0.473325
J901_905_t6_22_5_sort	0.565652	0.498509	0.529674	0.50638	0.546096	0.501077	0.482327	0.491979	0.538194	0.504166	0.518128	0.557936	0.487382	0.504114	0.525511	0.484517	0.533281	0.505587	0.465025	0.502967	0.444263	0.50238	0.458285	0.492898	0.476165	0.491947	0.479999	0.505059	0.358871	0.473061	0.435263	0.462754	0.378742	0.452447	0.337798	0.456971	0.544387	0.474696	0.519831	0.472258	0.380176	0.483232	0.335735	0.455027	0.392232	0.463135	0.382605	0.464521	0.174385
J901_905_t6_22_5_unsort	0.517246	0.327481	0.503744	0.325725	0.533674	0.312528	0.478421	0.29709	0.490407	0.322861	0.481927	0.44982	0.482229	0.324685	0.507947	0.30696	0.466781	0.328247	0.437799	0.317704	0.444562	0.317702	0.441743	0.310532	0.45237	0.309881	0.432354	0.327973	0.468832	0.340794	0.405082	0.323534	0.515137	0.322064	0.503339	0.342608	0.497017	0.350894	0.482616	0.339241	0.449955	0.366028	0.514711	0.343295	0.472817	0.369355	0.520541	0.338884	0.479361
J901_905_t6_22_6_sort	0.542485	0.519503	0.509543	0.526671	0.520034	0.525522	0.461117	0.515054	0.524742	0.525798	0.501576	0.582584	0.468077	0.523903	0.503087	0.512209	0.512427	0.527807	0.437962	0.522639	0.438139	0.522744	0.448599	0.518405	0.459703	0.515827	0.462914	0.52569	0.364941	0.483791	0.420113	0.475968	0.369121	0.465582	0.335636	0.471259	0.528403	0.485013	0.499462	0.485732	0.363718	0.494265	0.360224	0.468683	0.375184	0.479828	0.393147	0.476153	0.198426
J901_905_t6_22_6_unsort	0.525797	0.331456	0.512886	0.326799	0.541934	0.307692	0.483385	0.295229	0.494765	0.333209	0.48974	0.460958	0.491347	0.327685	0.520626	0.30715	0.473344	0.324378	0.450394	0.318728	0.45218	0.32799	0.449286	0.30876	0.457302	0.311453	0.443178	0.331061	0.468633	0.339132	0.415233	0.324907	0.517602	0.317163	0.511638	0.340559	0.504322	0.347099	0.492912	0.343692	0.457705	0.368547	0.518053	0.340637	0.477898	0.365816	0.526712	0.338106	0.480518
J901_905_t6_22_6_sort	0.511632	0.48925	0.481008	0.495536	0.498217	0.495251	0.440509	0.487357	0.499182	0.503267	0.47449	0.57731	0.45025	0.495657	0.478845	0.483911	0.483966	0.497557	0.406116	0.493753	0.41038	0.490538	0.413477	0.485686	0.42842	0.484619	0.425994	0.494345	0.354727	0.468633	0.389487	0.453606	0.344016	0.447065	0.331852	0.457213	0.506671	0.468969	0.476555	0.468824	0.341364	0.485642	0.363983	0.449707	0.342367	0.463244	0.385563	0.459855	0.215358
J901_905_t6_22_6_unsort	0.527357	0.332857	0.509927	0.329558	0.54	0.316094	0.48529	0.299752	0.498081	0.333685	0.488302	0.459854	0.486179	0.325172	0.519661	0.309585	0.471999	0.332148	0.449356	0.320804	0.449415	0.325565	0.447186	0.31677	0.453596	0.317512	0.438811	0.332919	0.467513	0.341512	0.412981	0.325375	0.514758	0.318412	0.507179	0.340863	0.501858	0.348584	0.491745	0.343953	0.451967	0.366368	0.51245	0.339925	0.469873	0.367924	0.519984	0.340635	0.477072
J901_905_t6_24_1_sort	0.50885	0.500608	0.483327	0.50564	0.473683	0.507305	0.429078	0.500645	0.484317	0.509835	0.47776	0.572563	0.455185	0.510927	0.481642	0.49506	0.474803	0.50719	0.411897	0.500655	0.406481	0.504217	0.408859	0.496728	0.415959	0.49524	0.417312	0.499151	0.377151	0.478094	0.398763	0.465113	0.354671	0.461265	0.348345	0.467784	0.497175	0.47974	0.472926	0.480035	0.366223	0.49494	0.396788	0.465813	0.362134	0.475592	0.398516	0.473434	0.246607
J901_905_t6_24_1_unsort	0.522725	0.346871	0.509993	0.34912	0.542016	0.337682	0.485638	0.32228	0.500471	0.343583	0.492335	0.449331	0.487568	0.343073	0.512951	0.328878	0.479111	0.354261	0.45231	0.328024	0.455468	0.342225	0.451822	0.339469	0.457262	0.335106	0.446471	0.344331	0.483625	0.348693	0.42443	0.335876	0.521986	0.33034	0.51527	0.351354	0.502645	0.360711	0.490569	0.348003	0.463326	0.36397	0.52589	0.350105	0.479503	0.37496	0.531086	0.350193	0.483984
J901_905_t6_24_1_sort	0.486803	0.469319	0.454728	0.47886	0.465763	0.475598	0.409273	0.472035	0.464406	0.483411	0.443147	0.558394	0.426702	0.47572	0.457492	0.463006	0.440843	0.478908	0.371278	0.477866	0.380998	0.475826	0.39163	0.464673	0.387441	0.46643	0.390936	0.483165	0.36405	0.460112	0.372234	0.44251	0.344494	0.435443	0.353301	0.440605	0.479091	0.458712	0.455393	0.457799	0.335883	0.474901	0.379662	0.441627	0.338418	0.456894	0.394886	0.450554	0.233937
J901_905_t6_24_1_unsort	0.523247	0.330928	0.508858	0.326876	0.538285	0.316053	0.48516	0.300395	0.49682	0.329293	0.491378	0.451628	0.482584	0.329281	0.511289	0.311512	0.471767	0.331634	0.449859	0.318791	0.452043	0.323877	0.449367	0.315875	0.458083	0.313852	0.443242	0.32406	0.472034	0.336966	0.418257	0.321977	0.520257	0.316601	0.516907	0.334807	0.498656	0.348493	0.489429	0.34395	0.457838	0.36604	0.518261	0.343505	0.477042	0.363976	0.524752	0.343928	0.483121
[truncated: 91 more columns]

## Sheet: 10c
zOTU	size	shared_groups	taxa
Zotu12	15	zOTUs_22_0, zOTUs_20_0	Bacteroides muris
Zotu40	15	zOTUs_22_0, zOTUs_20_0	Muribaculaceae
Zotu47	15	zOTUs_22_0, zOTUs_20_0	Lachnospiraceae
Zotu59	15	zOTUs_22_0, zOTUs_20_0	Muribaculum spp.
Zotu81	15	zOTUs_22_0, zOTUs_20_0	Muribaculum spp.
Zotu82	15	zOTUs_22_0, zOTUs_20_0	Enterocloster spp.
Zotu111	15	zOTUs_22_0, zOTUs_20_0	Parabacteroides distasonis
Zotu132	15	zOTUs_22_0, zOTUs_20_0	Anaerotignum spp.
Zotu135	15	zOTUs_22_0, zOTUs_20_0	Desulfovibrionaceae
Zotu180	15	zOTUs_22_0, zOTUs_20_0	Oscillibacter spp.
Zotu199	15	zOTUs_22_0, zOTUs_20_0	Muribaculum spp.
Zotu202	15	zOTUs_22_0, zOTUs_20_0	Sporofaciens spp.
Zotu203	15	zOTUs_22_0, zOTUs_20_0	Lachnospiraceae
Zotu229	15	zOTUs_22_0, zOTUs_20_0	Muribaculum spp.
Zotu595	15	zOTUs_22_0, zOTUs_20_0	Sporofaciens spp.
Zotu23	10	zOTUs_24_1, zOTUs_22_6, zOTUs_20_3, zOTUs_22_0, zOTUs_20_0, zOTUs_22_5, zOTUs_22_4	Lachnospiraceae
Zotu104	10	zOTUs_24_1, zOTUs_22_6, zOTUs_20_3, zOTUs_22_0, zOTUs_20_0, zOTUs_22_5, zOTUs_22_4	Muribaculaceae
Zotu163	10	zOTUs_24_1, zOTUs_22_6, zOTUs_20_3, zOTUs_22_0, zOTUs_20_0, zOTUs_22_5, zOTUs_22_4	Lachnospiraceae
Zotu165	10	zOTUs_24_1, zOTUs_22_6, zOTUs_20_3, zOTUs_22_0, zOTUs_20_0, zOTUs_22_5, zOTUs_22_4	Lachnospiraceae
Zotu188	10	zOTUs_24_1, zOTUs_22_6, zOTUs_20_3, zOTUs_22_0, zOTUs_20_0, zOTUs_22_5, zOTUs_22_4	Muribaculaceae
Zotu228	10	zOTUs_24_1, zOTUs_22_6, zOTUs_20_3, zOTUs_22_0, zOTUs_20_0, zOTUs_22_5, zOTUs_22_4	Muribaculaceae
Zotu237	10	zOTUs_24_1, zOTUs_22_6, zOTUs_20_3, zOTUs_22_0, zOTUs_20_0, zOTUs_22_5, zOTUs_22_4	Turicimonas muris
Zotu245	10	zOTUs_24_1, zOTUs_22_6, zOTUs_20_3, zOTUs_22_0, zOTUs_20_0, zOTUs_22_5, zOTUs_22_4	Muribaculaceae
Zotu259	10	zOTUs_24_1, zOTUs_22_6, zOTUs_20_3, zOTUs_22_0, zOTUs_20_0, zOTUs_22_5, zOTUs_22_4	Turicimonas muris
Zotu412	10	zOTUs_24_1, zOTUs_22_6, zOTUs_20_3, zOTUs_22_0, zOTUs_20_0, zOTUs_22_5, zOTUs_22_4	Turicimonas muris
Zotu401	9	zOTUs_22_6	Alistipes putredinis
Zotu1077	9	zOTUs_22_6	Phocaeicola dorei
Zotu1151	9	zOTUs_22_6	Bacteroides ovatus
Zotu1183	9	zOTUs_22_6	Dubosiella muris
Zotu1350	9	zOTUs_22_6	Fusimonas intestini
Zotu1401	9	zOTUs_22_6	Mediterraneibacter faecis
Zotu1481	9	zOTUs_22_6	Clostridium innocuum
Zotu1717	9	zOTUs_22_6	Coprococcus eutactus
Zotu2568	9	zOTUs_22_6	Clostridium paraputrificum
Zotu704	5	zOTUs_22_6, zOTUs_20_3	Escherichia coli
Zotu1131	5	zOTUs_22_6, zOTUs_20_3	Ruminococcus gnavus
Zotu1519	5	zOTUs_22_6, zOTUs_20_3	Enterocloster bolteae
Zotu1615	5	zOTUs_22_6, zOTUs_20_3	Thomasclavelia ramosa
Zotu1729	5	zOTUs_22_6, zOTUs_20_3	Clostridium scindens
Zotu14	2	zOTUs_24_1, zOTUs_20_3, zOTUs_22_0, zOTUs_20_0	Lachnospiraceae
Zotu18	2	zOTUs_24_1, zOTUs_20_3, zOTUs_22_0, zOTUs_20_0	Parasutterella spp.
Zotu275	2	zOTUs_20_3	Kineothrix alysoides
Zotu86	2	zOTUs_20_3	Agathobaculum spp.
Zotu49	1	zOTUs_24_1, zOTUs_22_6, zOTUs_20_3, zOTUs_22_0, zOTUs_20_0, zOTUs_22_5	Lachnospiraceae
Zotu123	1	zOTUs_24_1, zOTUs_20_3	Lachnospiraceae
Zotu160	1	zOTUs_24_1, zOTUs_20_3, zOTUs_22_0, zOTUs_20_0, zOTUs_22_5, zOTUs_22_4	Desulfovibrio fairfieldensis
Zotu437	1	zOTUs_24_1	Lachnospiraceae
Zotu506	1	zOTUs_24_1, zOTUs_20_3, zOTUs_22_0, zOTUs_20_0, zOTUs_22_4	Kineothrix alysoides
Zotu314	1	zOTUs_22_6, zOTUs_20_3, zOTUs_22_0, zOTUs_20_0, zOTUs_22_5, zOTUs_22_4	Turicimonas muris
Zotu35	1	zOTUs_20_3, zOTUs_22_0, zOTUs_20_0	Bilophila spp.
Zotu53	1	zOTUs_20_3, zOTUs_22_0, zOTUs_20_0, zOTUs_22_4	Lachnospiraceae

## Sheet: 10d
distance-matrix-gunif
	J544_547_t6_20_0_sort	J544_547_t6_20_0_sort	J544_547_t6_20_3_sort	J544_547_t6_20_3_sort	J544_547_t6_22_0_sort	J544_547_t6_22_0_sort	J544_547_t6_22_4_sort	J544_547_t6_22_4_sort	J544_547_t6_22_5_sort	J544_547_t6_22_5_sort	J544_547_t6_22_6_sort	J544_547_t6_22_6_sort	J544_547_t6_24_1_sort	J544_547_t6_24_1_sort	J545_548_t6_20_0_sort	J545_548_t6_20_0_sort	J545_548_t6_20_3_sort	J545_548_t6_20_3_sort	J545_548_t6_22_0_sort	J545_548_t6_22_0_sort	J545_548_t6_22_4_sort	J545_548_t6_22_4_sort	J545_548_t6_22_5_sort	J545_548_t6_22_5_sort	J545_548_t6_22_6_sort	J545_548_t6_22_6_sort	J545_548_t6_24_1_sort	J545_548_t6_24_1_sort	J762_766_t6_20_0_sort	J762_766_t6_20_0_sort	J762_766_t6_20_3_sort	J762_766_t6_20_3_sort	J762_766_t6_22_0_sort	J762_766_t6_22_0_sort	J762_766_t6_22_4_sort	J762_766_t6_22_4_sort	J762_766_t6_22_5_sort	J762_766_t6_22_5_sort	J762_766_t6_22_6_sort	J762_766_t6_22_6_sort	J762_766_t6_24_1_sort	J762_766_t6_24_1_sort	J769_770_t6_20_0_sort	J769_770_t6_20_0_sort	J769_770_t6_20_3_sort	J769_770_t6_20_3_sort	J769_770_t6_22_0_sort	J769_770_t6_22_0_sort	J769_770_t6_22_4_sort
J544_547_t6_20_0_sort	0	0.228942	0.25767	0.295404	0.238545	0.241325	0.277016	0.293402	0.263244	0.296682	0.291293	0.31698	0.275697	0.30168	0.527922	0.453222	0.510402	0.548489	0.336919	0.366907	0.490675	0.578337	0.483747	0.559531	0.56786	0.557703	0.564629	0.549409	0.530998	0.573547	0.512442	0.542048	0.543713	0.562347	0.533159	0.636384	0.570389	0.592712	0.518981	0.608212	0.570074	0.565153	0.544066	0.546544	0.610038	0.557848	0.529126	0.551546	0.528601
J544_547_t6_20_0_sort	0.228942	0	0.23914	0.2658	0.179202	0.185928	0.259998	0.278776	0.228099	0.264419	0.251109	0.289229	0.228256	0.250849	0.488454	0.414814	0.482146	0.506251	0.31238	0.317567	0.446792	0.53189	0.431361	0.525287	0.537169	0.525842	0.530738	0.516465	0.491001	0.566161	0.493901	0.517612	0.521938	0.533021	0.521546	0.605972	0.551086	0.574167	0.508348	0.606806	0.547553	0.536322	0.517449	0.52311	0.570866	0.540545	0.504183	0.52932	0.508684
J544_547_t6_20_3_sort	0.25767	0.23914	0	0.229517	0.228821	0.236099	0.245622	0.29056	0.224359	0.280139	0.283283	0.299118	0.243943	0.274681	0.5069	0.441084	0.49057	0.518159	0.313221	0.34681	0.470737	0.55774	0.479697	0.552832	0.536222	0.527484	0.547968	0.523606	0.515583	0.550563	0.482706	0.508091	0.518343	0.541689	0.498327	0.618221	0.531319	0.556628	0.491419	0.591481	0.537139	0.514073	0.535619	0.554982	0.598061	0.54595	0.524477	0.538786	0.510787
J544_547_t6_20_3_sort	0.295404	0.2658	0.229517	0	0.268161	0.258909	0.240372	0.271353	0.273294	0.234334	0.261515	0.257089	0.219662	0.250192	0.463845	0.389638	0.452077	0.480227	0.320391	0.327759	0.432003	0.500771	0.416099	0.503904	0.481307	0.471872	0.482006	0.467117	0.452607	0.507091	0.439714	0.461114	0.464813	0.480362	0.449376	0.570854	0.485398	0.511167	0.452283	0.558276	0.486062	0.479609	0.496494	0.511541	0.538759	0.529745	0.47455	0.497931	0.482518
J544_547_t6_22_0_sort	0.238545	0.179202	0.228821	0.268161	0	0.157799	0.270657	0.293338	0.199406	0.264778	0.258891	0.274537	0.222808	0.254154	0.49238	0.411683	0.491089	0.518849	0.293504	0.320583	0.44935	0.546669	0.457655	0.543973	0.546653	0.540115	0.537195	0.527532	0.489395	0.55465	0.509286	0.530946	0.543838	0.539206	0.529598	0.610202	0.559028	0.581775	0.520735	0.614035	0.565165	0.547433	0.532182	0.546978	0.591206	0.554045	0.514939	0.540219	0.518165
J544_547_t6_22_0_sort	0.241325	0.185928	0.236099	0.258909	0.157799	0	0.251749	0.287872	0.19859	0.245458	0.242864	0.262071	0.224152	0.238262	0.482302	0.393008	0.479994	0.50719	0.292367	0.324869	0.445213	0.525612	0.441014	0.527928	0.522488	0.525589	0.516319	0.505978	0.482521	0.550412	0.492717	0.522195	0.531786	0.531478	0.516813	0.607623	0.550958	0.579202	0.513249	0.624627	0.549084	0.544838	0.521435	0.527807	0.577911	0.546388	0.504551	0.518972	0.504924
J544_547_t6_22_4_sort	0.277016	0.259998	0.245622	0.240372	0.270657	0.251749	0	0.253374	0.26481	0.246754	0.270919	0.303495	0.245055	0.268645	0.443217	0.374345	0.433977	0.462703	0.311021	0.327796	0.404161	0.48956	0.426349	0.487704	0.487734	0.488426	0.493568	0.468516	0.46439	0.528052	0.439722	0.474349	0.470636	0.472793	0.456162	0.551146	0.484409	0.540635	0.45314	0.590391	0.499987	0.492094	0.48727	0.504046	0.539681	0.513618	0.473106	0.484821	0.473336
J544_547_t6_22_4_sort	0.293402	0.278776	0.29056	0.271353	0.293338	0.287872	0.253374	0	0.274165	0.248838	0.28853	0.300845	0.264616	0.268132	0.462376	0.380642	0.449703	0.488639	0.309323	0.326464	0.41592	0.529701	0.400874	0.508712	0.527387	0.524619	0.527576	0.508836	0.494703	0.52479	0.459914	0.497951	0.498359	0.493665	0.496726	0.589783	0.52165	0.559253	0.477021	0.567466	0.521133	0.515229	0.517643	0.519055	0.560784	0.527355	0.483232	0.510513	0.493996
J544_547_t6_22_5_sort	0.263244	0.228099	0.224359	0.273294	0.199406	0.19859	0.26481	0.274165	0	0.205153	0.231172	0.242365	0.199198	0.175564	0.469293	0.371422	0.488749	0.504709	0.289344	0.340251	0.427908	0.539982	0.447215	0.546238	0.530632	0.524886	0.530089	0.515992	0.473636	0.54326	0.494367	0.53607	0.547636	0.542512	0.533292	0.612384	0.568933	0.59106	0.521148	0.633845	0.555504	0.550455	0.524408	0.534622	0.57971	0.537774	0.501475	0.514611	0.498072
J544_547_t6_22_5_sort	0.296682	0.264419	0.280139	0.234334	0.264778	0.245458	0.246754	0.248838	0.205153	0	0.182212	0.221963	0.200168	0.191594	0.418661	0.330875	0.420175	0.429575	0.323971	0.317245	0.359483	0.46971	0.37396	0.472087	0.458702	0.452319	0.466503	0.441939	0.435817	0.522742	0.459962	0.492075	0.494121	0.489321	0.484787	0.544625	0.515523	0.555449	0.480948	0.593009	0.503136	0.505047	0.470203	0.489592	0.512039	0.500482	0.443159	0.481788	0.463639
J544_547_t6_22_6_sort	0.291293	0.251109	0.283283	0.261515	0.258891	0.242864	0.270919	0.28853	0.231172	0.182212	0	0.220972	0.19558	0.22086	0.421025	0.331863	0.415638	0.439993	0.35868	0.343239	0.368684	0.462898	0.380732	0.471182	0.447072	0.437609	0.447004	0.439937	0.423407	0.546404	0.47132	0.497889	0.504453	0.501903	0.490699	0.543093	0.529375	0.560984	0.484144	0.610988	0.527373	0.522063	0.450108	0.498156	0.505554	0.493411	0.455944	0.490868	0.465403
J544_547_t6_22_6_sort	0.31698	0.289229	0.299118	0.257089	0.274537	0.262071	0.303495	0.300845	0.242365	0.221963	0.220972	0	0.212585	0.20583	0.433941	0.346879	0.429844	0.443936	0.326454	0.314739	0.386512	0.486217	0.387911	0.485357	0.461651	0.45141	0.456578	0.451955	0.436482	0.520246	0.464894	0.506174	0.516114	0.507107	0.496776	0.573011	0.541665	0.566631	0.48445	0.596735	0.536407	0.521634	0.483315	0.496812	0.527051	0.499736	0.468286	0.498901	0.471188
J544_547_t6_24_1_sort	0.275697	0.228256	0.243943	0.219662	0.222808	0.224152	0.245055	0.264616	0.199198	0.200168	0.19558	0.212585	0	0.181405	0.442214	0.357305	0.427085	0.464389	0.301437	0.292635	0.393935	0.484773	0.390918	0.481075	0.472422	0.466667	0.477764	0.462273	0.429813	0.534929	0.468077	0.501081	0.50579	0.500799	0.496135	0.566935	0.53408	0.55965	0.48618	0.598727	0.523092	0.517721	0.485651	0.504583	0.537185	0.517386	0.471483	0.499305	0.47459
J544_547_t6_24_1_sort	0.30168	0.250849	0.274681	0.250192	0.254154	0.238262	0.268645	0.268132	0.175564	0.191594	0.22086	0.20583	0.181405	0	0.432394	0.336424	0.44061	0.453976	0.307753	0.319999	0.383451	0.490908	0.39005	0.499897	0.476677	0.471275	0.47791	0.463502	0.42482	0.535464	0.473909	0.511845	0.526823	0.507947	0.500323	0.574404	0.545645	0.57074	0.490687	0.620785	0.530056	0.522959	0.48483	0.506907	0.531567	0.510795	0.470736	0.501022	0.469154
J545_548_t6_20_0_sort	0.527922	0.488454	0.5069	0.463845	0.49238	0.482302	0.443217	0.462376	0.469293	0.418661	0.421025	0.433941	0.442214	0.432394	0	0.287994	0.258373	0.223316	0.469977	0.443149	0.235981	0.225084	0.258008	0.294534	0.384231	0.396727	0.364079	0.364177	0.339202	0.496651	0.393905	0.40649	0.416475	0.375002	0.37788	0.371567	0.435231	0.496952	0.405994	0.554047	0.448733	0.432514	0.386584	0.447176	0.398049	0.458462	0.406449	0.422615	0.409514
J545_548_t6_20_0_sort	0.453222	0.414814	0.441084	0.389638	0.411683	0.393008	0.374345	0.380642	0.371422	0.330875	0.331863	0.346879	0.357305	0.336424	0.287994	0	0.326004	0.334779	0.369039	0.338337	0.220271	0.367372	0.306146	0.391889	0.439449	0.443137	0.437228	0.421231	0.381169	0.513875	0.406332	0.422126	0.453903	0.426084	0.416883	0.477386	0.477077	0.521766	0.424776	0.56225	0.473755	0.462212	0.423822	0.473258	0.468245	0.467354	0.422992	0.46106	0.449683
J545_548_t6_20_3_sort	0.510402	0.482146	0.49057	0.452077	0.491089	0.479994	0.433977	0.449703	0.488749	0.420175	0.415638	0.429844	0.427085	0.44061	0.258373	0.326004	0	0.228782	0.471818	0.423093	0.243859	0.282284	0.236923	0.285327	0.394669	0.397892	0.388609	0.370518	0.391752	0.488113	0.389167	0.399852	0.383338	0.38329	0.380724	0.393408	0.420572	0.46964	0.405087	0.510618	0.434483	0.42801	0.391151	0.420728	0.408913	0.451231	0.407574	0.429751	0.411781
J545_548_t6_20_3_sort	0.548489	0.506251	0.518159	0.480227	0.518849	0.50719	0.462703	0.488639	0.504709	0.429575	0.439993	0.443936	0.464389	0.453976	0.223316	0.334779	0.228782	0	0.49533	0.464188	0.244626	0.244035	0.263005	0.272017	0.348987	0.348673	0.341745	0.323274	0.37344	0.480109	0.383412	0.393993	0.402991	0.369917	0.368509	0.372241	0.41715	0.478443	0.396837	0.529891	0.432029	0.412977	0.384296	0.420235	0.369974	0.464542	0.399112	0.41317	0.411127
J545_548_t6_22_0_sort	0.336919	0.31238	0.313221	0.320391	0.293504	0.292367	0.311021	0.309323	0.289344	0.323971	0.35868	0.326454	0.301437	0.307753	0.469977	0.369039	0.471818	0.49533	0	0.282704	0.411536	0.535805	0.431998	0.521574	0.552644	0.541047	0.546497	0.531964	0.513921	0.517041	0.462383	0.520926	0.537114	0.534107	0.518222	0.607489	0.558555	0.582324	0.513829	0.587475	0.554762	0.540466	0.533765	0.537146	0.591882	0.552397	0.508754	0.53747	0.522834
J545_548_t6_22_0_sort	0.366907	0.317567	0.34681	0.327759	0.320583	0.324869	0.327796	0.326464	0.340251	0.317245	0.343239	0.314739	0.292635	0.319999	0.443149	0.338337	0.423093	0.464188	0.282704	0	0.381872	0.487478	0.397839	0.482453	0.536172	0.525849	0.522891	0.506886	0.477628	0.535482	0.479001	0.506585	0.514521	0.503747	0.498084	0.567397	0.528808	0.574635	0.485724	0.560035	0.531169	0.527595	0.508109	0.524945	0.56207	0.527178	0.508186	0.53071	0.508931
J545_548_t6_22_4_sort	0.490675	0.446792	0.470737	0.432003	0.44935	0.445213	0.404161	0.41592	0.427908	0.359483	0.368684	0.386512	0.393935	0.383451	0.235981	0.220271	0.243859	0.244626	0.411536	0.381872	0	0.290672	0.240766	0.318462	0.397037	0.405275	0.390097	0.365069	0.361139	0.485513	0.375669	0.395317	0.408347	0.378746	0.375802	0.413105	0.431497	0.490203	0.402301	0.531021	0.454535	0.432064	0.390091	0.44118	0.422984	0.445022	0.402787	0.419629	0.41653
J545_548_t6_22_4_sort	0.578337	0.53189	0.55774	0.500771	0.546669	0.525612	0.48956	0.529701	0.539982	0.46971	0.462898	0.486217	0.484773	0.490908	0.225084	0.367372	0.282284	0.244035	0.535805	0.487478	0.290672	0	0.304461	0.232628	0.36001	0.368918	0.340107	0.36221	0.358315	0.506812	0.420418	0.411454	0.40331	0.356746	0.380985	0.307334	0.410356	0.482942	0.423726	0.541849	0.445071	0.438438	0.416338	0.44374	0.372712	0.494071	0.430954	0.430911	0.439355
J545_548_t6_22_5_sort	0.483747	0.431361	0.479697	0.416099	0.457655	0.441014	0.426349	0.400874	0.447215	0.37396	0.380732	0.387911	0.390918	0.39005	0.258008	0.306146	0.236923	0.263005	0.431998	0.397839	0.240766	0.304461	0	0.289054	0.415057	0.404015	0.3952	0.384366	0.369746	0.49145	0.387656	0.426994	0.407105	0.410406	0.404086	0.421485	0.460543	0.514044	0.406138	0.533641	0.463626	0.459127	0.418362	0.436465	0.42719	0.466674	0.40575	0.445022	0.439089
J545_548_t6_22_5_sort	0.559531	0.525287	0.552832	0.503904	0.543973	0.527928	0.487704	0.508712	0.546238	0.472087	0.471182	0.485357	0.481075	0.499897	0.294534	0.391889	0.285327	0.272017	0.521574	0.482453	0.318462	0.232628	0.289054	0	0.386389	0.377349	0.381065	0.390506	0.413013	0.501196	0.436327	0.442945	0.439591	0.404548	0.415407	0.377265	0.446315	0.492049	0.431663	0.523617	0.470242	0.460693	0.450851	0.450466	0.409057	0.505702	0.452583	0.46108	0.476497
J545_548_t6_22_6_sort	0.56786	0.537169	0.536222	0.481307	0.546653	0.522488	0.487734	0.527387	0.530632	0.458702	0.447072	0.461651	0.472422	0.476677	0.384231	0.439449	0.394669	0.348987	0.552644	0.536172	0.397037	0.36001	0.415057	0.386389	0	0.178849	0.176686	0.189602	0.342657	0.484638	0.41284	0.420272	0.432538	0.374973	0.391408	0.414	0.406162	0.473208	0.421355	0.549417	0.443561	0.420317	0.378362	0.413269	0.346842	0.48067	0.371347	0.389124	0.395433
J545_548_t6_22_6_sort	0.557703	0.525842	0.527484	0.471872	0.540115	0.525589	0.488426	0.524619	0.524886	0.452319	0.437609	0.45141	0.466667	0.471275	0.396727	0.443137	0.397892	0.348673	0.541047	0.525849	0.405275	0.368918	0.404015	0.377349	0.178849	0	0.241126	0.254113	0.364886	0.474817	0.416115	0.415976	0.431677	0.380703	0.388569	0.430796	0.416189	0.469703	0.422164	0.5388	0.442391	0.421116	0.38172	0.407587	0.360885	0.492825	0.379923	0.398398	0.406316
J545_548_t6_24_1_sort	0.564629	0.530738	0.547968	0.482006	0.537195	0.516319	0.493568	0.527576	0.530089	0.466503	0.447004	0.456578	0.477764	0.47791	0.364079	0.437228	0.388609	0.341745	0.546497	0.522891	0.390097	0.340107	0.3952	0.381065	0.176686	0.241126	0	0.179005	0.297243	0.500759	0.419495	0.438439	0.445684	0.390537	0.401056	0.415875	0.434131	0.51182	0.437145	0.558278	0.47165	0.457027	0.385308	0.442674	0.356178	0.484236	0.382621	0.412404	0.424742
J545_548_t6_24_1_sort	0.549409	0.516465	0.523606	0.467117	0.527532	0.505978	0.468516	0.508836	0.515992	0.441939	0.439937	0.451955	0.462273	0.463502	0.364177	0.421231	0.370518	0.323274	0.531964	0.506886	0.365069	0.36221	0.384366	0.390506	0.189602	0.254113	0.179005	0	0.323967	0.49163	0.399838	0.424629	0.42197	0.385273	0.38737	0.41086	0.413349	0.491724	0.41416	0.562668	0.449952	0.436537	0.367896	0.422135	0.340599	0.464043	0.364477	0.391225	0.39518
J762_766_t6_20_0_sort	0.530998	0.491001	0.515583	0.452607	0.489395	0.482521	0.46439	0.494703	0.473636	0.435817	0.423407	0.436482	0.429813	0.42482	0.339202	0.381169	0.391752	0.37344	0.513921	0.477628	0.361139	0.358315	0.369746	0.413013	0.342657	0.364886	0.297243	0.323967	0	0.528125	0.455142	0.457302	0.473284	0.439895	0.430322	0.447861	0.491904	0.544798	0.460833	0.594089	0.508467	0.497072	0.430109	0.491104	0.423873	0.463697	0.436963	0.454904	0.460989
J762_766_t6_20_0_sort	0.573547	0.566161	0.550563	0.507091	0.55465	0.550412	0.528052	0.52479	0.54326	0.522742	0.546404	0.520246	0.534929	0.535464	0.496651	0.513875	0.488113	0.480109	0.517041	0.535482	0.485513	0.506812	0.49145	0.501196	0.484638	0.474817	0.500759	0.49163	0.528125	0	0.349081	0.348178	0.393915	0.359297	0.348869	0.511227	0.36879	0.419468	0.389213	0.458863	0.398944	0.37509	0.481099	0.490093	0.515123	0.551021	0.468944	0.463109	0.476228
J762_766_t6_20_3_sort	0.512442	0.493901	0.482706	0.439714	0.509286	0.492717	0.439722	0.459914	0.494367	0.459962	0.47132	0.464894	0.468077	0.473909	0.393905	0.406332	0.389167	0.383412	0.462383	0.479001	0.375669	0.420418	0.387656	0.436327	0.41284	0.416115	0.419495	0.399838	0.455142	0.349081	0	0.239631	0.280778	0.312266	0.233389	0.445753	0.291221	0.346928	0.242112	0.426204	0.291111	0.268863	0.394081	0.433048	0.456077	0.48073	0.384763	0.406692	0.398616
J762_766_t6_20_3_sort	0.542048	0.517612	0.508091	0.461114	0.530946	0.522195	0.474349	0.497951	0.53607	0.492075	0.497889	0.506174	0.501081	0.511845	0.40649	0.422126	0.399852	0.393993	0.520926	0.506585	0.395317	0.411454	0.426994	0.442945	0.420272	0.415976	0.438439	0.424629	0.457302	0.348178	0.239631	0	0.243842	0.222627	0.192386	0.397546	0.233165	0.303642	0.250609	0.385717	0.260331	0.21128	0.379777	0.398861	0.423231	0.45922	0.377873	0.377589	0.387424
J762_766_t6_22_0_sort	0.543713	0.521938	0.518343	0.464813	0.543838	0.531786	0.470636	0.498359	0.547636	0.494121	0.504453	0.516114	0.50579	0.526823	0.416475	0.453903	0.383338	0.402991	0.537114	0.514521	0.408347	0.40331	0.407105	0.439591	0.432538	0.431677	0.445684	0.42197	0.473284	0.393915	0.280778	0.243842	0	0.24657	0.230538	0.37506	0.254151	0.328608	0.271373	0.386773	0.278773	0.286767	0.427003	0.425591	0.441608	0.50542	0.41724	0.409697	0.430218
J762_766_t6_22_0_sort	0.562347	0.533021	0.541689	0.480362	0.539206	0.531478	0.472793	0.493665	0.542512	0.489321	0.501903	0.507107	0.500799	0.507947	0.375002	0.426084	0.38329	0.369917	0.534107	0.503747	0.378746	0.356746	0.410406	0.404548	0.374973	0.380703	0.390537	0.385273	0.439895	0.359297	0.312266	0.222627	0.24657	0	0.216696	0.309741	0.229654	0.348141	0.302661	0.426656	0.304783	0.275176	0.350354	0.368784	0.372752	0.46452	0.360112	0.336466	0.362648
J762_766_t6_22_4_sort	0.533159	0.521546	0.498327	0.449376	0.529598	0.516813	0.456162	0.496726	0.533292	0.484787	0.490699	0.496776	0.496135	0.500323	0.37788	0.416883	0.380724	0.368509	0.518222	0.498084	0.375802	0.380985	0.404086	0.415407	0.391408	0.388569	0.401056	0.38737	0.430322	0.348869	0.233389	0.192386	0.230538	0.216696	0	0.348685	0.22956	0.323476	0.226426	0.41578	0.275103	0.243017	0.369191	0.41066	0.418133	0.459313	0.37811	0.363382	0.385937
J762_766_t6_22_4_sort	0.636384	0.605972	0.618221	0.570854	0.610202	0.607623	0.551146	0.589783	0.612384	0.544625	0.543093	0.573011	0.566935	0.574404	0.371567	0.477386	0.393408	0.372241	0.607489	0.567397	0.413105	0.307334	0.421485	0.377265	0.414	0.430796	0.415875	0.41086	0.447861	0.511227	0.445753	0.397546	0.37506	0.309741	0.348685	0	0.374005	0.470467	0.422931	0.507781	0.439519	0.42619	0.452131	0.46945	0.406048	0.547617	0.464151	0.463136	0.475857
J762_766_t6_22_5_sort	0.570389	0.551086	0.531319	0.485398	0.559028	0.550958	0.484409	0.52165	0.568933	0.515523	0.529375	0.541665	0.53408	0.545645	0.435231	0.477077	0.420572	0.41715	0.558555	0.528808	0.431497	0.410356	0.460543	0.446315	0.406162	0.416189	0.434131	0.413349	0.491904	0.36879	0.291221	0.233165	0.254151	0.229654	0.22956	0.374005	0	0.263317	0.308203	0.363318	0.249163	0.209824	0.391905	0.398053	0.419388	0.503986	0.402973	0.379029	0.377283
J762_766_t6_22_5_sort	0.592712	0.574167	0.556628	0.511167	0.581775	0.579202	0.540635	0.559253	0.59106	0.555449	0.560984	0.566631	0.55965	0.57074	0.496952	0.521766	0.46964	0.478443	0.582324	0.574635	0.490203	0.482942	0.514044	0.492049	0.473208	0.469703	0.51182	0.491724	0.544798	0.419468	0.346928	0.303642	0.328608	0.348141	0.323476	0.470467	0.263317	0	0.318456	0.364845	0.202672	0.221206	0.444141	0.423798	0.473862	0.539211	0.455566	0.420912	0.42274
J762_766_t6_22_6_sort	0.518981	0.508348	0.491419	0.452283	0.520735	0.513249	0.45314	0.477021	0.521148	0.480948	0.484144	0.48445	0.48618	0.490687	0.405994	0.424776	0.405087	0.396837	0.513829	0.485724	0.402301	0.423726	0.406138	0.431663	0.421355	0.422164	0.437145	0.41416	0.460833	0.389213	0.242112	0.250609	0.271373	0.302661	0.226426	0.422931	0.308203	0.318456	0	0.431348	0.252883	0.273823	0.425152	0.438137	0.467222	0.492964	0.416338	0.429445	0.426529
J762_766_t6_22_6_sort	0.608212	0.606806	0.591481	0.558276	0.614035	0.624627	0.590391	0.567466	0.633845	0.593009	0.610988	0.596735	0.598727	0.620785	0.554047	0.56225	0.510618	0.529891	0.587475	0.560035	0.531021	0.541849	0.533641	0.523617	0.549417	0.5388	0.558278	0.562668	0.594089	0.458863	0.426204	0.385717	0.386773	0.426656	0.41578	0.507781	0.363318	0.364845	0.431348	0	0.390276	0.362723	0.503249	0.466771	0.514517	0.571798	0.495995	0.498933	0.502232
J762_766_t6_24_1_sort	0.570074	0.547553	0.537139	0.486062	0.565165	0.549084	0.499987	0.521133	0.555504	0.503136	0.527373	0.536407	0.523092	0.530056	0.448733	0.473755	0.434483	0.432029	0.554762	0.531169	0.454535	0.445071	0.463626	0.470242	0.443561	0.442391	0.47165	0.449952	0.508467	0.398944	0.291111	0.260331	0.278773	0.304783	0.275103	0.439519	0.249163	0.202672	0.252883	0.390276	0	0.205838	0.435053	0.436529	0.457878	0.52387	0.430645	0.425317	0.418854
J762_766_t6_24_1_sort	0.565153	0.536322	0.514073	0.479609	0.547433	0.544838	0.492094	0.515229	0.550455	0.505047	0.522063	0.521634	0.517721	0.522959	0.432514	0.462212	0.42801	0.412977	0.540466	0.527595	0.432064	0.438438	0.459127	0.460693	0.420317	0.421116	0.457027	0.436537	0.497072	0.37509	0.268863	0.21128	0.286767	0.275176	0.243017	0.42619	0.209824	0.221206	0.273823	0.362723	0.205838	0	0.398225	0.404978	0.441615	0.501363	0.393016	0.387987	0.374954
J769_770_t6_20_0_sort	0.544066	0.517449	0.535619	0.496494	0.532182	0.521435	0.48727	0.517643	0.524408	0.470203	0.450108	0.483315	0.485651	0.48483	0.386584	0.423822	0.391151	0.384296	0.533765	0.508109	0.390091	0.416338	0.418362	0.450851	0.378362	0.38172	0.385308	0.367896	0.430109	0.481099	0.394081	0.379777	0.427003	0.350354	0.369191	0.452131	0.391905	0.444141	0.425152	0.503249	0.435053	0.398225	0	0.254414	0.268623	0.35386	0.20963	0.207985	0.205232
J769_770_t6_20_0_sort	0.546544	0.52311	0.554982	0.511541	0.546978	0.527807	0.504046	0.519055	0.534622	0.489592	0.498156	0.496812	0.504583	0.506907	0.447176	0.473258	0.420728	0.420235	0.537146	0.524945	0.44118	0.44374	0.436465	0.450466	0.413269	0.407587	0.442674	0.422135	0.491104	0.490093	0.433048	0.398861	0.425591	0.368784	0.41066	0.46945	0.398053	0.423798	0.438137	0.466771	0.436529	0.404978	0.254414	0	0.297118	0.395618	0.26029	0.232023	0.250809
J769_770_t6_20_3_sort	0.610038	0.570866	0.598061	0.538759	0.591206	0.577911	0.539681	0.560784	0.57971	0.512039	0.505554	0.527051	0.537185	0.531567	0.398049	0.468245	0.408913	0.369974	0.591882	0.56207	0.422984	0.372712	0.42719	0.409057	0.346842	0.360885	0.356178	0.340599	0.423873	0.515123	0.456077	0.423231	0.441608	0.372752	0.418133	0.406048	0.419388	0.473862	0.467222	0.514517	0.457878	0.441615	0.268623	0.297118	0	0.420115	0.27774	0.285171	0.336002
J769_770_t6_20_3_sort	0.557848	0.540545	0.54595	0.529745	0.554045	0.546388	0.513618	0.527355	0.537774	0.500482	0.493411	0.499736	0.517386	0.510795	0.458462	0.467354	0.451231	0.464542	0.552397	0.527178	0.445022	0.494071	0.466674	0.505702	0.48067	0.492825	0.484236	0.464043	0.463697	0.551021	0.48073	0.45922	0.50542	0.46452	0.459313	0.547617	0.503986	0.539211	0.492964	0.571798	0.52387	0.501363	0.35386	0.395618	0.420115	0	0.367417	0.358103	0.391449
J769_770_t6_22_0_sort	0.529126	0.504183	0.524477	0.47455	0.514939	0.504551	0.473106	0.483232	0.501475	0.443159	0.455944	0.468286	0.471483	0.470736	0.406449	0.422992	0.407574	0.399112	0.508754	0.508186	0.402787	0.430954	0.40575	0.452583	0.371347	0.379923	0.382621	0.364477	0.436963	0.468944	0.384763	0.377873	0.41724	0.360112	0.37811	0.464151	0.402973	0.455566	0.416338	0.495995	0.430645	0.393016	0.20963	0.26029	0.27774	0.367417	0	0.219029	0.216484
J769_770_t6_22_0_sort	0.551546	0.52932	0.538786	0.497931	0.540219	0.518972	0.484821	0.510513	0.514611	0.481788	0.490868	0.498901	0.499305	0.501022	0.422615	0.46106	0.429751	0.41317	0.53747	0.53071	0.419629	0.430911	0.445022	0.46108	0.389124	0.398398	0.412404	0.391225	0.454904	0.463109	0.406692	0.377589	0.409697	0.336466	0.363382	0.463136	0.379029	0.420912	0.429445	0.498933	0.425317	0.387987	0.207985	0.232023	0.285171	0.358103	0.219029	0	0.196694
J769_770_t6_22_4_sort	0.528601	0.508684	0.510787	0.482518	0.518165	0.504924	0.473336	0.493996	0.498072	0.463639	0.465403	0.471188	0.47459	0.469154	0.409514	0.449683	0.411781	0.411127	0.522834	0.508931	0.41653	0.439355	0.439089	0.476497	0.395433	0.406316	0.424742	0.39518	0.460989	0.476228	0.398616	0.387424	0.430218	0.362648	0.385937	0.475857	0.377283	0.42274	0.426529	0.502232	0.418854	0.374954	0.205232	0.250809	0.336002	0.391449	0.216484	0.196694	0
J769_770_t6_22_4_sort	0.589254	0.548727	0.570003	0.519686	0.563561	0.54753	0.515216	0.548332	0.551893	0.495343	0.495085	0.511878	0.516263	0.512757	0.422706	0.468129	0.424532	0.400908	0.577858	0.555679	0.427444	0.408539	0.446492	0.433947	0.371111	0.38245	0.396466	0.369478	0.45872	0.493372	0.446072	0.40919	0.435463	0.355859	0.406062	0.418618	0.395458	0.431505	0.459581	0.500116	0.440564	0.411997	0.219171	0.238061	0.199442	0.396768	0.237478	0.210072	0.252857
J769_770_t6_22_5_sort	0.540979	0.514391	0.535728	0.493022	0.518414	0.51148	0.486166	0.505361	0.505219	0.463148	0.471778	0.476971	0.479749	0.472971	0.416776	0.440699	0.410578	0.385933	0.520778	0.515994	0.409178	0.410602	0.421197	0.429184	0.380232	0.379915	0.399115	0.391489	0.450367	0.47468	0.407959	0.384077	0.418123	0.349703	0.377156	0.456407	0.393677	0.437215	0.416471	0.490271	0.419945	0.387562	0.225161	0.223262	0.278941	0.365687	0.214086	0.207261	0.239698
J769_770_t6_22_5_sort	0.581871	0.563642	0.580579	0.527586	0.564235	0.564686	0.523494	0.545719	0.56008	0.498732	0.519404	0.517461	0.524957	0.52348	0.465446	0.502456	0.452376	0.433504	0.569499	0.542127	0.460511	0.444087	0.453221	0.449555	0.400065	0.408305	0.424471	0.408914	0.480974	0.450873	0.457223	0.444524	0.458158	0.399157	0.43542	0.448212	0.43169	0.476136	0.481035	0.504559	0.480321	0.447733	0.292474	0.289812	0.274572	0.422377	0.278661	0.268647	0.306527
J769_770_t6_22_6_sort	0.534402	0.519563	0.529329	0.509272	0.523241	0.515375	0.503918	0.502803	0.505597	0.481157	0.474592	0.471935	0.483843	0.479418	0.466699	0.449406	0.463728	0.482851	0.520163	0.49958	0.443206	0.510518	0.457411	0.525309	0.49715	0.511857	0.499811	0.487618	0.450863	0.560467	0.489248	0.493094	0.533382	0.49118	0.489507	0.569142	0.530671	0.561666	0.498845	0.583548	0.540814	0.520602	0.417748	0.431008	0.471612	0.219857	0.406325	0.416697	0.420376
J769_770_t6_22_6_sort	0.547769	0.51729	0.533147	0.4882	0.522667	0.508459	0.479216	0.512764	0.508665	0.464269	0.477085	0.482197	0.48256	0.476415	0.426607	0.458573	0.421836	0.402381	0.52545	0.519375	0.423515	0.405417	0.432907	0.419165	0.365857	0.386003	0.40096	0.388046	0.459938	0.473652	0.423595	0.408477	0.426425	0.354747	0.398003	0.446875	0.404338	0.433364	0.44404	0.500877	0.43134	0.408704	0.246062	0.237556	0.268501	0.395217	0.238499	0.213362	0.235671
J769_770_t6_24_1_sort	0.551432	0.523905	0.541966	0.498556	0.522999	0.512276	0.500972	0.521104	0.512887	0.470338	0.465052	0.487792	0.488146	0.490113	0.418585	0.448715	0.412762	0.397591	0.534245	0.52533	0.418511	0.407649	0.428129	0.42557	0.365453	0.377831	0.395722	0.386326	0.44386	0.468969	0.427349	0.395426	0.433099	0.355836	0.393222	0.456361	0.409812	0.445477	0.434752	0.506861	0.435544	0.402818	0.232251	0.247359	0.28368	0.375596	0.221261	0.216385	0.240775
J769_770_t6_24_1_sort	0.558468	0.526002	0.544444	0.496106	0.538557	0.525538	0.494888	0.524231	0.519359	0.460465	0.462367	0.486743	0.491636	0.48442	0.405683	0.443719	0.395108	0.378639	0.544282	0.53221	0.404366	0.388303	0.412414	0.41163	0.355094	0.367983	0.381637	0.369205	0.439884	0.481897	0.433761	0.404605	0.425738	0.36394	0.401202	0.44103	0.416905	0.451611	0.44791	0.525017	0.448443	0.413183	0.235924	0.234529	0.255033	0.36828	0.232132	0.204534	0.247192
J901_905_t6_20_0_sort	0.542081	0.520746	0.550514	0.505305	0.540091	0.522744	0.496574	0.508029	0.529892	0.489669	0.495532	0.494311	0.498573	0.503235	0.442052	0.47124	0.41708	0.423899	0.529735	0.520138	0.43942	0.446445	0.434817	0.451475	0.416792	0.408905	0.444792	0.425692	0.489241	0.481658	0.431632	0.400423	0.428481	0.363787	0.407201	0.471724	0.400553	0.426625	0.434145	0.467113	0.437912	0.407209	0.262776	0.0755651	0.310943	0.397164	0.27133	0.235285	0.262131
J901_905_t6_20_0_sort	0.60034	0.558875	0.58791	0.525275	0.57875	0.562796	0.526576	0.553736	0.563007	0.498127	0.496559	0.516733	0.52376	0.516145	0.393847	0.462469	0.400646	0.370349	0.581421	0.553288	0.420731	0.38016	0.417904	0.417417	0.346194	0.360699	0.352667	0.331269	0.417047	0.499574	0.443433	0.41452	0.432606	0.369933	0.407966	0.422605	0.421793	0.475345	0.459681	0.525222	0.450749	0.439899	0.254622	0.30495	0.0883836	0.406427	0.27384	0.274124	0.326686
J901_905_t6_20_3_sort	0.5516	0.533575	0.538814	0.522992	0.547975	0.543254	0.507698	0.518467	0.532577	0.497713	0.493016	0.491501	0.508605	0.502021	0.462898	0.468266	0.457253	0.467827	0.54825	0.523668	0.447175	0.498193	0.466767	0.514286	0.485847	0.49659	0.489758	0.469499	0.466088	0.552321	0.475365	0.457964	0.504633	0.467834	0.455011	0.553152	0.504393	0.540068	0.486873	0.568308	0.519063	0.50149	0.363438	0.401461	0.425273	0.0757704	0.371927	0.367357	0.395356
J901_905_t6_20_3_sort	0.538111	0.51069	0.53265	0.482674	0.523622	0.512342	0.476675	0.49397	0.509476	0.450826	0.456796	0.472527	0.478725	0.477509	0.403281	0.42703	0.405006	0.396591	0.517103	0.511132	0.404547	0.41894	0.411117	0.444001	0.359142	0.370647	0.371476	0.357396	0.438538	0.462942	0.389004	0.372219	0.408661	0.352755	0.36808	0.451439	0.399246	0.4525	0.412247	0.495239	0.427929	0.388583	0.203595	0.255851	0.269254	0.368828	0.0726763	0.214497	0.220897
J901_905_t6_22_0_sort	0.551528	0.529274	0.541468	0.497111	0.543405	0.519376	0.487966	0.512956	0.513058	0.480223	0.493016	0.49566	0.496535	0.502267	0.424833	0.461565	0.429631	0.417302	0.540653	0.53542	0.423687	0.431216	0.445412	0.459214	0.386392	0.394214	0.410725	0.389705	0.458215	0.462286	0.408836	0.376889	0.405995	0.340245	0.365512	0.464858	0.382535	0.424753	0.427785	0.497499	0.423438	0.392475	0.214142	0.24038	0.290331	0.361328	0.218912	0.0646816	0.202053
J901_905_t6_22_0_sort	0.521593	0.49897	0.502591	0.475495	0.509071	0.497063	0.469511	0.484745	0.487989	0.459399	0.461299	0.466201	0.470418	0.467659	0.407938	0.446508	0.41234	0.413565	0.515816	0.503644	0.416754	0.443197	0.436682	0.479524	0.39831	0.410374	0.428773	0.397757	0.457219	0.474699	0.393732	0.385016	0.433487	0.359479	0.383552	0.478338	0.379896	0.428318	0.424212	0.501179	0.415795	0.376397	0.212055	0.254444	0.343233	0.391651	0.221	0.197825	0.0616247
J901_905_t6_22_4_sort	0.588597	0.548352	0.569538	0.519939	0.567761	0.54726	0.515074	0.549286	0.551251	0.49572	0.489792	0.51112	0.517425	0.513009	0.419596	0.465178	0.422408	0.398954	0.577446	0.555604	0.423553	0.404134	0.446074	0.428719	0.371217	0.386077	0.395632	0.371994	0.458771	0.494613	0.449842	0.41452	0.436118	0.356	0.40792	0.419274	0.398449	0.435042	0.460188	0.503391	0.441461	0.414667	0.214595	0.245136	0.200965	0.39843	0.242814	0.219422	0.255627
J901_905_t6_22_4_sort	0.564667	0.535096	0.536658	0.477988	0.54387	0.517629	0.484116	0.523098	0.52483	0.455071	0.442064	0.455799	0.467593	0.475615	0.381039	0.435435	0.393771	0.353856	0.542559	0.531894	0.390573	0.363114	0.411524	0.394411	0.0720746	0.188744	0.180187	0.189824	0.346831	0.475921	0.405621	0.421597	0.434614	0.383038	0.392518	0.421855	0.416752	0.482092	0.424642	0.549675	0.448682	0.422534	0.374129	0.414431	0.349456	0.47611	0.367524	0.388623	0.400081
J901_905_t6_22_5_sort	0.543776	0.515786	0.517186	0.461273	0.527271	0.511482	0.477418	0.510166	0.513098	0.439078	0.424709	0.437044	0.458964	0.457177	0.386155	0.427776	0.386384	0.339276	0.528563	0.512926	0.394513	0.371667	0.390639	0.382969	0.174787	0.0930098	0.225439	0.2389	0.358927	0.480364	0.407546	0.409975	0.427754	0.384385	0.382744	0.434212	0.423299	0.474087	0.414928	0.543681	0.452341	0.421055	0.374138	0.41445	0.366847	0.485409	0.377632	0.400454	0.400436
J901_905_t6_22_5_sort	0.565652	0.529674	0.546096	0.482327	0.538194	0.518128	0.487382	0.525511	0.533281	0.465025	0.444263	0.458285	0.476165	0.479999	0.358871	0.435263	0.378742	0.337798	0.544387	0.519831	0.380176	0.335735	0.392232	0.382605	0.174385	0.23035	0.0708235	0.1876	0.295896	0.491574	0.41136	0.430322	0.437482	0.381878	0.395904	0.403673	0.432058	0.50797	0.432045	0.555746	0.467462	0.448016	0.378581	0.439515	0.356887	0.480396	0.380891	0.409787	0.420742
J901_905_t6_22_6_sort	0.542485	0.509543	0.520034	0.461117	0.524742	0.501576	0.468077	0.503087	0.512427	0.437962	0.438139	0.448599	0.459703	0.462914	0.364941	0.420113	0.369121	0.335636	0.528403	0.499462	0.363718	0.360224	0.375184	0.393147	0.198426	0.255675	0.180602	0.0695192	0.324229	0.489747	0.396447	0.427814	0.417022	0.390755	0.389289	0.410825	0.416645	0.49769	0.416049	0.561764	0.453177	0.443404	0.367043	0.425451	0.344714	0.46823	0.362737	0.395634	0.396635
J901_905_t6_22_6_sort	0.511632	0.481008	0.498217	0.440509	0.499182	0.47449	0.45025	0.478845	0.483966	0.406116	0.41038	0.413477	0.42842	0.425994	0.354727	0.389487	0.344016	0.331852	0.506671	0.476555	0.341364	0.363983	0.342367	0.385563	0.215358	0.260429	0.222463	0.169111	0.308656	0.492907	0.402603	0.427272	0.421281	0.39467	0.396178	0.435676	0.430982	0.493271	0.414035	0.557946	0.452616	0.449643	0.383469	0.425786	0.37048	0.44639	0.360315	0.409244	0.400877
J901_905_t6_24_1_sort	0.50885	0.483327	0.473683	0.429078	0.484317	0.47776	0.455185	0.481642	0.474803	0.411897	0.406481	0.408859	0.415959	0.417312	0.377151	0.398763	0.354671	0.348345	0.497175	0.472926	0.366223	0.396788	0.362134	0.398516	0.246607	0.259166	0.275293	0.242814	0.354043	0.476943	0.399233	0.418799	0.435269	0.394573	0.399503	0.458319	0.434462	0.483139	0.40332	0.548937	0.45299	0.434753	0.380207	0.420573	0.400728	0.45029	0.370477	0.408024	0.398797
J901_905_t6_24_1_sort	0.486803	0.454728	0.465763	0.409273	0.464406	0.443147	0.426702	0.457492	0.440843	0.371278	0.380998	0.39163	0.387441	0.390936	0.36405	0.372234	0.344494	0.353301	0.479091	0.455393	0.335883	0.379662	0.338418	0.394886	0.233937	0.259343	0.257729	0.228824	0.315506	0.489577	0.383392	0.42203	0.432661	0.408079	0.400633	0.463659	0.442029	0.492797	0.416867	0.555009	0.45056	0.442531	0.384223	0.427238	0.400134	0.453398	0.365448	0.421482	0.396452
[truncated: 21 more columns]

## Sheet: 10e
	OTU	Sample	Abundance	original_sample_id	Age	Genotype	Phenotype	Genotype_Age	Age_Phenotype	Tumor_No	ATF6_expression	GRP78_expression	Kingdom	Phylum	Class	Order	Family	Genus	ASV	Highest_classified
95	Zotu14; LachnospiraceaeNK4A136group	D29629_17-AV996	0.378908	17-AV996	5wk	tg/tg	NT	5wk_tg/tg	5wk_NT	0	NA	NA	Bacteria	Firmicutes	Clostridia	Lachnospirales	Lachnospiraceae	LachnospiraceaeNK4A136group	Zotu14	Zotu14; LachnospiraceaeNK4A136group
140	Zotu14; LachnospiraceaeNK4A136group	D29655_43-AV583	0.269321	43-AV583	5wk	tg/wt	NT	5wk_tg/wt	5wk_NT	0	2.17808	23.611	Bacteria	Firmicutes	Clostridia	Lachnospirales	Lachnospiraceae	LachnospiraceaeNK4A136group	Zotu14	Zotu14; LachnospiraceaeNK4A136group
149	Zotu14; LachnospiraceaeNK4A136group	D29625_13-AV968	0.243611	13-AV968	5wk	tg/tg	NT	5wk_tg/tg	5wk_NT	0	7.49739	27.8844	Bacteria	Firmicutes	Clostridia	Lachnospirales	Lachnospiraceae	LachnospiraceaeNK4A136group	Zotu14	Zotu14; LachnospiraceaeNK4A136group
190	Zotu14; LachnospiraceaeNK4A136group	D29654_42-AV814	0.190331	42-AV814	12wk	tg/wt	NT	12wk_tg/wt	12wk_NT	0	NA	NA	Bacteria	Firmicutes	Clostridia	Lachnospirales	Lachnospiraceae	LachnospiraceaeNK4A136group	Zotu14	Zotu14; LachnospiraceaeNK4A136group
197	Zotu14; LachnospiraceaeNK4A136group	D29656_44-AV584	0.183901	44-AV584	5wk	tg/wt	NT	5wk_tg/wt	5wk_NT	0	2.77609	20.6021	Bacteria	Firmicutes	Clostridia	Lachnospirales	Lachnospiraceae	LachnospiraceaeNK4A136group	Zotu14	Zotu14; LachnospiraceaeNK4A136group
219	Zotu14; LachnospiraceaeNK4A136group	D29649_37-AV568	0.166128	37-AV568	12wk	tg/wt	NT	12wk_tg/wt	12wk_NT	0	NA	NA	Bacteria	Firmicutes	Clostridia	Lachnospirales	Lachnospiraceae	LachnospiraceaeNK4A136group	Zotu14	Zotu14; LachnospiraceaeNK4A136group
250	Zotu14; LachnospiraceaeNK4A136group	D29632_20-AV580	0.145058	20-AV580	12wk	fl/fl	NT	12wk_fl/fl	12wk_NT	0	NA	NA	Bacteria	Firmicutes	Clostridia	Lachnospirales	Lachnospiraceae	LachnospiraceaeNK4A136group	Zotu14	Zotu14; LachnospiraceaeNK4A136group
270	Zotu14; LachnospiraceaeNK4A136group	D29628_16-AV974	0.135224	16-AV974	5wk	tg/tg	NT	5wk_tg/tg	5wk_NT	0	5.99207	23.4479	Bacteria	Firmicutes	Clostridia	Lachnospirales	Lachnospiraceae	LachnospiraceaeNK4A136group	Zotu14	Zotu14; LachnospiraceaeNK4A136group
274	Zotu14; LachnospiraceaeNK4A136group	D29626_14-AV971	0.132952	14-AV971	5wk	tg/tg	NT	5wk_tg/tg	5wk_NT	0	4.53066	23.611	Bacteria	Firmicutes	Clostridia	Lachnospirales	Lachnospiraceae	LachnospiraceaeNK4A136group	Zotu14	Zotu14; LachnospiraceaeNK4A136group
283	Zotu14; LachnospiraceaeNK4A136group	D29627_15-AV972	0.129013	15-AV972	5wk	tg/tg	NT	5wk_tg/tg	5wk_NT	0	7.60205	23.7204	Bacteria	Firmicutes	Clostridia	Lachnospirales	Lachnospiraceae	LachnospiraceaeNK4A136group	Zotu14	Zotu14; LachnospiraceaeNK4A136group
285	Zotu14; LachnospiraceaeNK4A136group	D29621_09-AV791	0.128761	09-AV791	12wk	tg/tg	T	12wk_tg/tg	12wk_T	3	NA	NA	Bacteria	Firmicutes	Clostridia	Lachnospirales	Lachnospiraceae	LachnospiraceaeNK4A136group	Zotu14	Zotu14; LachnospiraceaeNK4A136group
288	Zotu14; LachnospiraceaeNK4A136group	D29624_12-AV967	0.125628	12-AV967	5wk	tg/tg	NT	5wk_tg/tg	5wk_NT	0	5.12087	23.5022	Bacteria	Firmicutes	Clostridia	Lachnospirales	Lachnospiraceae	LachnospiraceaeNK4A136group	Zotu14	Zotu14; LachnospiraceaeNK4A136group
291	Zotu14; LachnospiraceaeNK4A136group	D29662_50-AV817	0.12268	50-AV817	5wk	tg/tg	NT	5wk_tg/tg	5wk_NT	0	5.42537	25.4229	Bacteria	Firmicutes	Clostridia	Lachnospirales	Lachnospiraceae	LachnospiraceaeNK4A136group	Zotu14	Zotu14; LachnospiraceaeNK4A136group
313	Zotu14; LachnospiraceaeNK4A136group	D29661_49-AV816	0.11316	49-AV816	5wk	fl/fl	NT	5wk_fl/fl	5wk_NT	0	NA	NA	Bacteria	Firmicutes	Clostridia	Lachnospirales	Lachnospiraceae	LachnospiraceaeNK4A136group	Zotu14	Zotu14; LachnospiraceaeNK4A136group
329	Zotu14; LachnospiraceaeNK4A136group	D29641_29-AV611	0.107097	29-AV611	12wk	fl/fl	NT	12wk_fl/fl	12wk_NT	0	NA	NA	Bacteria	Firmicutes	Clostridia	Lachnospirales	Lachnospiraceae	LachnospiraceaeNK4A136group	Zotu14	Zotu14; LachnospiraceaeNK4A136group
340	Zotu14; LachnospiraceaeNK4A136group	D29658_46-AV588	0.102722	46-AV588	5wk	tg/wt	NT	5wk_tg/wt	5wk_NT	0	2.74421	20.9381	Bacteria	Firmicutes	Clostridia	Lachnospirales	Lachnospiraceae	LachnospiraceaeNK4A136group	Zotu14	Zotu14; LachnospiraceaeNK4A136group
342	Zotu14; LachnospiraceaeNK4A136group	D29642_30-AV802	0.10162	30-AV802	12wk	fl/fl	NT	12wk_fl/fl	12wk_NT	0	NA	NA	Bacteria	Firmicutes	Clostridia	Lachnospirales	Lachnospiraceae	LachnospiraceaeNK4A136group	Zotu14	Zotu14; LachnospiraceaeNK4A136group
344	Zotu14; LachnospiraceaeNK4A136group	D29638_26-AV608	0.101283	26-AV608	12wk	fl/fl	NT	12wk_fl/fl	12wk_NT	0	NA	NA	Bacteria	Firmicutes	Clostridia	Lachnospirales	Lachnospiraceae	LachnospiraceaeNK4A136group	Zotu14	Zotu14; LachnospiraceaeNK4A136group
360	Zotu14; LachnospiraceaeNK4A136group	D29623_11-AV833	0.0947668	11-AV833	12wk	tg/tg	T	12wk_tg/tg	12wk_T	5	NA	NA	Bacteria	Firmicutes	Clostridia	Lachnospirales	Lachnospiraceae	LachnospiraceaeNK4A136group	Zotu14	Zotu14; LachnospiraceaeNK4A136group
363	Zotu14; LachnospiraceaeNK4A136group	D29648_36-AV567	0.0930882	36-AV567	12wk	tg/wt	NT	12wk_tg/wt	12wk_NT	0	NA	NA	Bacteria	Firmicutes	Clostridia	Lachnospirales	Lachnospiraceae	LachnospiraceaeNK4A136group	Zotu14	Zotu14; LachnospiraceaeNK4A136group
368	Zotu14; LachnospiraceaeNK4A136group	D29666_54-AV866	0.091695	54-AV866	5wk	fl/fl	NT	5wk_fl/fl	5wk_NT	0	NA	NA	Bacteria	Firmicutes	Clostridia	Lachnospirales	Lachnospiraceae	LachnospiraceaeNK4A136group	Zotu14	Zotu14; LachnospiraceaeNK4A136group
370	Zotu14; LachnospiraceaeNK4A136group	D29640_28-AV610	0.0912374	28-AV610	12wk	fl/fl	NT	12wk_fl/fl	12wk_NT	0	NA	NA	Bacteria	Firmicutes	Clostridia	Lachnospirales	Lachnospiraceae	LachnospiraceaeNK4A136group	Zotu14	Zotu14; LachnospiraceaeNK4A136group
375	Zotu14; LachnospiraceaeNK4A136group	D29650_38-AV570	0.0898574	38-AV570	12wk	tg/wt	NT	12wk_tg/wt	12wk_NT	0	NA	NA	Bacteria	Firmicutes	Clostridia	Lachnospirales	Lachnospiraceae	LachnospiraceaeNK4A136group	Zotu14	Zotu14; LachnospiraceaeNK4A136group
378	Zotu14; LachnospiraceaeNK4A136group	D29659_47-AV596	0.0892419	47-AV596	5wk	tg/wt	NT	5wk_tg/wt	5wk_NT	0	NA	NA	Bacteria	Firmicutes	Clostridia	Lachnospirales	Lachnospiraceae	LachnospiraceaeNK4A136group	Zotu14	Zotu14; LachnospiraceaeNK4A136group
389	Zotu14; LachnospiraceaeNK4A136group	D29653_41-AV803	0.0843284	41-AV803	12wk	tg/wt	NT	12wk_tg/wt	12wk_NT	0	NA	NA	Bacteria	Firmicutes	Clostridia	Lachnospirales	Lachnospiraceae	LachnospiraceaeNK4A136group	Zotu14	Zotu14; LachnospiraceaeNK4A136group
395	Zotu14; LachnospiraceaeNK4A136group	D29614_02-AV604	0.0835571	02-AV604	12wk	tg/tg	T	12wk_tg/tg	12wk_T	3	NA	NA	Bacteria	Firmicutes	Clostridia	Lachnospirales	Lachnospiraceae	LachnospiraceaeNK4A136group	Zotu14	Zotu14; LachnospiraceaeNK4A136group
400	Zotu14; LachnospiraceaeNK4A136group	D29663_51-AV863	0.0822267	51-AV863	5wk	fl/fl	NT	5wk_fl/fl	5wk_NT	0	NA	NA	Bacteria	Firmicutes	Clostridia	Lachnospirales	Lachnospiraceae	LachnospiraceaeNK4A136group	Zotu14	Zotu14; LachnospiraceaeNK4A136group
421	Zotu14; LachnospiraceaeNK4A136group	D29665_53-AV865	0.0783374	53-AV865	5wk	fl/fl	NT	5wk_fl/fl	5wk_NT	0	NA	NA	Bacteria	Firmicutes	Clostridia	Lachnospirales	Lachnospiraceae	LachnospiraceaeNK4A136group	Zotu14	Zotu14; LachnospiraceaeNK4A136group
429	Zotu14; LachnospiraceaeNK4A136group	D29657_45-AV587	0.0767728	45-AV587	5wk	tg/wt	NT	5wk_tg/wt	5wk_NT	0	2.40559	17.9352	Bacteria	Firmicutes	Clostridia	Lachnospirales	Lachnospiraceae	LachnospiraceaeNK4A136group	Zotu14	Zotu14; LachnospiraceaeNK4A136group
440	Zotu14; LachnospiraceaeNK4A136group	D29639_27-AV609	0.0728635	27-AV609	12wk	fl/fl	NT	12wk_fl/fl	12wk_NT	0	NA	NA	Bacteria	Firmicutes	Clostridia	Lachnospirales	Lachnospiraceae	LachnospiraceaeNK4A136group	Zotu14	Zotu14; LachnospiraceaeNK4A136group
441	Zotu14; LachnospiraceaeNK4A136group	D29652_40-AV579	0.0726997	40-AV579	12wk	tg/wt	NT	12wk_tg/wt	12wk_NT	0	NA	NA	Bacteria	Firmicutes	Clostridia	Lachnospirales	Lachnospiraceae	LachnospiraceaeNK4A136group	Zotu14	Zotu14; LachnospiraceaeNK4A136group
446	Zotu14; LachnospiraceaeNK4A136group	D29660_48-AV597	0.0707214	48-AV597	5wk	tg/wt	NT	5wk_tg/wt	5wk_NT	0	NA	NA	Bacteria	Firmicutes	Clostridia	Lachnospirales	Lachnospiraceae	LachnospiraceaeNK4A136group	Zotu14	Zotu14; LachnospiraceaeNK4A136group
461	Zotu14; LachnospiraceaeNK4A136group	D29622_10-AV794	0.0666254	10-AV794	12wk	tg/tg	T	12wk_tg/tg	12wk_T	1	NA	NA	Bacteria	Firmicutes	Clostridia	Lachnospirales	Lachnospiraceae	LachnospiraceaeNK4A136group	Zotu14	Zotu14; LachnospiraceaeNK4A136group
474	Zotu14; LachnospiraceaeNK4A136group	D29664_52-AV864	0.0634491	52-AV864	5wk	fl/fl	NT	5wk_fl/fl	5wk_NT	0	NA	NA	Bacteria	Firmicutes	Clostridia	Lachnospirales	Lachnospiraceae	LachnospiraceaeNK4A136group	Zotu14	Zotu14; LachnospiraceaeNK4A136group
516	Zotu14; LachnospiraceaeNK4A136group	D29619_07-AV770	0.0522814	07-AV770	12wk	tg/tg	T	12wk_tg/tg	12wk_T	1	NA	NA	Bacteria	Firmicutes	Clostridia	Lachnospirales	Lachnospiraceae	LachnospiraceaeNK4A136group	Zotu14	Zotu14; LachnospiraceaeNK4A136group
530	Zotu14; LachnospiraceaeNK4A136group	D29620_08-AV782.2	0.0499201	08-AV782.2	12wk	tg/tg	T	12wk_tg/tg	12wk_T	1	NA	NA	Bacteria	Firmicutes	Clostridia	Lachnospirales	Lachnospiraceae	LachnospiraceaeNK4A136group	Zotu14	Zotu14; LachnospiraceaeNK4A136group
15	Zotu18; Parasutterella	D29655_43-AV583	1.45486	43-AV583	5wk	tg/wt	NT	5wk_tg/wt	5wk_NT	0	2.17808	23.611	Bacteria	Proteobacteria	Gammaproteobacteria	Burkholderiales	Sutterellaceae	Parasutterella	Zotu18	Zotu18; Parasutterella
111	Zotu18; Parasutterella	D29648_36-AV567	0.330463	36-AV567	12wk	tg/wt	NT	12wk_tg/wt	12wk_NT	0	NA	NA	Bacteria	Proteobacteria	Gammaproteobacteria	Burkholderiales	Sutterellaceae	Parasutterella	Zotu18	Zotu18; Parasutterella
115	Zotu18; Parasutterella	D29621_09-AV791	0.321902	09-AV791	12wk	tg/tg	T	12wk_tg/tg	12wk_T	3	NA	NA	Bacteria	Proteobacteria	Gammaproteobacteria	Burkholderiales	Sutterellaceae	Parasutterella	Zotu18	Zotu18; Parasutterella
121	Zotu18; Parasutterella	D29623_11-AV833	0.312379	11-AV833	12wk	tg/tg	T	12wk_tg/tg	12wk_T	5	NA	NA	Bacteria	Proteobacteria	Gammaproteobacteria	Burkholderiales	Sutterellaceae	Parasutterella	Zotu18	Zotu18; Parasutterella
124	Zotu18; Parasutterella	D29626_14-AV971	0.301698	14-AV971	5wk	tg/tg	NT	5wk_tg/tg	5wk_NT	0	4.53066	23.611	Bacteria	Proteobacteria	Gammaproteobacteria	Burkholderiales	Sutterellaceae	Parasutterella	Zotu18	Zotu18; Parasutterella
150	Zotu18; Parasutterella	D29656_44-AV584	0.241975	44-AV584	5wk	tg/wt	NT	5wk_tg/wt	5wk_NT	0	2.77609	20.6021	Bacteria	Proteobacteria	Gammaproteobacteria	Burkholderiales	Sutterellaceae	Parasutterella	Zotu18	Zotu18; Parasutterella
152	Zotu18; Parasutterella	D29657_45-AV587	0.237298	45-AV587	5wk	tg/wt	NT	5wk_tg/wt	5wk_NT	0	2.40559	17.9352	Bacteria	Proteobacteria	Gammaproteobacteria	Burkholderiales	Sutterellaceae	Parasutterella	Zotu18	Zotu18; Parasutterella
158	Zotu18; Parasutterella	D29622_10-AV794	0.223671	10-AV794	12wk	tg/tg	T	12wk_tg/tg	12wk_T	1	NA	NA	Bacteria	Proteobacteria	Gammaproteobacteria	Burkholderiales	Sutterellaceae	Parasutterella	Zotu18	Zotu18; Parasutterella
160	Zotu18; Parasutterella	D29639_27-AV609	0.22206	27-AV609	12wk	fl/fl	NT	12wk_fl/fl	12wk_NT	0	NA	NA	Bacteria	Proteobacteria	Gammaproteobacteria	Burkholderiales	Sutterellaceae	Parasutterella	Zotu18	Zotu18; Parasutterella
169	Zotu18; Parasutterella	D29653_41-AV803	0.215881	41-AV803	12wk	tg/wt	NT	12wk_tg/wt	12wk_NT	0	NA	NA	Bacteria	Proteobacteria	Gammaproteobacteria	Burkholderiales	Sutterellaceae	Parasutterella	Zotu18	Zotu18; Parasutterella
171	Zotu18; Parasutterella	D29638_26-AV608	0.215226	26-AV608	12wk	fl/fl	NT	12wk_fl/fl	12wk_NT	0	NA	NA	Bacteria	Proteobacteria	Gammaproteobacteria	Burkholderiales	Sutterellaceae	Parasutterella	Zotu18	Zotu18; Parasutterella
174	Zotu18; Parasutterella	D29650_38-AV570	0.207795	38-AV570	12wk	tg/wt	NT	12wk_tg/wt	12wk_NT	0	NA	NA	Bacteria	Proteobacteria	Gammaproteobacteria	Burkholderiales	Sutterellaceae	Parasutterella	Zotu18	Zotu18; Parasutterella
177	Zotu18; Parasutterella	D29660_48-AV597	0.203324	48-AV597	5wk	tg/wt	NT	5wk_tg/wt	5wk_NT	0	NA	NA	Bacteria	Proteobacteria	Gammaproteobacteria	Burkholderiales	Sutterellaceae	Parasutterella	Zotu18	Zotu18; Parasutterella
178	Zotu18; Parasutterella	D29642_30-AV802	0.203241	30-AV802	12wk	fl/fl	NT	12wk_fl/fl	12wk_NT	0	NA	NA	Bacteria	Proteobacteria	Gammaproteobacteria	Burkholderiales	Sutterellaceae	Parasutterella	Zotu18	Zotu18; Parasutterella
192	Zotu18; Parasutterella	D29659_47-AV596	0.187408	47-AV596	5wk	tg/wt	NT	5wk_tg/wt	5wk_NT	0	NA	NA	Bacteria	Proteobacteria	Gammaproteobacteria	Burkholderiales	Sutterellaceae	Parasutterella	Zotu18	Zotu18; Parasutterella
214	Zotu18; Parasutterella	D29658_46-AV588	0.171204	46-AV588	5wk	tg/wt	NT	5wk_tg/wt	5wk_NT	0	2.74421	20.9381	Bacteria	Proteobacteria	Gammaproteobacteria	Burkholderiales	Sutterellaceae	Parasutterella	Zotu18	Zotu18; Parasutterella
216	Zotu18; Parasutterella	D29649_37-AV568	0.170743	37-AV568	12wk	tg/wt	NT	12wk_tg/wt	12wk_NT	0	NA	NA	Bacteria	Proteobacteria	Gammaproteobacteria	Burkholderiales	Sutterellaceae	Parasutterella	Zotu18	Zotu18; Parasutterella
226	Zotu18; Parasutterella	D29614_02-AV604	0.161146	02-AV604	12wk	tg/tg	T	12wk_tg/tg	12wk_T	3	NA	NA	Bacteria	Proteobacteria	Gammaproteobacteria	Burkholderiales	Sutterellaceae	Parasutterella	Zotu18	Zotu18; Parasutterella
297	Zotu18; Parasutterella	D29640_28-AV610	0.12165	28-AV610	12wk	fl/fl	NT	12wk_fl/fl	12wk_NT	0	NA	NA	Bacteria	Proteobacteria	Gammaproteobacteria	Burkholderiales	Sutterellaceae	Parasutterella	Zotu18	Zotu18; Parasutterella
300	Zotu18; Parasutterella	D29624_12-AV967	0.121296	12-AV967	5wk	tg/tg	NT	5wk_tg/tg	5wk_NT	0	5.12087	23.5022	Bacteria	Proteobacteria	Gammaproteobacteria	Burkholderiales	Sutterellaceae	Parasutterella	Zotu18	Zotu18; Parasutterella
307	Zotu18; Parasutterella	D29632_20-AV580	0.116047	20-AV580	12wk	fl/fl	NT	12wk_fl/fl	12wk_NT	0	NA	NA	Bacteria	Proteobacteria	Gammaproteobacteria	Burkholderiales	Sutterellaceae	Parasutterella	Zotu18	Zotu18; Parasutterella
343	Zotu18; Parasutterella	D29641_29-AV611	0.10146	29-AV611	12wk	fl/fl	NT	12wk_fl/fl	12wk_NT	0	NA	NA	Bacteria	Proteobacteria	Gammaproteobacteria	Burkholderiales	Sutterellaceae	Parasutterella	Zotu18	Zotu18; Parasutterella
361	Zotu18; Parasutterella	D29628_16-AV974	0.0943426	16-AV974	5wk	tg/tg	NT	5wk_tg/tg	5wk_NT	0	5.99207	23.4479	Bacteria	Proteobacteria	Gammaproteobacteria	Burkholderiales	Sutterellaceae	Parasutterella	Zotu18	Zotu18; Parasutterella
379	Zotu18; Parasutterella	D29629_17-AV996	0.0891549	17-AV996	5wk	tg/tg	NT	5wk_tg/tg	5wk_NT	0	NA	NA	Bacteria	Proteobacteria	Gammaproteobacteria	Burkholderiales	Sutterellaceae	Parasutterella	Zotu18	Zotu18; Parasutterella
380	Zotu18; Parasutterella	D29654_42-AV814	0.0888212	42-AV814	12wk	tg/wt	NT	12wk_tg/wt	12wk_NT	0	NA	NA	Bacteria	Proteobacteria	Gammaproteobacteria	Burkholderiales	Sutterellaceae	Parasutterella	Zotu18	Zotu18; Parasutterella
402	Zotu18; Parasutterella	D29625_13-AV968	0.0812035	13-AV968	5wk	tg/tg	NT	5wk_tg/tg	5wk_NT	0	7.49739	27.8844	Bacteria	Proteobacteria	Gammaproteobacteria	Burkholderiales	Sutterellaceae	Parasutterella	Zotu18	Zotu18; Parasutterella
409	Zotu18; Parasutterella	D29662_50-AV817	0.0791484	50-AV817	5wk	tg/tg	NT	5wk_tg/tg	5wk_NT	0	5.42537	25.4229	Bacteria	Proteobacteria	Gammaproteobacteria	Burkholderiales	Sutterellaceae	Parasutterella	Zotu18	Zotu18; Parasutterella
453	Zotu18; Parasutterella	D29627_15-AV972	0.0690069	15-AV972	5wk	tg/tg	NT	5wk_tg/tg	5wk_NT	0	7.60205	23.7204	Bacteria	Proteobacteria	Gammaproteobacteria	Burkholderiales	Sutterellaceae	Parasutterella	Zotu18	Zotu18; Parasutterella
471	Zotu18; Parasutterella	D29665_53-AV865	0.0645132	53-AV865	5wk	fl/fl	NT	5wk_fl/fl	5wk_NT	0	NA	NA	Bacteria	Proteobacteria	Gammaproteobacteria	Burkholderiales	Sutterellaceae	Parasutterella	Zotu18	Zotu18; Parasutterella
517	Zotu18; Parasutterella	D29619_07-AV770	0.0522814	07-AV770	12wk	tg/tg	T	12wk_tg/tg	12wk_T	1	NA	NA	Bacteria	Proteobacteria	Gammaproteobacteria	Burkholderiales	Sutterellaceae	Parasutterella	Zotu18	Zotu18; Parasutterella
527	Zotu18; Parasutterella	D29652_40-AV579	0.0505737	40-AV579	12wk	tg/wt	NT	12wk_tg/wt	12wk_NT	0	NA	NA	Bacteria	Proteobacteria	Gammaproteobacteria	Burkholderiales	Sutterellaceae	Parasutterella	Zotu18	Zotu18; Parasutterella
529	Zotu18; Parasutterella	D29661_49-AV816	0.0502934	49-AV816	5wk	fl/fl	NT	5wk_fl/fl	5wk_NT	0	NA	NA	Bacteria	Proteobacteria	Gammaproteobacteria	Burkholderiales	Sutterellaceae	Parasutterella	Zotu18	Zotu18; Parasutterella
628	Zotu18; Parasutterella	D29664_52-AV864	0.0338395	52-AV864	5wk	fl/fl	NT	5wk_fl/fl	5wk_NT	0	NA	NA	Bacteria	Proteobacteria	Gammaproteobacteria	Burkholderiales	Sutterellaceae	Parasutterella	Zotu18	Zotu18; Parasutterella
946	Zotu18; Parasutterella	D29620_08-AV782.2	0	08-AV782.2	12wk	tg/tg	T	12wk_tg/tg	12wk_T	1	NA	NA	Bacteria	Proteobacteria	Gammaproteobacteria	Burkholderiales	Sutterellaceae	Parasutterella	Zotu18	Zotu18; Parasutterella
947	Zotu18; Parasutterella	D29663_51-AV863	0	51-AV863	5wk	fl/fl	NT	5wk_fl/fl	5wk_NT	0	NA	NA	Bacteria	Proteobacteria	Gammaproteobacteria	Burkholderiales	Sutterellaceae	Parasutterella	Zotu18	Zotu18; Parasutterella
948	Zotu18; Parasutterella	D29666_54-AV866	0	54-AV866	5wk	fl/fl	NT	5wk_fl/fl	5wk_NT	0	NA	NA	Bacteria	Proteobacteria	Gammaproteobacteria	Burkholderiales	Sutterellaceae	Parasutterella	Zotu18	Zotu18; Parasutterella

## Sheet: 10f
sample_id	mean OD600	experiment/run
Medium + Bacteria	0.0203	1
Medium + Bacteria	0.0800333	2
Medium + Bacteria	0.120167	3
Medium + Bacteria	0.0677667	4
Medium + Bacteria	0.0888333	5
20_0	0.0688333	1
20_0	0.229467	2
20_0	0.309167	3
20_0	0.221233	4
20_0	0.145633	5
22_0	0.0440333	1
22_0	0.2125	2
22_0	0.2386	3
22_0	0.246	4
22_0	0.1958	5
20_3	0.111167	1
20_3	0.0692	2
20_3	0.169033	3
20_3	0.2367	4
20_3	0.198633	5
22_4	0.1237	1
22_4	0.204667	2
22_4	0.266833	3
22_4	0.2847	4
22_4	0.21	5
22_5	0.117733	1
22_5	0.1429	2
22_5	0.249	3
22_5	0.287867	4
22_5	0.234667	5
22_6	0.0525333	1
22_6	0.0588	2
22_6	0.150667	3
22_6	0.276867	4
22_6	0.235667	5
24_1	0.115133	1
24_1	0.199533	2
24_1	0.290733	3
24_1	0.321467	4
24_1	0.260667	5

## Sheet: 10g
Hours	mean 20:0 10µM	SD	N	mean 22:0 10µM	SD	N	mean 20:3 10µM	SD	N	mean 22:4 10µM	SD	N	mean 22:5 10µM	SD	N	mean 22:6 10µM	SD	N	mean 24:1 10µM	SD	N	mean Medium + Bacteria	SD	N
0	0.000667	0.000897	3	0.002	0.001994	3	-0.00037	0.000695	3	0.001	0.000829	3	0.000833	0.00064	3	-0.00036669	0.001203	3	0.001678	0.001513	3	-0.01044	0.012064	3
0.5	0.006233	0.004341	3	0.0106	0.006553	3	0.0035	0.001795	3	0.008122	0.002061	3	0.007644	0.003519	3	-0.00474443	0.004981	3	0.0108	0.00437	3	-0.01709	0.00524	3
1	0.015989	0.00742	3	0.018078	0.004316	3	0.013367	0.006179	3	0.015056	0.006219	3	0.016856	0.004872	3	-0.00651112	0.00598	3	0.010511	0.014865	3	-0.01874	0.004103	3
1.5	0.027856	0.013338	3	0.027678	0.004853	3	0.016056	0.003555	3	0.026	0.008103	3	0.026667	0.004069	3	-0.00539998	0.008903	3	0.023067	0.016743	3	-0.01633	0.005064	3
2	0.038844	0.017238	3	0.039967	0.006313	3	0.022856	0.004452	3	0.039478	0.011312	3	0.039633	0.005568	3	0.00303332	0.008764	3	0.038522	0.019703	3	-0.01359	0.005966	3
2.5	0.050956	0.023362	3	0.053711	0.009419	3	0.029567	0.006012	3	0.050411	0.014207	3	0.053856	0.006703	3	0.00969999	0.009571	3	0.054267	0.024065	3	-0.00942	0.005767	3
3	0.060267	0.026151	3	0.0655	0.012528	3	0.036633	0.007604	3	0.062222	0.015028	3	0.061378	0.006892	3	0.0181333	0.012259	3	0.062056	0.02481	3	-0.00603	0.005216	3
3.5	0.0679	0.027411	3	0.070989	0.011845	3	0.044433	0.01169	3	0.071111	0.015907	3	0.067311	0.008779	3	0.0271333	0.013996	3	0.068756	0.023809	3	0.003389	0.013125	3
4	0.075956	0.029757	3	0.078244	0.009389	3	0.050878	0.015129	3	0.080467	0.015708	3	0.075322	0.015009	3	0.0345778	0.014994	3	0.079544	0.025828	3	0.008156	0.013763	3
4.5	0.085144	0.031955	3	0.085711	0.009659	3	0.057089	0.018046	3	0.092056	0.019305	3	0.086656	0.018279	3	0.0448222	0.017347	3	0.086111	0.029028	3	0.013733	0.015397	3
5	0.095322	0.034391	3	0.095111	0.010778	3	0.064056	0.018936	3	0.102867	0.020265	3	0.096733	0.020874	3	0.0547556	0.018943	3	0.096633	0.030847	3	0.019567	0.016519	3
5.5	0.101611	0.034962	3	0.1015	0.010749	3	0.071467	0.01892	3	0.113344	0.022984	3	0.097989	0.018233	3	0.0727	0.031569	3	0.113289	0.034739	3	0.025033	0.016776	3
6	0.109489	0.036557	3	0.106867	0.014239	3	0.0723	0.019494	3	0.122056	0.02219	3	0.111511	0.026905	3	0.082	0.033984	3	0.124644	0.03719	3	0.032167	0.018273	3
6.5	0.117922	0.03943	3	0.114911	0.015139	3	0.079556	0.021491	3	0.132133	0.022599	3	0.1283	0.034594	3	0.0946555	0.039747	3	0.143433	0.03653	3	0.040167	0.019508	3
7	0.127222	0.039977	3	0.120644	0.015741	3	0.099878	0.026997	3	0.140533	0.022827	3	0.142978	0.041719	3	0.111	0.045375	3	0.1573	0.035853	3	0.048222	0.020729	3
7.5	0.136267	0.041657	3	0.127989	0.015387	3	0.110478	0.028183	3	0.1463	0.027715	3	0.156922	0.048148	3	0.125911	0.0533	3	0.166267	0.038837	3	0.059367	0.019397	3
8	0.144367	0.043857	3	0.1347	0.015693	3	0.130344	0.039547	3	0.151233	0.032914	3	0.170767	0.055987	3	0.142345	0.057511	3	0.179644	0.039191	3	0.063578	0.02276	3
8.5	0.152733	0.043809	3	0.145967	0.01077	3	0.139389	0.039329	3	0.165211	0.030611	3	0.186378	0.063229	3	0.151967	0.056527	3	0.192844	0.037631	3	0.071978	0.027027	3
9	0.161122	0.04339	3	0.154378	0.012415	3	0.142944	0.038726	3	0.174044	0.030106	3	0.203156	0.066895	3	0.157633	0.060592	3	0.207722	0.033089	3	0.079367	0.029001	3
9.5	0.168844	0.042686	3	0.162322	0.01835	3	0.154511	0.047712	3	0.186867	0.02641	3	0.211156	0.066463	3	0.168489	0.065918	3	0.217789	0.031344	3	0.086956	0.032832	3
10	0.175844	0.040287	3	0.183311	0.020666	3	0.162244	0.052422	3	0.199222	0.02378	3	0.222589	0.063544	3	0.173533	0.06467	3	0.226356	0.029768	3	0.096378	0.036747	3
10.5	0.1824	0.038943	3	0.1984	0.026745	3	0.172778	0.062395	3	0.2132	0.01888	3	0.235822	0.066346	3	0.181111	0.069949	3	0.2337	0.028292	3	0.104289	0.040989	3
11	0.187922	0.03859	3	0.209889	0.030802	3	0.176078	0.058558	3	0.220856	0.017595	3	0.242389	0.061255	3	0.184511	0.070385	3	0.243789	0.026612	3	0.1156	0.046751	3
11.5	0.194222	0.038974	3	0.222133	0.038316	3	0.182922	0.066203	3	0.228511	0.016768	3	0.251878	0.057492	3	0.1892	0.076229	3	0.254278	0.026564	3	0.126089	0.044792	3
12	0.201678	0.037021	3	0.232833	0.042146	3	0.188589	0.075572	3	0.236867	0.017163	3	0.261256	0.057018	3	0.192	0.077463	3	0.259733	0.026277	3	0.1358	0.04142	3
12.5	0.206244	0.040047	3	0.240744	0.043193	3	0.190622	0.078347	3	0.245833	0.017743	3	0.271333	0.048744	3	0.193522	0.078599	3	0.267456	0.026336	3	0.1447	0.041616	3
13	0.2149	0.036838	3	0.248622	0.047756	3	0.191411	0.081931	3	0.254844	0.017301	3	0.278622	0.051084	3	0.194667	0.082869	3	0.275767	0.027701	3	0.147133	0.039138	3
13.5	0.224711	0.03233	3	0.255556	0.052771	3	0.196956	0.084498	3	0.262711	0.017334	3	0.282756	0.047126	3	0.194367	0.089233	3	0.280578	0.02862	3	0.1546	0.044701	3
14	0.229411	0.033218	3	0.263978	0.05295	3	0.202078	0.083467	3	0.270444	0.017251	3	0.288656	0.047783	3	0.197022	0.089649	3	0.287056	0.029316	3	0.160511	0.039196	3
14.5	0.237589	0.03039	3	0.268733	0.057721	3	0.2045	0.089949	3	0.277233	0.015859	3	0.293411	0.047649	3	0.198789	0.09068	3	0.292678	0.030345	3	0.164589	0.034121	3
15	0.245	0.026796	3	0.276389	0.061942	3	0.202633	0.088724	3	0.283189	0.015076	3	0.297689	0.0462	3	0.200067	0.09062	3	0.295467	0.029022	3	0.162978	0.033985	3
15.5	0.249022	0.027469	3	0.272667	0.06878	3	0.203233	0.089078	3	0.287311	0.014006	3	0.298156	0.048188	3	0.201078	0.08889	3	0.298689	0.028189	3	0.165956	0.028833	3
16	0.260622	0.026337	3	0.277544	0.067961	3	0.206533	0.086154	3	0.294178	0.015274	3	0.304244	0.045824	3	0.2014	0.087855	3	0.301933	0.027509	3	0.164456	0.026883	3
16.5	0.267389	0.025372	3	0.276356	0.068461	3	0.206911	0.084794	3	0.297533	0.013589	3	0.3071	0.042439	3	0.203878	0.085593	3	0.305822	0.027942	3	0.162278	0.023498	3
17	0.272956	0.024513	3	0.277922	0.070098	3	0.209722	0.080424	3	0.301556	0.012898	3	0.302444	0.047022	3	0.205089	0.084539	3	0.3079	0.027261	3	0.164533	0.019639	3
17.5	0.278211	0.02283	3	0.278311	0.067174	3	0.209567	0.07873	3	0.305367	0.012629	3	0.306578	0.040927	3	0.205867	0.082996	3	0.3107	0.026089	3	0.169756	0.011831	3
18	0.281567	0.022594	3	0.279678	0.065632	3	0.210256	0.078213	3	0.308722	0.010841	3	0.3027	0.046271	3	0.205667	0.08343	3	0.313544	0.023481	3	0.165311	0.014168	3
18.5	0.286156	0.021759	3	0.281856	0.062089	3	0.210122	0.078167	3	0.311311	0.009746	3	0.305044	0.041449	3	0.207233	0.080807	3	0.314678	0.022491	3	0.166789	0.020278	3
19	0.291167	0.020204	3	0.285	0.059956	3	0.212378	0.076621	3	0.313267	0.008916	3	0.307822	0.038964	3	0.210333	0.079175	3	0.317244	0.020325	3	0.176556	0.016274	3
19.5	0.294422	0.019808	3	0.287222	0.056001	3	0.213944	0.074229	3	0.317767	0.00564	3	0.3085	0.034689	3	0.212467	0.076277	3	0.317767	0.019917	3	0.176733	0.019953	3
20	0.2948	0.02237	3	0.289422	0.054619	3	0.215756	0.071659	3	0.317622	0.007172	3	0.306244	0.036324	3	0.212122	0.076266	3	0.318689	0.018557	3	0.177244	0.019554	3
20.5	0.298322	0.021223	3	0.288511	0.055609	3	0.218189	0.069787	3	0.317956	0.007575	3	0.305589	0.034922	3	0.2146	0.07447	3	0.318567	0.018317	3	0.183256	0.018919	3
21	0.302222	0.021669	3	0.290522	0.053179	3	0.221356	0.067337	3	0.320222	0.006831	3	0.306178	0.034112	3	0.215922	0.072144	3	0.319211	0.01751	3	0.1866	0.018597	3
21.5	0.304956	0.021311	3	0.291567	0.053084	3	0.220867	0.066809	3	0.321367	0.006765	3	0.307167	0.033482	3	0.216689	0.071325	3	0.320522	0.016235	3	0.187156	0.019621	3
22	0.308822	0.021767	3	0.292144	0.050092	3	0.2222	0.066603	3	0.322478	0.005817	3	0.307333	0.032105	3	0.2191	0.06895	3	0.321344	0.01508	3	0.193767	0.022155	3
22.5	0.311133	0.020954	3	0.293111	0.048797	3	0.224822	0.063342	3	0.323567	0.005076	3	0.308433	0.032319	3	0.219922	0.068063	3	0.321344	0.014717	3	0.196267	0.021819	3
23	0.314278	0.021195	3	0.294289	0.047766	3	0.226678	0.061632	3	0.324633	0.004976	3	0.3093	0.031528	3	0.221233	0.065852	3	0.321778	0.014156	3	0.197356	0.02237	3
23.5	0.316967	0.020522	3	0.294589	0.047544	3	0.227333	0.060566	3	0.325656	0.004722	3	0.309867	0.030197	3	0.222022	0.065911	3	0.322	0.01371	3	0.198656	0.022796	3
24	0.320389	0.020266	3	0.296989	0.045133	3	0.227511	0.059609	3	0.326611	0.003869	3	0.309633	0.028994	3	0.222333	0.064889	3	0.322122	0.013332	3	0.199933	0.021632	3

## Sheet: 10h
DMF	20:0	22:0	EtOH	20:3	22:4	22:5	22:6	24:1
7.80952	20.7619	30.2857	20.1905	38.4762	48.9524	22.8571	46.6667	21.3333
0	26.2667	53.1238	39.981	33.6952	63.219	59.7905	36.9333	38.4571
27.1907	52.1228	68.0447	24.1051	89.7677	58.6643	76.4377	77.1782	45.5812
19.5877	55.8749	67.8472	34.3988	73.1545	57.4795	72.1671	73.8951	41.3107

## Sheet: 10i heatmap
genus	fc.atf6.msi		genus	ATF6	MSI	ATF6.MSI
Campylobacter	0.531292		Campylobacter	2.33285e-05	0.000696561	0.00122796
Faecalibacterium	0.538882		Faecalibacterium	0.00143156	0.502185	0.00122796
Pseudoflavonifractor	0.627268		Pseudoflavonifractor	0.00143156	0.879492	0.00160335
Prevotella	0.482137		Prevotella	0.000440269	0.234718	0.00182533
Anaerotruncus	0.666411		Anaerotruncus	0.00220214	0.805699	0.00182533
Porphyromonas	0.492064		Porphyromonas	0.00264831	0.940366	0.00286536
Hungatella	0.459514		Hungatella	0.000150354	0.0025233	0.00286536
Peptostreptococcus	0.519651		Peptostreptococcus	0.000946456	0.343652	0.00286536
Desulfovibrio	0.621417		Desulfovibrio	0.00342588	0.81918	0.00506746
Fusobacterium	0.418811		Fusobacterium	0.000484361	0.0128766	0.00506746
Selenomonas	0.586324		Selenomonas	0.00013845	7.353e-07	0.00506746
Oscillibacter	0.406698		Oscillibacter	0.00466694	0.847368	0.00506746
Solobacterium	0.535106		Solobacterium	0.000164558	0.000519329	0.00506746
Fusicatenibacter	0.408438		Fusicatenibacter	0.00526949	0.92637	0.00506746
Bilophila	0.412269		Bilophila	0.0021101	0.271075	0.00519713
Intestinimonas	0.405871		Intestinimonas	0.00526949	0.749403	0.00754589
Coprobacter	0.467404		Coprobacter	0.0167026	0.823998	0.00953484
Tyzzerella	0.410836		Tyzzerella	0.00466694	0.434018	0.00974758

## Sheet: 10i boxplot
genus	Sample_ID	rel.ab	presence	MSI_pred	ATF6	MSI_status
Campylobacter	TCGA-CA-6719-01A	0	FALSE	0	0.4212	MSS
Campylobacter	TCGA-AA-A03J-01A	0	FALSE	0	-2.84937	MSS
Campylobacter	TCGA-A6-6781-01A	0.000115401	TRUE	0	1.26615	MSS
Campylobacter	TCGA-A6-6781-01A	0.000115401	TRUE	0	1.26615	MSS
Campylobacter	TCGA-D5-6539-01A	0	FALSE	0	0.843682	MSS
Campylobacter	TCGA-AZ-4681-01A	0	FALSE	0	-2.05265	MSS
Campylobacter	TCGA-A6-2679-11A	0	FALSE	0	0.0355701	MSS
Campylobacter	TCGA-AA-A00Z-01A	0	FALSE	0	-1.40382	MSS
Campylobacter	TCGA-CM-6678-01A	0	FALSE	0	1.39065	MSS
Campylobacter	TCGA-AA-3660-11A	0	FALSE	0	-2.62849	MSS
Campylobacter	TCGA-AA-3852-01A	0	FALSE	0	-0.387478	MSS
Campylobacter	TCGA-CM-5349-01A	0	FALSE	0	-2.52348	MSS
Campylobacter	TCGA-A6-3807-01A	0	FALSE	0	-1.69619	MSS
Campylobacter	TCGA-AA-3667-01A	0.0402414	TRUE	0	-1.31461	MSS
Campylobacter	TCGA-AA-3869-01A	0.00574291	TRUE	0	1.40049	MSS
Campylobacter	TCGA-AA-A01X-01A	0	FALSE	0	-2.26939	MSS
Campylobacter	TCGA-AZ-6608-01A	0	FALSE	0	1.4497	MSS
Campylobacter	TCGA-NH-A50U-01A	0	FALSE	0	-2.78791	MSS
Campylobacter	TCGA-A6-6654-01A	0.00577201	TRUE	0	-0.1831	MSS
Campylobacter	TCGA-AA-3530-01A	0	FALSE	0	-1.58935	MSS
Campylobacter	TCGA-QG-A5Z1-01A	0	FALSE	0	-1.61666	MSS
Campylobacter	TCGA-AA-3846-01A	0	FALSE	0	-0.68292	MSS
Campylobacter	TCGA-AA-A024-01A	0	FALSE	0	-0.281674	MSS
Campylobacter	TCGA-AA-3527-01A	0	FALSE	0	-0.573027	MSS
Campylobacter	TCGA-AA-3521-01A	0	FALSE	0	-0.31871	MSS
Campylobacter	TCGA-AA-3842-01A	0	FALSE	0	0.258298	MSS
Campylobacter	TCGA-AA-3966-01A	0.000717214	TRUE	1	0.774788	MSI
Campylobacter	TCGA-AA-3966-01A	0.000717214	TRUE	1	0.774788	MSI
Campylobacter	TCGA-AA-3662-11A	0	FALSE	0	-2.28901	MSS
Campylobacter	TCGA-AZ-4616-01A	0	FALSE	0	0.268414	MSS
Campylobacter	TCGA-AA-3534-01A	0	FALSE	0	-0.667004	MSS
Campylobacter	TCGA-AA-A03F-01A	0	FALSE	0	-1.33456	MSS
Campylobacter	TCGA-AA-3488-01A	0	FALSE	0	-0.493698	MSS
Campylobacter	TCGA-4T-AA8H-01A	0	FALSE	0	-1.3307	MSS
Campylobacter	TCGA-A6-5656-01A	0	FALSE	0	-0.612934	MSS
Campylobacter	TCGA-A6-5656-01A	0	FALSE	0	-0.612934	MSS
Campylobacter	TCGA-G4-6295-01A	0.032	TRUE	0	1.76992	MSS
Campylobacter	TCGA-AA-3877-01A	0.000299505	TRUE	1	0.0141029	MSI
Campylobacter	TCGA-F4-6855-01A	0.0625	TRUE	0	0.127041	MSS
Campylobacter	TCGA-AZ-4315-01A	0	FALSE	0	-0.0768639	MSS
Campylobacter	TCGA-AA-3812-01A	0	FALSE	0	-0.760971	MSS
Campylobacter	TCGA-AA-3511-11A	0	FALSE	0	-0.63132	MSS
Campylobacter	TCGA-CM-4748-01A	0.000321398	TRUE	0	-1.7901	MSS
Campylobacter	TCGA-CM-6676-01A	0	FALSE	0	-0.899146	MSS
Campylobacter	TCGA-G4-6627-01A	0	FALSE	0	0.1179	MSS
Campylobacter	TCGA-A6-6780-01A	0.00155099	TRUE	1	2.19005	MSI
Campylobacter	TCGA-A6-6780-01A	0.00155099	TRUE	1	2.19005	MSI
Campylobacter	TCGA-AA-A01V-01A	0	FALSE	0	-0.937749	MSS
Campylobacter	TCGA-AA-3866-01A	0	FALSE	0	-0.189978	MSS
Campylobacter	TCGA-AA-3511-01A	0	FALSE	0	-0.920128	MSS
Campylobacter	TCGA-CK-4952-01A	0	FALSE	1	2.62065	MSI
Campylobacter	TCGA-A6-2677-01A	0.000789058	TRUE	0	-1.14129	MSS
Campylobacter	TCGA-AA-3492-01A	0.00640682	TRUE	1	-1.19947	MSI
Campylobacter	TCGA-AA-3672-01A	0.00410779	TRUE	1	0.189679	MSI
Campylobacter	TCGA-AZ-4308-01A	0.0212373	TRUE	0	-1.95711	MSS
Campylobacter	TCGA-AY-A8YK-01A	0	FALSE	0	-0.315154	MSS
Campylobacter	TCGA-AA-3663-01A	0.00985268	TRUE	1	1.97942	MSI
Campylobacter	TCGA-AA-3538-01A	0	FALSE	0	-1.71643	MSS
Campylobacter	TCGA-CA-6717-01A	0	FALSE	0	1.93511	MSS
Campylobacter	TCGA-4N-A93T-01A	0	FALSE	0	-0.404316	MSS
Campylobacter	TCGA-A6-2682-11A	0.000750792	TRUE	0	0.358434	MSS
Campylobacter	TCGA-QG-A5Z2-01A	0	FALSE	1	0.127918	MSI
Campylobacter	TCGA-AZ-6600-01A	0	FALSE	0	1.87068	MSS
Campylobacter	TCGA-AA-3552-01A	0	FALSE	0	-0.997216	MSS
Campylobacter	TCGA-AA-3496-01A	0.0828612	TRUE	0	0.492964	MSS
Campylobacter	TCGA-5M-AAT4-01A	0.00674785	TRUE	0	-0.678248	MSS
Campylobacter	TCGA-G4-6625-01A	0	FALSE	0	0.497065	MSS
Campylobacter	TCGA-AA-3679-01A	0	FALSE	0	-0.309548	MSS
Campylobacter	TCGA-QG-A5YW-01A	0	FALSE	0	1.10861	MSS
Campylobacter	TCGA-A6-2683-01A	0	FALSE	0	-1.0814	MSS
Campylobacter	TCGA-G4-6293-01A	0.0103619	TRUE	0	0.59234	MSS
Campylobacter	TCGA-A6-2671-01A	0	FALSE	0	-2.79295	MSS
Campylobacter	TCGA-AA-3947-01A	0.00155184	TRUE	1	1.15937	MSI
Campylobacter	TCGA-AA-3520-11A	0	FALSE	0	-0.121673	MSS
Campylobacter	TCGA-F4-6459-01A	0	FALSE	0	-0.634003	MSS
Campylobacter	TCGA-AA-3811-01A	0.000983521	TRUE	1	-1.71164	MSI
Campylobacter	TCGA-AA-3811-01A	0.000983521	TRUE	1	-1.71164	MSI
Campylobacter	TCGA-AA-3655-11A	0	FALSE	0	-2.89399	MSS
Campylobacter	TCGA-CM-6168-01A	0.00279825	TRUE	0	0.803809	MSS
Campylobacter	TCGA-A6-6138-01A	0.00093726	TRUE	0	2.60242	MSS
Campylobacter	TCGA-AA-A02F-01A	0.030303	TRUE	0	-0.319307	MSS
Campylobacter	TCGA-A6-5657-01A	0	FALSE	0	-1.28022	MSS
Campylobacter	TCGA-CM-6674-01A	0	FALSE	1	1.35639	MSI
Campylobacter	TCGA-DM-A0X9-01A	0	FALSE	0	0.656923	MSS
Campylobacter	TCGA-AA-3548-01A	0	FALSE	0	-3.73059	MSS
Campylobacter	TCGA-AA-3968-01A	0	FALSE	0	-1.92336	MSS
Campylobacter	TCGA-AA-3949-01A	0	FALSE	1	0.828521	MSI
Campylobacter	TCGA-DM-A28G-01A	0.0320856	TRUE	0	-0.218576	MSS
Campylobacter	TCGA-AU-3779-01A	0	FALSE	0	-2.033	MSS
Campylobacter	TCGA-AA-3549-01A	0.00445804	TRUE	0	-0.718768	MSS
Campylobacter	TCGA-AA-3502-01A	0.000808824	TRUE	0	-1.18533	MSS
Campylobacter	TCGA-DM-A28E-01A	0	FALSE	0	1.41456	MSS
Campylobacter	TCGA-DM-A1DB-01A	0	FALSE	0	-0.815818	MSS
Campylobacter	TCGA-AA-A010-01A	0.0221451	TRUE	0	2.76908	MSS
Campylobacter	TCGA-AA-A010-01A	0.0221451	TRUE	0	2.76908	MSS
Campylobacter	TCGA-AA-A02O-01A	0	FALSE	0	-0.511186	MSS
Campylobacter	TCGA-G4-6586-01A	0.0387899	TRUE	1	-0.539484	MSI
Campylobacter	TCGA-AA-3520-01A	0	FALSE	0	-0.201248	MSS
Campylobacter	TCGA-G4-6626-01A	0.00601548	TRUE	0	-0.504162	MSS
Campylobacter	TCGA-CK-6748-01A	0.000711035	TRUE	0	-0.145523	MSS
Campylobacter	TCGA-D5-5537-01A	0	FALSE	0	-1.12054	MSS
Campylobacter	TCGA-3L-AA1B-01A	0	FALSE	0	-1.34131	MSS
Campylobacter	TCGA-A6-5660-01A	0.0155273	TRUE	0	0.75429	MSS
Campylobacter	TCGA-F4-6856-01A	0.000572141	TRUE	0	3.49004	MSS
Campylobacter	TCGA-DM-A0XF-01A	0.00719876	TRUE	0	0.628454	MSS
Campylobacter	TCGA-AD-6888-01A	0	FALSE	0	1.14896	MSS
Campylobacter	TCGA-AA-3979-01A	0.0705176	TRUE	0	-0.905762	MSS
Campylobacter	TCGA-A6-5665-01A	0.00475796	TRUE	1	1.22345	MSI
Campylobacter	TCGA-AA-3675-01A	0.00652593	TRUE	0	-0.281623	MSS
Campylobacter	TCGA-DM-A28M-01A	0	FALSE	0	0.661732	MSS
Campylobacter	TCGA-D5-6922-01A	0	FALSE	0	-0.623426	MSS
Campylobacter	TCGA-AA-A01Z-01A	0	FALSE	0	-0.995076	MSS
Campylobacter	TCGA-AA-3930-01A	0.00154203	TRUE	0	-0.564837	MSS
Campylobacter	TCGA-AA-A01P-01A	0	FALSE	1	2.33164	MSI
Campylobacter	TCGA-AA-A01P-01A	0	FALSE	1	2.33164	MSI
Campylobacter	TCGA-G4-6294-01A	0.34224	TRUE	0	2.40676	MSS
Campylobacter	TCGA-CM-5862-01A	0	FALSE	0	0.253282	MSS
Campylobacter	TCGA-DM-A1D4-01A	0	FALSE	0	1.66675	MSS
Campylobacter	TCGA-RU-A8FL-01A	0	FALSE	0	0.493403	MSS
Campylobacter	TCGA-AY-5543-01A	0.00102142	TRUE	0	2.14221	MSS
Campylobacter	TCGA-NH-A6GA-01A	0	FALSE	0	0.077832	MSS
Campylobacter	TCGA-AA-3712-11A	0	FALSE	0	-1.14012	MSS
Campylobacter	TCGA-NH-A6GB-01A	0	FALSE	0	2.00533	MSS
Campylobacter	TCGA-D5-6535-01A	0	FALSE	0	2.39496	MSS
Campylobacter	TCGA-DM-A282-01A	1	TRUE	0	0.103408	MSS
Campylobacter	TCGA-G4-6320-01A	0	FALSE	0	0.150704	MSS
Campylobacter	TCGA-AZ-6603-11A	0	FALSE	0	0.914475	MSS
Campylobacter	TCGA-AA-A02Y-01A	0	FALSE	0	2.47029	MSS
Campylobacter	TCGA-AA-3950-01A	0.0674704	TRUE	1	2.97159	MSI
Campylobacter	TCGA-D5-6531-01A	0.0248964	TRUE	0	0.954442	MSS
Campylobacter	TCGA-DM-A1D8-01A	0	FALSE	0	-1.9064	MSS
Campylobacter	TCGA-D5-6929-01A	0	FALSE	0	1.09629	MSS
Campylobacter	TCGA-AA-3994-01A	0	FALSE	1	0.252568	MSI
Campylobacter	TCGA-A6-2675-01A	0	FALSE	0	0.0740901	MSS
Campylobacter	TCGA-AA-3663-11A	0.00167666	TRUE	0	-0.186427	MSS
Campylobacter	TCGA-NH-A5IV-01A	0	FALSE	1	1.16856	MSI
Campylobacter	TCGA-A6-6650-01A	0	FALSE	0	2.24514	MSS
Campylobacter	TCGA-A6-6650-01A	0	FALSE	0	2.24514	MSS
Campylobacter	TCGA-AA-3854-01A	0.0072658	TRUE	0	-0.862761	MSS
Campylobacter	TCGA-CK-5914-01A	0.00593548	TRUE	0	0.616603	MSS
Campylobacter	TCGA-G4-6317-01A	0.00316955	TRUE	0	0.760698	MSS
Campylobacter	TCGA-AA-3976-01A	0	FALSE	0	-0.603839	MSS
Campylobacter	TCGA-CM-6675-01A	0	FALSE	0	0.0444051	MSS
Campylobacter	TCGA-AA-3696-01A	0	FALSE	0	-1.38527	MSS
Campylobacter	TCGA-AZ-5407-01A	0	FALSE	0	-1.40021	MSS
Campylobacter	TCGA-AA-3841-01A	0	FALSE	0	-1.27871	MSS
Campylobacter	TCGA-D5-6928-01A	0.000389906	TRUE	0	0.720851	MSS
Campylobacter	TCGA-AA-A00U-01A	0.00384246	TRUE	0	1.59298	MSS
Campylobacter	TCGA-NH-A8F8-01A	0	FALSE	0	0.322489	MSS
Campylobacter	TCGA-AA-3688-01A	0	FALSE	0	-1.0794	MSS
Campylobacter	TCGA-AZ-6607-01A	0	FALSE	0	0.965604	MSS
Campylobacter	TCGA-AA-3848-01A	0	FALSE	0	-1.40961	MSS
Campylobacter	TCGA-G4-6303-01A	0	FALSE	0	0.411015	MSS
Campylobacter	TCGA-A6-2685-01A	0.000144006	TRUE	0	-2.76327	MSS
Campylobacter	TCGA-A6-6649-01A	0	FALSE	0	0.0806318	MSS
Campylobacter	TCGA-CM-5864-01A	0.00100117	TRUE	0	-1.23801	MSS
Campylobacter	TCGA-A6-4107-01A	0	FALSE	0	-2.04497	MSS
Campylobacter	TCGA-CM-6162-01A	0	FALSE	0	2.29553	MSS
Campylobacter	TCGA-AA-3982-01A	0	FALSE	0	-0.41703	MSS
Campylobacter	TCGA-D5-6538-01A	0	FALSE	0	1.76569	MSS
Campylobacter	TCGA-D5-5539-01A	0	FALSE	0	-0.206599	MSS
Campylobacter	TCGA-AA-A01R-01A	0.000298858	TRUE	0	-0.877064	MSS
Campylobacter	TCGA-AA-A01R-01A	0.000298858	TRUE	0	-0.877064	MSS
Campylobacter	TCGA-G4-6321-01A	0.0052968	TRUE	0	2.17132	MSS
Campylobacter	TCGA-F4-6807-01A	0	FALSE	0	0.481988	MSS
Campylobacter	TCGA-AA-3875-01A	0	FALSE	0	-4.30025	MSS
Campylobacter	TCGA-G4-6306-01A	0.000479551	TRUE	0	0.871874	MSS
Campylobacter	TCGA-AA-3872-01A	0	FALSE	0	-2.18005	MSS
Campylobacter	TCGA-AZ-4615-01A	0	FALSE	1	1.57678	MSI
Campylobacter	TCGA-D5-6541-01A	0	FALSE	0	1.46574	MSS
Campylobacter	TCGA-A6-6142-01A	0.267871	TRUE	0	2.83304	MSS
Campylobacter	TCGA-AA-3544-01A	0.00122181	TRUE	0	-1.66228	MSS
Campylobacter	TCGA-AA-3524-01A	0.00793754	TRUE	0	-0.174478	MSS
Campylobacter	TCGA-5M-AAT6-01A	0	FALSE	1	1.1254	MSI
Campylobacter	TCGA-CM-6161-01A	0	FALSE	0	-1.51406	MSS
Campylobacter	TCGA-AZ-6598-11A	0	FALSE	0	-2.79509	MSS
Campylobacter	TCGA-AD-A5EK-01A	0.00121935	TRUE	0	-2.66042	MSS
Campylobacter	TCGA-F4-6805-01A	0	FALSE	0	0.849316	MSS
Campylobacter	TCGA-AA-3496-11A	0	FALSE	0	-0.520292	MSS
Campylobacter	TCGA-F4-6460-01A	0	FALSE	0	-2.4237	MSS
Campylobacter	TCGA-A6-A566-01A	0.00667583	TRUE	0	0.78747	MSS
Campylobacter	TCGA-AA-3956-01A	0	FALSE	0	-0.0650638	MSS
Campylobacter	TCGA-A6-3809-01A	0.00624374	TRUE	1	1.27152	MSI
Campylobacter	TCGA-A6-6653-01A	0	FALSE	1	6.18055	MSI
Campylobacter	TCGA-F4-6704-01A	0	FALSE	0	1.39385	MSS
Campylobacter	TCGA-CA-6716-01A	0	FALSE	0	-1.06538	MSS
Campylobacter	TCGA-G4-6311-01A	0.0149796	TRUE	0	0.112926	MSS
Campylobacter	TCGA-A6-2686-11A	0	FALSE	0	-0.544698	MSS
Campylobacter	TCGA-G4-6297-01A	0.0001351	TRUE	0	3.16461	MSS
Campylobacter	TCGA-CK-6751-01A	0.000127265	TRUE	0	1.74415	MSS
Campylobacter	TCGA-AA-3534-11A	0.00253566	TRUE	0	-1.27232	MSS
Campylobacter	TCGA-AD-6901-01A	0.0185128	TRUE	0	-1.94227	MSS
Campylobacter	TCGA-CM-6679-01A	0	FALSE	0	-0.736264	MSS
Campylobacter	TCGA-DM-A280-01A	0	FALSE	0	2.1974	MSS
Campylobacter	TCGA-D5-6529-01A	0.000400387	TRUE	0	0.380438	MSS
Campylobacter	TCGA-DM-A1D7-01A	0.0159529	TRUE	0	0.860551	MSS
Campylobacter	TCGA-AA-3977-01A	0.000402739	TRUE	0	0.337373	MSS
Campylobacter	TCGA-AA-3977-01A	0.000402739	TRUE	0	0.337373	MSS
Campylobacter	TCGA-NH-A50T-01A	0	FALSE	0	-0.0740467	MSS
Campylobacter	TCGA-AZ-4614-01A	0	FALSE	0	-1.68017	MSS
Campylobacter	TCGA-A6-3808-01A	0	FALSE	0	-0.22826	MSS
Campylobacter	TCGA-AA-3818-01A	0	FALSE	0	0.732014	MSS
Campylobacter	TCGA-AA-3851-01A	0	FALSE	0	-0.457015	MSS
Campylobacter	TCGA-AA-3972-01A	0	FALSE	0	-2.1432	MSS
Campylobacter	TCGA-G4-6315-01A	0.00152018	TRUE	0	0.906125	MSS
Campylobacter	TCGA-CM-5860-01A	0.00559764	TRUE	0	0.1467	MSS
Campylobacter	TCGA-G4-6299-01A	0.120259	TRUE	0	-0.56233	MSS
Campylobacter	TCGA-AA-3712-01A	0	FALSE	0	-0.47693	MSS
Campylobacter	TCGA-AA-3655-01A	0	FALSE	0	0.153885	MSS
Campylobacter	TCGA-AA-3845-01A	0.00028032	TRUE	1	-1.01391	MSI
Campylobacter	TCGA-AA-3845-01A	0.00028032	TRUE	1	-1.01391	MSI
Campylobacter	TCGA-CM-4747-01A	0.00587965	TRUE	0	-0.714665	MSS
Campylobacter	TCGA-AA-A022-01A	0	FALSE	1	0.133636	MSI
Campylobacter	TCGA-AA-A022-01A	0	FALSE	1	0.133636	MSI
Campylobacter	TCGA-AA-A00N-01A	0.00105742	TRUE	0	-0.941074	MSS
Campylobacter	TCGA-AA-A00N-01A	0.00105742	TRUE	0	-0.941074	MSS
Campylobacter	TCGA-CM-5344-01A	0	FALSE	0	0.877518	MSS
Campylobacter	TCGA-AA-3681-01A	0	FALSE	0	1.09522	MSS
Campylobacter	TCGA-AA-3986-01A	0	FALSE	0	-1.95898	MSS
Campylobacter	TCGA-AA-3713-01A	0.00117215	TRUE	1	2.07851	MSI
Campylobacter	TCGA-AA-3531-01A	0	FALSE	0	-1.43739	MSS
Campylobacter	TCGA-DM-A28K-01A	0.000844502	TRUE	0	0.749985	MSS
Campylobacter	TCGA-AA-3692-01A	0	FALSE	0	-2.07582	MSS
Campylobacter	TCGA-A6-2684-01A	0	FALSE	0	-1.92399	MSS
Campylobacter	TCGA-AA-A017-01A	0	FALSE	0	-3.37229	MSS
Campylobacter	TCGA-AA-3833-01A	0.00525394	TRUE	1	1.48952	MSI
Campylobacter	TCGA-AA-3833-01A	0.00525394	TRUE	1	1.48952	MSI
Campylobacter	TCGA-A6-4105-01A	0.0275733	TRUE	0	1.61628	MSS
Campylobacter	TCGA-AZ-4313-01A	0.0219966	TRUE	1	1.06815	MSI
Campylobacter	TCGA-G4-6307-01A	0	FALSE	0	0.238506	MSS
Campylobacter	TCGA-AA-3861-01A	0	FALSE	0	-0.738859	MSS
Campylobacter	TCGA-CM-6166-01A	0	FALSE	0	1.86469	MSS
Campylobacter	TCGA-CA-5254-01A	0	FALSE	0	4.43135	MSS
Campylobacter	TCGA-D5-5538-01A	0.00332004	TRUE	0	3.81646	MSS
Campylobacter	TCGA-AY-4070-01A	0.00100062	TRUE	0	-0.0663179	MSS
Campylobacter	TCGA-A6-6652-01A	0	FALSE	0	-2.25711	MSS
Campylobacter	TCGA-DM-A1HB-01A	0.0255941	TRUE	1	4.32689	MSI
Campylobacter	TCGA-A6-2681-01A	0.000736622	TRUE	0	-1.92693	MSS
Campylobacter	TCGA-AY-A54L-01A	0	FALSE	0	1.05494	MSS
Campylobacter	TCGA-AA-A02J-01A	0	FALSE	0	0.470952	MSS
Campylobacter	TCGA-AA-A02E-01A	0	FALSE	0	-0.444401	MSS
Campylobacter	TCGA-AA-3870-01A	0	FALSE	0	0.527265	MSS
Campylobacter	TCGA-AA-3815-01A	0	FALSE	1	-1.89246	MSI
Campylobacter	TCGA-AA-3519-01A	0	FALSE	0	-1.08482	MSS
Campylobacter	TCGA-AZ-6603-01A	0	FALSE	0	-1.11655	MSS
Campylobacter	TCGA-AA-3517-11A	0	FALSE	0	-0.662399	MSS
Campylobacter	TCGA-AZ-6598-01A	0	FALSE	1	2.56421	MSI
Campylobacter	TCGA-A6-5667-01A	0	FALSE	0	1.53083	MSS
Campylobacter	TCGA-AA-3952-01A	0	FALSE	0	-1.94329	MSS
Campylobacter	TCGA-DM-A288-01A	0.00741565	TRUE	0	-0.993738	MSS
Campylobacter	TCGA-D5-6540-01A	0.00532114	TRUE	1	4.28964	MSI
Campylobacter	TCGA-A6-6137-01A	1.10621e-05	FALSE	0	0.417062	MSS
Campylobacter	TCGA-A6-2680-01A	0.00015296	TRUE	0	-0.756526	MSS
Campylobacter	TCGA-F4-6463-01A	0.0143862	TRUE	0	1.07457	MSS
Campylobacter	TCGA-F4-6569-01A	0.0138314	TRUE	0	0.429215	MSS
Campylobacter	TCGA-DM-A1D9-01A	0	FALSE	0	-0.895075	MSS
Campylobacter	TCGA-5M-AAT5-01A	0.026965	TRUE	0	1.3182	MSS
Campylobacter	TCGA-CM-4746-01A	0.000665823	TRUE	0	-1.2271	MSS
Campylobacter	TCGA-AA-3495-01A	0.000305461	TRUE	0	-0.0133347	MSS
Campylobacter	TCGA-AZ-4684-01A	0	FALSE	0	-0.508879	MSS
Campylobacter	TCGA-AA-3514-01A	0	FALSE	0	-1.18793	MSS
Campylobacter	TCGA-AA-3678-01A	0	FALSE	0	-0.620485	MSS
Campylobacter	TCGA-CM-6677-01A	0.00195352	TRUE	0	-0.3717	MSS
Campylobacter	TCGA-AZ-6601-01A	0	FALSE	0	-0.154062	MSS
Campylobacter	TCGA-F4-6806-01A	0	FALSE	0	-0.89461	MSS
Campylobacter	TCGA-D5-6533-01A	0.00487203	TRUE	0	0.85263	MSS
Campylobacter	TCGA-D5-6530-01A	0	FALSE	1	2.94196	MSI
Campylobacter	TCGA-CM-5868-01A	0.00288419	TRUE	0	0.162777	MSS
Campylobacter	TCGA-AA-3713-11A	0	FALSE	0	-0.248462	MSS
Campylobacter	TCGA-D5-7000-01A	0.0026798	TRUE	0	2.79369	MSS
Campylobacter	TCGA-AA-3526-01A	0	FALSE	0	-1.65718	MSS
Campylobacter	TCGA-AA-3975-01A	0	FALSE	0	-2.9055	MSS
Campylobacter	TCGA-AA-3685-01A	0	FALSE	0	-1.29765	MSS
Campylobacter	TCGA-CK-5913-01A	0.000311818	TRUE	1	2.8954	MSI
Campylobacter	TCGA-A6-2680-11A	4.994e-05	FALSE	0	-1.59902	MSS
Campylobacter	TCGA-D5-6532-01A	0	FALSE	0	1.73474	MSS
Campylobacter	TCGA-D5-5541-01A	0	FALSE	0	0.516221	MSS
Campylobacter	TCGA-F4-6570-01A	0	FALSE	1	1.82233	MSI
Campylobacter	TCGA-A6-5659-01A	0	FALSE	0	0.439372	MSS
Campylobacter	TCGA-A6-5659-01A	0	FALSE	0	0.439372	MSS
Campylobacter	TCGA-AA-3506-01A	0.00822064	TRUE	0	-0.392749	MSS
Campylobacter	TCGA-CK-6747-01A	0.00453946	TRUE	0	2.49365	MSS
Campylobacter	TCGA-AA-A02K-01A	0	FALSE	0	-1.93005	MSS
Campylobacter	TCGA-AA-A01G-01A	0	FALSE	0	1.4001	MSS
Campylobacter	TCGA-F4-6461-01A	0	FALSE	0	1.2704	MSS
Campylobacter	TCGA-CK-4947-01B	0	FALSE	0	1.48815	MSS
Campylobacter	TCGA-AA-3532-01A	0	FALSE	0	1.31191	MSS
Campylobacter	TCGA-A6-5666-01A	0.0432463	TRUE	0	1.03369	MSS
Campylobacter	TCGA-A6-6648-01A	0	FALSE	0	2.42198	MSS
Campylobacter	TCGA-D5-6926-01A	0	FALSE	0	1.49469	MSS
Campylobacter	TCGA-AA-3984-01A	0	FALSE	0	0.132605	MSS
Campylobacter	TCGA-AA-3984-01A	0	FALSE	0	0.132605	MSS
Campylobacter	TCGA-AD-6548-01A	0	FALSE	0	0.664242	MSS
Campylobacter	TCGA-AD-A5EJ-01A	0.0164384	TRUE	1	4.7522	MSI
Campylobacter	TCGA-AA-3867-01A	0	FALSE	0	0.0387499	MSS
Campylobacter	TCGA-AA-3862-01A	0	FALSE	0	-0.573074	MSS
Campylobacter	TCGA-CK-5916-01A	0	FALSE	1	1.84175	MSI
Campylobacter	TCGA-AA-3844-01A	0.00884302	TRUE	0	-1.26997	MSS
Campylobacter	TCGA-CA-5256-01A	0	FALSE	0	-1.88537	MSS
Campylobacter	TCGA-AD-6889-01A	0	FALSE	1	5.12825	MSI
Campylobacter	TCGA-AA-A00O-01A	0.00426772	TRUE	0	0.83563	MSS
Campylobacter	TCGA-G4-6628-01A	0	FALSE	1	1.49933	MSI
Campylobacter	TCGA-AA-3955-01A	0	FALSE	0	-0.261358	MSS
Campylobacter	TCGA-A6-A565-01A	0	FALSE	0	0.162365	MSS
Campylobacter	TCGA-CM-4752-01A	0	FALSE	0	-0.118531	MSS
Campylobacter	TCGA-AA-3556-01A	0.00233531	TRUE	0	1.43021	MSS
Campylobacter	TCGA-AA-3680-01A	0	FALSE	0	-1.88197	MSS
Campylobacter	TCGA-A6-2683-11A	0.000122549	TRUE	0	-0.0904602	MSS
Campylobacter	TCGA-DM-A1D6-01A	0	FALSE	0	-0.507869	MSS
Campylobacter	TCGA-CM-6164-01A	0.00500835	TRUE	0	-0.379229	MSS
Campylobacter	TCGA-G4-6302-01A	0.00915114	TRUE	0	1.32688	MSS
Campylobacter	TCGA-D5-6930-01A	0.000318169	TRUE	1	3.17535	MSI
Campylobacter	TCGA-G4-6322-01A	0.0136301	TRUE	0	3.36621	MSS
Campylobacter	TCGA-CM-6171-01A	0.000263258	TRUE	1	3.91283	MSI
Campylobacter	TCGA-A6-2682-01A	0.00706074	TRUE	0	0.325841	MSS
Campylobacter	TCGA-CK-6746-01A	0.00648088	TRUE	1	0.669586	MSI
Campylobacter	TCGA-AA-3510-01A	0.00419507	TRUE	0	0.560408	MSS
Campylobacter	TCGA-AA-3971-01A	0	FALSE	0	-3.36126	MSS
Campylobacter	TCGA-AA-A02R-01A	0	FALSE	1	-1.02669	MSI
Campylobacter	TCGA-F4-6704-11A	0	FALSE	0	1.16289	MSS
Campylobacter	TCGA-AA-3819-01A	0	FALSE	0	-2.94531	MSS
Campylobacter	TCGA-AA-A01D-01A	0	FALSE	0	-0.785867	MSS
Campylobacter	TCGA-CM-4750-01A	0	FALSE	0	-0.690434	MSS
Campylobacter	TCGA-A6-2679-01A	0	FALSE	0	-0.737397	MSS
Campylobacter	TCGA-DM-A28A-01A	0	FALSE	0	-0.0541874	MSS
Campylobacter	TCGA-A6-2674-01A	0.0312695	TRUE	0	2.16185	MSS
Campylobacter	TCGA-A6-2674-01A	0.0312695	TRUE	0	2.16185	MSS
Campylobacter	TCGA-AD-6895-01A	0.0581257	TRUE	1	2.23924	MSI
Campylobacter	TCGA-CM-4744-01A	0	FALSE	0	-0.161109	MSS
Campylobacter	TCGA-AD-6899-01A	0.0327132	TRUE	0	-0.432859	MSS
Campylobacter	TCGA-G4-6298-01A	0.00172365	TRUE	0	0.730663	MSS
Campylobacter	TCGA-CM-5348-01A	0	FALSE	0	-0.0957634	MSS
Campylobacter	TCGA-D5-6536-01A	0.0681372	TRUE	0	0.684714	MSS
Campylobacter	TCGA-AA-3522-01A	0	FALSE	0	-0.16336	MSS
Campylobacter	TCGA-A6-2678-11A	0	FALSE	0	-1.62937	MSS
Campylobacter	TCGA-AZ-6605-01A	0	FALSE	0	0.169952	MSS
Campylobacter	TCGA-A6-6140-01A	0.00043436	TRUE	0	-0.297956	MSS
Campylobacter	TCGA-A6-2678-01A	0	FALSE	0	0.494555	MSS
Campylobacter	TCGA-AA-A004-01A	0.00107924	TRUE	1	-1.42821	MSI
Campylobacter	TCGA-T9-A92H-01A	0.0172671	TRUE	0	0.312138	MSS
Campylobacter	TCGA-CM-6170-01A	0	FALSE	0	0.194379	MSS
Campylobacter	TCGA-CK-4951-01A	0.302181	TRUE	1	0.423485	MSI
Campylobacter	TCGA-AA-3527-11A	0	FALSE	0	1.24747	MSS
Campylobacter	TCGA-AD-6964-01A	0	FALSE	1	-0.0154739	MSI
Campylobacter	TCGA-AZ-5403-01A	0	FALSE	0	-0.282177	MSS
Campylobacter	TCGA-D5-6534-01A	5.83819e-05	FALSE	0	-0.0629372	MSS
Campylobacter	TCGA-DM-A28C-01A	0	FALSE	0	-1.49537	MSS
Campylobacter	TCGA-DM-A28F-01A	0	FALSE	0	1.94688	MSS
Campylobacter	TCGA-AA-3850-01A	0	FALSE	0	-1.34598	MSS
Campylobacter	TCGA-F4-6703-01A	0.00485706	TRUE	0	1.59012	MSS
Campylobacter	TCGA-AA-3856-01A	0	FALSE	0	-1.35871	MSS
Campylobacter	TCGA-AA-3561-01A	0	FALSE	0	1.30894	MSS
Campylobacter	TCGA-A6-5662-11A	8.63403e-05	FALSE	0	-1.0446	MSS
Campylobacter	TCGA-AD-6965-01A	0	FALSE	0	0.745475	MSS
Campylobacter	TCGA-AA-3664-01A	0	FALSE	1	-0.878032	MSI
Campylobacter	TCGA-AZ-6600-11A	0	FALSE	0	0.533297	MSS
Campylobacter	TCGA-AA-3531-11A	0	FALSE	0	0.186719	MSS
Campylobacter	TCGA-AD-6890-01A	0	FALSE	0	1.441	MSS
Campylobacter	TCGA-AA-A01C-01A	0	FALSE	0	-1.44216	MSS
Campylobacter	TCGA-AA-3489-01A	0	FALSE	0	1.24675	MSS
Campylobacter	TCGA-DM-A0XD-01A	0	FALSE	0	-0.148397	MSS
Campylobacter	TCGA-CM-4743-01A	0	FALSE	1	1.9789	MSI
Campylobacter	TCGA-QG-A5YV-01A	0	FALSE	0	-0.0992712	MSS
Campylobacter	TCGA-AA-A01I-01A	0	FALSE	0	1.24062	MSS
Campylobacter	TCGA-A6-2684-11A	1.30046e-05	FALSE	0	-1.58035	MSS
Campylobacter	TCGA-AA-A02H-01A	0	FALSE	0	0.612964	MSS
Campylobacter	TCGA-AA-3522-11A	0	FALSE	0	-1.5522	MSS
Campylobacter	TCGA-AA-3821-01A	0	FALSE	1	0.857937	MSI
Campylobacter	TCGA-D5-6898-01A	0	FALSE	0	1.90128	MSS
Campylobacter	TCGA-CK-5912-01A	0.000123807	TRUE	0	0.578024	MSS
Campylobacter	TCGA-AA-A01K-01A	0	FALSE	0	-1.99125	MSS
Campylobacter	TCGA-CM-6165-01A	0	FALSE	0	-0.936348	MSS
Campylobacter	TCGA-AA-3814-01A	0.0125	TRUE	0	-1.35551	MSS
Campylobacter	TCGA-CM-6680-01A	0	FALSE	0	0.264945	MSS
Campylobacter	TCGA-A6-2671-11A	0	FALSE	0	-0.30357	MSS
Campylobacter	TCGA-D5-6920-01A	0.00125289	TRUE	0	2.66985	MSS
Campylobacter	TCGA-A6-5667-11A	0	FALSE	0	-0.813168	MSS
Campylobacter	TCGA-AY-6196-01A	0	FALSE	0	-0.181436	MSS
Campylobacter	TCGA-5M-AATE-01A	0	FALSE	0	-0.0252129	MSS
Campylobacter	TCGA-A6-6651-01A	0	FALSE	0	0.0685598	MSS
Campylobacter	TCGA-AA-3939-01A	0	FALSE	0	-0.288965	MSS
Campylobacter	TCGA-AA-3864-01A	0.00766017	TRUE	0	2.81938	MSS
Campylobacter	TCGA-AA-3516-11A	0	FALSE	0	0.146569	MSS
Campylobacter	TCGA-WS-AB45-01A	0	FALSE	1	1.39202	MSI
Campylobacter	TCGA-G4-6309-01A	0.000532297	TRUE	1	1.86676	MSI
Campylobacter	TCGA-AA-3529-01A	0.0250903	TRUE	0	-0.425978	MSS
Campylobacter	TCGA-AZ-6599-11A	0	FALSE	0	-0.647969	MSS
Campylobacter	TCGA-AA-A01S-01A	0	FALSE	0	-1.59711	MSS
Campylobacter	TCGA-CK-4948-01B	0	FALSE	0	-0.753716	MSS
Campylobacter	TCGA-CM-6169-01A	0	FALSE	0	-0.680386	MSS
Campylobacter	TCGA-A6-5664-01A	0.00375246	TRUE	0	1.99157	MSS
Campylobacter	TCGA-AY-4071-01A	0	FALSE	0	-2.28307	MSS
Campylobacter	TCGA-G4-6304-01A	0	FALSE	1	0.110259	MSI
Campylobacter	TCGA-A6-2675-11A	0	FALSE	0	-0.307639	MSS
Campylobacter	TCGA-AA-3831-01A	0	FALSE	0	-1.70212	MSS
Campylobacter	TCGA-AA-3855-01A	0	FALSE	0	-1.43451	MSS
Campylobacter	TCGA-AA-3710-01A	0.00130634	TRUE	1	4.11041	MSI
Campylobacter	TCGA-CM-5341-01A	0	FALSE	0	-1.30308	MSS
Campylobacter	TCGA-D5-6927-01A	0.0044421	TRUE	1	3.00088	MSI
Campylobacter	TCGA-AA-3494-01A	0.00563462	TRUE	0	-0.0187941	MSS
Campylobacter	TCGA-D5-6923-01A	0.000231613	TRUE	0	-0.646692	MSS
Campylobacter	TCGA-AY-A69D-01A	0.00643205	TRUE	0	0.700943	MSS
Campylobacter	TCGA-AA-3693-01A	0	FALSE	0	-0.029303	MSS
Campylobacter	TCGA-AZ-6601-11A	0.000133346	TRUE	0	0.48635	MSS
Campylobacter	TCGA-NH-A8F7-01A	0	FALSE	0	-0.796249	MSS
Campylobacter	TCGA-AA-3941-01A	0	FALSE	0	-1.61847	MSS
Campylobacter	TCGA-A6-2685-11A	8.56202e-05	FALSE	0	0.27234	MSS
Campylobacter	TCGA-AA-3662-01A	0	FALSE	0	-2.43529	MSS
Campylobacter	TCGA-AM-5821-01A	0.015199	TRUE	1	1.5781	MSI
Campylobacter	TCGA-AA-3697-11A	0	FALSE	0	3.56726	MSS
Campylobacter	TCGA-G4-6588-01A	0.0266388	TRUE	1	3.12085	MSI
Campylobacter	TCGA-A6-A567-01A	0	FALSE	0	-1.32314	MSS
Campylobacter	TCGA-A6-5662-01A	0.0332226	TRUE	0	-1.07339	MSS
Campylobacter	TCGA-AA-3553-01A	0	FALSE	0	-0.529452	MSS
Campylobacter	TCGA-AA-3989-01A	0	FALSE	0	-0.57024	MSS
Campylobacter	TCGA-QL-A97D-01A	0	FALSE	0	2.27036	MSS
Campylobacter	TCGA-AM-5820-01A	0.00342912	TRUE	0	1.79959	MSS
Campylobacter	TCGA-CK-5915-01A	0	FALSE	0	0.633602	MSS
Campylobacter	TCGA-CA-6718-01A	0	FALSE	0	2.52566	MSS
Campylobacter	TCGA-AA-3525-11A	0	FALSE	0	-0.45777	MSS
Campylobacter	TCGA-F4-6808-01A	0.0005549	TRUE	0	1.71202	MSS
Campylobacter	TCGA-AA-3858-01A	0	FALSE	0	-1.93774	MSS
Campylobacter	TCGA-DM-A1DA-01A	0	FALSE	0	0.0425238	MSS
Campylobacter	TCGA-D5-6932-01A	0	FALSE	0	0.87892	MSS
Campylobacter	TCGA-AD-5900-01A	0.0320312	TRUE	1	0.676396	MSI
Campylobacter	TCGA-NH-A50V-01A	0.0151491	TRUE	0	-0.124578	MSS
Campylobacter	TCGA-A6-5661-01A	0.000201069	TRUE	1	2.4525	MSI
Campylobacter	TCGA-AA-3560-01A	0	FALSE	0	0.425095	MSS
Campylobacter	TCGA-AA-3514-11A	0	FALSE	0	2.13365	MSS
Campylobacter	TCGA-D5-6931-01A	0.00354191	TRUE	0	1.83858	MSS
Campylobacter	TCGA-CM-6172-01A	0	FALSE	0	-1.75313	MSS
Campylobacter	TCGA-DM-A1D0-01A	0	FALSE	0	-0.378197	MSS
Campylobacter	TCGA-AA-A00W-01A	0.00692532	TRUE	0	-0.704795	MSS
Campylobacter	TCGA-AA-3489-11A	0	FALSE	0	0.515024	MSS
Campylobacter	TCGA-D5-6924-01A	0	FALSE	0	0.983378	MSS
Campylobacter	TCGA-AA-A029-01A	0	FALSE	0	0.249729	MSS
Campylobacter	TCGA-DM-A28H-01A	0.0358703	TRUE	0	0.712319	MSS
Campylobacter	TCGA-AZ-6606-01A	0.00105033	TRUE	0	-0.55814	MSS
Campylobacter	TCGA-CA-6715-01A	0	FALSE	0	1.83038	MSS
Campylobacter	TCGA-G4-6323-01A	0	FALSE	0	-1.77262	MSS
Campylobacter	TCGA-AU-6004-01A	0.0117731	TRUE	1	1.95128	MSI
Campylobacter	TCGA-AA-3980-01A	0	FALSE	0	-2.6828	MSS
Campylobacter	TCGA-DM-A285-01A	0	FALSE	0	2.22619	MSS
Campylobacter	TCGA-AA-3673-01A	0	FALSE	0	-2.39432	MSS
Campylobacter	TCGA-AA-A02W-01A	0	FALSE	0	0.128875	MSS
Campylobacter	TCGA-AA-3697-01A	0	FALSE	0	1.51199	MSS
Campylobacter	TCGA-AA-3509-01A	0.000569862	TRUE	0	-0.71797	MSS
Campylobacter	TCGA-AA-3973-01A	0	FALSE	0	-0.246679	MSS
Campylobacter	TCGA-AY-6386-01A	0.00505264	TRUE	0	3.3478	MSS
Campylobacter	TCGA-AA-3517-01A	0	FALSE	0	-0.541824	MSS
Campylobacter	TCGA-G4-6310-01A	0	FALSE	0	1.5066	MSS
Campylobacter	TCGA-AA-3684-01A	0	FALSE	0	-1.90857	MSS
Campylobacter	TCGA-CM-4751-01A	0	FALSE	0	1.07264	MSS
Campylobacter	TCGA-AZ-6599-01A	0.00119628	TRUE	0	2.70044	MSS
Campylobacter	TCGA-A6-3810-01A	0.0324229	TRUE	0	-0.744629	MSS
Campylobacter	TCGA-AY-A71X-01A	0	FALSE	0	-0.341175	MSS
Campylobacter	TCGA-F4-6854-01A	0.0367097	TRUE	0	0.92669	MSS
Campylobacter	TCGA-A6-6782-01A	0	FALSE	0	-1.29025	MSS
Campylobacter	TCGA-F4-6809-01A	0	FALSE	0	-1.56278	MSS
Campylobacter	TCGA-D5-6537-01A	0.00144904	TRUE	0	1.07598	MSS
Campylobacter	TCGA-CA-5796-01A	0	FALSE	0	0.437331	MSS
Campylobacter	TCGA-AA-3860-01A	0	FALSE	0	2.05661	MSS
Campylobacter	TCGA-AA-3660-01A	0.00556886	TRUE	0	-0.965726	MSS
Campylobacter	TCGA-CM-5861-01A	0.00198891	TRUE	1	3.71512	MSI
Campylobacter	TCGA-CM-5863-01A	0.00432277	TRUE	0	0.176931	MSS
Campylobacter	TCGA-A6-2686-01A	0	FALSE	1	-0.970065	MSI
Campylobacter	TCGA-DM-A1HA-01A	0	FALSE	0	1.09998	MSS
Campylobacter	TCGA-AA-A01T-01A	0.00520189	TRUE	0	-1.37683	MSS
Campylobacter	TCGA-AA-3666-01A	0	FALSE	0	0.850865	MSS
Campylobacter	TCGA-SS-A7HO-01A	0.111111	TRUE	0	0.252523	MSS
Campylobacter	TCGA-AZ-4682-01B	0.00112208	TRUE	0	-0.773698	MSS
Campylobacter	TCGA-NH-A6GC-01A	0	FALSE	0	-1.25431	MSS
Campylobacter	TCGA-CA-5797-01A	0	FALSE	0	1.03694	MSS
Campylobacter	TCGA-AZ-4323-01A	0.00268234	TRUE	0	-0.903792	MSS
Campylobacter	TCGA-AD-6963-01A	0	FALSE	0	-0.294501	MSS
Campylobacter	TCGA-CK-4950-01A	0	FALSE	0	1.91616	MSS
Campylobacter	TCGA-5M-AATA-01A	0	FALSE	0	-2.27866	MSS
Campylobacter	TCGA-AA-3715-01A	0.00598494	TRUE	1	-0.559454	MSI
Campylobacter	TCGA-CM-6167-01A	0.000161095	TRUE	0	-1.05329	MSS
Campylobacter	TCGA-AA-3837-01A	0	FALSE	0	-0.990371	MSS
Campylobacter	TCGA-D5-5540-01A	0	FALSE	0	-0.311551	MSS
Campylobacter	TCGA-CM-6163-01A	0	FALSE	0	-2.91159	MSS
Campylobacter	TCGA-A6-A56B-01A	0	FALSE	0	-1.10628	MSS
Campylobacter	TCGA-CA-5255-01A	0	FALSE	0	2.38791	MSS
Campylobacter	TCGA-AZ-6605-11A	0.00094162	TRUE	0	-1.42352	MSS
Campylobacter	TCGA-QG-A5YX-01A	0	FALSE	0	0.826439	MSS
Campylobacter	TCGA-G4-6314-01A	0.12871	TRUE	0	0.505748	MSS
Campylobacter	TCGA-A6-5659-11A	0.000105068	TRUE	0	0.738011	MSS
Campylobacter	TCGA-A6-6141-01A	0.00564522	TRUE	0	0.00970737	MSS
Campylobacter	TCGA-AY-6197-01A	0.000875014	TRUE	1	2.32022	MSI
Campylobacter	TCGA-A6-5665-11A	9.2306e-06	FALSE	0	-0.128821	MSS
Campylobacter	TCGA-EI-6883-01A	0.0277778	TRUE	0	0.960962	MSS
Campylobacter	TCGA-G5-6235-01A	0.107692	TRUE	0	0.767651	MSS
Campylobacter	TCGA-CL-5917-01A	0.0226221	TRUE	0	0.108214	MSS
Campylobacter	TCGA-AG-A02G-01A	0.0390264	TRUE	0	-0.836308	MSS
Campylobacter	TCGA-AG-3742-01A	0.0024437	TRUE	0	1.39354	MSS
Campylobacter	TCGA-AG-A01Y-01A	0	FALSE	0	1.30469	MSS
Campylobacter	TCGA-DT-5265-01A	0	FALSE	0	-1.33738	MSS
Campylobacter	TCGA-AG-A025-01A	0	FALSE	0	-2.72558	MSS
Campylobacter	TCGA-AG-3894-01A	0	FALSE	0	-2.88692	MSS
Campylobacter	TCGA-CI-6619-01B	0.0284136	TRUE	0	-0.131604	MSS
Campylobacter	TCGA-AH-6643-11A	0	FALSE	0	-1.80339	MSS
Campylobacter	TCGA-EI-6512-01A	0	FALSE	0	1.24799	MSS
Campylobacter	TCGA-AH-6903-01A	0	FALSE	0	0.0324144	MSS
Campylobacter	TCGA-F5-6812-01A	0	FALSE	0	-0.9878	MSS
Campylobacter	TCGA-AG-A00Y-01A	0	FALSE	0	-0.354779	MSS
Campylobacter	TCGA-AG-3599-01A	0	FALSE	0	-1.44907	MSS
Campylobacter	TCGA-AF-2691-11A	0	FALSE	0	1.6826	MSS
Campylobacter	TCGA-AH-6897-01A	0.00193979	TRUE	0	2.69236	MSS
Campylobacter	TCGA-AG-4001-01A	0	FALSE	0	-2.8528	MSS
Campylobacter	TCGA-AF-2691-01A	0	FALSE	0	-3.22881	MSS
Campylobacter	TCGA-AG-3732-01A	0	FALSE	0	-1.26809	MSS
Campylobacter	TCGA-EI-6509-01A	0	FALSE	0	0.571865	MSS
Campylobacter	TCGA-F5-6814-01A	0.00521586	TRUE	0	2.65144	MSS
Campylobacter	TCGA-AG-A015-01A	0.00255262	TRUE	0	1.08941	MSS
Campylobacter	TCGA-AG-A015-01A	0.00255262	TRUE	0	1.08941	MSS
Campylobacter	TCGA-DC-6681-01A	0	FALSE	0	-0.397261	MSS
Campylobacter	TCGA-EI-6885-01A	0	FALSE	0	0.528143	MSS
Campylobacter	TCGA-AG-3901-01A	0	FALSE	0	-0.645165	MSS
Campylobacter	TCGA-AF-2692-11A	0	FALSE	0	0.665342	MSS
Campylobacter	TCGA-AG-3731-11A	0	FALSE	0	-1.46621	MSS
Campylobacter	TCGA-AG-A026-01A	0.0205326	TRUE	0	-2.09677	MSS
Campylobacter	TCGA-EI-6506-01A	0.000209921	TRUE	0	1.05582	MSS
Campylobacter	TCGA-AG-A014-01A	0	FALSE	0	-2.05258	MSS
Campylobacter	TCGA-DY-A1H8-01A	0	FALSE	0	-1.09373	MSS
Campylobacter	TCGA-G5-6572-01A	0	FALSE	0	-0.0641554	MSS
Campylobacter	TCGA-EI-7002-01A	0.00427098	TRUE	0	-1.16594	MSS
Campylobacter	TCGA-AG-3999-01A	0.0029487	TRUE	0	-1.91198	MSS
Campylobacter	TCGA-AG-3885-01A	0.0111144	TRUE	0	-2.37575	MSS
Campylobacter	TCGA-AG-3605-01A	0.14224	TRUE	0	-3.12785	MSS
Campylobacter	TCGA-F5-6863-01A	0.00862069	TRUE	0	0.5729	MSS
Campylobacter	TCGA-DY-A1DC-01A	0	FALSE	0	0.967182	MSS
Campylobacter	TCGA-AG-3583-01A	0	FALSE	0	-0.482652	MSS
Campylobacter	TCGA-AF-6655-01A	0	FALSE	0	-1.64627	MSS
Campylobacter	TCGA-AG-A02X-01A	0	FALSE	0	-1.03419	MSS
Campylobacter	TCGA-CI-6624-01C	0	FALSE	0	1.83412	MSS
Campylobacter	TCGA-F5-6864-01A	0	FALSE	0	-1.03189	MSS
Campylobacter	TCGA-DC-6682-01A	0.00193195	TRUE	0	1.91435	MSS
Campylobacter	TCGA-EI-6508-01A	0	FALSE	0	1.52754	MSS
Campylobacter	TCGA-CI-6621-01A	0.0451879	TRUE	0	2.23092	MSS
Campylobacter	TCGA-AG-3598-01A	0	FALSE	0	-2.67027	MSS
Campylobacter	TCGA-AF-5654-11A	0	FALSE	0	0.72433	MSS
Campylobacter	TCGA-AG-3580-01A	0.000545053	TRUE	0	-1.91883	MSS
Campylobacter	TCGA-EI-6882-01A	0	FALSE	0	3.09127	MSS
Campylobacter	TCGA-AG-3727-01A	0.0219906	TRUE	0	-0.625972	MSS
Campylobacter	TCGA-AG-A02N-01A	0	FALSE	0	0.355659	MSS
Campylobacter	TCGA-AG-A02N-01A	0	FALSE	0	0.355659	MSS
Campylobacter	TCGA-AF-2689-11A	0	FALSE	0	-0.208204	MSS
Campylobacter	TCGA-AG-3591-01A	0.000127428	TRUE	0	-1.93166	MSS
Campylobacter	TCGA-AF-A56N-01A	0	FALSE	0	0.696974	MSS
Campylobacter	TCGA-AG-3898-01A	0	FALSE	0	-2.6461	MSS
Campylobacter	TCGA-EF-5830-01A	0.0285819	TRUE	0	2.084	MSS
Campylobacter	TCGA-DC-5337-01A	0.0486252	TRUE	0	-0.417083	MSS
Campylobacter	TCGA-EI-7004-01A	0	FALSE	0	0.934382	MSS
Campylobacter	TCGA-DC-4745-01A	0	FALSE	0	-2.58681	MSS
Campylobacter	TCGA-AG-3909-01A	0	FALSE	0	-1.66339	MSS
Campylobacter	TCGA-AG-A01L-01A	0	FALSE	0	-1.83791	MSS
Campylobacter	TCGA-AG-A036-01A	0	FALSE	0	-0.484141	MSS
Campylobacter	TCGA-EI-6881-01A	0	FALSE	0	-0.601156	MSS
Campylobacter	TCGA-AG-3893-01A	0	FALSE	0	-1.35686	MSS
Campylobacter	TCGA-AG-A00C-01A	0.0526316	TRUE	0	0.488823	MSS
Campylobacter	TCGA-AG-A00C-01A	0.0526316	TRUE	0	0.488823	MSS
Campylobacter	TCGA-DC-6154-01A	0	FALSE	0	0.88831	MSS
Campylobacter	TCGA-AH-6643-01A	0	FALSE	0	-0.264959	MSS
Campylobacter	TCGA-AF-2687-01A	0.0945635	TRUE	0	-0.546952	MSS
Campylobacter	TCGA-F5-6702-01A	0	FALSE	0	2.06599	MSS
Campylobacter	TCGA-AG-A023-01A	0.0199856	TRUE	0	-0.400674	MSS
Campylobacter	TCGA-AF-2693-01A	0.000365728	TRUE	0	2.83346	MSS
Campylobacter	TCGA-AG-3575-01A	0	FALSE	0	-2.29859	MSS
Campylobacter	TCGA-AG-3602-01A	0	FALSE	0	-2.19367	MSS
Campylobacter	TCGA-EI-6513-01A	0.0153691	TRUE	0	0.48093	MSS
Campylobacter	TCGA-F5-6813-01A	0	FALSE	0	3.33898	MSS
Campylobacter	TCGA-AH-6544-01A	0	FALSE	0	-0.309241	MSS
Campylobacter	TCGA-AG-3896-01A	0	FALSE	0	-3.09912	MSS
Campylobacter	TCGA-EI-6511-01A	0.00929578	TRUE	0	2.75104	MSS
Campylobacter	TCGA-AG-A01J-01A	0	FALSE	0	-0.94413	MSS
Campylobacter	TCGA-AG-A008-01A	0.0275315	TRUE	0	-0.434004	MSS
Campylobacter	TCGA-AG-A008-01A	0.0275315	TRUE	0	-0.434004	MSS
Campylobacter	TCGA-AF-2692-01A	0.0025785	TRUE	0	-0.732108	MSS
Campylobacter	TCGA-AG-3883-01A	0.00357912	TRUE	0	-3.033	MSS
Campylobacter	TCGA-AG-3728-01A	0	FALSE	0	-1.84713	MSS
Campylobacter	TCGA-AF-2690-01A	0	FALSE	0	0.272486	MSS
Campylobacter	TCGA-AG-3890-01A	0	FALSE	0	-3.28394	MSS
Campylobacter	TCGA-EI-6510-01A	0.0161554	TRUE	0	0.736165	MSS
Campylobacter	TCGA-AG-3902-01A	0.0410436	TRUE	0	-3.08412	MSS
Campylobacter	TCGA-AG-3731-01A	0.0371856	TRUE	0	-0.126986	MSS
Campylobacter	TCGA-AG-3726-01A	0.00229015	TRUE	0	-0.694764	MSS
Campylobacter	TCGA-AF-6136-01A	0	FALSE	0	-2.09074	MSS
Campylobacter	TCGA-AG-3881-01A	0.248055	TRUE	0	-1.28836	MSS
Campylobacter	TCGA-AF-5654-01A	0	FALSE	0	0.0332222	MSS
Campylobacter	TCGA-AF-3911-01A	0.468236	TRUE	0	-0.232176	MSS
Campylobacter	TCGA-DY-A1DG-01A	0	FALSE	0	0.0422079	MSS
Campylobacter	TCGA-AH-6549-01A	0	FALSE	0	5.62181	MSS
Campylobacter	TCGA-AG-3878-01A	0.160157	TRUE	0	-3.52731	MSS
Campylobacter	TCGA-AG-A011-01A	0.00384615	TRUE	0	-0.376508	MSS
Campylobacter	TCGA-CL-4957-01A	0	FALSE	0	1.53033	MSS
Campylobacter	TCGA-AG-A00H-01A	0.0592671	TRUE	0	-1.18642	MSS
Campylobacter	TCGA-CI-6622-01A	0.00534083	TRUE	0	5.2773	MSS
Campylobacter	TCGA-EI-6507-01A	0.0633448	TRUE	1	2.94872	MSI
Campylobacter	TCGA-DC-6158-01A	0.284125	TRUE	0	-0.472984	MSS
Campylobacter	TCGA-AG-A020-01A	0	FALSE	0	-0.154482	MSS
Campylobacter	TCGA-AG-A01W-01A	0.00540032	TRUE	0	-1.8127	MSS
Campylobacter	TCGA-AG-3594-01A	0.00644988	TRUE	0	-1.5497	MSS
Campylobacter	TCGA-EI-6917-01A	0	FALSE	0	0.593166	MSS
Campylobacter	TCGA-AG-3742-11A	0	FALSE	0	-2.01798	MSS
Campylobacter	TCGA-AG-4007-01A	0	FALSE	0	-1.32831	MSS
Campylobacter	TCGA-AF-A56L-01A	0	FALSE	0	-1.9634	MSS
Campylobacter	TCGA-AG-4021-01A	0.0581353	TRUE	0	2.293	MSS
Campylobacter	TCGA-AG-A01N-01A	0	FALSE	0	-2.5215	MSS
Campylobacter	TCGA-AG-3584-01A	0	FALSE	0	-1.45919	MSS
Campylobacter	TCGA-AF-3400-11A	0	FALSE	0	0.562142	MSS
Campylobacter	TCGA-CI-6623-01B	4.88906e-05	FALSE	0	2.60944	MSS
Campylobacter	TCGA-DY-A0XA-01A	0	FALSE	0	-1.79343	MSS
Campylobacter	TCGA-AG-A016-01A	0	FALSE	0	-0.188896	MSS
Campylobacter	TCGA-AG-A032-01A	0	FALSE	0	-3.13899	MSS
Campylobacter	TCGA-F5-6571-01A	0.0262889	TRUE	0	0.193866	MSS
Campylobacter	TCGA-AG-3725-11A	0	FALSE	0	-2.70221	MSS
Campylobacter	TCGA-CL-5918-01A	0.0290373	TRUE	0	0.339259	MSS
Campylobacter	TCGA-DY-A1DD-01A	0	FALSE	0	-1.01593	MSS
Campylobacter	TCGA-AG-4005-01A	0.0257566	TRUE	0	-0.313398	MSS
Campylobacter	TCGA-AH-6547-01A	0	FALSE	0	1.57066	MSS
Campylobacter	TCGA-G5-6233-01A	0.0122883	TRUE	0	-0.609567	MSS
Campylobacter	TCGA-AG-3574-01A	0	FALSE	0	-1.59165	MSS
Campylobacter	TCGA-DC-6157-01A	0	FALSE	0	-0.318128	MSS
Campylobacter	TCGA-F5-6811-01A	0.031746	TRUE	0	0.702245	MSS
Campylobacter	TCGA-AG-3892-01A	0	FALSE	0	-2.1155	MSS
Campylobacter	TCGA-AG-3892-01A	0	FALSE	0	-2.1155	MSS
Campylobacter	TCGA-DY-A1DE-01A	0.0392157	TRUE	0	-0.818363	MSS
Campylobacter	TCGA-F5-6465-01A	0	FALSE	0	0.814866	MSS
Campylobacter	TCGA-AH-6644-01A	0	FALSE	0	3.39422	MSS
Campylobacter	TCGA-EI-6514-01A	0	FALSE	0	0.564495	MSS
Campylobacter	TCGA-DC-6683-01A	0	FALSE	0	1.5146	MSS
Campylobacter	TCGA-DC-4749-01A	0	FALSE	0	1.37037	MSS
Campylobacter	TCGA-F5-6810-01A	0	FALSE	0	1.32902	MSS
Campylobacter	TCGA-AG-3882-01A	0	FALSE	0	-2.67343	MSS
Campylobacter	TCGA-AG-3592-01A	0	FALSE	0	0.602043	MSS
Campylobacter	TCGA-AG-3887-01A	0.0260186	TRUE	0	-2.57406	MSS
Campylobacter	TCGA-DC-6155-01A	0	FALSE	0	-0.420305	MSS
Campylobacter	TCGA-DY-A1DF-01A	0	FALSE	0	-1.94852	MSS
Campylobacter	TCGA-AG-3581-01A	0	FALSE	0	-2.472	MSS
Campylobacter	TCGA-AG-3732-11A	0	FALSE	0	-1.41533	MSS
Campylobacter	TCGA-AG-3725-01A	0	FALSE	0	2.08114	MSS
Campylobacter	TCGA-AF-A56K-01A	0.00389557	TRUE	0	-1.62641	MSS
Campylobacter	TCGA-EI-6884-01A	0	FALSE	0	1.193	MSS
Campylobacter	TCGA-DC-6160-01A	0	FALSE	0	-0.103413	MSS
Campylobacter	TCGA-DC-6156-01A	0	FALSE	0	0.454529	MSS
Campylobacter	TCGA-AG-A002-01A	0	FALSE	1	-0.295097	MSI
Campylobacter	TCGA-AF-4110-01A	0	FALSE	0	0.675063	MSS
Campylobacter	TCGA-F5-6464-01A	0.00297225	TRUE	0	-0.24753	MSS
Campylobacter	TCGA-AF-3400-01A	0	FALSE	0	-0.0028384	MSS
Campylobacter	TCGA-AG-4008-01A	0.3125	TRUE	0	-1.26061	MSS
Campylobacter	TCGA-DC-5869-01A	0	FALSE	0	0.279597	MSS
Campylobacter	TCGA-AF-3913-01A	0.00499587	TRUE	0	-1.57765	MSS
Campylobacter	TCGA-CI-6620-01A	0.00406504	TRUE	0	0.123232	MSS
Campylobacter	TCGA-G5-6641-01A	0	FALSE	0	0.682719	MSS
Campylobacter	TCGA-AG-4015-01A	0	FALSE	0	-0.766561	MSS
Campylobacter	TCGA-BM-6198-01A	0	FALSE	0	-1.37192	MSS
Campylobacter	TCGA-AF-6672-01A	0	FALSE	0	-1.20146	MSS
Campylobacter	TCGA-F5-6861-01A	0	FALSE	0	-1.38169	MSS
Campylobacter	TCGA-AG-4022-01A	0.00189333	TRUE	0	-0.174033	MSS
Porphyromonas	TCGA-CA-6719-01A	0	FALSE	0	0.4212	MSS
Porphyromonas	TCGA-AA-A03J-01A	0	FALSE	0	-2.84937	MSS
Porphyromonas	TCGA-A6-6781-01A	0	FALSE	0	1.26615	MSS
Porphyromonas	TCGA-A6-6781-01A	0	FALSE	0	1.26615	MSS
Porphyromonas	TCGA-D5-6539-01A	0	FALSE	0	0.843682	MSS
Porphyromonas	TCGA-AZ-4681-01A	0	FALSE	0	-2.05265	MSS
Porphyromonas	TCGA-A6-2679-11A	0	FALSE	0	0.0355701	MSS
Porphyromonas	TCGA-AA-A00Z-01A	0	FALSE	0	-1.40382	MSS
Porphyromonas	TCGA-CM-6678-01A	0	FALSE	0	1.39065	MSS
Porphyromonas	TCGA-AA-3660-11A	0	FALSE	0	-2.62849	MSS
Porphyromonas	TCGA-AA-3852-01A	0.0103627	TRUE	0	-0.387478	MSS
Porphyromonas	TCGA-CM-5349-01A	0	FALSE	0	-2.52348	MSS
Porphyromonas	TCGA-A6-3807-01A	0.00565476	TRUE	0	-1.69619	MSS
Porphyromonas	TCGA-AA-3667-01A	0	FALSE	0	-1.31461	MSS
Porphyromonas	TCGA-AA-3869-01A	0.0172287	TRUE	0	1.40049	MSS
Porphyromonas	TCGA-AA-A01X-01A	0	FALSE	0	-2.26939	MSS
Porphyromonas	TCGA-AZ-6608-01A	0	FALSE	0	1.4497	MSS
Porphyromonas	TCGA-NH-A50U-01A	0	FALSE	0	-2.78791	MSS
Porphyromonas	TCGA-A6-6654-01A	0.00865801	TRUE	0	-0.1831	MSS
Porphyromonas	TCGA-AA-3530-01A	0	FALSE	0	-1.58935	MSS
Porphyromonas	TCGA-QG-A5Z1-01A	0	FALSE	0	-1.61666	MSS
Porphyromonas	TCGA-AA-3846-01A	0	FALSE	0	-0.68292	MSS
Porphyromonas	TCGA-AA-A024-01A	0	FALSE	0	-0.281674	MSS
Porphyromonas	TCGA-AA-3527-01A	0	FALSE	0	-0.573027	MSS
Porphyromonas	TCGA-AA-3521-01A	0.00165877	TRUE	0	-0.31871	MSS
Porphyromonas	TCGA-AA-3842-01A	0	FALSE	0	0.258298	MSS
Porphyromonas	TCGA-AA-3966-01A	0	FALSE	1	0.774788	MSI
Porphyromonas	TCGA-AA-3966-01A	0	FALSE	1	0.774788	MSI
Porphyromonas	TCGA-AA-3662-11A	0	FALSE	0	-2.28901	MSS
Porphyromonas	TCGA-AZ-4616-01A	0	FALSE	0	0.268414	MSS
Porphyromonas	TCGA-AA-3534-01A	0.00132443	TRUE	0	-0.667004	MSS
Porphyromonas	TCGA-AA-A03F-01A	0	FALSE	0	-1.33456	MSS
Porphyromonas	TCGA-AA-3488-01A	0	FALSE	0	-0.493698	MSS
Porphyromonas	TCGA-4T-AA8H-01A	0	FALSE	0	-1.3307	MSS
Porphyromonas	TCGA-A6-5656-01A	0	FALSE	0	-0.612934	MSS
Porphyromonas	TCGA-A6-5656-01A	0	FALSE	0	-0.612934	MSS
Porphyromonas	TCGA-G4-6295-01A	0.016	TRUE	0	1.76992	MSS
Porphyromonas	TCGA-AA-3877-01A	0	FALSE	1	0.0141029	MSI
Porphyromonas	TCGA-F4-6855-01A	0	FALSE	0	0.127041	MSS
Porphyromonas	TCGA-AZ-4315-01A	0	FALSE	0	-0.0768639	MSS
Porphyromonas	TCGA-AA-3812-01A	0	FALSE	0	-0.760971	MSS
Porphyromonas	TCGA-AA-3511-11A	0	FALSE	0	-0.63132	MSS
Porphyromonas	TCGA-CM-4748-01A	0	FALSE	0	-1.7901	MSS
Porphyromonas	TCGA-CM-6676-01A	0.00975213	TRUE	0	-0.899146	MSS
Porphyromonas	TCGA-G4-6627-01A	0	FALSE	0	0.1179	MSS
Porphyromonas	TCGA-A6-6780-01A	0	FALSE	1	2.19005	MSI
Porphyromonas	TCGA-A6-6780-01A	0	FALSE	1	2.19005	MSI
Porphyromonas	TCGA-AA-A01V-01A	0	FALSE	0	-0.937749	MSS
Porphyromonas	TCGA-AA-3866-01A	0	FALSE	0	-0.189978	MSS
Porphyromonas	TCGA-AA-3511-01A	0	FALSE	0	-0.920128	MSS
Porphyromonas	TCGA-CK-4952-01A	0	FALSE	1	2.62065	MSI
Porphyromonas	TCGA-A6-2677-01A	0	FALSE	0	-1.14129	MSS
Porphyromonas	TCGA-AA-3492-01A	0.00468792	TRUE	1	-1.19947	MSI
Porphyromonas	TCGA-AA-3672-01A	0	FALSE	1	0.189679	MSI
Porphyromonas	TCGA-AZ-4308-01A	0.0154925	TRUE	0	-1.95711	MSS
Porphyromonas	TCGA-AY-A8YK-01A	0	FALSE	0	-0.315154	MSS
Porphyromonas	TCGA-AA-3663-01A	0	FALSE	1	1.97942	MSI
Porphyromonas	TCGA-AA-3538-01A	0	FALSE	0	-1.71643	MSS
Porphyromonas	TCGA-CA-6717-01A	0	FALSE	0	1.93511	MSS
Porphyromonas	TCGA-4N-A93T-01A	0	FALSE	0	-0.404316	MSS
Porphyromonas	TCGA-A6-2682-11A	0.00150158	TRUE	0	0.358434	MSS
Porphyromonas	TCGA-QG-A5Z2-01A	0	FALSE	1	0.127918	MSI
Porphyromonas	TCGA-AZ-6600-01A	0	FALSE	0	1.87068	MSS
Porphyromonas	TCGA-AA-3552-01A	0	FALSE	0	-0.997216	MSS
Porphyromonas	TCGA-AA-3496-01A	0	FALSE	0	0.492964	MSS
Porphyromonas	TCGA-5M-AAT4-01A	0.00220947	TRUE	0	-0.678248	MSS
Porphyromonas	TCGA-G4-6625-01A	0	FALSE	0	0.497065	MSS
Porphyromonas	TCGA-AA-3679-01A	0	FALSE	0	-0.309548	MSS
Porphyromonas	TCGA-QG-A5YW-01A	0.0142395	TRUE	0	1.10861	MSS
Porphyromonas	TCGA-A6-2683-01A	0	FALSE	0	-1.0814	MSS
Porphyromonas	TCGA-G4-6293-01A	0	FALSE	0	0.59234	MSS
Porphyromonas	TCGA-A6-2671-01A	0	FALSE	0	-2.79295	MSS
Porphyromonas	TCGA-AA-3947-01A	0.00840716	TRUE	1	1.15937	MSI
Porphyromonas	TCGA-AA-3520-11A	0	FALSE	0	-0.121673	MSS
Porphyromonas	TCGA-F4-6459-01A	0	FALSE	0	-0.634003	MSS
Porphyromonas	TCGA-AA-3811-01A	0	FALSE	1	-1.71164	MSI
Porphyromonas	TCGA-AA-3811-01A	0	FALSE	1	-1.71164	MSI
Porphyromonas	TCGA-AA-3655-11A	0	FALSE	0	-2.89399	MSS
Porphyromonas	TCGA-CM-6168-01A	0.000354208	TRUE	0	0.803809	MSS
Porphyromonas	TCGA-A6-6138-01A	0	FALSE	0	2.60242	MSS
Porphyromonas	TCGA-AA-A02F-01A	0.017316	TRUE	0	-0.319307	MSS
Porphyromonas	TCGA-A6-5657-01A	0.00527677	TRUE	0	-1.28022	MSS
Porphyromonas	TCGA-CM-6674-01A	0	FALSE	1	1.35639	MSI
Porphyromonas	TCGA-DM-A0X9-01A	0	FALSE	0	0.656923	MSS
Porphyromonas	TCGA-AA-3548-01A	0	FALSE	0	-3.73059	MSS
Porphyromonas	TCGA-AA-3968-01A	0	FALSE	0	-1.92336	MSS
Porphyromonas	TCGA-AA-3949-01A	0	FALSE	1	0.828521	MSI
Porphyromonas	TCGA-DM-A28G-01A	0	FALSE	0	-0.218576	MSS
Porphyromonas	TCGA-AU-3779-01A	0	FALSE	0	-2.033	MSS
Porphyromonas	TCGA-AA-3549-01A	0	FALSE	0	-0.718768	MSS
Porphyromonas	TCGA-AA-3502-01A	0.000231092	TRUE	0	-1.18533	MSS
Porphyromonas	TCGA-DM-A28E-01A	0	FALSE	0	1.41456	MSS
Porphyromonas	TCGA-DM-A1DB-01A	0	FALSE	0	-0.815818	MSS
Porphyromonas	TCGA-AA-A010-01A	0.225982	TRUE	0	2.76908	MSS
Porphyromonas	TCGA-AA-A010-01A	0.225982	TRUE	0	2.76908	MSS
Porphyromonas	TCGA-AA-A02O-01A	0	FALSE	0	-0.511186	MSS
Porphyromonas	TCGA-G4-6586-01A	0.00844813	TRUE	1	-0.539484	MSI
Porphyromonas	TCGA-AA-3520-01A	0.00135034	TRUE	0	-0.201248	MSS
Porphyromonas	TCGA-G4-6626-01A	0	FALSE	0	-0.504162	MSS
Porphyromonas	TCGA-CK-6748-01A	0	FALSE	0	-0.145523	MSS
Porphyromonas	TCGA-D5-5537-01A	0	FALSE	0	-1.12054	MSS
Porphyromonas	TCGA-3L-AA1B-01A	0	FALSE	0	-1.34131	MSS
Porphyromonas	TCGA-A6-5660-01A	0	FALSE	0	0.75429	MSS
Porphyromonas	TCGA-F4-6856-01A	0.0182319	TRUE	0	3.49004	MSS
Porphyromonas	TCGA-DM-A0XF-01A	0	FALSE	0	0.628454	MSS
Porphyromonas	TCGA-AD-6888-01A	0.0326087	TRUE	0	1.14896	MSS
Porphyromonas	TCGA-AA-3979-01A	0	FALSE	0	-0.905762	MSS
Porphyromonas	TCGA-A6-5665-01A	9.54174e-06	FALSE	1	1.22345	MSI
Porphyromonas	TCGA-AA-3675-01A	0	FALSE	0	-0.281623	MSS
Porphyromonas	TCGA-DM-A28M-01A	0	FALSE	0	0.661732	MSS
Porphyromonas	TCGA-D5-6922-01A	0.00419974	TRUE	0	-0.623426	MSS
Porphyromonas	TCGA-AA-A01Z-01A	0	FALSE	0	-0.995076	MSS
Porphyromonas	TCGA-AA-3930-01A	0.00138369	TRUE	0	-0.564837	MSS
Porphyromonas	TCGA-AA-A01P-01A	0	FALSE	1	2.33164	MSI
Porphyromonas	TCGA-AA-A01P-01A	0	FALSE	1	2.33164	MSI
Porphyromonas	TCGA-G4-6294-01A	0.000529406	TRUE	0	2.40676	MSS
Porphyromonas	TCGA-CM-5862-01A	0	FALSE	0	0.253282	MSS
Porphyromonas	TCGA-DM-A1D4-01A	0	FALSE	0	1.66675	MSS
Porphyromonas	TCGA-RU-A8FL-01A	0.0888889	TRUE	0	0.493403	MSS
Porphyromonas	TCGA-AY-5543-01A	0.000124282	TRUE	0	2.14221	MSS
Porphyromonas	TCGA-NH-A6GA-01A	0	FALSE	0	0.077832	MSS
Porphyromonas	TCGA-AA-3712-11A	0	FALSE	0	-1.14012	MSS
Porphyromonas	TCGA-NH-A6GB-01A	0	FALSE	0	2.00533	MSS
Porphyromonas	TCGA-D5-6535-01A	0.0564103	TRUE	0	2.39496	MSS
Porphyromonas	TCGA-DM-A282-01A	0	FALSE	0	0.103408	MSS
Porphyromonas	TCGA-G4-6320-01A	0.0105476	TRUE	0	0.150704	MSS
Porphyromonas	TCGA-AZ-6603-11A	0	FALSE	0	0.914475	MSS
Porphyromonas	TCGA-AA-A02Y-01A	0	FALSE	0	2.47029	MSS
Porphyromonas	TCGA-AA-3950-01A	0.000633398	TRUE	1	2.97159	MSI
Porphyromonas	TCGA-D5-6531-01A	0.241941	TRUE	0	0.954442	MSS
Porphyromonas	TCGA-DM-A1D8-01A	0	FALSE	0	-1.9064	MSS
Porphyromonas	TCGA-D5-6929-01A	0	FALSE	0	1.09629	MSS
Porphyromonas	TCGA-AA-3994-01A	0	FALSE	1	0.252568	MSI
Porphyromonas	TCGA-A6-2675-01A	0	FALSE	0	0.0740901	MSS
Porphyromonas	TCGA-AA-3663-11A	0.00352098	TRUE	0	-0.186427	MSS
Porphyromonas	TCGA-NH-A5IV-01A	0	FALSE	1	1.16856	MSI
Porphyromonas	TCGA-A6-6650-01A	0	FALSE	0	2.24514	MSS
Porphyromonas	TCGA-A6-6650-01A	0	FALSE	0	2.24514	MSS
Porphyromonas	TCGA-AA-3854-01A	0	FALSE	0	-0.862761	MSS
Porphyromonas	TCGA-CK-5914-01A	0	FALSE	0	0.616603	MSS
Porphyromonas	TCGA-G4-6317-01A	0	FALSE	0	0.760698	MSS
Porphyromonas	TCGA-AA-3976-01A	0	FALSE	0	-0.603839	MSS
Porphyromonas	TCGA-CM-6675-01A	0.0238774	TRUE	0	0.0444051	MSS
Porphyromonas	TCGA-AA-3696-01A	0	FALSE	0	-1.38527	MSS
Porphyromonas	TCGA-AZ-5407-01A	0	FALSE	0	-1.40021	MSS
Porphyromonas	TCGA-AA-3841-01A	0	FALSE	0	-1.27871	MSS
Porphyromonas	TCGA-D5-6928-01A	0	FALSE	0	0.720851	MSS
Porphyromonas	TCGA-AA-A00U-01A	0	FALSE	0	1.59298	MSS
Porphyromonas	TCGA-NH-A8F8-01A	0	FALSE	0	0.322489	MSS
Porphyromonas	TCGA-AA-3688-01A	0	FALSE	0	-1.0794	MSS
Porphyromonas	TCGA-AZ-6607-01A	0.0512821	TRUE	0	0.965604	MSS
Porphyromonas	TCGA-AA-3848-01A	0	FALSE	0	-1.40961	MSS
Porphyromonas	TCGA-G4-6303-01A	0	FALSE	0	0.411015	MSS
Porphyromonas	TCGA-A6-2685-01A	0	FALSE	0	-2.76327	MSS
Porphyromonas	TCGA-A6-6649-01A	0	FALSE	0	0.0806318	MSS
Porphyromonas	TCGA-CM-5864-01A	0	FALSE	0	-1.23801	MSS
Porphyromonas	TCGA-A6-4107-01A	0	FALSE	0	-2.04497	MSS
Porphyromonas	TCGA-CM-6162-01A	0	FALSE	0	2.29553	MSS
Porphyromonas	TCGA-AA-3982-01A	0.00550591	TRUE	0	-0.41703	MSS
Porphyromonas	TCGA-D5-6538-01A	0.0138715	TRUE	0	1.76569	MSS
Porphyromonas	TCGA-D5-5539-01A	0	FALSE	0	-0.206599	MSS
Porphyromonas	TCGA-AA-A01R-01A	0	FALSE	0	-0.877064	MSS
Porphyromonas	TCGA-AA-A01R-01A	0	FALSE	0	-0.877064	MSS
Porphyromonas	TCGA-G4-6321-01A	0.00132931	TRUE	0	2.17132	MSS
Porphyromonas	TCGA-F4-6807-01A	0.00182026	TRUE	0	0.481988	MSS
Porphyromonas	TCGA-AA-3875-01A	0	FALSE	0	-4.30025	MSS
Porphyromonas	TCGA-G4-6306-01A	0	FALSE	0	0.871874	MSS
Porphyromonas	TCGA-AA-3872-01A	0	FALSE	0	-2.18005	MSS
Porphyromonas	TCGA-AZ-4615-01A	0	FALSE	1	1.57678	MSI
Porphyromonas	TCGA-D5-6541-01A	0	FALSE	0	1.46574	MSS
Porphyromonas	TCGA-A6-6142-01A	0.0746682	TRUE	0	2.83304	MSS
Porphyromonas	TCGA-AA-3544-01A	0	FALSE	0	-1.66228	MSS
Porphyromonas	TCGA-AA-3524-01A	0.0239655	TRUE	0	-0.174478	MSS
Porphyromonas	TCGA-5M-AAT6-01A	0	FALSE	1	1.1254	MSI
Porphyromonas	TCGA-CM-6161-01A	0	FALSE	0	-1.51406	MSS
Porphyromonas	TCGA-AZ-6598-11A	0	FALSE	0	-2.79509	MSS
Porphyromonas	TCGA-AD-A5EK-01A	0	FALSE	0	-2.66042	MSS
Porphyromonas	TCGA-F4-6805-01A	0	FALSE	0	0.849316	MSS
Porphyromonas	TCGA-AA-3496-11A	0	FALSE	0	-0.520292	MSS
Porphyromonas	TCGA-F4-6460-01A	0	FALSE	0	-2.4237	MSS
Porphyromonas	TCGA-A6-A566-01A	0.0237372	TRUE	0	0.78747	MSS
Porphyromonas	TCGA-AA-3956-01A	0	FALSE	0	-0.0650638	MSS
Porphyromonas	TCGA-A6-3809-01A	0.0911539	TRUE	1	1.27152	MSI
Porphyromonas	TCGA-A6-6653-01A	0	FALSE	1	6.18055	MSI
Porphyromonas	TCGA-F4-6704-01A	0	FALSE	0	1.39385	MSS
Porphyromonas	TCGA-CA-6716-01A	0	FALSE	0	-1.06538	MSS
Porphyromonas	TCGA-G4-6311-01A	0	FALSE	0	0.112926	MSS
Porphyromonas	TCGA-A6-2686-11A	0	FALSE	0	-0.544698	MSS
Porphyromonas	TCGA-G4-6297-01A	0.0122163	TRUE	0	3.16461	MSS
Porphyromonas	TCGA-CK-6751-01A	0	FALSE	0	1.74415	MSS
Porphyromonas	TCGA-AA-3534-11A	0	FALSE	0	-1.27232	MSS
Porphyromonas	TCGA-AD-6901-01A	0	FALSE	0	-1.94227	MSS
Porphyromonas	TCGA-CM-6679-01A	0	FALSE	0	-0.736264	MSS
Porphyromonas	TCGA-DM-A280-01A	0	FALSE	0	2.1974	MSS
Porphyromonas	TCGA-D5-6529-01A	0	FALSE	0	0.380438	MSS
Porphyromonas	TCGA-DM-A1D7-01A	0.0252864	TRUE	0	0.860551	MSS
Porphyromonas	TCGA-AA-3977-01A	0	FALSE	0	0.337373	MSS
Porphyromonas	TCGA-AA-3977-01A	0	FALSE	0	0.337373	MSS
Porphyromonas	TCGA-NH-A50T-01A	0	FALSE	0	-0.0740467	MSS
Porphyromonas	TCGA-AZ-4614-01A	0	FALSE	0	-1.68017	MSS
Porphyromonas	TCGA-A6-3808-01A	0	FALSE	0	-0.22826	MSS
Porphyromonas	TCGA-AA-3818-01A	0	FALSE	0	0.732014	MSS
Porphyromonas	TCGA-AA-3851-01A	0	FALSE	0	-0.457015	MSS
Porphyromonas	TCGA-AA-3972-01A	0	FALSE	0	-2.1432	MSS
Porphyromonas	TCGA-G4-6315-01A	0.0320798	TRUE	0	0.906125	MSS
Porphyromonas	TCGA-CM-5860-01A	0	FALSE	0	0.1467	MSS
Porphyromonas	TCGA-G4-6299-01A	0.179848	TRUE	0	-0.56233	MSS
Porphyromonas	TCGA-AA-3712-01A	0	FALSE	0	-0.47693	MSS
Porphyromonas	TCGA-AA-3655-01A	0	FALSE	0	0.153885	MSS
Porphyromonas	TCGA-AA-3845-01A	0.147728	TRUE	1	-1.01391	MSI
Porphyromonas	TCGA-AA-3845-01A	0.147728	TRUE	1	-1.01391	MSI
Porphyromonas	TCGA-CM-4747-01A	0	FALSE	0	-0.714665	MSS
Porphyromonas	TCGA-AA-A022-01A	0	FALSE	1	0.133636	MSI
Porphyromonas	TCGA-AA-A022-01A	0	FALSE	1	0.133636	MSI
Porphyromonas	TCGA-AA-A00N-01A	0.00105742	TRUE	0	-0.941074	MSS
Porphyromonas	TCGA-AA-A00N-01A	0.00105742	TRUE	0	-0.941074	MSS
Porphyromonas	TCGA-CM-5344-01A	0	FALSE	0	0.877518	MSS
Porphyromonas	TCGA-AA-3681-01A	0	FALSE	0	1.09522	MSS
Porphyromonas	TCGA-AA-3986-01A	0	FALSE	0	-1.95898	MSS
Porphyromonas	TCGA-AA-3713-01A	0	FALSE	1	2.07851	MSI
Porphyromonas	TCGA-AA-3531-01A	0	FALSE	0	-1.43739	MSS
Porphyromonas	TCGA-DM-A28K-01A	0	FALSE	0	0.749985	MSS
Porphyromonas	TCGA-AA-3692-01A	0	FALSE	0	-2.07582	MSS
Porphyromonas	TCGA-A6-2684-01A	0	FALSE	0	-1.92399	MSS
Porphyromonas	TCGA-AA-A017-01A	0	FALSE	0	-3.37229	MSS
Porphyromonas	TCGA-AA-3833-01A	0	FALSE	1	1.48952	MSI
Porphyromonas	TCGA-AA-3833-01A	0	FALSE	1	1.48952	MSI
Porphyromonas	TCGA-A6-4105-01A	0.00819413	TRUE	0	1.61628	MSS
Porphyromonas	TCGA-AZ-4313-01A	0	FALSE	1	1.06815	MSI
Porphyromonas	TCGA-G4-6307-01A	0	FALSE	0	0.238506	MSS
Porphyromonas	TCGA-AA-3861-01A	0	FALSE	0	-0.738859	MSS
Porphyromonas	TCGA-CM-6166-01A	0	FALSE	0	1.86469	MSS
Porphyromonas	TCGA-CA-5254-01A	0	FALSE	0	4.43135	MSS
Porphyromonas	TCGA-D5-5538-01A	0.00601196	TRUE	0	3.81646	MSS
Porphyromonas	TCGA-AY-4070-01A	0.000571785	TRUE	0	-0.0663179	MSS
Porphyromonas	TCGA-A6-6652-01A	0	FALSE	0	-2.25711	MSS
Porphyromonas	TCGA-DM-A1HB-01A	0.0511883	TRUE	1	4.32689	MSI
Porphyromonas	TCGA-A6-2681-01A	0	FALSE	0	-1.92693	MSS
Porphyromonas	TCGA-AY-A54L-01A	0	FALSE	0	1.05494	MSS
Porphyromonas	TCGA-AA-A02J-01A	0	FALSE	0	0.470952	MSS
Porphyromonas	TCGA-AA-A02E-01A	0	FALSE	0	-0.444401	MSS
Porphyromonas	TCGA-AA-3870-01A	0.0335035	TRUE	0	0.527265	MSS
Porphyromonas	TCGA-AA-3815-01A	0	FALSE	1	-1.89246	MSI
Porphyromonas	TCGA-AA-3519-01A	0	FALSE	0	-1.08482	MSS
Porphyromonas	TCGA-AZ-6603-01A	0	FALSE	0	-1.11655	MSS
Porphyromonas	TCGA-AA-3517-11A	7.88153e-05	FALSE	0	-0.662399	MSS
Porphyromonas	TCGA-AZ-6598-01A	0	FALSE	1	2.56421	MSI
Porphyromonas	TCGA-A6-5667-01A	0	FALSE	0	1.53083	MSS
Porphyromonas	TCGA-AA-3952-01A	0	FALSE	0	-1.94329	MSS
Porphyromonas	TCGA-DM-A288-01A	0.0444939	TRUE	0	-0.993738	MSS
Porphyromonas	TCGA-D5-6540-01A	0	FALSE	1	4.28964	MSI
Porphyromonas	TCGA-A6-6137-01A	0	FALSE	0	0.417062	MSS
Porphyromonas	TCGA-A6-2680-01A	0	FALSE	0	-0.756526	MSS
Porphyromonas	TCGA-F4-6463-01A	0.0152045	TRUE	0	1.07457	MSS
Porphyromonas	TCGA-F4-6569-01A	0	FALSE	0	0.429215	MSS
Porphyromonas	TCGA-DM-A1D9-01A	0.030303	TRUE	0	-0.895075	MSS
Porphyromonas	TCGA-5M-AAT5-01A	0.310562	TRUE	0	1.3182	MSS
Porphyromonas	TCGA-CM-4746-01A	0	FALSE	0	-1.2271	MSS
Porphyromonas	TCGA-AA-3495-01A	0	FALSE	0	-0.0133347	MSS
Porphyromonas	TCGA-AZ-4684-01A	0	FALSE	0	-0.508879	MSS
Porphyromonas	TCGA-AA-3514-01A	0	FALSE	0	-1.18793	MSS
Porphyromonas	TCGA-AA-3678-01A	0.106383	TRUE	0	-0.620485	MSS
Porphyromonas	TCGA-CM-6677-01A	0	FALSE	0	-0.3717	MSS
Porphyromonas	TCGA-AZ-6601-01A	0.105407	TRUE	0	-0.154062	MSS
Porphyromonas	TCGA-F4-6806-01A	0.000217372	TRUE	0	-0.89461	MSS
Porphyromonas	TCGA-D5-6533-01A	0.0619444	TRUE	0	0.85263	MSS
Porphyromonas	TCGA-D5-6530-01A	0.000202455	TRUE	1	2.94196	MSI
Porphyromonas	TCGA-CM-5868-01A	0	FALSE	0	0.162777	MSS
Porphyromonas	TCGA-AA-3713-11A	0	FALSE	0	-0.248462	MSS
Porphyromonas	TCGA-D5-7000-01A	0	FALSE	0	2.79369	MSS
Porphyromonas	TCGA-AA-3526-01A	0	FALSE	0	-1.65718	MSS
Porphyromonas	TCGA-AA-3975-01A	0	FALSE	0	-2.9055	MSS
Porphyromonas	TCGA-AA-3685-01A	0	FALSE	0	-1.29765	MSS
Porphyromonas	TCGA-CK-5913-01A	0	FALSE	1	2.8954	MSI
Porphyromonas	TCGA-A6-2680-11A	0	FALSE	0	-1.59902	MSS
Porphyromonas	TCGA-D5-6532-01A	0	FALSE	0	1.73474	MSS
Porphyromonas	TCGA-D5-5541-01A	0	FALSE	0	0.516221	MSS
Porphyromonas	TCGA-F4-6570-01A	0.0061328	TRUE	1	1.82233	MSI
Porphyromonas	TCGA-A6-5659-01A	0	FALSE	0	0.439372	MSS
Porphyromonas	TCGA-A6-5659-01A	0	FALSE	0	0.439372	MSS
Porphyromonas	TCGA-AA-3506-01A	0.00024911	TRUE	0	-0.392749	MSS
Porphyromonas	TCGA-CK-6747-01A	0.00302631	TRUE	0	2.49365	MSS
Porphyromonas	TCGA-AA-A02K-01A	0	FALSE	0	-1.93005	MSS
Porphyromonas	TCGA-AA-A01G-01A	0	FALSE	0	1.4001	MSS
Porphyromonas	TCGA-F4-6461-01A	0.00218352	TRUE	0	1.2704	MSS
Porphyromonas	TCGA-CK-4947-01B	0	FALSE	0	1.48815	MSS
Porphyromonas	TCGA-AA-3532-01A	0.0106952	TRUE	0	1.31191	MSS
Porphyromonas	TCGA-A6-5666-01A	0.277168	TRUE	0	1.03369	MSS
Porphyromonas	TCGA-A6-6648-01A	0	FALSE	0	2.42198	MSS
Porphyromonas	TCGA-D5-6926-01A	0	FALSE	0	1.49469	MSS
Porphyromonas	TCGA-AA-3984-01A	0	FALSE	0	0.132605	MSS
Porphyromonas	TCGA-AA-3984-01A	0	FALSE	0	0.132605	MSS
Porphyromonas	TCGA-AD-6548-01A	0	FALSE	0	0.664242	MSS
Porphyromonas	TCGA-AD-A5EJ-01A	0.10411	TRUE	1	4.7522	MSI
Porphyromonas	TCGA-AA-3867-01A	0	FALSE	0	0.0387499	MSS
Porphyromonas	TCGA-AA-3862-01A	0	FALSE	0	-0.573074	MSS
Porphyromonas	TCGA-CK-5916-01A	0	FALSE	1	1.84175	MSI
Porphyromonas	TCGA-AA-3844-01A	0.026529	TRUE	0	-1.26997	MSS
Porphyromonas	TCGA-CA-5256-01A	0	FALSE	0	-1.88537	MSS
Porphyromonas	TCGA-AD-6889-01A	0.00262184	TRUE	1	5.12825	MSI
Porphyromonas	TCGA-AA-A00O-01A	0.0256063	TRUE	0	0.83563	MSS
Porphyromonas	TCGA-G4-6628-01A	0	FALSE	1	1.49933	MSI
Porphyromonas	TCGA-AA-3955-01A	0	FALSE	0	-0.261358	MSS
Porphyromonas	TCGA-A6-A565-01A	0	FALSE	0	0.162365	MSS
Porphyromonas	TCGA-CM-4752-01A	0	FALSE	0	-0.118531	MSS
Porphyromonas	TCGA-AA-3556-01A	0	FALSE	0	1.43021	MSS
Porphyromonas	TCGA-AA-3680-01A	0	FALSE	0	-1.88197	MSS
Porphyromonas	TCGA-A6-2683-11A	0	FALSE	0	-0.0904602	MSS
Porphyromonas	TCGA-DM-A1D6-01A	0	FALSE	0	-0.507869	MSS
Porphyromonas	TCGA-CM-6164-01A	0.0033389	TRUE	0	-0.379229	MSS
Porphyromonas	TCGA-G4-6302-01A	0.00499153	TRUE	0	1.32688	MSS
Porphyromonas	TCGA-D5-6930-01A	0.000521455	TRUE	1	3.17535	MSI
Porphyromonas	TCGA-G4-6322-01A	0	FALSE	0	3.36621	MSS
Porphyromonas	TCGA-CM-6171-01A	0	FALSE	1	3.91283	MSI
Porphyromonas	TCGA-A6-2682-01A	0.000523988	TRUE	0	0.325841	MSS
Porphyromonas	TCGA-CK-6746-01A	0.0324044	TRUE	1	0.669586	MSI
Porphyromonas	TCGA-AA-3510-01A	1.57127e-05	FALSE	0	0.560408	MSS
Porphyromonas	TCGA-AA-3971-01A	0	FALSE	0	-3.36126	MSS
Porphyromonas	TCGA-AA-A02R-01A	0	FALSE	1	-1.02669	MSI
Porphyromonas	TCGA-F4-6704-11A	0	FALSE	0	1.16289	MSS
Porphyromonas	TCGA-AA-3819-01A	0	FALSE	0	-2.94531	MSS
Porphyromonas	TCGA-AA-A01D-01A	0	FALSE	0	-0.785867	MSS
Porphyromonas	TCGA-CM-4750-01A	0	FALSE	0	-0.690434	MSS
Porphyromonas	TCGA-A6-2679-01A	0	FALSE	0	-0.737397	MSS
Porphyromonas	TCGA-DM-A28A-01A	0	FALSE	0	-0.0541874	MSS
Porphyromonas	TCGA-A6-2674-01A	0.0657336	TRUE	0	2.16185	MSS
Porphyromonas	TCGA-A6-2674-01A	0.0657336	TRUE	0	2.16185	MSS
Porphyromonas	TCGA-AD-6895-01A	0	FALSE	1	2.23924	MSI
Porphyromonas	TCGA-CM-4744-01A	0	FALSE	0	-0.161109	MSS
Porphyromonas	TCGA-AD-6899-01A	0	FALSE	0	-0.432859	MSS
Porphyromonas	TCGA-G4-6298-01A	0.505722	TRUE	0	0.730663	MSS
Porphyromonas	TCGA-CM-5348-01A	0	FALSE	0	-0.0957634	MSS
Porphyromonas	TCGA-D5-6536-01A	0.019602	TRUE	0	0.684714	MSS
Porphyromonas	TCGA-AA-3522-01A	0	FALSE	0	-0.16336	MSS
Porphyromonas	TCGA-A6-2678-11A	0	FALSE	0	-1.62937	MSS
Porphyromonas	TCGA-AZ-6605-01A	0	FALSE	0	0.169952	MSS
Porphyromonas	TCGA-A6-6140-01A	0.0304165	TRUE	0	-0.297956	MSS
Porphyromonas	TCGA-A6-2678-01A	0	FALSE	0	0.494555	MSS
Porphyromonas	TCGA-AA-A004-01A	0	FALSE	1	-1.42821	MSI
Porphyromonas	TCGA-T9-A92H-01A	0	FALSE	0	0.312138	MSS
Porphyromonas	TCGA-CM-6170-01A	0	FALSE	0	0.194379	MSS
Porphyromonas	TCGA-CK-4951-01A	0	FALSE	1	0.423485	MSI
Porphyromonas	TCGA-AA-3527-11A	0	FALSE	0	1.24747	MSS
Porphyromonas	TCGA-AD-6964-01A	0	FALSE	1	-0.0154739	MSI
Porphyromonas	TCGA-AZ-5403-01A	0	FALSE	0	-0.282177	MSS
Porphyromonas	TCGA-D5-6534-01A	5.83819e-05	FALSE	0	-0.0629372	MSS
Porphyromonas	TCGA-DM-A28C-01A	0	FALSE	0	-1.49537	MSS
Porphyromonas	TCGA-DM-A28F-01A	0.272727	TRUE	0	1.94688	MSS
Porphyromonas	TCGA-AA-3850-01A	0	FALSE	0	-1.34598	MSS
Porphyromonas	TCGA-F4-6703-01A	0	FALSE	0	1.59012	MSS
Porphyromonas	TCGA-AA-3856-01A	0	FALSE	0	-1.35871	MSS
Porphyromonas	TCGA-AA-3561-01A	0	FALSE	0	1.30894	MSS
Porphyromonas	TCGA-A6-5662-11A	0	FALSE	0	-1.0446	MSS
Porphyromonas	TCGA-AD-6965-01A	0	FALSE	0	0.745475	MSS
Porphyromonas	TCGA-AA-3664-01A	0	FALSE	1	-0.878032	MSI
Porphyromonas	TCGA-AZ-6600-11A	0	FALSE	0	0.533297	MSS
Porphyromonas	TCGA-AA-3531-11A	0	FALSE	0	0.186719	MSS
Porphyromonas	TCGA-AD-6890-01A	0	FALSE	0	1.441	MSS
Porphyromonas	TCGA-AA-A01C-01A	0	FALSE	0	-1.44216	MSS
Porphyromonas	TCGA-AA-3489-01A	0.0092081	TRUE	0	1.24675	MSS
Porphyromonas	TCGA-DM-A0XD-01A	0	FALSE	0	-0.148397	MSS
Porphyromonas	TCGA-CM-4743-01A	0	FALSE	1	1.9789	MSI
Porphyromonas	TCGA-QG-A5YV-01A	0	FALSE	0	-0.0992712	MSS
Porphyromonas	TCGA-AA-A01I-01A	0	FALSE	0	1.24062	MSS
Porphyromonas	TCGA-A6-2684-11A	6.48541e-06	FALSE	0	-1.58035	MSS
Porphyromonas	TCGA-AA-A02H-01A	0	FALSE	0	0.612964	MSS
Porphyromonas	TCGA-AA-3522-11A	0	FALSE	0	-1.5522	MSS
Porphyromonas	TCGA-AA-3821-01A	0	FALSE	1	0.857937	MSI
Porphyromonas	TCGA-D5-6898-01A	0	FALSE	0	1.90128	MSS
Porphyromonas	TCGA-CK-5912-01A	0	FALSE	0	0.578024	MSS
Porphyromonas	TCGA-AA-A01K-01A	0	FALSE	0	-1.99125	MSS
Porphyromonas	TCGA-CM-6165-01A	0	FALSE	0	-0.936348	MSS
Porphyromonas	TCGA-AA-3814-01A	0	FALSE	0	-1.35551	MSS
Porphyromonas	TCGA-CM-6680-01A	0	FALSE	0	0.264945	MSS
Porphyromonas	TCGA-A6-2671-11A	0	FALSE	0	-0.30357	MSS
Porphyromonas	TCGA-D5-6920-01A	0.0435738	TRUE	0	2.66985	MSS
Porphyromonas	TCGA-A6-5667-11A	0	FALSE	0	-0.813168	MSS
Porphyromonas	TCGA-AY-6196-01A	0	FALSE	0	-0.181436	MSS
Porphyromonas	TCGA-5M-AATE-01A	0	FALSE	0	-0.0252129	MSS
Porphyromonas	TCGA-A6-6651-01A	0	FALSE	0	0.0685598	MSS
Porphyromonas	TCGA-AA-3939-01A	0	FALSE	0	-0.288965	MSS
Porphyromonas	TCGA-AA-3864-01A	0	FALSE	0	2.81938	MSS
Porphyromonas	TCGA-AA-3516-11A	0	FALSE	0	0.146569	MSS
Porphyromonas	TCGA-WS-AB45-01A	0	FALSE	1	1.39202	MSI
Porphyromonas	TCGA-G4-6309-01A	0.00182502	TRUE	1	1.86676	MSI
Porphyromonas	TCGA-AA-3529-01A	0	FALSE	0	-0.425978	MSS
Porphyromonas	TCGA-AZ-6599-11A	0	FALSE	0	-0.647969	MSS
Porphyromonas	TCGA-AA-A01S-01A	0.00554017	TRUE	0	-1.59711	MSS
Porphyromonas	TCGA-CK-4948-01B	0	FALSE	0	-0.753716	MSS
Porphyromonas	TCGA-CM-6169-01A	0	FALSE	0	-0.680386	MSS
Porphyromonas	TCGA-A6-5664-01A	0.000119564	TRUE	0	1.99157	MSS
Porphyromonas	TCGA-AY-4071-01A	0	FALSE	0	-2.28307	MSS
Porphyromonas	TCGA-G4-6304-01A	0	FALSE	1	0.110259	MSI
Porphyromonas	TCGA-A6-2675-11A	0	FALSE	0	-0.307639	MSS
Porphyromonas	TCGA-AA-3831-01A	0	FALSE	0	-1.70212	MSS
Porphyromonas	TCGA-AA-3855-01A	0	FALSE	0	-1.43451	MSS
Porphyromonas	TCGA-AA-3710-01A	0	FALSE	1	4.11041	MSI
Porphyromonas	TCGA-CM-5341-01A	0	FALSE	0	-1.30308	MSS
Porphyromonas	TCGA-D5-6927-01A	4.88163e-05	FALSE	1	3.00088	MSI
Porphyromonas	TCGA-AA-3494-01A	0.00429132	TRUE	0	-0.0187941	MSS
Porphyromonas	TCGA-D5-6923-01A	0	FALSE	0	-0.646692	MSS
Porphyromonas	TCGA-AY-A69D-01A	0.00872568	TRUE	0	0.700943	MSS
Porphyromonas	TCGA-AA-3693-01A	0	FALSE	0	-0.029303	MSS
Porphyromonas	TCGA-AZ-6601-11A	0.00117472	TRUE	0	0.48635	MSS
Porphyromonas	TCGA-NH-A8F7-01A	0	FALSE	0	-0.796249	MSS
Porphyromonas	TCGA-AA-3941-01A	0	FALSE	0	-1.61847	MSS
Porphyromonas	TCGA-A6-2685-11A	0	FALSE	0	0.27234	MSS
Porphyromonas	TCGA-AA-3662-01A	0.00296195	TRUE	0	-2.43529	MSS
Porphyromonas	TCGA-AM-5821-01A	0.029905	TRUE	1	1.5781	MSI
Porphyromonas	TCGA-AA-3697-11A	0.0651938	TRUE	0	3.56726	MSS
Porphyromonas	TCGA-G4-6588-01A	0	FALSE	1	3.12085	MSI
Porphyromonas	TCGA-A6-A567-01A	0	FALSE	0	-1.32314	MSS
Porphyromonas	TCGA-A6-5662-01A	0	FALSE	0	-1.07339	MSS
Porphyromonas	TCGA-AA-3553-01A	0	FALSE	0	-0.529452	MSS
Porphyromonas	TCGA-AA-3989-01A	0	FALSE	0	-0.57024	MSS
Porphyromonas	TCGA-QL-A97D-01A	0	FALSE	0	2.27036	MSS
Porphyromonas	TCGA-AM-5820-01A	0.0113072	TRUE	0	1.79959	MSS
Porphyromonas	TCGA-CK-5915-01A	0	FALSE	0	0.633602	MSS
Porphyromonas	TCGA-CA-6718-01A	0	FALSE	0	2.52566	MSS
Porphyromonas	TCGA-AA-3525-11A	0.147401	TRUE	0	-0.45777	MSS
Porphyromonas	TCGA-F4-6808-01A	0.0005549	TRUE	0	1.71202	MSS
Porphyromonas	TCGA-AA-3858-01A	0	FALSE	0	-1.93774	MSS
Porphyromonas	TCGA-DM-A1DA-01A	0	FALSE	0	0.0425238	MSS
Porphyromonas	TCGA-D5-6932-01A	0	FALSE	0	0.87892	MSS
Porphyromonas	TCGA-AD-5900-01A	0	FALSE	1	0.676396	MSI
Porphyromonas	TCGA-NH-A50V-01A	0.0472834	TRUE	0	-0.124578	MSS
Porphyromonas	TCGA-A6-5661-01A	0	FALSE	1	2.4525	MSI
Porphyromonas	TCGA-AA-3560-01A	0	FALSE	0	0.425095	MSS
Porphyromonas	TCGA-AA-3514-11A	0	FALSE	0	2.13365	MSS
Porphyromonas	TCGA-D5-6931-01A	0	FALSE	0	1.83858	MSS
Porphyromonas	TCGA-CM-6172-01A	0	FALSE	0	-1.75313	MSS
Porphyromonas	TCGA-DM-A1D0-01A	0.00193048	TRUE	0	-0.378197	MSS
Porphyromonas	TCGA-AA-A00W-01A	0	FALSE	0	-0.704795	MSS
Porphyromonas	TCGA-AA-3489-11A	0.000100826	TRUE	0	0.515024	MSS
Porphyromonas	TCGA-D5-6924-01A	0	FALSE	0	0.983378	MSS
Porphyromonas	TCGA-AA-A029-01A	0	FALSE	0	0.249729	MSS
Porphyromonas	TCGA-DM-A28H-01A	8.93193e-05	FALSE	0	0.712319	MSS
Porphyromonas	TCGA-AZ-6606-01A	0.00512624	TRUE	0	-0.55814	MSS
Porphyromonas	TCGA-CA-6715-01A	0	FALSE	0	1.83038	MSS
Porphyromonas	TCGA-G4-6323-01A	0	FALSE	0	-1.77262	MSS
Porphyromonas	TCGA-AU-6004-01A	0	FALSE	1	1.95128	MSI
Porphyromonas	TCGA-AA-3980-01A	0.0103627	TRUE	0	-2.6828	MSS
Porphyromonas	TCGA-DM-A285-01A	0	FALSE	0	2.22619	MSS
Porphyromonas	TCGA-AA-3673-01A	0	FALSE	0	-2.39432	MSS
Porphyromonas	TCGA-AA-A02W-01A	0	FALSE	0	0.128875	MSS
Porphyromonas	TCGA-AA-3697-01A	0.031133	TRUE	0	1.51199	MSS
Porphyromonas	TCGA-AA-3509-01A	0.00777694	TRUE	0	-0.71797	MSS
Porphyromonas	TCGA-AA-3973-01A	0	FALSE	0	-0.246679	MSS
Porphyromonas	TCGA-AY-6386-01A	0	FALSE	0	3.3478	MSS
Porphyromonas	TCGA-AA-3517-01A	0	FALSE	0	-0.541824	MSS
Porphyromonas	TCGA-G4-6310-01A	0	FALSE	0	1.5066	MSS
Porphyromonas	TCGA-AA-3684-01A	0	FALSE	0	-1.90857	MSS
Porphyromonas	TCGA-CM-4751-01A	0	FALSE	0	1.07264	MSS
Porphyromonas	TCGA-AZ-6599-01A	0	FALSE	0	2.70044	MSS
Porphyromonas	TCGA-A6-3810-01A	0	FALSE	0	-0.744629	MSS
Porphyromonas	TCGA-AY-A71X-01A	0	FALSE	0	-0.341175	MSS
Porphyromonas	TCGA-F4-6854-01A	0.0207876	TRUE	0	0.92669	MSS
Porphyromonas	TCGA-A6-6782-01A	0	FALSE	0	-1.29025	MSS
Porphyromonas	TCGA-F4-6809-01A	0.0269983	TRUE	0	-1.56278	MSS
Porphyromonas	TCGA-D5-6537-01A	0	FALSE	0	1.07598	MSS
Porphyromonas	TCGA-CA-5796-01A	0.00500439	TRUE	0	0.437331	MSS
Porphyromonas	TCGA-AA-3860-01A	0	FALSE	0	2.05661	MSS
Porphyromonas	TCGA-AA-3660-01A	0	FALSE	0	-0.965726	MSS
Porphyromonas	TCGA-CM-5861-01A	0	FALSE	1	3.71512	MSI
Porphyromonas	TCGA-CM-5863-01A	0	FALSE	0	0.176931	MSS
Porphyromonas	TCGA-A6-2686-01A	0	FALSE	1	-0.970065	MSI
Porphyromonas	TCGA-DM-A1HA-01A	0	FALSE	0	1.09998	MSS
Porphyromonas	TCGA-AA-A01T-01A	0.000945797	TRUE	0	-1.37683	MSS
Porphyromonas	TCGA-AA-3666-01A	0	FALSE	0	0.850865	MSS
Porphyromonas	TCGA-SS-A7HO-01A	0	FALSE	0	0.252523	MSS
Porphyromonas	TCGA-AZ-4682-01B	0	FALSE	0	-0.773698	MSS
Porphyromonas	TCGA-NH-A6GC-01A	0	FALSE	0	-1.25431	MSS
Porphyromonas	TCGA-CA-5797-01A	0	FALSE	0	1.03694	MSS
Porphyromonas	TCGA-AZ-4323-01A	0.00107586	TRUE	0	-0.903792	MSS
Porphyromonas	TCGA-AD-6963-01A	0	FALSE	0	-0.294501	MSS
Porphyromonas	TCGA-CK-4950-01A	0	FALSE	0	1.91616	MSS
Porphyromonas	TCGA-5M-AATA-01A	0.333333	TRUE	0	-2.27866	MSS
Porphyromonas	TCGA-AA-3715-01A	0.0219739	TRUE	1	-0.559454	MSI
Porphyromonas	TCGA-CM-6167-01A	0	FALSE	0	-1.05329	MSS
Porphyromonas	TCGA-AA-3837-01A	0	FALSE	0	-0.990371	MSS
Porphyromonas	TCGA-D5-5540-01A	0	FALSE	0	-0.311551	MSS
Porphyromonas	TCGA-CM-6163-01A	0	FALSE	0	-2.91159	MSS
Porphyromonas	TCGA-A6-A56B-01A	0	FALSE	0	-1.10628	MSS
Porphyromonas	TCGA-CA-5255-01A	0	FALSE	0	2.38791	MSS
Porphyromonas	TCGA-AZ-6605-11A	0	FALSE	0	-1.42352	MSS
Porphyromonas	TCGA-QG-A5YX-01A	0.00639269	TRUE	0	0.826439	MSS
Porphyromonas	TCGA-G4-6314-01A	0	FALSE	0	0.505748	MSS
Porphyromonas	TCGA-A6-5659-11A	0	FALSE	0	0.738011	MSS
Porphyromonas	TCGA-A6-6141-01A	0.0211323	TRUE	0	0.00970737	MSS
Porphyromonas	TCGA-AY-6197-01A	0	FALSE	1	2.32022	MSI
Porphyromonas	TCGA-A6-5665-11A	1.84612e-05	FALSE	0	-0.128821	MSS
Porphyromonas	TCGA-EI-6883-01A	0.0277778	TRUE	0	0.960962	MSS
Porphyromonas	TCGA-G5-6235-01A	0.0307692	TRUE	0	0.767651	MSS
Porphyromonas	TCGA-CL-5917-01A	0	FALSE	0	0.108214	MSS
Porphyromonas	TCGA-AG-A02G-01A	0	FALSE	0	-0.836308	MSS
Porphyromonas	TCGA-AG-3742-01A	0.0390992	TRUE	0	1.39354	MSS
Porphyromonas	TCGA-AG-A01Y-01A	0	FALSE	0	1.30469	MSS
Porphyromonas	TCGA-DT-5265-01A	0	FALSE	0	-1.33738	MSS
Porphyromonas	TCGA-AG-A025-01A	0.0263158	TRUE	0	-2.72558	MSS
Porphyromonas	TCGA-AG-3894-01A	0	FALSE	0	-2.88692	MSS
Porphyromonas	TCGA-CI-6619-01B	0.0305916	TRUE	0	-0.131604	MSS
Porphyromonas	TCGA-AH-6643-11A	0	FALSE	0	-1.80339	MSS
Porphyromonas	TCGA-EI-6512-01A	0	FALSE	0	1.24799	MSS
Porphyromonas	TCGA-AH-6903-01A	0	FALSE	0	0.0324144	MSS
Porphyromonas	TCGA-F5-6812-01A	0	FALSE	0	-0.9878	MSS
Porphyromonas	TCGA-AG-A00Y-01A	0	FALSE	0	-0.354779	MSS
Porphyromonas	TCGA-AG-3599-01A	0	FALSE	0	-1.44907	MSS
Porphyromonas	TCGA-AF-2691-11A	0	FALSE	0	1.6826	MSS
Porphyromonas	TCGA-AH-6897-01A	0.0854979	TRUE	0	2.69236	MSS
Porphyromonas	TCGA-AG-4001-01A	0.0930233	TRUE	0	-2.8528	MSS
Porphyromonas	TCGA-AF-2691-01A	1	TRUE	0	-3.22881	MSS
Porphyromonas	TCGA-AG-3732-01A	0	FALSE	0	-1.26809	MSS
Porphyromonas	TCGA-EI-6509-01A	0	FALSE	0	0.571865	MSS
Porphyromonas	TCGA-F5-6814-01A	0.0923845	TRUE	0	2.65144	MSS
Porphyromonas	TCGA-AG-A015-01A	0.00765787	TRUE	0	1.08941	MSS
Porphyromonas	TCGA-AG-A015-01A	0.00765787	TRUE	0	1.08941	MSS
Porphyromonas	TCGA-DC-6681-01A	0.00779612	TRUE	0	-0.397261	MSS
Porphyromonas	TCGA-EI-6885-01A	0	FALSE	0	0.528143	MSS
Porphyromonas	TCGA-AG-3901-01A	0	FALSE	0	-0.645165	MSS
Porphyromonas	TCGA-AF-2692-11A	0	FALSE	0	0.665342	MSS
Porphyromonas	TCGA-AG-3731-11A	0.309524	TRUE	0	-1.46621	MSS
Porphyromonas	TCGA-AG-A026-01A	0.00537179	TRUE	0	-2.09677	MSS
Porphyromonas	TCGA-EI-6506-01A	0.246867	TRUE	0	1.05582	MSS
Porphyromonas	TCGA-AG-A014-01A	0.00173203	TRUE	0	-2.05258	MSS
Porphyromonas	TCGA-DY-A1H8-01A	0	FALSE	0	-1.09373	MSS
Porphyromonas	TCGA-G5-6572-01A	0	FALSE	0	-0.0641554	MSS
Porphyromonas	TCGA-EI-7002-01A	0.0666273	TRUE	0	-1.16594	MSS
Porphyromonas	TCGA-AG-3999-01A	0.000100145	TRUE	0	-1.91198	MSS
Porphyromonas	TCGA-AG-3885-01A	0	FALSE	0	-2.37575	MSS
Porphyromonas	TCGA-AG-3605-01A	0.000376332	TRUE	0	-3.12785	MSS
Porphyromonas	TCGA-F5-6863-01A	0.0172414	TRUE	0	0.5729	MSS
Porphyromonas	TCGA-DY-A1DC-01A	0	FALSE	0	0.967182	MSS
Porphyromonas	TCGA-AG-3583-01A	0.144372	TRUE	0	-0.482652	MSS
Porphyromonas	TCGA-AF-6655-01A	0	FALSE	0	-1.64627	MSS
Porphyromonas	TCGA-AG-A02X-01A	0	FALSE	0	-1.03419	MSS
Porphyromonas	TCGA-CI-6624-01C	0.000404781	TRUE	0	1.83412	MSS
Porphyromonas	TCGA-F5-6864-01A	0.227161	TRUE	0	-1.03189	MSS
Porphyromonas	TCGA-DC-6682-01A	0.00214661	TRUE	0	1.91435	MSS
Porphyromonas	TCGA-EI-6508-01A	0	FALSE	0	1.52754	MSS
Porphyromonas	TCGA-CI-6621-01A	0.026423	TRUE	0	2.23092	MSS
Porphyromonas	TCGA-AG-3598-01A	0	FALSE	0	-2.67027	MSS
Porphyromonas	TCGA-AF-5654-11A	0	FALSE	0	0.72433	MSS
Porphyromonas	TCGA-AG-3580-01A	0	FALSE	0	-1.91883	MSS
Porphyromonas	TCGA-EI-6882-01A	0.00223645	TRUE	0	3.09127	MSS
Porphyromonas	TCGA-AG-3727-01A	0.254462	TRUE	0	-0.625972	MSS
Porphyromonas	TCGA-AG-A02N-01A	0	FALSE	0	0.355659	MSS
Porphyromonas	TCGA-AG-A02N-01A	0	FALSE	0	0.355659	MSS
Porphyromonas	TCGA-AF-2689-11A	0.084507	TRUE	0	-0.208204	MSS
Porphyromonas	TCGA-AG-3591-01A	0.000254857	TRUE	0	-1.93166	MSS
Porphyromonas	TCGA-AF-A56N-01A	0	FALSE	0	0.696974	MSS
Porphyromonas	TCGA-AG-3898-01A	0	FALSE	0	-2.6461	MSS
Porphyromonas	TCGA-EF-5830-01A	0	FALSE	0	2.084	MSS
Porphyromonas	TCGA-DC-5337-01A	0	FALSE	0	-0.417083	MSS
Porphyromonas	TCGA-EI-7004-01A	0	FALSE	0	0.934382	MSS
Porphyromonas	TCGA-DC-4745-01A	0	FALSE	0	-2.58681	MSS
Porphyromonas	TCGA-AG-3909-01A	0	FALSE	0	-1.66339	MSS
Porphyromonas	TCGA-AG-A01L-01A	0	FALSE	0	-1.83791	MSS
Porphyromonas	TCGA-AG-A036-01A	0	FALSE	0	-0.484141	MSS
Porphyromonas	TCGA-EI-6881-01A	0.0667828	TRUE	0	-0.601156	MSS
Porphyromonas	TCGA-AG-3893-01A	0	FALSE	0	-1.35686	MSS
Porphyromonas	TCGA-AG-A00C-01A	0.494737	TRUE	0	0.488823	MSS
Porphyromonas	TCGA-AG-A00C-01A	0.494737	TRUE	0	0.488823	MSS
Porphyromonas	TCGA-DC-6154-01A	0	FALSE	0	0.88831	MSS
Porphyromonas	TCGA-AH-6643-01A	0	FALSE	0	-0.264959	MSS
Porphyromonas	TCGA-AF-2687-01A	0.0465717	TRUE	0	-0.546952	MSS
Porphyromonas	TCGA-F5-6702-01A	0	FALSE	0	2.06599	MSS
Porphyromonas	TCGA-AG-A023-01A	0	FALSE	0	-0.400674	MSS
Porphyromonas	TCGA-AF-2693-01A	0.0220695	TRUE	0	2.83346	MSS
Porphyromonas	TCGA-AG-3575-01A	0.368352	TRUE	0	-2.29859	MSS
Porphyromonas	TCGA-AG-3602-01A	0.0681622	TRUE	0	-2.19367	MSS
Porphyromonas	TCGA-EI-6513-01A	0.0695268	TRUE	0	0.48093	MSS
Porphyromonas	TCGA-F5-6813-01A	0	FALSE	0	3.33898	MSS
Porphyromonas	TCGA-AH-6544-01A	0.158658	TRUE	0	-0.309241	MSS
Porphyromonas	TCGA-AG-3896-01A	0.0606061	TRUE	0	-3.09912	MSS
Porphyromonas	TCGA-EI-6511-01A	0.0244014	TRUE	0	2.75104	MSS
Porphyromonas	TCGA-AG-A01J-01A	0	FALSE	0	-0.94413	MSS
Porphyromonas	TCGA-AG-A008-01A	0.000343466	TRUE	0	-0.434004	MSS
Porphyromonas	TCGA-AG-A008-01A	0.000343466	TRUE	0	-0.434004	MSS
Porphyromonas	TCGA-AF-2692-01A	0.0604105	TRUE	0	-0.732108	MSS
Porphyromonas	TCGA-AG-3883-01A	0	FALSE	0	-3.033	MSS
Porphyromonas	TCGA-AG-3728-01A	0	FALSE	0	-1.84713	MSS
Porphyromonas	TCGA-AF-2690-01A	0	FALSE	0	0.272486	MSS
Porphyromonas	TCGA-AG-3890-01A	0	FALSE	0	-3.28394	MSS
Porphyromonas	TCGA-EI-6510-01A	0.425381	TRUE	0	0.736165	MSS
Porphyromonas	TCGA-AG-3902-01A	0	FALSE	0	-3.08412	MSS
Porphyromonas	TCGA-AG-3731-01A	0.139604	TRUE	0	-0.126986	MSS
Porphyromonas	TCGA-AG-3726-01A	0	FALSE	0	-0.694764	MSS
Porphyromonas	TCGA-AF-6136-01A	0.000954887	TRUE	0	-2.09074	MSS
Porphyromonas	TCGA-AG-3881-01A	0.00557427	TRUE	0	-1.28836	MSS
Porphyromonas	TCGA-AF-5654-01A	0.051938	TRUE	0	0.0332222	MSS
Porphyromonas	TCGA-AF-3911-01A	0.0856302	TRUE	0	-0.232176	MSS
Porphyromonas	TCGA-DY-A1DG-01A	0	FALSE	0	0.0422079	MSS
Porphyromonas	TCGA-AH-6549-01A	0	FALSE	0	5.62181	MSS
Porphyromonas	TCGA-AG-3878-01A	0	FALSE	0	-3.52731	MSS
Porphyromonas	TCGA-AG-A011-01A	0	FALSE	0	-0.376508	MSS
Porphyromonas	TCGA-CL-4957-01A	0.00281345	TRUE	0	1.53033	MSS
Porphyromonas	TCGA-AG-A00H-01A	0.00846673	TRUE	0	-1.18642	MSS
Porphyromonas	TCGA-CI-6622-01A	0.0616866	TRUE	0	5.2773	MSS
Porphyromonas	TCGA-EI-6507-01A	0.0141502	TRUE	1	2.94872	MSI
Porphyromonas	TCGA-DC-6158-01A	0.00769988	TRUE	0	-0.472984	MSS
Porphyromonas	TCGA-AG-A020-01A	0	FALSE	0	-0.154482	MSS
Porphyromonas	TCGA-AG-A01W-01A	0.016201	TRUE	0	-1.8127	MSS
Porphyromonas	TCGA-AG-3594-01A	0.0107498	TRUE	0	-1.5497	MSS
Porphyromonas	TCGA-EI-6917-01A	0.10488	TRUE	0	0.593166	MSS
Porphyromonas	TCGA-AG-3742-11A	0.00415518	TRUE	0	-2.01798	MSS
Porphyromonas	TCGA-AG-4007-01A	0.136364	TRUE	0	-1.32831	MSS
Porphyromonas	TCGA-AF-A56L-01A	0	FALSE	0	-1.9634	MSS
Porphyromonas	TCGA-AG-4021-01A	0.0071772	TRUE	0	2.293	MSS
Porphyromonas	TCGA-AG-A01N-01A	0	FALSE	0	-2.5215	MSS
Porphyromonas	TCGA-AG-3584-01A	0.00783907	TRUE	0	-1.45919	MSS
Porphyromonas	TCGA-AF-3400-11A	0	FALSE	0	0.562142	MSS
Porphyromonas	TCGA-CI-6623-01B	7.33359e-05	FALSE	0	2.60944	MSS
Porphyromonas	TCGA-DY-A0XA-01A	0	FALSE	0	-1.79343	MSS
Porphyromonas	TCGA-AG-A016-01A	0	FALSE	0	-0.188896	MSS
Porphyromonas	TCGA-AG-A032-01A	0	FALSE	0	-3.13899	MSS
Porphyromonas	TCGA-F5-6571-01A	0	FALSE	0	0.193866	MSS
Porphyromonas	TCGA-AG-3725-11A	0	FALSE	0	-2.70221	MSS
Porphyromonas	TCGA-CL-5918-01A	0.122104	TRUE	0	0.339259	MSS
Porphyromonas	TCGA-DY-A1DD-01A	0	FALSE	0	-1.01593	MSS
Porphyromonas	TCGA-AG-4005-01A	0.289046	TRUE	0	-0.313398	MSS
Porphyromonas	TCGA-AH-6547-01A	0	FALSE	0	1.57066	MSS
Porphyromonas	TCGA-G5-6233-01A	0.0790731	TRUE	0	-0.609567	MSS
Porphyromonas	TCGA-AG-3574-01A	0.214286	TRUE	0	-1.59165	MSS
Porphyromonas	TCGA-DC-6157-01A	0	FALSE	0	-0.318128	MSS
Porphyromonas	TCGA-F5-6811-01A	0	FALSE	0	0.702245	MSS
Porphyromonas	TCGA-AG-3892-01A	0	FALSE	0	-2.1155	MSS
Porphyromonas	TCGA-AG-3892-01A	0	FALSE	0	-2.1155	MSS
Porphyromonas	TCGA-DY-A1DE-01A	0	FALSE	0	-0.818363	MSS
Porphyromonas	TCGA-F5-6465-01A	0	FALSE	0	0.814866	MSS
Porphyromonas	TCGA-AH-6644-01A	0	FALSE	0	3.39422	MSS
Porphyromonas	TCGA-EI-6514-01A	0	FALSE	0	0.564495	MSS
Porphyromonas	TCGA-DC-6683-01A	0	FALSE	0	1.5146	MSS
Porphyromonas	TCGA-DC-4749-01A	0	FALSE	0	1.37037	MSS
Porphyromonas	TCGA-F5-6810-01A	0.0398113	TRUE	0	1.32902	MSS
Porphyromonas	TCGA-AG-3882-01A	0	FALSE	0	-2.67343	MSS
Porphyromonas	TCGA-AG-3592-01A	0	FALSE	0	0.602043	MSS
Porphyromonas	TCGA-AG-3887-01A	0	FALSE	0	-2.57406	MSS
Porphyromonas	TCGA-DC-6155-01A	0	FALSE	0	-0.420305	MSS
Porphyromonas	TCGA-DY-A1DF-01A	0	FALSE	0	-1.94852	MSS
Porphyromonas	TCGA-AG-3581-01A	0	FALSE	0	-2.472	MSS
Porphyromonas	TCGA-AG-3732-11A	0	FALSE	0	-1.41533	MSS
Porphyromonas	TCGA-AG-3725-01A	0	FALSE	0	2.08114	MSS
Porphyromonas	TCGA-AF-A56K-01A	0.00649262	TRUE	0	-1.62641	MSS
Porphyromonas	TCGA-EI-6884-01A	0	FALSE	0	1.193	MSS
Porphyromonas	TCGA-DC-6160-01A	0	FALSE	0	-0.103413	MSS
Porphyromonas	TCGA-DC-6156-01A	0	FALSE	0	0.454529	MSS
Porphyromonas	TCGA-AG-A002-01A	0	FALSE	1	-0.295097	MSI
Porphyromonas	TCGA-AF-4110-01A	0	FALSE	0	0.675063	MSS
Porphyromonas	TCGA-F5-6464-01A	0.0023778	TRUE	0	-0.24753	MSS
Porphyromonas	TCGA-AF-3400-01A	0	FALSE	0	-0.0028384	MSS
Porphyromonas	TCGA-AG-4008-01A	0	FALSE	0	-1.26061	MSS
Porphyromonas	TCGA-DC-5869-01A	0	FALSE	0	0.279597	MSS
Porphyromonas	TCGA-AF-3913-01A	0.0349711	TRUE	0	-1.57765	MSS
Porphyromonas	TCGA-CI-6620-01A	0.00203252	TRUE	0	0.123232	MSS
Porphyromonas	TCGA-G5-6641-01A	0.00692323	TRUE	0	0.682719	MSS
Porphyromonas	TCGA-AG-4015-01A	0	FALSE	0	-0.766561	MSS
Porphyromonas	TCGA-BM-6198-01A	0	FALSE	0	-1.37192	MSS
Porphyromonas	TCGA-AF-6672-01A	0.0189655	TRUE	0	-1.20146	MSS
Porphyromonas	TCGA-F5-6861-01A	0.02984	TRUE	0	-1.38169	MSS
Porphyromonas	TCGA-AG-4022-01A	0.00047758	TRUE	0	-0.174033	MSS
Fusobacterium	TCGA-CA-6719-01A	0	FALSE	0	0.4212	MSS
Fusobacterium	TCGA-AA-A03J-01A	0	FALSE	0	-2.84937	MSS
Fusobacterium	TCGA-A6-6781-01A	0.00830884	TRUE	0	1.26615	MSS
Fusobacterium	TCGA-A6-6781-01A	0.00830884	TRUE	0	1.26615	MSS
Fusobacterium	TCGA-D5-6539-01A	0	FALSE	0	0.843682	MSS
Fusobacterium	TCGA-AZ-4681-01A	0	FALSE	0	-2.05265	MSS
Fusobacterium	TCGA-A6-2679-11A	0	FALSE	0	0.0355701	MSS
Fusobacterium	TCGA-AA-A00Z-01A	0.00784639	TRUE	0	-1.40382	MSS
Fusobacterium	TCGA-CM-6678-01A	0	FALSE	0	1.39065	MSS
Fusobacterium	TCGA-AA-3660-11A	0.00294218	TRUE	0	-2.62849	MSS
Fusobacterium	TCGA-AA-3852-01A	0	FALSE	0	-0.387478	MSS
Fusobacterium	TCGA-CM-5349-01A	0	FALSE	0	-2.52348	MSS
Fusobacterium	TCGA-A6-3807-01A	0	FALSE	0	-1.69619	MSS
Fusobacterium	TCGA-AA-3667-01A	0.155217	TRUE	0	-1.31461	MSS
Fusobacterium	TCGA-AA-3869-01A	0	FALSE	0	1.40049	MSS
Fusobacterium	TCGA-AA-A01X-01A	0	FALSE	0	-2.26939	MSS
Fusobacterium	TCGA-AZ-6608-01A	0	FALSE	0	1.4497	MSS
Fusobacterium	TCGA-NH-A50U-01A	0.106171	TRUE	0	-2.78791	MSS
Fusobacterium	TCGA-A6-6654-01A	0.011544	TRUE	0	-0.1831	MSS
Fusobacterium	TCGA-AA-3530-01A	0	FALSE	0	-1.58935	MSS
Fusobacterium	TCGA-QG-A5Z1-01A	0	FALSE	0	-1.61666	MSS
Fusobacterium	TCGA-AA-3846-01A	0	FALSE	0	-0.68292	MSS
Fusobacterium	TCGA-AA-A024-01A	0.00895522	TRUE	0	-0.281674	MSS
Fusobacterium	TCGA-AA-3527-01A	0	FALSE	0	-0.573027	MSS
Fusobacterium	TCGA-AA-3521-01A	0.0406398	TRUE	0	-0.31871	MSS
Fusobacterium	TCGA-AA-3842-01A	0.0352423	TRUE	0	0.258298	MSS
Fusobacterium	TCGA-AA-3966-01A	0.093955	TRUE	1	0.774788	MSI
Fusobacterium	TCGA-AA-3966-01A	0.093955	TRUE	1	0.774788	MSI
Fusobacterium	TCGA-AA-3662-11A	0	FALSE	0	-2.28901	MSS
Fusobacterium	TCGA-AZ-4616-01A	0.106636	TRUE	0	0.268414	MSS
Fusobacterium	TCGA-AA-3534-01A	0.399317	TRUE	0	-0.667004	MSS
Fusobacterium	TCGA-AA-A03F-01A	0.0110105	TRUE	0	-1.33456	MSS
Fusobacterium	TCGA-AA-3488-01A	0.108108	TRUE	0	-0.493698	MSS
Fusobacterium	TCGA-4T-AA8H-01A	0	FALSE	0	-1.3307	MSS
Fusobacterium	TCGA-A6-5656-01A	0	FALSE	0	-0.612934	MSS
Fusobacterium	TCGA-A6-5656-01A	0	FALSE	0	-0.612934	MSS
Fusobacterium	TCGA-G4-6295-01A	0	FALSE	0	1.76992	MSS
Fusobacterium	TCGA-AA-3877-01A	0.00226293	TRUE	1	0.0141029	MSI
Fusobacterium	TCGA-F4-6855-01A	0	FALSE	0	0.127041	MSS
Fusobacterium	TCGA-AZ-4315-01A	0	FALSE	0	-0.0768639	MSS
Fusobacterium	TCGA-AA-3812-01A	0	FALSE	0	-0.760971	MSS
Fusobacterium	TCGA-AA-3511-11A	0	FALSE	0	-0.63132	MSS
Fusobacterium	TCGA-CM-4748-01A	0.0189625	TRUE	0	-1.7901	MSS
Fusobacterium	TCGA-CM-6676-01A	0	FALSE	0	-0.899146	MSS
Fusobacterium	TCGA-G4-6627-01A	0.00326619	TRUE	0	0.1179	MSS
Fusobacterium	TCGA-A6-6780-01A	0.107717	TRUE	1	2.19005	MSI
Fusobacterium	TCGA-A6-6780-01A	0.107717	TRUE	1	2.19005	MSI
Fusobacterium	TCGA-AA-A01V-01A	0	FALSE	0	-0.937749	MSS
Fusobacterium	TCGA-AA-3866-01A	0	FALSE	0	-0.189978	MSS
Fusobacterium	TCGA-AA-3511-01A	0.0208342	TRUE	0	-0.920128	MSS
Fusobacterium	TCGA-CK-4952-01A	0.00748408	TRUE	1	2.62065	MSI
Fusobacterium	TCGA-A6-2677-01A	0.0163072	TRUE	0	-1.14129	MSS
Fusobacterium	TCGA-AA-3492-01A	0.15152	TRUE	1	-1.19947	MSI
Fusobacterium	TCGA-AA-3672-01A	0	FALSE	1	0.189679	MSI
Fusobacterium	TCGA-AZ-4308-01A	0.0895449	TRUE	0	-1.95711	MSS
Fusobacterium	TCGA-AY-A8YK-01A	0	FALSE	0	-0.315154	MSS
Fusobacterium	TCGA-AA-3663-01A	0.0113201	TRUE	1	1.97942	MSI
Fusobacterium	TCGA-AA-3538-01A	0.00677966	TRUE	0	-1.71643	MSS
Fusobacterium	TCGA-CA-6717-01A	0	FALSE	0	1.93511	MSS
Fusobacterium	TCGA-4N-A93T-01A	0	FALSE	0	-0.404316	MSS
Fusobacterium	TCGA-A6-2682-11A	0.0148013	TRUE	0	0.358434	MSS
Fusobacterium	TCGA-QG-A5Z2-01A	0.00219278	TRUE	1	0.127918	MSI
Fusobacterium	TCGA-AZ-6600-01A	0	FALSE	0	1.87068	MSS
Fusobacterium	TCGA-AA-3552-01A	0.00380228	TRUE	0	-0.997216	MSS
Fusobacterium	TCGA-AA-3496-01A	0.193343	TRUE	0	0.492964	MSS
Fusobacterium	TCGA-5M-AAT4-01A	0.0632611	TRUE	0	-0.678248	MSS
Fusobacterium	TCGA-G4-6625-01A	0	FALSE	0	0.497065	MSS
Fusobacterium	TCGA-AA-3679-01A	0.714286	TRUE	0	-0.309548	MSS
Fusobacterium	TCGA-QG-A5YW-01A	0	FALSE	0	1.10861	MSS
Fusobacterium	TCGA-A6-2683-01A	0	FALSE	0	-1.0814	MSS
Fusobacterium	TCGA-G4-6293-01A	0.0207238	TRUE	0	0.59234	MSS
Fusobacterium	TCGA-A6-2671-01A	0.000584692	TRUE	0	-2.79295	MSS
Fusobacterium	TCGA-AA-3947-01A	0.0484174	TRUE	1	1.15937	MSI
Fusobacterium	TCGA-AA-3520-11A	0	FALSE	0	-0.121673	MSS
Fusobacterium	TCGA-F4-6459-01A	0.00123664	TRUE	0	-0.634003	MSS
Fusobacterium	TCGA-AA-3811-01A	0.00393408	TRUE	1	-1.71164	MSI
Fusobacterium	TCGA-AA-3811-01A	0.00393408	TRUE	1	-1.71164	MSI
Fusobacterium	TCGA-AA-3655-11A	0	FALSE	0	-2.89399	MSS
Fusobacterium	TCGA-CM-6168-01A	0.00857184	TRUE	0	0.803809	MSS
Fusobacterium	TCGA-A6-6138-01A	0	FALSE	0	2.60242	MSS
Fusobacterium	TCGA-AA-A02F-01A	0	FALSE	0	-0.319307	MSS
Fusobacterium	TCGA-A6-5657-01A	0.00339221	TRUE	0	-1.28022	MSS
Fusobacterium	TCGA-CM-6674-01A	0.0168255	TRUE	1	1.35639	MSI
Fusobacterium	TCGA-DM-A0X9-01A	0	FALSE	0	0.656923	MSS
Fusobacterium	TCGA-AA-3548-01A	0	FALSE	0	-3.73059	MSS
Fusobacterium	TCGA-AA-3968-01A	0	FALSE	0	-1.92336	MSS
Fusobacterium	TCGA-AA-3949-01A	0.0149641	TRUE	1	0.828521	MSI
Fusobacterium	TCGA-DM-A28G-01A	0.213904	TRUE	0	-0.218576	MSS
Fusobacterium	TCGA-AU-3779-01A	0.0199867	TRUE	0	-2.033	MSS
Fusobacterium	TCGA-AA-3549-01A	0	FALSE	0	-0.718768	MSS
Fusobacterium	TCGA-AA-3502-01A	0.00762605	TRUE	0	-1.18533	MSS
Fusobacterium	TCGA-DM-A28E-01A	0.25	TRUE	0	1.41456	MSS
Fusobacterium	TCGA-DM-A1DB-01A	0	FALSE	0	-0.815818	MSS
Fusobacterium	TCGA-AA-A010-01A	0.0329561	TRUE	0	2.76908	MSS
Fusobacterium	TCGA-AA-A010-01A	0.0329561	TRUE	0	2.76908	MSS
Fusobacterium	TCGA-AA-A02O-01A	0	FALSE	0	-0.511186	MSS
Fusobacterium	TCGA-G4-6586-01A	0.133111	TRUE	1	-0.539484	MSI
Fusobacterium	TCGA-AA-3520-01A	0	FALSE	0	-0.201248	MSS
Fusobacterium	TCGA-G4-6626-01A	0.0443202	TRUE	0	-0.504162	MSS
Fusobacterium	TCGA-CK-6748-01A	0.0142207	TRUE	0	-0.145523	MSS
Fusobacterium	TCGA-D5-5537-01A	0	FALSE	0	-1.12054	MSS
Fusobacterium	TCGA-3L-AA1B-01A	0	FALSE	0	-1.34131	MSS
Fusobacterium	TCGA-A6-5660-01A	0.0367169	TRUE	0	0.75429	MSS
Fusobacterium	TCGA-F4-6856-01A	0.0761251	TRUE	0	3.49004	MSS
Fusobacterium	TCGA-DM-A0XF-01A	0	FALSE	0	0.628454	MSS
Fusobacterium	TCGA-AD-6888-01A	0.0217391	TRUE	0	1.14896	MSS
Fusobacterium	TCGA-AA-3979-01A	0.0171774	TRUE	0	-0.905762	MSS
Fusobacterium	TCGA-A6-5665-01A	0.00622598	TRUE	1	1.22345	MSI
Fusobacterium	TCGA-AA-3675-01A	0.0130519	TRUE	0	-0.281623	MSS
Fusobacterium	TCGA-DM-A28M-01A	0.03736	TRUE	0	0.661732	MSS
Fusobacterium	TCGA-D5-6922-01A	0.00114279	TRUE	0	-0.623426	MSS
Fusobacterium	TCGA-AA-A01Z-01A	0	FALSE	0	-0.995076	MSS
Fusobacterium	TCGA-AA-3930-01A	0.00767429	TRUE	0	-0.564837	MSS
Fusobacterium	TCGA-AA-A01P-01A	0	FALSE	1	2.33164	MSI
Fusobacterium	TCGA-AA-A01P-01A	0	FALSE	1	2.33164	MSI
Fusobacterium	TCGA-G4-6294-01A	0.224203	TRUE	0	2.40676	MSS
Fusobacterium	TCGA-CM-5862-01A	0	FALSE	0	0.253282	MSS
Fusobacterium	TCGA-DM-A1D4-01A	0	FALSE	0	1.66675	MSS
Fusobacterium	TCGA-RU-A8FL-01A	0.0444444	TRUE	0	0.493403	MSS
Fusobacterium	TCGA-AY-5543-01A	0.000147624	TRUE	0	2.14221	MSS
Fusobacterium	TCGA-NH-A6GA-01A	0	FALSE	0	0.077832	MSS
Fusobacterium	TCGA-AA-3712-11A	0	FALSE	0	-1.14012	MSS
Fusobacterium	TCGA-NH-A6GB-01A	0	FALSE	0	2.00533	MSS
Fusobacterium	TCGA-D5-6535-01A	0.0282051	TRUE	0	2.39496	MSS
Fusobacterium	TCGA-DM-A282-01A	0	FALSE	0	0.103408	MSS
Fusobacterium	TCGA-G4-6320-01A	0.0856723	TRUE	0	0.150704	MSS
Fusobacterium	TCGA-AZ-6603-11A	0	FALSE	0	0.914475	MSS
Fusobacterium	TCGA-AA-A02Y-01A	0	FALSE	0	2.47029	MSS
Fusobacterium	TCGA-AA-3950-01A	0.0108124	TRUE	1	2.97159	MSI
Fusobacterium	TCGA-D5-6531-01A	0.00849639	TRUE	0	0.954442	MSS
Fusobacterium	TCGA-DM-A1D8-01A	0.0714286	TRUE	0	-1.9064	MSS
Fusobacterium	TCGA-D5-6929-01A	0.001182	TRUE	0	1.09629	MSS
Fusobacterium	TCGA-AA-3994-01A	0	FALSE	1	0.252568	MSI
Fusobacterium	TCGA-A6-2675-01A	0	FALSE	0	0.0740901	MSS
Fusobacterium	TCGA-AA-3663-11A	0.0538207	TRUE	0	-0.186427	MSS
Fusobacterium	TCGA-NH-A5IV-01A	0	FALSE	1	1.16856	MSI
Fusobacterium	TCGA-A6-6650-01A	0	FALSE	0	2.24514	MSS
Fusobacterium	TCGA-A6-6650-01A	0	FALSE	0	2.24514	MSS
Fusobacterium	TCGA-AA-3854-01A	0.00581264	TRUE	0	-0.862761	MSS
Fusobacterium	TCGA-CK-5914-01A	0.0187196	TRUE	0	0.616603	MSS
Fusobacterium	TCGA-G4-6317-01A	0.0110934	TRUE	0	0.760698	MSS
Fusobacterium	TCGA-AA-3976-01A	0.0352349	TRUE	0	-0.603839	MSS
Fusobacterium	TCGA-CM-6675-01A	0	FALSE	0	0.0444051	MSS
Fusobacterium	TCGA-AA-3696-01A	0	FALSE	0	-1.38527	MSS
Fusobacterium	TCGA-AZ-5407-01A	0	FALSE	0	-1.40021	MSS
Fusobacterium	TCGA-AA-3841-01A	0	FALSE	0	-1.27871	MSS
Fusobacterium	TCGA-D5-6928-01A	0.0115899	TRUE	0	0.720851	MSS
Fusobacterium	TCGA-AA-A00U-01A	0.00192123	TRUE	0	1.59298	MSS
Fusobacterium	TCGA-NH-A8F8-01A	0.00501737	TRUE	0	0.322489	MSS
Fusobacterium	TCGA-AA-3688-01A	0	FALSE	0	-1.0794	MSS
Fusobacterium	TCGA-AZ-6607-01A	0	FALSE	0	0.965604	MSS
Fusobacterium	TCGA-AA-3848-01A	0	FALSE	0	-1.40961	MSS
Fusobacterium	TCGA-G4-6303-01A	0	FALSE	0	0.411015	MSS
Fusobacterium	TCGA-A6-2685-01A	0.00360015	TRUE	0	-2.76327	MSS
Fusobacterium	TCGA-A6-6649-01A	0.000421941	TRUE	0	0.0806318	MSS
Fusobacterium	TCGA-CM-5864-01A	0.105123	TRUE	0	-1.23801	MSS
Fusobacterium	TCGA-A6-4107-01A	0.00461072	TRUE	0	-2.04497	MSS
Fusobacterium	TCGA-CM-6162-01A	0	FALSE	0	2.29553	MSS
Fusobacterium	TCGA-AA-3982-01A	0	FALSE	0	-0.41703	MSS
Fusobacterium	TCGA-D5-6538-01A	0.0220607	TRUE	0	1.76569	MSS
Fusobacterium	TCGA-D5-5539-01A	0.000638824	TRUE	0	-0.206599	MSS
Fusobacterium	TCGA-AA-A01R-01A	0.000686109	TRUE	0	-0.877064	MSS
Fusobacterium	TCGA-AA-A01R-01A	0.000686109	TRUE	0	-0.877064	MSS
Fusobacterium	TCGA-G4-6321-01A	0.000886208	TRUE	0	2.17132	MSS
Fusobacterium	TCGA-F4-6807-01A	0	FALSE	0	0.481988	MSS
Fusobacterium	TCGA-AA-3875-01A	0	FALSE	0	-4.30025	MSS
Fusobacterium	TCGA-G4-6306-01A	0	FALSE	0	0.871874	MSS
Fusobacterium	TCGA-AA-3872-01A	0	FALSE	0	-2.18005	MSS
Fusobacterium	TCGA-AZ-4615-01A	0	FALSE	1	1.57678	MSI
Fusobacterium	TCGA-D5-6541-01A	0.00532043	TRUE	0	1.46574	MSS
Fusobacterium	TCGA-A6-6142-01A	0.00455527	TRUE	0	2.83304	MSS
Fusobacterium	TCGA-AA-3544-01A	0	FALSE	0	-1.66228	MSS
Fusobacterium	TCGA-AA-3524-01A	0.175533	TRUE	0	-0.174478	MSS
Fusobacterium	TCGA-5M-AAT6-01A	0	FALSE	1	1.1254	MSI
Fusobacterium	TCGA-CM-6161-01A	0	FALSE	0	-1.51406	MSS
Fusobacterium	TCGA-AZ-6598-11A	0	FALSE	0	-2.79509	MSS
Fusobacterium	TCGA-AD-A5EK-01A	0	FALSE	0	-2.66042	MSS
Fusobacterium	TCGA-F4-6805-01A	0	FALSE	0	0.849316	MSS
Fusobacterium	TCGA-AA-3496-11A	0.0388889	TRUE	0	-0.520292	MSS
Fusobacterium	TCGA-F4-6460-01A	0.0116279	TRUE	0	-2.4237	MSS
Fusobacterium	TCGA-A6-A566-01A	0.00804808	TRUE	0	0.78747	MSS
Fusobacterium	TCGA-AA-3956-01A	0	FALSE	0	-0.0650638	MSS
Fusobacterium	TCGA-A6-3809-01A	0.0679787	TRUE	1	1.27152	MSI
Fusobacterium	TCGA-A6-6653-01A	0	FALSE	1	6.18055	MSI
Fusobacterium	TCGA-F4-6704-01A	0	FALSE	0	1.39385	MSS
Fusobacterium	TCGA-CA-6716-01A	0	FALSE	0	-1.06538	MSS
Fusobacterium	TCGA-G4-6311-01A	0.0359511	TRUE	0	0.112926	MSS
Fusobacterium	TCGA-A6-2686-11A	0.0009687	TRUE	0	-0.544698	MSS
Fusobacterium	TCGA-G4-6297-01A	0.0103813	TRUE	0	3.16461	MSS
Fusobacterium	TCGA-CK-6751-01A	0.00216351	TRUE	0	1.74415	MSS
Fusobacterium	TCGA-AA-3534-11A	0	FALSE	0	-1.27232	MSS
Fusobacterium	TCGA-AD-6901-01A	0.0919856	TRUE	0	-1.94227	MSS
Fusobacterium	TCGA-CM-6679-01A	0.0294118	TRUE	0	-0.736264	MSS
Fusobacterium	TCGA-DM-A280-01A	0.122376	TRUE	0	2.1974	MSS
Fusobacterium	TCGA-D5-6529-01A	0.000240232	TRUE	0	0.380438	MSS
Fusobacterium	TCGA-DM-A1D7-01A	0.152377	TRUE	0	0.860551	MSS
Fusobacterium	TCGA-AA-3977-01A	0.00120822	TRUE	0	0.337373	MSS
Fusobacterium	TCGA-AA-3977-01A	0.00120822	TRUE	0	0.337373	MSS
Fusobacterium	TCGA-NH-A50T-01A	0	FALSE	0	-0.0740467	MSS
Fusobacterium	TCGA-AZ-4614-01A	0	FALSE	0	-1.68017	MSS
Fusobacterium	TCGA-A6-3808-01A	0	FALSE	0	-0.22826	MSS
Fusobacterium	TCGA-AA-3818-01A	0	FALSE	0	0.732014	MSS
Fusobacterium	TCGA-AA-3851-01A	0.00598632	TRUE	0	-0.457015	MSS
Fusobacterium	TCGA-AA-3972-01A	0	FALSE	0	-2.1432	MSS
Fusobacterium	TCGA-G4-6315-01A	0.145684	TRUE	0	0.906125	MSS
Fusobacterium	TCGA-CM-5860-01A	0.00214371	TRUE	0	0.1467	MSS
Fusobacterium	TCGA-G4-6299-01A	0.0209146	TRUE	0	-0.56233	MSS
Fusobacterium	TCGA-AA-3712-01A	0.0209698	TRUE	0	-0.47693	MSS
Fusobacterium	TCGA-AA-3655-01A	0.111111	TRUE	0	0.153885	MSS
Fusobacterium	TCGA-AA-3845-01A	0.0213043	TRUE	1	-1.01391	MSI
Fusobacterium	TCGA-AA-3845-01A	0.0213043	TRUE	1	-1.01391	MSI
Fusobacterium	TCGA-CM-4747-01A	0.032377	TRUE	0	-0.714665	MSS
Fusobacterium	TCGA-AA-A022-01A	0.00866602	TRUE	1	0.133636	MSI
Fusobacterium	TCGA-AA-A022-01A	0.00866602	TRUE	1	0.133636	MSI
Fusobacterium	TCGA-AA-A00N-01A	0	FALSE	0	-0.941074	MSS
Fusobacterium	TCGA-AA-A00N-01A	0	FALSE	0	-0.941074	MSS
Fusobacterium	TCGA-CM-5344-01A	0	FALSE	0	0.877518	MSS
Fusobacterium	TCGA-AA-3681-01A	0.0887097	TRUE	0	1.09522	MSS
Fusobacterium	TCGA-AA-3986-01A	0	FALSE	0	-1.95898	MSS
Fusobacterium	TCGA-AA-3713-01A	0.0105494	TRUE	1	2.07851	MSI
Fusobacterium	TCGA-AA-3531-01A	0	FALSE	0	-1.43739	MSS
Fusobacterium	TCGA-DM-A28K-01A	0.000869541	TRUE	0	0.749985	MSS
Fusobacterium	TCGA-AA-3692-01A	0.00743494	TRUE	0	-2.07582	MSS
Fusobacterium	TCGA-A6-2684-01A	0	FALSE	0	-1.92399	MSS
Fusobacterium	TCGA-AA-A017-01A	0	FALSE	0	-3.37229	MSS
Fusobacterium	TCGA-AA-3833-01A	0.0367776	TRUE	1	1.48952	MSI
Fusobacterium	TCGA-AA-3833-01A	0.0367776	TRUE	1	1.48952	MSI
Fusobacterium	TCGA-A6-4105-01A	0.0102678	TRUE	0	1.61628	MSS
Fusobacterium	TCGA-AZ-4313-01A	0.309645	TRUE	1	1.06815	MSI
Fusobacterium	TCGA-G4-6307-01A	0.000670017	TRUE	0	0.238506	MSS
Fusobacterium	TCGA-AA-3861-01A	0.00258459	TRUE	0	-0.738859	MSS
Fusobacterium	TCGA-CM-6166-01A	0	FALSE	0	1.86469	MSS
Fusobacterium	TCGA-CA-5254-01A	0	FALSE	0	4.43135	MSS
Fusobacterium	TCGA-D5-5538-01A	0	FALSE	0	3.81646	MSS
Fusobacterium	TCGA-AY-4070-01A	0.0095774	TRUE	0	-0.0663179	MSS
Fusobacterium	TCGA-A6-6652-01A	0	FALSE	0	-2.25711	MSS
Fusobacterium	TCGA-DM-A1HB-01A	0.0255941	TRUE	1	4.32689	MSI
Fusobacterium	TCGA-A6-2681-01A	0.0204239	TRUE	0	-1.92693	MSS
Fusobacterium	TCGA-AY-A54L-01A	0	FALSE	0	1.05494	MSS
Fusobacterium	TCGA-AA-A02J-01A	0	FALSE	0	0.470952	MSS
Fusobacterium	TCGA-AA-A02E-01A	0.0134228	TRUE	0	-0.444401	MSS
Fusobacterium	TCGA-AA-3870-01A	0	FALSE	0	0.527265	MSS
Fusobacterium	TCGA-AA-3815-01A	0.0108388	TRUE	1	-1.89246	MSI
Fusobacterium	TCGA-AA-3519-01A	0	FALSE	0	-1.08482	MSS
Fusobacterium	TCGA-AZ-6603-01A	0	FALSE	0	-1.11655	MSS
Fusobacterium	TCGA-AA-3517-11A	7.88153e-05	FALSE	0	-0.662399	MSS
Fusobacterium	TCGA-AZ-6598-01A	0	FALSE	1	2.56421	MSI
Fusobacterium	TCGA-A6-5667-01A	0	FALSE	0	1.53083	MSS
Fusobacterium	TCGA-AA-3952-01A	0	FALSE	0	-1.94329	MSS
Fusobacterium	TCGA-DM-A288-01A	0.111235	TRUE	0	-0.993738	MSS
Fusobacterium	TCGA-D5-6540-01A	0.013061	TRUE	1	4.28964	MSI
Fusobacterium	TCGA-A6-6137-01A	0.00394053	TRUE	0	0.417062	MSS
Fusobacterium	TCGA-A6-2680-01A	0.0170004	TRUE	0	-0.756526	MSS
Fusobacterium	TCGA-F4-6463-01A	0.0579722	TRUE	0	1.07457	MSS
Fusobacterium	TCGA-F4-6569-01A	0.0361745	TRUE	0	0.429215	MSS
Fusobacterium	TCGA-DM-A1D9-01A	0	FALSE	0	-0.895075	MSS
Fusobacterium	TCGA-5M-AAT5-01A	0.175272	TRUE	0	1.3182	MSS
Fusobacterium	TCGA-CM-4746-01A	0.281268	TRUE	0	-1.2271	MSS
Fusobacterium	TCGA-AA-3495-01A	0.0356525	TRUE	0	-0.0133347	MSS
Fusobacterium	TCGA-AZ-4684-01A	0.0355678	TRUE	0	-0.508879	MSS
Fusobacterium	TCGA-AA-3514-01A	0	FALSE	0	-1.18793	MSS
Fusobacterium	TCGA-AA-3678-01A	0.21513	TRUE	0	-0.620485	MSS
Fusobacterium	TCGA-CM-6677-01A	0.511335	TRUE	0	-0.3717	MSS
Fusobacterium	TCGA-AZ-6601-01A	0.000951806	TRUE	0	-0.154062	MSS
Fusobacterium	TCGA-F4-6806-01A	0.0376054	TRUE	0	-0.89461	MSS
Fusobacterium	TCGA-D5-6533-01A	0.00178973	TRUE	0	0.85263	MSS
Fusobacterium	TCGA-D5-6530-01A	0.000809822	TRUE	1	2.94196	MSI
Fusobacterium	TCGA-CM-5868-01A	0.121376	TRUE	0	0.162777	MSS
Fusobacterium	TCGA-AA-3713-11A	0	FALSE	0	-0.248462	MSS
Fusobacterium	TCGA-D5-7000-01A	0.111226	TRUE	0	2.79369	MSS
Fusobacterium	TCGA-AA-3526-01A	0.160084	TRUE	0	-1.65718	MSS
Fusobacterium	TCGA-AA-3975-01A	0.00217391	TRUE	0	-2.9055	MSS
Fusobacterium	TCGA-AA-3685-01A	0	FALSE	0	-1.29765	MSS
Fusobacterium	TCGA-CK-5913-01A	0.00561272	TRUE	1	2.8954	MSI
Fusobacterium	TCGA-A6-2680-11A	0.00107728	TRUE	0	-1.59902	MSS
Fusobacterium	TCGA-D5-6532-01A	0	FALSE	0	1.73474	MSS
Fusobacterium	TCGA-D5-5541-01A	0	FALSE	0	0.516221	MSS
Fusobacterium	TCGA-F4-6570-01A	0	FALSE	1	1.82233	MSI
Fusobacterium	TCGA-A6-5659-01A	0	FALSE	0	0.439372	MSS
Fusobacterium	TCGA-A6-5659-01A	0	FALSE	0	0.439372	MSS
Fusobacterium	TCGA-AA-3506-01A	0.0952224	TRUE	0	-0.392749	MSS
Fusobacterium	TCGA-CK-6747-01A	0	FALSE	0	2.49365	MSS
Fusobacterium	TCGA-AA-A02K-01A	0	FALSE	0	-1.93005	MSS
Fusobacterium	TCGA-AA-A01G-01A	0	FALSE	0	1.4001	MSS
Fusobacterium	TCGA-F4-6461-01A	0	FALSE	0	1.2704	MSS
Fusobacterium	TCGA-CK-4947-01B	0	FALSE	0	1.48815	MSS
Fusobacterium	TCGA-AA-3532-01A	0	FALSE	0	1.31191	MSS
Fusobacterium	TCGA-A6-5666-01A	0.0463354	TRUE	0	1.03369	MSS
Fusobacterium	TCGA-A6-6648-01A	0.0002103	TRUE	0	2.42198	MSS
Fusobacterium	TCGA-D5-6926-01A	0	FALSE	0	1.49469	MSS
Fusobacterium	TCGA-AA-3984-01A	0.00268883	TRUE	0	0.132605	MSS
Fusobacterium	TCGA-AA-3984-01A	0.00268883	TRUE	0	0.132605	MSS
Fusobacterium	TCGA-AD-6548-01A	0.0949934	TRUE	0	0.664242	MSS
Fusobacterium	TCGA-AD-A5EJ-01A	0.336986	TRUE	1	4.7522	MSI
Fusobacterium	TCGA-AA-3867-01A	0.0265781	TRUE	0	0.0387499	MSS
Fusobacterium	TCGA-AA-3862-01A	0	FALSE	0	-0.573074	MSS
Fusobacterium	TCGA-CK-5916-01A	0.0177004	TRUE	1	1.84175	MSI
Fusobacterium	TCGA-AA-3844-01A	0	FALSE	0	-1.26997	MSS
Fusobacterium	TCGA-CA-5256-01A	0	FALSE	0	-1.88537	MSS
Fusobacterium	TCGA-AD-6889-01A	0.105267	TRUE	1	5.12825	MSI
Fusobacterium	TCGA-AA-A00O-01A	0.0554804	TRUE	0	0.83563	MSS
Fusobacterium	TCGA-G4-6628-01A	0	FALSE	1	1.49933	MSI
Fusobacterium	TCGA-AA-3955-01A	0	FALSE	0	-0.261358	MSS
Fusobacterium	TCGA-A6-A565-01A	0	FALSE	0	0.162365	MSS
Fusobacterium	TCGA-CM-4752-01A	0.0078046	TRUE	0	-0.118531	MSS
Fusobacterium	TCGA-AA-3556-01A	0.0105089	TRUE	0	1.43021	MSS
Fusobacterium	TCGA-AA-3680-01A	0	FALSE	0	-1.88197	MSS
Fusobacterium	TCGA-A6-2683-11A	0.000626751	TRUE	0	-0.0904602	MSS
Fusobacterium	TCGA-DM-A1D6-01A	0	FALSE	0	-0.507869	MSS
Fusobacterium	TCGA-CM-6164-01A	0.118531	TRUE	0	-0.379229	MSS
Fusobacterium	TCGA-G4-6302-01A	0.0777717	TRUE	0	1.32688	MSS
Fusobacterium	TCGA-D5-6930-01A	0.000417836	TRUE	1	3.17535	MSI
Fusobacterium	TCGA-G4-6322-01A	0.180619	TRUE	0	3.36621	MSS
Fusobacterium	TCGA-CM-6171-01A	0.033697	TRUE	1	3.91283	MSI
Fusobacterium	TCGA-A6-2682-01A	0.0669017	TRUE	0	0.325841	MSS
Fusobacterium	TCGA-CK-6746-01A	0.00583279	TRUE	1	0.669586	MSI
Fusobacterium	TCGA-AA-3510-01A	0.373489	TRUE	0	0.560408	MSS
Fusobacterium	TCGA-AA-3971-01A	0	FALSE	0	-3.36126	MSS
Fusobacterium	TCGA-AA-A02R-01A	0	FALSE	1	-1.02669	MSI
Fusobacterium	TCGA-F4-6704-11A	0	FALSE	0	1.16289	MSS
Fusobacterium	TCGA-AA-3819-01A	0	FALSE	0	-2.94531	MSS
Fusobacterium	TCGA-AA-A01D-01A	0	FALSE	0	-0.785867	MSS
Fusobacterium	TCGA-CM-4750-01A	0.476238	TRUE	0	-0.690434	MSS
Fusobacterium	TCGA-A6-2679-01A	0.0010719	TRUE	0	-0.737397	MSS
Fusobacterium	TCGA-DM-A28A-01A	0	FALSE	0	-0.0541874	MSS
Fusobacterium	TCGA-A6-2674-01A	0.00625391	TRUE	0	2.16185	MSS
Fusobacterium	TCGA-A6-2674-01A	0.00625391	TRUE	0	2.16185	MSS
Fusobacterium	TCGA-AD-6895-01A	0.0105047	TRUE	1	2.23924	MSI
Fusobacterium	TCGA-CM-4744-01A	0.00774184	TRUE	0	-0.161109	MSS
Fusobacterium	TCGA-AD-6899-01A	0.167139	TRUE	0	-0.432859	MSS
Fusobacterium	TCGA-G4-6298-01A	0.0849093	TRUE	0	0.730663	MSS
Fusobacterium	TCGA-CM-5348-01A	0	FALSE	0	-0.0957634	MSS
Fusobacterium	TCGA-D5-6536-01A	0.0899754	TRUE	0	0.684714	MSS
Fusobacterium	TCGA-AA-3522-01A	0	FALSE	0	-0.16336	MSS
Fusobacterium	TCGA-A6-2678-11A	0.00090867	TRUE	0	-1.62937	MSS
Fusobacterium	TCGA-AZ-6605-01A	0	FALSE	0	0.169952	MSS
Fusobacterium	TCGA-A6-6140-01A	0.0756182	TRUE	0	-0.297956	MSS
Fusobacterium	TCGA-A6-2678-01A	0.00561798	TRUE	0	0.494555	MSS
Fusobacterium	TCGA-AA-A004-01A	0.0174301	TRUE	1	-1.42821	MSI
Fusobacterium	TCGA-T9-A92H-01A	0.00575569	TRUE	0	0.312138	MSS
Fusobacterium	TCGA-CM-6170-01A	0	FALSE	0	0.194379	MSS
Fusobacterium	TCGA-CK-4951-01A	0	FALSE	1	0.423485	MSI
Fusobacterium	TCGA-AA-3527-11A	0	FALSE	0	1.24747	MSS
Fusobacterium	TCGA-AD-6964-01A	0	FALSE	1	-0.0154739	MSI
Fusobacterium	TCGA-AZ-5403-01A	0.000764181	TRUE	0	-0.282177	MSS
Fusobacterium	TCGA-D5-6534-01A	0.000233527	TRUE	0	-0.0629372	MSS
Fusobacterium	TCGA-DM-A28C-01A	0	FALSE	0	-1.49537	MSS
Fusobacterium	TCGA-DM-A28F-01A	0.727273	TRUE	0	1.94688	MSS
Fusobacterium	TCGA-AA-3850-01A	0.00316487	TRUE	0	-1.34598	MSS
Fusobacterium	TCGA-F4-6703-01A	0.0437136	TRUE	0	1.59012	MSS
Fusobacterium	TCGA-AA-3856-01A	0	FALSE	0	-1.35871	MSS
Fusobacterium	TCGA-AA-3561-01A	0	FALSE	0	1.30894	MSS
Fusobacterium	TCGA-A6-5662-11A	0.000906573	TRUE	0	-1.0446	MSS
Fusobacterium	TCGA-AD-6965-01A	0	FALSE	0	0.745475	MSS
Fusobacterium	TCGA-AA-3664-01A	0	FALSE	1	-0.878032	MSI
Fusobacterium	TCGA-AZ-6600-11A	0.0704846	TRUE	0	0.533297	MSS
Fusobacterium	TCGA-AA-3531-11A	0	FALSE	0	0.186719	MSS
Fusobacterium	TCGA-AD-6890-01A	0	FALSE	0	1.441	MSS
Fusobacterium	TCGA-AA-A01C-01A	0	FALSE	0	-1.44216	MSS
Fusobacterium	TCGA-AA-3489-01A	0.197053	TRUE	0	1.24675	MSS
Fusobacterium	TCGA-DM-A0XD-01A	0.252193	TRUE	0	-0.148397	MSS
Fusobacterium	TCGA-CM-4743-01A	0.0244173	TRUE	1	1.9789	MSI
Fusobacterium	TCGA-QG-A5YV-01A	0	FALSE	0	-0.0992712	MSS
Fusobacterium	TCGA-AA-A01I-01A	0	FALSE	0	1.24062	MSS
Fusobacterium	TCGA-A6-2684-11A	0	FALSE	0	-1.58035	MSS
Fusobacterium	TCGA-AA-A02H-01A	0	FALSE	0	0.612964	MSS
Fusobacterium	TCGA-AA-3522-11A	0	FALSE	0	-1.5522	MSS
Fusobacterium	TCGA-AA-3821-01A	0	FALSE	1	0.857937	MSI
Fusobacterium	TCGA-D5-6898-01A	0	FALSE	0	1.90128	MSS
Fusobacterium	TCGA-CK-5912-01A	0	FALSE	0	0.578024	MSS
Fusobacterium	TCGA-AA-A01K-01A	0.39726	TRUE	0	-1.99125	MSS
Fusobacterium	TCGA-CM-6165-01A	0	FALSE	0	-0.936348	MSS
Fusobacterium	TCGA-AA-3814-01A	0.09375	TRUE	0	-1.35551	MSS
Fusobacterium	TCGA-CM-6680-01A	0.0437435	TRUE	0	0.264945	MSS
Fusobacterium	TCGA-A6-2671-11A	0.000293495	TRUE	0	-0.30357	MSS
Fusobacterium	TCGA-D5-6920-01A	0.0200481	TRUE	0	2.66985	MSS
Fusobacterium	TCGA-A6-5667-11A	0	FALSE	0	-0.813168	MSS
Fusobacterium	TCGA-AY-6196-01A	0	FALSE	0	-0.181436	MSS
Fusobacterium	TCGA-5M-AATE-01A	0	FALSE	0	-0.0252129	MSS
Fusobacterium	TCGA-A6-6651-01A	0	FALSE	0	0.0685598	MSS
Fusobacterium	TCGA-AA-3939-01A	0	FALSE	0	-0.288965	MSS
Fusobacterium	TCGA-AA-3864-01A	0.158078	TRUE	0	2.81938	MSS
Fusobacterium	TCGA-AA-3516-11A	0	FALSE	0	0.146569	MSS
Fusobacterium	TCGA-WS-AB45-01A	0	FALSE	1	1.39202	MSI
Fusobacterium	TCGA-G4-6309-01A	0.0709286	TRUE	1	1.86676	MSI
Fusobacterium	TCGA-AA-3529-01A	0.200722	TRUE	0	-0.425978	MSS
Fusobacterium	TCGA-AZ-6599-11A	0	FALSE	0	-0.647969	MSS
Fusobacterium	TCGA-AA-A01S-01A	0	FALSE	0	-1.59711	MSS
Fusobacterium	TCGA-CK-4948-01B	0	FALSE	0	-0.753716	MSS
Fusobacterium	TCGA-CM-6169-01A	0.000122872	TRUE	0	-0.680386	MSS
Fusobacterium	TCGA-A6-5664-01A	0.10591	TRUE	0	1.99157	MSS
Fusobacterium	TCGA-AY-4071-01A	0.675676	TRUE	0	-2.28307	MSS
Fusobacterium	TCGA-G4-6304-01A	0.0102519	TRUE	1	0.110259	MSI
Fusobacterium	TCGA-A6-2675-11A	0	FALSE	0	-0.307639	MSS
Fusobacterium	TCGA-AA-3831-01A	0	FALSE	0	-1.70212	MSS
Fusobacterium	TCGA-AA-3855-01A	0	FALSE	0	-1.43451	MSS
Fusobacterium	TCGA-AA-3710-01A	0.0790333	TRUE	1	4.11041	MSI
Fusobacterium	TCGA-CM-5341-01A	0.005445	TRUE	0	-1.30308	MSS
Fusobacterium	TCGA-D5-6927-01A	0.0281196	TRUE	1	3.00088	MSI
Fusobacterium	TCGA-AA-3494-01A	0.41142	TRUE	0	-0.0187941	MSS
Fusobacterium	TCGA-D5-6923-01A	0	FALSE	0	-0.646692	MSS
Fusobacterium	TCGA-AY-A69D-01A	0.0270061	TRUE	0	0.700943	MSS
Fusobacterium	TCGA-AA-3693-01A	0	FALSE	0	-0.029303	MSS
Fusobacterium	TCGA-AZ-6601-11A	0.000133346	TRUE	0	0.48635	MSS
Fusobacterium	TCGA-NH-A8F7-01A	0	FALSE	0	-0.796249	MSS
Fusobacterium	TCGA-AA-3941-01A	0.0047471	TRUE	0	-1.61847	MSS
Fusobacterium	TCGA-A6-2685-11A	0	FALSE	0	0.27234	MSS
Fusobacterium	TCGA-AA-3662-01A	0.0179063	TRUE	0	-2.43529	MSS
Fusobacterium	TCGA-AM-5821-01A	0.0749658	TRUE	1	1.5781	MSI
Fusobacterium	TCGA-AA-3697-11A	0	FALSE	0	3.56726	MSS
Fusobacterium	TCGA-G4-6588-01A	0.0916685	TRUE	1	3.12085	MSI
Fusobacterium	TCGA-A6-A567-01A	0	FALSE	0	-1.32314	MSS
Fusobacterium	TCGA-A6-5662-01A	0.106312	TRUE	0	-1.07339	MSS
Fusobacterium	TCGA-AA-3553-01A	0	FALSE	0	-0.529452	MSS
Fusobacterium	TCGA-AA-3989-01A	0	FALSE	0	-0.57024	MSS
Fusobacterium	TCGA-QL-A97D-01A	0.151515	TRUE	0	2.27036	MSS
Fusobacterium	TCGA-AM-5820-01A	0.00875588	TRUE	0	1.79959	MSS
Fusobacterium	TCGA-CK-5915-01A	0	FALSE	0	0.633602	MSS
Fusobacterium	TCGA-CA-6718-01A	0.00295162	TRUE	0	2.52566	MSS
Fusobacterium	TCGA-AA-3525-11A	0	FALSE	0	-0.45777	MSS
Fusobacterium	TCGA-F4-6808-01A	0.0230331	TRUE	0	1.71202	MSS
Fusobacterium	TCGA-AA-3858-01A	0	FALSE	0	-1.93774	MSS
Fusobacterium	TCGA-DM-A1DA-01A	0	FALSE	0	0.0425238	MSS
Fusobacterium	TCGA-D5-6932-01A	0.000979221	TRUE	0	0.87892	MSS
Fusobacterium	TCGA-AD-5900-01A	0	FALSE	1	0.676396	MSI
Fusobacterium	TCGA-NH-A50V-01A	0.00504969	TRUE	0	-0.124578	MSS
Fusobacterium	TCGA-A6-5661-01A	4.95786e-05	FALSE	1	2.4525	MSI
Fusobacterium	TCGA-AA-3560-01A	0	FALSE	0	0.425095	MSS
Fusobacterium	TCGA-AA-3514-11A	0	FALSE	0	2.13365	MSS
Fusobacterium	TCGA-D5-6931-01A	0	FALSE	0	1.83858	MSS
Fusobacterium	TCGA-CM-6172-01A	0	FALSE	0	-1.75313	MSS
Fusobacterium	TCGA-DM-A1D0-01A	0.4641	TRUE	0	-0.378197	MSS
Fusobacterium	TCGA-AA-A00W-01A	0	FALSE	0	-0.704795	MSS
Fusobacterium	TCGA-AA-3489-11A	0.00433552	TRUE	0	0.515024	MSS
Fusobacterium	TCGA-D5-6924-01A	0.0322395	TRUE	0	0.983378	MSS
Fusobacterium	TCGA-AA-A029-01A	0.00369014	TRUE	0	0.249729	MSS
Fusobacterium	TCGA-DM-A28H-01A	0.342581	TRUE	0	0.712319	MSS
Fusobacterium	TCGA-AZ-6606-01A	0.136778	TRUE	0	-0.55814	MSS
Fusobacterium	TCGA-CA-6715-01A	0.019235	TRUE	0	1.83038	MSS
Fusobacterium	TCGA-G4-6323-01A	0.0111191	TRUE	0	-1.77262	MSS
Fusobacterium	TCGA-AU-6004-01A	0.078973	TRUE	1	1.95128	MSI
Fusobacterium	TCGA-AA-3980-01A	0	FALSE	0	-2.6828	MSS
Fusobacterium	TCGA-DM-A285-01A	0	FALSE	0	2.22619	MSS
Fusobacterium	TCGA-AA-3673-01A	0.0163399	TRUE	0	-2.39432	MSS
Fusobacterium	TCGA-AA-A02W-01A	0	FALSE	0	0.128875	MSS
Fusobacterium	TCGA-AA-3697-01A	0.0016932	TRUE	0	1.51199	MSS
Fusobacterium	TCGA-AA-3509-01A	0.0678136	TRUE	0	-0.71797	MSS
Fusobacterium	TCGA-AA-3973-01A	0	FALSE	0	-0.246679	MSS
Fusobacterium	TCGA-AY-6386-01A	0.0305065	TRUE	0	3.3478	MSS
Fusobacterium	TCGA-AA-3517-01A	0	FALSE	0	-0.541824	MSS
Fusobacterium	TCGA-G4-6310-01A	0.11433	TRUE	0	1.5066	MSS
Fusobacterium	TCGA-AA-3684-01A	0.022259	TRUE	0	-1.90857	MSS
Fusobacterium	TCGA-CM-4751-01A	0	FALSE	0	1.07264	MSS
Fusobacterium	TCGA-AZ-6599-01A	0.0029907	TRUE	0	2.70044	MSS
Fusobacterium	TCGA-A6-3810-01A	0.0114252	TRUE	0	-0.744629	MSS
Fusobacterium	TCGA-AY-A71X-01A	0	FALSE	0	-0.341175	MSS
Fusobacterium	TCGA-F4-6854-01A	8.36269e-05	FALSE	0	0.92669	MSS
Fusobacterium	TCGA-A6-6782-01A	0	FALSE	0	-1.29025	MSS
Fusobacterium	TCGA-F4-6809-01A	0	FALSE	0	-1.56278	MSS
Fusobacterium	TCGA-D5-6537-01A	0.0106263	TRUE	0	1.07598	MSS
Fusobacterium	TCGA-CA-5796-01A	0	FALSE	0	0.437331	MSS
Fusobacterium	TCGA-AA-3860-01A	0	FALSE	0	2.05661	MSS
Fusobacterium	TCGA-AA-3660-01A	0.0325652	TRUE	0	-0.965726	MSS
Fusobacterium	TCGA-CM-5861-01A	0.156793	TRUE	1	3.71512	MSI
Fusobacterium	TCGA-CM-5863-01A	0	FALSE	0	0.176931	MSS
Fusobacterium	TCGA-A6-2686-01A	0.0456699	TRUE	1	-0.970065	MSI
Fusobacterium	TCGA-DM-A1HA-01A	0	FALSE	0	1.09998	MSS
Fusobacterium	TCGA-AA-A01T-01A	0.00591123	TRUE	0	-1.37683	MSS
Fusobacterium	TCGA-AA-3666-01A	0	FALSE	0	0.850865	MSS
Fusobacterium	TCGA-SS-A7HO-01A	0	FALSE	0	0.252523	MSS
Fusobacterium	TCGA-AZ-4682-01B	0	FALSE	0	-0.773698	MSS
Fusobacterium	TCGA-NH-A6GC-01A	0.2	TRUE	0	-1.25431	MSS
Fusobacterium	TCGA-CA-5797-01A	0	FALSE	0	1.03694	MSS
Fusobacterium	TCGA-AZ-4323-01A	0.216658	TRUE	0	-0.903792	MSS
Fusobacterium	TCGA-AD-6963-01A	0.0169972	TRUE	0	-0.294501	MSS
Fusobacterium	TCGA-CK-4950-01A	0	FALSE	0	1.91616	MSS
Fusobacterium	TCGA-5M-AATA-01A	0	FALSE	0	-2.27866	MSS
Fusobacterium	TCGA-AA-3715-01A	0.0292815	TRUE	1	-0.559454	MSI
Fusobacterium	TCGA-CM-6167-01A	0.00314135	TRUE	0	-1.05329	MSS
Fusobacterium	TCGA-AA-3837-01A	0	FALSE	0	-0.990371	MSS
Fusobacterium	TCGA-D5-5540-01A	0.0153013	TRUE	0	-0.311551	MSS
Fusobacterium	TCGA-CM-6163-01A	0	FALSE	0	-2.91159	MSS
Fusobacterium	TCGA-A6-A56B-01A	0	FALSE	0	-1.10628	MSS
Fusobacterium	TCGA-CA-5255-01A	0.00429807	TRUE	0	2.38791	MSS
Fusobacterium	TCGA-AZ-6605-11A	0	FALSE	0	-1.42352	MSS
Fusobacterium	TCGA-QG-A5YX-01A	0.0986301	TRUE	0	0.826439	MSS
Fusobacterium	TCGA-G4-6314-01A	0	FALSE	0	0.505748	MSS
Fusobacterium	TCGA-A6-5659-11A	0.000551133	TRUE	0	0.738011	MSS
Fusobacterium	TCGA-A6-6141-01A	0.0580679	TRUE	0	0.00970737	MSS
Fusobacterium	TCGA-AY-6197-01A	0.0286968	TRUE	1	2.32022	MSI
Fusobacterium	TCGA-A6-5665-11A	0.000193843	TRUE	0	-0.128821	MSS
Fusobacterium	TCGA-EI-6883-01A	0	FALSE	0	0.960962	MSS
Fusobacterium	TCGA-G5-6235-01A	0	FALSE	0	0.767651	MSS
Fusobacterium	TCGA-CL-5917-01A	0.0164524	TRUE	0	0.108214	MSS
Fusobacterium	TCGA-AG-A02G-01A	0.0390264	TRUE	0	-0.836308	MSS
Fusobacterium	TCGA-AG-3742-01A	0	FALSE	0	1.39354	MSS
Fusobacterium	TCGA-AG-A01Y-01A	0	FALSE	0	1.30469	MSS
Fusobacterium	TCGA-DT-5265-01A	0	FALSE	0	-1.33738	MSS
Fusobacterium	TCGA-AG-A025-01A	0	FALSE	0	-2.72558	MSS
Fusobacterium	TCGA-AG-3894-01A	0.181818	TRUE	0	-2.88692	MSS
Fusobacterium	TCGA-CI-6619-01B	0.0801917	TRUE	0	-0.131604	MSS
Fusobacterium	TCGA-AH-6643-11A	0.0062047	TRUE	0	-1.80339	MSS
Fusobacterium	TCGA-EI-6512-01A	0.0136126	TRUE	0	1.24799	MSS
Fusobacterium	TCGA-AH-6903-01A	0.825136	TRUE	0	0.0324144	MSS
Fusobacterium	TCGA-F5-6812-01A	0	FALSE	0	-0.9878	MSS
Fusobacterium	TCGA-AG-A00Y-01A	0	FALSE	0	-0.354779	MSS
Fusobacterium	TCGA-AG-3599-01A	0.280374	TRUE	0	-1.44907	MSS
Fusobacterium	TCGA-AF-2691-11A	0	FALSE	0	1.6826	MSS
Fusobacterium	TCGA-AH-6897-01A	0.536474	TRUE	0	2.69236	MSS
Fusobacterium	TCGA-AG-4001-01A	0	FALSE	0	-2.8528	MSS
Fusobacterium	TCGA-AF-2691-01A	0	FALSE	0	-3.22881	MSS
Fusobacterium	TCGA-AG-3732-01A	0.00169178	TRUE	0	-1.26809	MSS
Fusobacterium	TCGA-EI-6509-01A	0.0227973	TRUE	0	0.571865	MSS
Fusobacterium	TCGA-F5-6814-01A	0.0673003	TRUE	0	2.65144	MSS
Fusobacterium	TCGA-AG-A015-01A	0.0140394	TRUE	0	1.08941	MSS
Fusobacterium	TCGA-AG-A015-01A	0.0140394	TRUE	0	1.08941	MSS
Fusobacterium	TCGA-DC-6681-01A	0.0233883	TRUE	0	-0.397261	MSS
Fusobacterium	TCGA-EI-6885-01A	0.00243405	TRUE	0	0.528143	MSS
Fusobacterium	TCGA-AG-3901-01A	0.00788739	TRUE	0	-0.645165	MSS
Fusobacterium	TCGA-AF-2692-11A	0	FALSE	0	0.665342	MSS
Fusobacterium	TCGA-AG-3731-11A	0	FALSE	0	-1.46621	MSS
Fusobacterium	TCGA-AG-A026-01A	0.051427	TRUE	0	-2.09677	MSS
Fusobacterium	TCGA-EI-6506-01A	0.00293889	TRUE	0	1.05582	MSS
Fusobacterium	TCGA-AG-A014-01A	0	FALSE	0	-2.05258	MSS
Fusobacterium	TCGA-DY-A1H8-01A	0.75	TRUE	0	-1.09373	MSS
Fusobacterium	TCGA-G5-6572-01A	0	FALSE	0	-0.0641554	MSS
Fusobacterium	TCGA-EI-7002-01A	0.0298969	TRUE	0	-1.16594	MSS
Fusobacterium	TCGA-AG-3999-01A	0.0916966	TRUE	0	-1.91198	MSS
Fusobacterium	TCGA-AG-3885-01A	0.0390592	TRUE	0	-2.37575	MSS
Fusobacterium	TCGA-AG-3605-01A	0.000389243	TRUE	0	-3.12785	MSS
Fusobacterium	TCGA-F5-6863-01A	0.12931	TRUE	0	0.5729	MSS
Fusobacterium	TCGA-DY-A1DC-01A	0	FALSE	0	0.967182	MSS
Fusobacterium	TCGA-AG-3583-01A	0	FALSE	0	-0.482652	MSS
Fusobacterium	TCGA-AF-6655-01A	0	FALSE	0	-1.64627	MSS
Fusobacterium	TCGA-AG-A02X-01A	0	FALSE	0	-1.03419	MSS
Fusobacterium	TCGA-CI-6624-01C	0	FALSE	0	1.83412	MSS
Fusobacterium	TCGA-F5-6864-01A	0.110335	TRUE	0	-1.03189	MSS
Fusobacterium	TCGA-DC-6682-01A	0.0124503	TRUE	0	1.91435	MSS
Fusobacterium	TCGA-EI-6508-01A	0	FALSE	0	1.52754	MSS
Fusobacterium	TCGA-CI-6621-01A	0.0413636	TRUE	0	2.23092	MSS
Fusobacterium	TCGA-AG-3598-01A	0.00340936	TRUE	0	-2.67027	MSS
Fusobacterium	TCGA-AF-5654-11A	0	FALSE	0	0.72433	MSS
Fusobacterium	TCGA-AG-3580-01A	0	FALSE	0	-1.91883	MSS
Fusobacterium	TCGA-EI-6882-01A	0.0751323	TRUE	0	3.09127	MSS
Fusobacterium	TCGA-AG-3727-01A	0.0345566	TRUE	0	-0.625972	MSS
Fusobacterium	TCGA-AG-A02N-01A	0.0297289	TRUE	0	0.355659	MSS
Fusobacterium	TCGA-AG-A02N-01A	0.0297289	TRUE	0	0.355659	MSS
Fusobacterium	TCGA-AF-2689-11A	0.0328638	TRUE	0	-0.208204	MSS
Fusobacterium	TCGA-AG-3591-01A	0	FALSE	0	-1.93166	MSS
Fusobacterium	TCGA-AF-A56N-01A	0.966102	TRUE	0	0.696974	MSS
Fusobacterium	TCGA-AG-3898-01A	0	FALSE	0	-2.6461	MSS
Fusobacterium	TCGA-EF-5830-01A	0	FALSE	0	2.084	MSS
Fusobacterium	TCGA-DC-5337-01A	0	FALSE	0	-0.417083	MSS
Fusobacterium	TCGA-EI-7004-01A	0.0107489	TRUE	0	0.934382	MSS
Fusobacterium	TCGA-DC-4745-01A	0.000962432	TRUE	0	-2.58681	MSS
Fusobacterium	TCGA-AG-3909-01A	0	FALSE	0	-1.66339	MSS
Fusobacterium	TCGA-AG-A01L-01A	0	FALSE	0	-1.83791	MSS
Fusobacterium	TCGA-AG-A036-01A	0.00941045	TRUE	0	-0.484141	MSS
Fusobacterium	TCGA-EI-6881-01A	0.0177905	TRUE	0	-0.601156	MSS
Fusobacterium	TCGA-AG-3893-01A	0	FALSE	0	-1.35686	MSS
Fusobacterium	TCGA-AG-A00C-01A	0.202632	TRUE	0	0.488823	MSS
Fusobacterium	TCGA-AG-A00C-01A	0.202632	TRUE	0	0.488823	MSS
Fusobacterium	TCGA-DC-6154-01A	1	TRUE	0	0.88831	MSS
Fusobacterium	TCGA-AH-6643-01A	0.308673	TRUE	0	-0.264959	MSS
Fusobacterium	TCGA-AF-2687-01A	0.00019477	TRUE	0	-0.546952	MSS
Fusobacterium	TCGA-F5-6702-01A	0.0776699	TRUE	0	2.06599	MSS
Fusobacterium	TCGA-AG-A023-01A	0.0399712	TRUE	0	-0.400674	MSS
Fusobacterium	TCGA-AF-2693-01A	0.00676281	TRUE	0	2.83346	MSS
Fusobacterium	TCGA-AG-3575-01A	0	FALSE	0	-2.29859	MSS
Fusobacterium	TCGA-AG-3602-01A	0.185012	TRUE	0	-2.19367	MSS
Fusobacterium	TCGA-EI-6513-01A	0.049549	TRUE	0	0.48093	MSS
Fusobacterium	TCGA-F5-6813-01A	0	FALSE	0	3.33898	MSS
Fusobacterium	TCGA-AH-6544-01A	0.0729632	TRUE	0	-0.309241	MSS
Fusobacterium	TCGA-AG-3896-01A	0	FALSE	0	-3.09912	MSS
Fusobacterium	TCGA-EI-6511-01A	0.0476409	TRUE	0	2.75104	MSS
Fusobacterium	TCGA-AG-A01J-01A	0	FALSE	0	-0.94413	MSS
Fusobacterium	TCGA-AG-A008-01A	0.0164864	TRUE	0	-0.434004	MSS
Fusobacterium	TCGA-AG-A008-01A	0.0164864	TRUE	0	-0.434004	MSS
Fusobacterium	TCGA-AF-2692-01A	0.0173654	TRUE	0	-0.732108	MSS
Fusobacterium	TCGA-AG-3883-01A	0.00536868	TRUE	0	-3.033	MSS
Fusobacterium	TCGA-AG-3728-01A	0	FALSE	0	-1.84713	MSS
Fusobacterium	TCGA-AF-2690-01A	0	FALSE	0	0.272486	MSS
Fusobacterium	TCGA-AG-3890-01A	0.0116832	TRUE	0	-3.28394	MSS
Fusobacterium	TCGA-EI-6510-01A	0.0627576	TRUE	0	0.736165	MSS
Fusobacterium	TCGA-AG-3902-01A	0.875597	TRUE	0	-3.08412	MSS
Fusobacterium	TCGA-AG-3731-01A	0.0425429	TRUE	0	-0.126986	MSS
Fusobacterium	TCGA-AG-3726-01A	0	FALSE	0	-0.694764	MSS
Fusobacterium	TCGA-AF-6136-01A	0.000954887	TRUE	0	-2.09074	MSS
Fusobacterium	TCGA-AG-3881-01A	0.156079	TRUE	0	-1.28836	MSS
Fusobacterium	TCGA-AF-5654-01A	0.0482282	TRUE	0	0.0332222	MSS
Fusobacterium	TCGA-AF-3911-01A	0.0214076	TRUE	0	-0.232176	MSS
Fusobacterium	TCGA-DY-A1DG-01A	0	FALSE	0	0.0422079	MSS
Fusobacterium	TCGA-AH-6549-01A	0	FALSE	0	5.62181	MSS
Fusobacterium	TCGA-AG-3878-01A	0	FALSE	0	-3.52731	MSS
Fusobacterium	TCGA-AG-A011-01A	0.480769	TRUE	0	-0.376508	MSS
Fusobacterium	TCGA-CL-4957-01A	0.00313498	TRUE	0	1.53033	MSS
Fusobacterium	TCGA-AG-A00H-01A	0	FALSE	0	-1.18642	MSS
Fusobacterium	TCGA-CI-6622-01A	0.205207	TRUE	0	5.2773	MSS
Fusobacterium	TCGA-EI-6507-01A	0	FALSE	1	2.94872	MSI
Fusobacterium	TCGA-DC-6158-01A	0.224066	TRUE	0	-0.472984	MSS
Fusobacterium	TCGA-AG-A020-01A	0	FALSE	0	-0.154482	MSS
Fusobacterium	TCGA-AG-A01W-01A	0.00972058	TRUE	0	-1.8127	MSS
Fusobacterium	TCGA-AG-3594-01A	0	FALSE	0	-1.5497	MSS
Fusobacterium	TCGA-EI-6917-01A	0.00707059	TRUE	0	0.593166	MSS
Fusobacterium	TCGA-AG-3742-11A	0	FALSE	0	-2.01798	MSS
Fusobacterium	TCGA-AG-4007-01A	0	FALSE	0	-1.32831	MSS
Fusobacterium	TCGA-AF-A56L-01A	0	FALSE	0	-1.9634	MSS
Fusobacterium	TCGA-AG-4021-01A	0.0114835	TRUE	0	2.293	MSS
Fusobacterium	TCGA-AG-A01N-01A	0	FALSE	0	-2.5215	MSS
Fusobacterium	TCGA-AG-3584-01A	0.0117586	TRUE	0	-1.45919	MSS
Fusobacterium	TCGA-AF-3400-11A	0	FALSE	0	0.562142	MSS
Fusobacterium	TCGA-CI-6623-01B	0.000122226	TRUE	0	2.60944	MSS
Fusobacterium	TCGA-DY-A0XA-01A	0	FALSE	0	-1.79343	MSS
Fusobacterium	TCGA-AG-A016-01A	0.0812586	TRUE	0	-0.188896	MSS
Fusobacterium	TCGA-AG-A032-01A	0	FALSE	0	-3.13899	MSS
Fusobacterium	TCGA-F5-6571-01A	0.0262889	TRUE	0	0.193866	MSS
Fusobacterium	TCGA-AG-3725-11A	0.00123882	TRUE	0	-2.70221	MSS
Fusobacterium	TCGA-CL-5918-01A	0.0685091	TRUE	0	0.339259	MSS
Fusobacterium	TCGA-DY-A1DD-01A	0	FALSE	0	-1.01593	MSS
Fusobacterium	TCGA-AG-4005-01A	0.120197	TRUE	0	-0.313398	MSS
Fusobacterium	TCGA-AH-6547-01A	0.0401037	TRUE	0	1.57066	MSS
Fusobacterium	TCGA-G5-6233-01A	0.146744	TRUE	0	-0.609567	MSS
Fusobacterium	TCGA-AG-3574-01A	0	FALSE	0	-1.59165	MSS
Fusobacterium	TCGA-DC-6157-01A	0	FALSE	0	-0.318128	MSS
Fusobacterium	TCGA-F5-6811-01A	0	FALSE	0	0.702245	MSS
Fusobacterium	TCGA-AG-3892-01A	0	FALSE	0	-2.1155	MSS
Fusobacterium	TCGA-AG-3892-01A	0	FALSE	0	-2.1155	MSS
Fusobacterium	TCGA-DY-A1DE-01A	0	FALSE	0	-0.818363	MSS
Fusobacterium	TCGA-F5-6465-01A	0.0734195	TRUE	0	0.814866	MSS
Fusobacterium	TCGA-AH-6644-01A	0.0167953	TRUE	0	3.39422	MSS
Fusobacterium	TCGA-EI-6514-01A	0.793233	TRUE	0	0.564495	MSS
Fusobacterium	TCGA-DC-6683-01A	0	FALSE	0	1.5146	MSS
Fusobacterium	TCGA-DC-4749-01A	0.000490042	TRUE	0	1.37037	MSS
Fusobacterium	TCGA-F5-6810-01A	0.0135616	TRUE	0	1.32902	MSS
Fusobacterium	TCGA-AG-3882-01A	0	FALSE	0	-2.67343	MSS
Fusobacterium	TCGA-AG-3592-01A	0.0037824	TRUE	0	0.602043	MSS
Fusobacterium	TCGA-AG-3887-01A	0.0823922	TRUE	0	-2.57406	MSS
Fusobacterium	TCGA-DC-6155-01A	0	FALSE	0	-0.420305	MSS
Fusobacterium	TCGA-DY-A1DF-01A	0	FALSE	0	-1.94852	MSS
Fusobacterium	TCGA-AG-3581-01A	0.116105	TRUE	0	-2.472	MSS
Fusobacterium	TCGA-AG-3732-11A	0	FALSE	0	-1.41533	MSS
Fusobacterium	TCGA-AG-3725-01A	0.0826372	TRUE	0	2.08114	MSS
Fusobacterium	TCGA-AF-A56K-01A	0.0084404	TRUE	0	-1.62641	MSS
Fusobacterium	TCGA-EI-6884-01A	0	FALSE	0	1.193	MSS
Fusobacterium	TCGA-DC-6160-01A	0.0810845	TRUE	0	-0.103413	MSS
Fusobacterium	TCGA-DC-6156-01A	0.0509778	TRUE	0	0.454529	MSS
Fusobacterium	TCGA-AG-A002-01A	0.020524	TRUE	1	-0.295097	MSI
Fusobacterium	TCGA-AF-4110-01A	0.00416997	TRUE	0	0.675063	MSS
Fusobacterium	TCGA-F5-6464-01A	0.0220513	TRUE	0	-0.24753	MSS
Fusobacterium	TCGA-AF-3400-01A	0	FALSE	0	-0.0028384	MSS
Fusobacterium	TCGA-AG-4008-01A	0	FALSE	0	-1.26061	MSS
Fusobacterium	TCGA-DC-5869-01A	0.0495251	TRUE	0	0.279597	MSS
Fusobacterium	TCGA-AF-3913-01A	0	FALSE	0	-1.57765	MSS
Fusobacterium	TCGA-CI-6620-01A	0.00813008	TRUE	0	0.123232	MSS
Fusobacterium	TCGA-G5-6641-01A	0	FALSE	0	0.682719	MSS
Fusobacterium	TCGA-AG-4015-01A	0	FALSE	0	-0.766561	MSS
Fusobacterium	TCGA-BM-6198-01A	0	FALSE	0	-1.37192	MSS
Fusobacterium	TCGA-AF-6672-01A	0.0948276	TRUE	0	-1.20146	MSS
Fusobacterium	TCGA-F5-6861-01A	0.015281	TRUE	0	-1.38169	MSS
Fusobacterium	TCGA-AG-4022-01A	0.103492	TRUE	0	-0.174033	MSS
Selenomonas	TCGA-CA-6719-01A	0	FALSE	0	0.4212	MSS
Selenomonas	TCGA-AA-A03J-01A	0	FALSE	0	-2.84937	MSS
Selenomonas	TCGA-A6-6781-01A	0	FALSE	0	1.26615	MSS
Selenomonas	TCGA-A6-6781-01A	0	FALSE	0	1.26615	MSS
Selenomonas	TCGA-D5-6539-01A	0	FALSE	0	0.843682	MSS
Selenomonas	TCGA-AZ-4681-01A	0	FALSE	0	-2.05265	MSS
Selenomonas	TCGA-A6-2679-11A	0	FALSE	0	0.0355701	MSS
Selenomonas	TCGA-AA-A00Z-01A	0	FALSE	0	-1.40382	MSS
Selenomonas	TCGA-CM-6678-01A	0	FALSE	0	1.39065	MSS
Selenomonas	TCGA-AA-3660-11A	0	FALSE	0	-2.62849	MSS
Selenomonas	TCGA-AA-3852-01A	0	FALSE	0	-0.387478	MSS
Selenomonas	TCGA-CM-5349-01A	0	FALSE	0	-2.52348	MSS
Selenomonas	TCGA-A6-3807-01A	0	FALSE	0	-1.69619	MSS
Selenomonas	TCGA-AA-3667-01A	0	FALSE	0	-1.31461	MSS
Selenomonas	TCGA-AA-3869-01A	0.019143	TRUE	0	1.40049	MSS
Selenomonas	TCGA-AA-A01X-01A	0	FALSE	0	-2.26939	MSS
Selenomonas	TCGA-AZ-6608-01A	0	FALSE	0	1.4497	MSS
Selenomonas	TCGA-NH-A50U-01A	0	FALSE	0	-2.78791	MSS
Selenomonas	TCGA-A6-6654-01A	0	FALSE	0	-0.1831	MSS
[truncated: 1,301 more rows]
